# Supplementary material for: The Human Blood Metabolome-Transcriptome Interface
Source: PLoS Genet. 2015 Jun 18;11(6):e1005274. doi: 10.1371/journal.pgen.1005274 (PMC4473262; doi:10.1371/journal.pgen.1005274)
Supplement: S1 Dataset — The .cys file can be viewed with http://www.cytoscape.org/; the .graphml file can be viewed with http://www.yworks.com/en/products/yfiles/yed/ (ZIP) [file pgen.1005274.s001.zip]

Archive with 18 entries (18 files):
- PIN_TG.graphml
- BMTI.cys
- BMTI.graphml
- BMTI_HDL.cys
- BMTI_HDL.graphml
- BMTI_LDL.cys
- BMTI_LDL.graphml
- BMTI_TG.cys
- BMTI_TG.graphml
- PIN_bonferroni.cys
- PIN_bonferroni.graphml
- PIN_HDL.cys
- PIN_HDL.graphml
- PIN_LDL.cys
- PIN_LDL.graphml
- PIN_lowercut.cys
- PIN_lowercut.graphml
- PIN_TG.cys
