# Supplementary material for: The Human Blood Metabolome-Transcriptome Interface
Source: PLoS Genet. 2015 Jun 18;11(6):e1005274. doi: 10.1371/journal.pgen.1005274 (PMC4473262; doi:10.1371/journal.pgen.1005274)
Supplement: S1 Dataset — The .cys file can be viewed with http://www.cytoscape.org/; the .graphml file can be viewed with http://www.yworks.com/en/products/yfiles/yed/ (ZIP) [file pgen.1005274.s001.zip › PIN_TG.graphml]

<?xml version="1.0" encoding="UTF-8" standalone="no"?>
<graphml xmlns="http://graphml.graphdrawing.org/xmlns" xmlns:xsi="http://www.w3.org/2001/XMLSchema-instance" xmlns:y="http://www.yworks.com/xml/graphml" xmlns:yed="http://www.yworks.com/xml/yed/3" xsi:schemaLocation="http://graphml.graphdrawing.org/xmlns http://www.yworks.com/xml/schema/graphml/1.1/ygraphml.xsd">
  <!--Created by yFiles for Java 2.10-->
  <key for="graphml" id="d0" yfiles.type="resources"/>
  <key for="port" id="d1" yfiles.type="portgraphics"/>
  <key for="port" id="d2" yfiles.type="portgeometry"/>
  <key for="port" id="d3" yfiles.type="portuserdata"/>
  <key attr.name="url" attr.type="string" for="node" id="d4"/>
  <key attr.name="description" attr.type="string" for="node" id="d5"/>
  <key for="node" id="d6" yfiles.type="nodegraphics"/>
  <key attr.name="url" attr.type="string" for="edge" id="d7"/>
  <key attr.name="description" attr.type="string" for="edge" id="d8"/>
  <key for="edge" id="d9" yfiles.type="edgegraphics"/>
  <graph edgedefault="directed" id="G">
    <node id="n0">
      <data key="d6">
        <y:ShapeNode>
          <y:Geometry height="30.0" width="30.0" x="367.75390625" y="622.0"/>
          <y:Fill color="#FFCECE" transparent="false"/>
          <y:BorderStyle color="#000000" type="line" width="1.0"/>
          <y:NodeLabel alignment="center" autoSizePolicy="content" fontFamily="Dialog" fontSize="12" fontStyle="plain" hasBackgroundColor="false" hasLineColor="false" height="18.701171875" modelName="internal" modelPosition="c" textColor="#000000" visible="true" width="116.7109375" x="-43.35546875" y="5.6494140625">Carnitine metabolism</y:NodeLabel>
          <y:Shape type="triangle"/>
        </y:ShapeNode>
      </data>
    </node>
    <node id="n1">
      <data key="d6">
        <y:ShapeNode>
          <y:Geometry height="30.0" width="30.0" x="318.75390625" y="621.0"/>
          <y:Fill color="#FFE7E7" transparent="false"/>
          <y:BorderStyle color="#000000" type="line" width="1.0"/>
          <y:NodeLabel alignment="center" autoSizePolicy="content" fontFamily="Dialog" fontSize="12" fontStyle="plain" hasBackgroundColor="false" hasLineColor="false" height="18.701171875" modelName="internal" modelPosition="c" textColor="#000000" visible="true" width="104.048828125" x="-37.0244140625" y="5.6494140625">Essential fatty acid</y:NodeLabel>
          <y:Shape type="triangle"/>
        </y:ShapeNode>
      </data>
    </node>
    <node id="n2">
      <data key="d6">
        <y:ShapeNode>
          <y:Geometry height="30.0" width="30.0" x="479.75390625" y="222.0"/>
          <y:Fill color="#FF6363" transparent="false"/>
          <y:BorderStyle color="#000000" type="line" width="1.0"/>
          <y:NodeLabel alignment="center" autoSizePolicy="content" fontFamily="Dialog" fontSize="12" fontStyle="plain" hasBackgroundColor="false" hasLineColor="false" height="18.701171875" modelName="internal" modelPosition="c" textColor="#000000" visible="true" width="254.74609375" x="-112.373046875" y="5.6494140625">Fatty acid metabolism (also BCAA metabolism)</y:NodeLabel>
          <y:Shape type="triangle"/>
        </y:ShapeNode>
      </data>
    </node>
    <node id="n3">
      <data key="d6">
        <y:ShapeNode>
          <y:Geometry height="30.0" width="30.0" x="367.75390625" y="804.0"/>
          <y:Fill color="#F5F5FF" transparent="false"/>
          <y:BorderStyle color="#000000" type="line" width="1.0"/>
          <y:NodeLabel alignment="center" autoSizePolicy="content" fontFamily="Dialog" fontSize="12" fontStyle="plain" hasBackgroundColor="false" hasLineColor="false" height="18.701171875" modelName="internal" modelPosition="c" textColor="#000000" visible="true" width="154.7734375" x="-62.38671875" y="5.6494140625">Fibrinogen cleavage peptide</y:NodeLabel>
          <y:Shape type="triangle"/>
        </y:ShapeNode>
      </data>
    </node>
    <node id="n4">
      <data key="d6">
        <y:ShapeNode>
          <y:Geometry height="30.0" width="30.0" x="575.75390625" y="326.0"/>
          <y:Fill color="#FFD0D0" transparent="false"/>
          <y:BorderStyle color="#000000" type="line" width="1.0"/>
          <y:NodeLabel alignment="center" autoSizePolicy="content" fontFamily="Dialog" fontSize="12" fontStyle="plain" hasBackgroundColor="false" hasLineColor="false" height="18.701171875" modelName="internal" modelPosition="c" textColor="#000000" visible="true" width="340.826171875" x="-155.4130859375" y="5.6494140625">Fructose, mannose, galactose, starch, and sucrose metabolism</y:NodeLabel>
          <y:Shape type="triangle"/>
        </y:ShapeNode>
      </data>
    </node>
    <node id="n5">
      <data key="d6">
        <y:ShapeNode>
          <y:Geometry height="30.0" width="30.0" x="542.75390625" y="512.0"/>
          <y:Fill color="#FF0000" transparent="false"/>
          <y:BorderStyle color="#000000" type="line" width="1.0"/>
          <y:NodeLabel alignment="center" autoSizePolicy="content" fontFamily="Dialog" fontSize="12" fontStyle="plain" hasBackgroundColor="false" hasLineColor="false" height="18.701171875" modelName="internal" modelPosition="c" textColor="#000000" visible="true" width="124.046875" x="-47.0234375" y="5.6494140625">Glutamate metabolism</y:NodeLabel>
          <y:Shape type="triangle"/>
        </y:ShapeNode>
      </data>
    </node>
    <node id="n6">
      <data key="d6">
        <y:ShapeNode>
          <y:Geometry height="30.0" width="30.0" x="241.75390625" y="491.0"/>
          <y:Fill color="#FFF9F9" transparent="false"/>
          <y:BorderStyle color="#000000" type="line" width="1.0"/>
          <y:NodeLabel alignment="center" autoSizePolicy="content" fontFamily="Dialog" fontSize="12" fontStyle="plain" hasBackgroundColor="false" hasLineColor="false" height="18.701171875" modelName="internal" modelPosition="c" textColor="#000000" visible="true" width="131.376953125" x="-50.6884765625" y="5.6494140625">Glycerolipid metabolism</y:NodeLabel>
          <y:Shape type="triangle"/>
        </y:ShapeNode>
      </data>
    </node>
    <node id="n7">
      <data key="d6">
        <y:ShapeNode>
          <y:Geometry height="30.0" width="30.0" x="950.75390625" y="338.0"/>
          <y:Fill color="#7C7CFF" transparent="false"/>
          <y:BorderStyle color="#000000" type="line" width="1.0"/>
          <y:NodeLabel alignment="center" autoSizePolicy="content" fontFamily="Dialog" fontSize="12" fontStyle="plain" hasBackgroundColor="false" hasLineColor="false" height="18.701171875" modelName="internal" modelPosition="c" textColor="#000000" visible="true" width="224.78125" x="-97.390625" y="5.6494140625">Glycine, serine and threonine metabolism</y:NodeLabel>
          <y:Shape type="triangle"/>
        </y:ShapeNode>
      </data>
    </node>
    <node id="n8">
      <data key="d6">
        <y:ShapeNode>
          <y:Geometry height="30.0" width="30.0" x="881.75390625" y="470.0"/>
          <y:Fill color="#FF0000" transparent="false"/>
          <y:BorderStyle color="#000000" type="line" width="1.0"/>
          <y:NodeLabel alignment="center" autoSizePolicy="content" fontFamily="Dialog" fontSize="12" fontStyle="plain" hasBackgroundColor="false" hasLineColor="false" height="18.701171875" modelName="internal" modelPosition="c" textColor="#000000" visible="true" width="272.125" x="-121.0625" y="5.6494140625">Glycolysis, gluconeogenesis, pyruvate metabolism</y:NodeLabel>
          <y:Shape type="triangle"/>
        </y:ShapeNode>
      </data>
    </node>
    <node id="n9">
      <data key="d6">
        <y:ShapeNode>
          <y:Geometry height="30.0" width="30.0" x="348.75390625" y="653.0"/>
          <y:Fill color="#E8E8FF" transparent="false"/>
          <y:BorderStyle color="#000000" type="line" width="1.0"/>
          <y:NodeLabel alignment="center" autoSizePolicy="content" fontFamily="Dialog" fontSize="12" fontStyle="plain" hasBackgroundColor="false" hasLineColor="false" height="18.701171875" modelName="internal" modelPosition="c" textColor="#000000" visible="true" width="209.44140625" x="-89.720703125" y="5.6494140625">Hemoglobin and porphyrin metabolism</y:NodeLabel>
          <y:Shape type="triangle"/>
        </y:ShapeNode>
      </data>
    </node>
    <node id="n10">
      <data key="d6">
        <y:ShapeNode>
          <y:Geometry height="30.0" width="30.0" x="440.75390625" y="732.0"/>
          <y:Fill color="#9A9AFF" transparent="false"/>
          <y:BorderStyle color="#000000" type="line" width="1.0"/>
          <y:NodeLabel alignment="center" autoSizePolicy="content" fontFamily="Dialog" fontSize="12" fontStyle="plain" hasBackgroundColor="false" hasLineColor="false" height="18.701171875" modelName="internal" modelPosition="c" textColor="#000000" visible="true" width="114.70703125" x="-42.353515625" y="5.6494140625">Histidine metabolism</y:NodeLabel>
          <y:Shape type="triangle"/>
        </y:ShapeNode>
      </data>
    </node>
    <node id="n11">
      <data key="d6">
        <y:ShapeNode>
          <y:Geometry height="30.0" width="30.0" x="512.75390625" y="804.0"/>
          <y:Fill color="#E2E2FF" transparent="false"/>
          <y:BorderStyle color="#000000" type="line" width="1.0"/>
          <y:NodeLabel alignment="center" autoSizePolicy="content" fontFamily="Dialog" fontSize="12" fontStyle="plain" hasBackgroundColor="false" hasLineColor="false" height="18.701171875" modelName="internal" modelPosition="c" textColor="#000000" visible="true" width="66.021484375" x="-18.0107421875" y="5.6494140625">Krebs cycle</y:NodeLabel>
          <y:Shape type="triangle"/>
        </y:ShapeNode>
      </data>
    </node>
    <node id="n12">
      <data key="d6">
        <y:ShapeNode>
          <y:Geometry height="30.0" width="30.0" x="479.75390625" y="574.0"/>
          <y:Fill color="#FFD2D2" transparent="false"/>
          <y:BorderStyle color="#000000" type="line" width="1.0"/>
          <y:NodeLabel alignment="center" autoSizePolicy="content" fontFamily="Dialog" fontSize="12" fontStyle="plain" hasBackgroundColor="false" hasLineColor="false" height="18.701171875" modelName="internal" modelPosition="c" textColor="#000000" visible="true" width="114.07421875" x="-42.037109375" y="5.6494140625">Long chain fatty acid</y:NodeLabel>
          <y:Shape type="triangle"/>
        </y:ShapeNode>
      </data>
    </node>
    <node id="n13">
      <data key="d6">
        <y:ShapeNode>
          <y:Geometry height="30.0" width="30.0" x="463.75390625" y="532.0"/>
          <y:Fill color="#E7E7FF" transparent="false"/>
          <y:BorderStyle color="#000000" type="line" width="1.0"/>
          <y:NodeLabel alignment="center" autoSizePolicy="content" fontFamily="Dialog" fontSize="12" fontStyle="plain" hasBackgroundColor="false" hasLineColor="false" height="18.701171875" modelName="internal" modelPosition="c" textColor="#000000" visible="true" width="130.05859375" x="-50.029296875" y="5.6494140625">Medium chain fatty acid</y:NodeLabel>
          <y:Shape type="triangle"/>
        </y:ShapeNode>
      </data>
    </node>
    <node id="n14">
      <data key="d6">
        <y:ShapeNode>
          <y:Geometry height="30.0" width="30.0" x="626.75390625" y="216.0"/>
          <y:Fill color="#FF0000" transparent="false"/>
          <y:BorderStyle color="#000000" type="line" width="1.0"/>
          <y:NodeLabel alignment="center" autoSizePolicy="content" fontFamily="Dialog" fontSize="12" fontStyle="plain" hasBackgroundColor="false" hasLineColor="false" height="18.701171875" modelName="internal" modelPosition="c" textColor="#000000" visible="true" width="96.70703125" x="-33.353515625" y="5.6494140625">Monoacylglycerol</y:NodeLabel>
          <y:Shape type="triangle"/>
        </y:ShapeNode>
      </data>
    </node>
    <node id="n15">
      <data key="d6">
        <y:ShapeNode>
          <y:Geometry height="30.0" width="30.0" x="301.75390625" y="368.0"/>
          <y:Fill color="#FF5E5E" transparent="false"/>
          <y:BorderStyle color="#000000" type="line" width="1.0"/>
          <y:NodeLabel alignment="center" autoSizePolicy="content" fontFamily="Dialog" fontSize="12" fontStyle="plain" hasBackgroundColor="false" hasLineColor="false" height="18.701171875" modelName="internal" modelPosition="c" textColor="#000000" visible="true" width="212.787109375" x="-91.3935546875" y="5.6494140625">Phenylalanine and tyrosine metabolism</y:NodeLabel>
          <y:Shape type="triangle"/>
        </y:ShapeNode>
      </data>
    </node>
    <node id="n16">
      <data key="d6">
        <y:ShapeNode>
          <y:Geometry height="30.0" width="30.0" x="626.75390625" y="485.0"/>
          <y:Fill color="#FFFCFC" transparent="false"/>
          <y:BorderStyle color="#000000" type="line" width="1.0"/>
          <y:NodeLabel alignment="center" autoSizePolicy="content" fontFamily="Dialog" fontSize="12" fontStyle="plain" hasBackgroundColor="false" hasLineColor="false" height="18.701171875" modelName="internal" modelPosition="c" textColor="#000000" visible="true" width="76.703125" x="-23.3515625" y="5.6494140625">Sterol/Steroid</y:NodeLabel>
          <y:Shape type="triangle"/>
        </y:ShapeNode>
      </data>
    </node>
    <node id="n17">
      <data key="d6">
        <y:ShapeNode>
          <y:Geometry height="30.0" width="30.0" x="907.75390625" y="228.0"/>
          <y:Fill color="#FFC2C2" transparent="false"/>
          <y:BorderStyle color="#000000" type="line" width="1.0"/>
          <y:NodeLabel alignment="center" autoSizePolicy="content" fontFamily="Dialog" fontSize="12" fontStyle="plain" hasBackgroundColor="false" hasLineColor="false" height="18.701171875" modelName="internal" modelPosition="c" textColor="#000000" visible="true" width="129.390625" x="-49.6953125" y="5.6494140625">Tryptophan metabolism</y:NodeLabel>
          <y:Shape type="triangle"/>
        </y:ShapeNode>
      </data>
    </node>
    <node id="n18">
      <data key="d6">
        <y:ShapeNode>
          <y:Geometry height="30.0" width="30.0" x="299.75390625" y="250.0"/>
          <y:Fill color="#FF0000" transparent="false"/>
          <y:BorderStyle color="#000000" type="line" width="1.0"/>
          <y:NodeLabel alignment="center" autoSizePolicy="content" fontFamily="Dialog" fontSize="12" fontStyle="plain" hasBackgroundColor="false" hasLineColor="false" height="18.701171875" modelName="internal" modelPosition="c" textColor="#000000" visible="true" width="226.796875" x="-98.3984375" y="5.6494140625">Valine, leucine and isoleucine metabolism</y:NodeLabel>
          <y:Shape type="triangle"/>
        </y:ShapeNode>
      </data>
    </node>
    <node id="n19">
      <data key="d6">
        <y:ShapeNode>
          <y:Geometry height="30.0" width="30.0" x="864.75390625" y="745.0"/>
          <y:Fill color="#FF2A2A" transparent="false"/>
          <y:BorderStyle color="#000000" type="line" width="1.0"/>
          <y:NodeLabel alignment="center" autoSizePolicy="content" fontFamily="Dialog" fontSize="12" fontStyle="plain" hasBackgroundColor="false" hasLineColor="false" height="18.701171875" modelName="internal" modelPosition="c" textColor="#000000" visible="true" width="92.693359375" x="-31.3466796875" y="5.6494140625">gamma-glutamyl</y:NodeLabel>
          <y:Shape type="triangle"/>
        </y:ShapeNode>
      </data>
    </node>
    <node id="n20">
      <data key="d6">
        <y:ShapeNode>
          <y:Geometry height="30.0" width="30.0" x="762.75390625" y="669.0"/>
          <y:Fill color="#FF0000" transparent="false"/>
          <y:BorderStyle color="#000000" type="line" width="1.0"/>
          <y:NodeLabel alignment="center" autoSizePolicy="content" fontFamily="Dialog" fontSize="12" fontStyle="plain" hasBackgroundColor="false" hasLineColor="false" height="18.701171875" modelName="internal" modelPosition="c" textColor="#000000" visible="true" width="70.708984375" x="-20.3544921875" y="5.6494140625">reproduction</y:NodeLabel>
          <y:Shape type="rectangle"/>
        </y:ShapeNode>
      </data>
    </node>
    <node id="n21">
      <data key="d6">
        <y:ShapeNode>
          <y:Geometry height="30.0" width="30.0" x="472.75390625" y="317.0"/>
          <y:Fill color="#0000FF" transparent="false"/>
          <y:BorderStyle color="#000000" type="line" width="1.0"/>
          <y:NodeLabel alignment="center" autoSizePolicy="content" fontFamily="Dialog" fontSize="12" fontStyle="plain" hasBackgroundColor="false" hasLineColor="false" height="18.701171875" modelName="internal" modelPosition="c" textColor="#000000" visible="true" width="250.78515625" x="-110.392578125" y="5.6494140625">nucleic acid binding transcription factor activity</y:NodeLabel>
          <y:Shape type="rectangle"/>
        </y:ShapeNode>
      </data>
    </node>
    <node id="n22">
      <data key="d6">
        <y:ShapeNode>
          <y:Geometry height="30.0" width="30.0" x="600.75390625" y="389.0"/>
          <y:Fill color="#0000FF" transparent="false"/>
          <y:BorderStyle color="#000000" type="line" width="1.0"/>
          <y:NodeLabel alignment="center" autoSizePolicy="content" fontFamily="Dialog" fontSize="12" fontStyle="plain" hasBackgroundColor="false" hasLineColor="false" height="18.701171875" modelName="internal" modelPosition="c" textColor="#000000" visible="true" width="133.369140625" x="-51.6845703125" y="5.6494140625">immune system process</y:NodeLabel>
          <y:Shape type="rectangle"/>
        </y:ShapeNode>
      </data>
    </node>
    <node id="n23">
      <data key="d6">
        <y:ShapeNode>
          <y:Geometry height="30.0" width="30.0" x="805.75390625" y="314.0"/>
          <y:Fill color="#B2B2FF" transparent="false"/>
          <y:BorderStyle color="#000000" type="line" width="1.0"/>
          <y:NodeLabel alignment="center" autoSizePolicy="content" fontFamily="Dialog" fontSize="12" fontStyle="plain" hasBackgroundColor="false" hasLineColor="false" height="18.701171875" modelName="internal" modelPosition="c" textColor="#000000" visible="true" width="145.369140625" x="-57.6845703125" y="5.6494140625">circulatory system process</y:NodeLabel>
          <y:Shape type="rectangle"/>
        </y:ShapeNode>
      </data>
    </node>
    <node id="n24">
      <data key="d6">
        <y:ShapeNode>
          <y:Geometry height="30.0" width="30.0" x="774.75390625" y="308.0"/>
          <y:Fill color="#DDDDFF" transparent="false"/>
          <y:BorderStyle color="#000000" type="line" width="1.0"/>
          <y:NodeLabel alignment="center" autoSizePolicy="content" fontFamily="Dialog" fontSize="12" fontStyle="plain" hasBackgroundColor="false" hasLineColor="false" height="18.701171875" modelName="internal" modelPosition="c" textColor="#000000" visible="true" width="71.37109375" x="-20.685546875" y="5.6494140625">DNA binding</y:NodeLabel>
          <y:Shape type="rectangle"/>
        </y:ShapeNode>
      </data>
    </node>
    <node id="n25">
      <data key="d6">
        <y:ShapeNode>
          <y:Geometry height="30.0" width="30.0" x="662.75390625" y="48.0"/>
          <y:Fill color="#FF0000" transparent="false"/>
          <y:BorderStyle color="#000000" type="line" width="1.0"/>
          <y:NodeLabel alignment="center" autoSizePolicy="content" fontFamily="Dialog" fontSize="12" fontStyle="plain" hasBackgroundColor="false" hasLineColor="false" height="18.701171875" modelName="internal" modelPosition="c" textColor="#000000" visible="true" width="71.37109375" x="-20.685546875" y="5.6494140625">RNA binding</y:NodeLabel>
          <y:Shape type="rectangle"/>
        </y:ShapeNode>
      </data>
    </node>
    <node id="n26">
      <data key="d6">
        <y:ShapeNode>
          <y:Geometry height="30.0" width="30.0" x="742.75390625" y="31.0"/>
          <y:Fill color="#FF0000" transparent="false"/>
          <y:BorderStyle color="#000000" type="line" width="1.0"/>
          <y:NodeLabel alignment="center" autoSizePolicy="content" fontFamily="Dialog" fontSize="12" fontStyle="plain" hasBackgroundColor="false" hasLineColor="false" height="18.701171875" modelName="internal" modelPosition="c" textColor="#000000" visible="true" width="180.748046875" x="-75.3740234375" y="5.6494140625">structural constituent of ribosome</y:NodeLabel>
          <y:Shape type="rectangle"/>
        </y:ShapeNode>
      </data>
    </node>
    <node id="n27">
      <data key="d6">
        <y:ShapeNode>
          <y:Geometry height="30.0" width="30.0" x="420.75390625" y="122.0"/>
          <y:Fill color="#FAFAFF" transparent="false"/>
          <y:BorderStyle color="#000000" type="line" width="1.0"/>
          <y:NodeLabel alignment="center" autoSizePolicy="content" fontFamily="Dialog" fontSize="12" fontStyle="plain" hasBackgroundColor="false" hasLineColor="false" height="18.701171875" modelName="internal" modelPosition="c" textColor="#000000" visible="true" width="92.04296875" x="-31.021484375" y="5.6494140625">nuclease activity</y:NodeLabel>
          <y:Shape type="rectangle"/>
        </y:ShapeNode>
      </data>
    </node>
    <node id="n28">
      <data key="d6">
        <y:ShapeNode>
          <y:Geometry height="30.0" width="30.0" x="454.75390625" y="402.0"/>
          <y:Fill color="#0000FF" transparent="false"/>
          <y:BorderStyle color="#000000" type="line" width="1.0"/>
          <y:NodeLabel alignment="center" autoSizePolicy="content" fontFamily="Dialog" fontSize="12" fontStyle="plain" hasBackgroundColor="false" hasLineColor="false" height="18.701171875" modelName="internal" modelPosition="c" textColor="#000000" visible="true" width="135.390625" x="-52.6953125" y="5.6494140625">signal transducer activity</y:NodeLabel>
          <y:Shape type="rectangle"/>
        </y:ShapeNode>
      </data>
    </node>
    <node id="n29">
      <data key="d6">
        <y:ShapeNode>
          <y:Geometry height="30.0" width="30.0" x="830.75390625" y="130.0"/>
          <y:Fill color="#FF0000" transparent="false"/>
          <y:BorderStyle color="#000000" type="line" width="1.0"/>
          <y:NodeLabel alignment="center" autoSizePolicy="content" fontFamily="Dialog" fontSize="12" fontStyle="plain" hasBackgroundColor="false" hasLineColor="false" height="18.701171875" modelName="internal" modelPosition="c" textColor="#000000" visible="true" width="144.712890625" x="-57.3564453125" y="5.6494140625">structural molecule activity</y:NodeLabel>
          <y:Shape type="rectangle"/>
        </y:ShapeNode>
      </data>
    </node>
    <node id="n30">
      <data key="d6">
        <y:ShapeNode>
          <y:Geometry height="30.0" width="30.0" x="812.75390625" y="379.0"/>
          <y:Fill color="#B0B0FF" transparent="false"/>
          <y:BorderStyle color="#000000" type="line" width="1.0"/>
          <y:NodeLabel alignment="center" autoSizePolicy="content" fontFamily="Dialog" fontSize="12" fontStyle="plain" hasBackgroundColor="false" hasLineColor="false" height="18.701171875" modelName="internal" modelPosition="c" textColor="#000000" visible="true" width="105.384765625" x="-37.6923828125" y="5.6494140625">extracellular region</y:NodeLabel>
          <y:Shape type="rectangle"/>
        </y:ShapeNode>
      </data>
    </node>
    <node id="n31">
      <data key="d6">
        <y:ShapeNode>
          <y:Geometry height="30.0" width="30.0" x="455.75390625" y="141.0"/>
          <y:Fill color="#5555FF" transparent="false"/>
          <y:BorderStyle color="#000000" type="line" width="1.0"/>
          <y:NodeLabel alignment="center" autoSizePolicy="content" fontFamily="Dialog" fontSize="12" fontStyle="plain" hasBackgroundColor="false" hasLineColor="false" height="18.701171875" modelName="internal" modelPosition="c" textColor="#000000" visible="true" width="104.048828125" x="-37.0244140625" y="5.6494140625">extracellular space</y:NodeLabel>
          <y:Shape type="rectangle"/>
        </y:ShapeNode>
      </data>
    </node>
    <node id="n32">
      <data key="d6">
        <y:ShapeNode>
          <y:Geometry height="30.0" width="30.0" x="486.75390625" y="670.0"/>
          <y:Fill color="#FFC4C4" transparent="false"/>
          <y:BorderStyle color="#000000" type="line" width="1.0"/>
          <y:NodeLabel alignment="center" autoSizePolicy="content" fontFamily="Dialog" fontSize="12" fontStyle="plain" hasBackgroundColor="false" hasLineColor="false" height="18.701171875" modelName="internal" modelPosition="c" textColor="#000000" visible="true" width="65.359375" x="-17.6796875" y="5.6494140625">intracellular</y:NodeLabel>
          <y:Shape type="rectangle"/>
        </y:ShapeNode>
      </data>
    </node>
    <node id="n33">
      <data key="d6">
        <y:ShapeNode>
          <y:Geometry height="30.0" width="30.0" x="536.75390625" y="656.0"/>
          <y:Fill color="#FFF8F8" transparent="false"/>
          <y:BorderStyle color="#000000" type="line" width="1.0"/>
          <y:NodeLabel alignment="center" autoSizePolicy="content" fontFamily="Dialog" fontSize="12" fontStyle="plain" hasBackgroundColor="false" hasLineColor="false" height="18.701171875" modelName="internal" modelPosition="c" textColor="#000000" visible="true" width="22.005859375" x="3.9970703125" y="5.6494140625">cell</y:NodeLabel>
          <y:Shape type="rectangle"/>
        </y:ShapeNode>
      </data>
    </node>
    <node id="n34">
      <data key="d6">
        <y:ShapeNode>
          <y:Geometry height="30.0" width="30.0" x="436.75390625" y="340.0"/>
          <y:Fill color="#FFE0E0" transparent="false"/>
          <y:BorderStyle color="#000000" type="line" width="1.0"/>
          <y:NodeLabel alignment="center" autoSizePolicy="content" fontFamily="Dialog" fontSize="12" fontStyle="plain" hasBackgroundColor="false" hasLineColor="false" height="18.701171875" modelName="internal" modelPosition="c" textColor="#000000" visible="true" width="45.361328125" x="-7.6806640625" y="5.6494140625">nucleus</y:NodeLabel>
          <y:Shape type="rectangle"/>
        </y:ShapeNode>
      </data>
    </node>
    <node id="n35">
      <data key="d6">
        <y:ShapeNode>
          <y:Geometry height="30.0" width="30.0" x="666.75390625" y="431.0"/>
          <y:Fill color="#CACAFF" transparent="false"/>
          <y:BorderStyle color="#000000" type="line" width="1.0"/>
          <y:NodeLabel alignment="center" autoSizePolicy="content" fontFamily="Dialog" fontSize="12" fontStyle="plain" hasBackgroundColor="false" hasLineColor="false" height="18.701171875" modelName="internal" modelPosition="c" textColor="#000000" visible="true" width="71.37109375" x="-20.685546875" y="5.6494140625">nucleoplasm</y:NodeLabel>
          <y:Shape type="rectangle"/>
        </y:ShapeNode>
      </data>
    </node>
    <node id="n36">
      <data key="d6">
        <y:ShapeNode>
          <y:Geometry height="30.0" width="30.0" x="825.75390625" y="473.0"/>
          <y:Fill color="#D9D9FF" transparent="false"/>
          <y:BorderStyle color="#000000" type="line" width="1.0"/>
          <y:NodeLabel alignment="center" autoSizePolicy="content" fontFamily="Dialog" fontSize="12" fontStyle="plain" hasBackgroundColor="false" hasLineColor="false" height="18.701171875" modelName="internal" modelPosition="c" textColor="#000000" visible="true" width="73.357421875" x="-21.6787109375" y="5.6494140625">chromosome</y:NodeLabel>
          <y:Shape type="rectangle"/>
        </y:ShapeNode>
      </data>
    </node>
    <node id="n37">
      <data key="d6">
        <y:ShapeNode>
          <y:Geometry height="30.0" width="30.0" x="230.75390625" y="93.0"/>
          <y:Fill color="#FF0000" transparent="false"/>
          <y:BorderStyle color="#000000" type="line" width="1.0"/>
          <y:NodeLabel alignment="center" autoSizePolicy="content" fontFamily="Dialog" fontSize="12" fontStyle="plain" hasBackgroundColor="false" hasLineColor="false" height="18.701171875" modelName="internal" modelPosition="c" textColor="#000000" visible="true" width="54.701171875" x="-12.3505859375" y="5.6494140625">nucleolus</y:NodeLabel>
          <y:Shape type="rectangle"/>
        </y:ShapeNode>
      </data>
    </node>
    <node id="n38">
      <data key="d6">
        <y:ShapeNode>
          <y:Geometry height="30.0" width="30.0" x="517.75390625" y="687.0"/>
          <y:Fill color="#FF8E8E" transparent="false"/>
          <y:BorderStyle color="#000000" type="line" width="1.0"/>
          <y:NodeLabel alignment="center" autoSizePolicy="content" fontFamily="Dialog" fontSize="12" fontStyle="plain" hasBackgroundColor="false" hasLineColor="false" height="18.701171875" modelName="internal" modelPosition="c" textColor="#000000" visible="true" width="58.017578125" x="-14.0087890625" y="5.6494140625">cytoplasm</y:NodeLabel>
          <y:Shape type="rectangle"/>
        </y:ShapeNode>
      </data>
    </node>
    <node id="n39">
      <data key="d6">
        <y:ShapeNode>
          <y:Geometry height="30.0" width="30.0" x="431.75390625" y="479.0"/>
          <y:Fill color="#FF0000" transparent="false"/>
          <y:BorderStyle color="#000000" type="line" width="1.0"/>
          <y:NodeLabel alignment="center" autoSizePolicy="content" fontFamily="Dialog" fontSize="12" fontStyle="plain" hasBackgroundColor="false" hasLineColor="false" height="18.701171875" modelName="internal" modelPosition="c" textColor="#000000" visible="true" width="79.375" x="-24.6875" y="5.6494140625">mitochondrion</y:NodeLabel>
          <y:Shape type="rectangle"/>
        </y:ShapeNode>
      </data>
    </node>
    <node id="n40">
      <data key="d6">
        <y:ShapeNode>
          <y:Geometry height="30.0" width="30.0" x="505.75390625" y="50.0"/>
          <y:Fill color="#0000FF" transparent="false"/>
          <y:BorderStyle color="#000000" type="line" width="1.0"/>
          <y:NodeLabel alignment="center" autoSizePolicy="content" fontFamily="Dialog" fontSize="12" fontStyle="plain" hasBackgroundColor="false" hasLineColor="false" height="18.701171875" modelName="internal" modelPosition="c" textColor="#000000" visible="true" width="60.0390625" x="-15.01953125" y="5.6494140625">endosome</y:NodeLabel>
          <y:Shape type="rectangle"/>
        </y:ShapeNode>
      </data>
    </node>
    <node id="n41">
      <data key="d6">
        <y:ShapeNode>
          <y:Geometry height="30.0" width="30.0" x="158.75390625" y="276.0"/>
          <y:Fill color="#A8A8FF" transparent="false"/>
          <y:BorderStyle color="#000000" type="line" width="1.0"/>
          <y:NodeLabel alignment="center" autoSizePolicy="content" fontFamily="Dialog" fontSize="12" fontStyle="plain" hasBackgroundColor="false" hasLineColor="false" height="18.701171875" modelName="internal" modelPosition="c" textColor="#000000" visible="true" width="123.384765625" x="-46.6923828125" y="5.6494140625">endoplasmic reticulum</y:NodeLabel>
          <y:Shape type="rectangle"/>
        </y:ShapeNode>
      </data>
    </node>
    <node id="n42">
      <data key="d6">
        <y:ShapeNode>
          <y:Geometry height="30.0" width="30.0" x="509.75390625" y="131.0"/>
          <y:Fill color="#4A4AFF" transparent="false"/>
          <y:BorderStyle color="#000000" type="line" width="1.0"/>
          <y:NodeLabel alignment="center" autoSizePolicy="content" fontFamily="Dialog" fontSize="12" fontStyle="plain" hasBackgroundColor="false" hasLineColor="false" height="18.701171875" modelName="internal" modelPosition="c" textColor="#000000" visible="true" width="88.720703125" x="-29.3603515625" y="5.6494140625">Golgi apparatus</y:NodeLabel>
          <y:Shape type="rectangle"/>
        </y:ShapeNode>
      </data>
    </node>
    <node id="n43">
      <data key="d6">
        <y:ShapeNode>
          <y:Geometry height="30.0" width="30.0" x="394.75390625" y="413.0"/>
          <y:Fill color="#FF1F1F" transparent="false"/>
          <y:BorderStyle color="#000000" type="line" width="1.0"/>
          <y:NodeLabel alignment="center" autoSizePolicy="content" fontFamily="Dialog" fontSize="12" fontStyle="plain" hasBackgroundColor="false" hasLineColor="false" height="18.701171875" modelName="internal" modelPosition="c" textColor="#000000" visible="true" width="41.34765625" x="-5.673828125" y="5.6494140625">cytosol</y:NodeLabel>
          <y:Shape type="rectangle"/>
        </y:ShapeNode>
      </data>
    </node>
    <node id="n44">
      <data key="d6">
        <y:ShapeNode>
          <y:Geometry height="30.0" width="30.0" x="754.75390625" y="62.0"/>
          <y:Fill color="#FF0000" transparent="false"/>
          <y:BorderStyle color="#000000" type="line" width="1.0"/>
          <y:NodeLabel alignment="center" autoSizePolicy="content" fontFamily="Dialog" fontSize="12" fontStyle="plain" hasBackgroundColor="false" hasLineColor="false" height="18.701171875" modelName="internal" modelPosition="c" textColor="#000000" visible="true" width="53.353515625" x="-11.6767578125" y="5.6494140625">ribosome</y:NodeLabel>
          <y:Shape type="rectangle"/>
        </y:ShapeNode>
      </data>
    </node>
    <node id="n45">
      <data key="d6">
        <y:ShapeNode>
          <y:Geometry height="30.0" width="30.0" x="396.75390625" y="465.0"/>
          <y:Fill color="#E9E9FF" transparent="false"/>
          <y:BorderStyle color="#000000" type="line" width="1.0"/>
          <y:NodeLabel alignment="center" autoSizePolicy="content" fontFamily="Dialog" fontSize="12" fontStyle="plain" hasBackgroundColor="false" hasLineColor="false" height="18.701171875" modelName="internal" modelPosition="c" textColor="#000000" visible="true" width="70.703125" x="-20.3515625" y="5.6494140625">cytoskeleton</y:NodeLabel>
          <y:Shape type="rectangle"/>
        </y:ShapeNode>
      </data>
    </node>
    <node id="n46">
      <data key="d6">
        <y:ShapeNode>
          <y:Geometry height="30.0" width="30.0" x="759.75390625" y="355.0"/>
          <y:Fill color="#0000FF" transparent="false"/>
          <y:BorderStyle color="#000000" type="line" width="1.0"/>
          <y:NodeLabel alignment="center" autoSizePolicy="content" fontFamily="Dialog" fontSize="12" fontStyle="plain" hasBackgroundColor="false" hasLineColor="false" height="18.701171875" modelName="internal" modelPosition="c" textColor="#000000" visible="true" width="103.375" x="-36.6875" y="5.6494140625">plasma membrane</y:NodeLabel>
          <y:Shape type="rectangle"/>
        </y:ShapeNode>
      </data>
    </node>
    <node id="n47">
      <data key="d6">
        <y:ShapeNode>
          <y:Geometry height="30.0" width="30.0" x="440.75390625" y="371.0"/>
          <y:Fill color="#F5F5FF" transparent="false"/>
          <y:BorderStyle color="#000000" type="line" width="1.0"/>
          <y:NodeLabel alignment="center" autoSizePolicy="content" fontFamily="Dialog" fontSize="12" fontStyle="plain" hasBackgroundColor="false" hasLineColor="false" height="18.701171875" modelName="internal" modelPosition="c" textColor="#000000" visible="true" width="174.0859375" x="-72.04296875" y="5.6494140625">carbohydrate metabolic process</y:NodeLabel>
          <y:Shape type="rectangle"/>
        </y:ShapeNode>
      </data>
    </node>
    <node id="n48">
      <data key="d6">
        <y:ShapeNode>
          <y:Geometry height="30.0" width="30.0" x="416.75390625" y="296.0"/>
          <y:Fill color="#FF0000" transparent="false"/>
          <y:BorderStyle color="#000000" type="line" width="1.0"/>
          <y:NodeLabel alignment="center" autoSizePolicy="content" fontFamily="Dialog" fontSize="12" fontStyle="plain" hasBackgroundColor="false" hasLineColor="false" height="18.701171875" modelName="internal" modelPosition="c" textColor="#000000" visible="true" width="256.15234375" x="-113.076171875" y="5.6494140625">generation of precursor metabolites and energy</y:NodeLabel>
          <y:Shape type="rectangle"/>
        </y:ShapeNode>
      </data>
    </node>
    <node id="n49">
      <data key="d6">
        <y:ShapeNode>
          <y:Geometry height="30.0" width="30.0" x="770.75390625" y="93.0"/>
          <y:Fill color="#FF0000" transparent="false"/>
          <y:BorderStyle color="#000000" type="line" width="1.0"/>
          <y:NodeLabel alignment="center" autoSizePolicy="content" fontFamily="Dialog" fontSize="12" fontStyle="plain" hasBackgroundColor="false" hasLineColor="false" height="18.701171875" modelName="internal" modelPosition="c" textColor="#000000" visible="true" width="59.365234375" x="-14.6826171875" y="5.6494140625">translation</y:NodeLabel>
          <y:Shape type="rectangle"/>
        </y:ShapeNode>
      </data>
    </node>
    <node id="n50">
      <data key="d6">
        <y:ShapeNode>
          <y:Geometry height="30.0" width="30.0" x="128.75390625" y="220.0"/>
          <y:Fill color="#FF0000" transparent="false"/>
          <y:BorderStyle color="#000000" type="line" width="1.0"/>
          <y:NodeLabel alignment="center" autoSizePolicy="content" fontFamily="Dialog" fontSize="12" fontStyle="plain" hasBackgroundColor="false" hasLineColor="false" height="18.701171875" modelName="internal" modelPosition="c" textColor="#000000" visible="true" width="79.38671875" x="-24.693359375" y="5.6494140625">protein folding</y:NodeLabel>
          <y:Shape type="rectangle"/>
        </y:ShapeNode>
      </data>
    </node>
    <node id="n51">
      <data key="d6">
        <y:ShapeNode>
          <y:Geometry height="30.0" width="30.0" x="538.75390625" y="415.0"/>
          <y:Fill color="#4141FF" transparent="false"/>
          <y:BorderStyle color="#000000" type="line" width="1.0"/>
          <y:NodeLabel alignment="center" autoSizePolicy="content" fontFamily="Dialog" fontSize="12" fontStyle="plain" hasBackgroundColor="false" hasLineColor="false" height="18.701171875" modelName="internal" modelPosition="c" textColor="#000000" visible="true" width="194.7578125" x="-82.37890625" y="5.6494140625">cellular protein modification process</y:NodeLabel>
          <y:Shape type="rectangle"/>
        </y:ShapeNode>
      </data>
    </node>
    <node id="n52">
      <data key="d6">
        <y:ShapeNode>
          <y:Geometry height="30.0" width="30.0" x="474.75390625" y="68.0"/>
          <y:Fill color="#0000FF" transparent="false"/>
          <y:BorderStyle color="#000000" type="line" width="1.0"/>
          <y:NodeLabel alignment="center" autoSizePolicy="content" fontFamily="Dialog" fontSize="12" fontStyle="plain" hasBackgroundColor="false" hasLineColor="false" height="18.701171875" modelName="internal" modelPosition="c" textColor="#000000" visible="true" width="203.423828125" x="-86.7119140625" y="5.6494140625">cellular amino acid metabolic process</y:NodeLabel>
          <y:Shape type="rectangle"/>
        </y:ShapeNode>
      </data>
    </node>
    <node id="n53">
      <data key="d6">
        <y:ShapeNode>
          <y:Geometry height="30.0" width="30.0" x="350.75390625" y="468.0"/>
          <y:Fill color="#0000FF" transparent="false"/>
          <y:BorderStyle color="#000000" type="line" width="1.0"/>
          <y:NodeLabel alignment="center" autoSizePolicy="content" fontFamily="Dialog" fontSize="12" fontStyle="plain" hasBackgroundColor="false" hasLineColor="false" height="18.701171875" modelName="internal" modelPosition="c" textColor="#000000" visible="true" width="125.388671875" x="-47.6943359375" y="5.6494140625">lipid metabolic process</y:NodeLabel>
          <y:Shape type="rectangle"/>
        </y:ShapeNode>
      </data>
    </node>
    <node id="n54">
      <data key="d6">
        <y:ShapeNode>
          <y:Geometry height="30.0" width="30.0" x="339.75390625" y="730.0"/>
          <y:Fill color="#FFF3F3" transparent="false"/>
          <y:BorderStyle color="#000000" type="line" width="1.0"/>
          <y:NodeLabel alignment="center" autoSizePolicy="content" fontFamily="Dialog" fontSize="12" fontStyle="plain" hasBackgroundColor="false" hasLineColor="false" height="18.701171875" modelName="internal" modelPosition="c" textColor="#000000" visible="true" width="51.35546875" x="-10.677734375" y="5.6494140625">transport</y:NodeLabel>
          <y:Shape type="rectangle"/>
        </y:ShapeNode>
      </data>
    </node>
    <node id="n55">
      <data key="d6">
        <y:ShapeNode>
          <y:Geometry height="30.0" width="30.0" x="124.75390625" y="412.0"/>
          <y:Fill color="#2424FF" transparent="false"/>
          <y:BorderStyle color="#000000" type="line" width="1.0"/>
          <y:NodeLabel alignment="center" autoSizePolicy="content" fontFamily="Dialog" fontSize="12" fontStyle="plain" hasBackgroundColor="false" hasLineColor="false" height="18.701171875" modelName="internal" modelPosition="c" textColor="#000000" visible="true" width="152.734375" x="-61.3671875" y="5.6494140625">nucleocytoplasmic transport</y:NodeLabel>
          <y:Shape type="rectangle"/>
        </y:ShapeNode>
      </data>
    </node>
    <node id="n56">
      <data key="d6">
        <y:ShapeNode>
          <y:Geometry height="30.0" width="30.0" x="625.75390625" y="286.0"/>
          <y:Fill color="#5B5BFF" transparent="false"/>
          <y:BorderStyle color="#000000" type="line" width="1.0"/>
          <y:NodeLabel alignment="center" autoSizePolicy="content" fontFamily="Dialog" fontSize="12" fontStyle="plain" hasBackgroundColor="false" hasLineColor="false" height="18.701171875" modelName="internal" modelPosition="c" textColor="#000000" visible="true" width="102.044921875" x="-36.0224609375" y="5.6494140625">response to stress</y:NodeLabel>
          <y:Shape type="rectangle"/>
        </y:ShapeNode>
      </data>
    </node>
    <node id="n57">
      <data key="d6">
        <y:ShapeNode>
          <y:Geometry height="30.0" width="30.0" x="151.75390625" y="381.0"/>
          <y:Fill color="#FFB1B1" transparent="false"/>
          <y:BorderStyle color="#000000" type="line" width="1.0"/>
          <y:NodeLabel alignment="center" autoSizePolicy="content" fontFamily="Dialog" fontSize="12" fontStyle="plain" hasBackgroundColor="false" hasLineColor="false" height="18.701171875" modelName="internal" modelPosition="c" textColor="#000000" visible="true" width="148.087890625" x="-59.0439453125" y="5.6494140625">mitochondrion organization</y:NodeLabel>
          <y:Shape type="rectangle"/>
        </y:ShapeNode>
      </data>
    </node>
    <node id="n58">
      <data key="d6">
        <y:ShapeNode>
          <y:Geometry height="30.0" width="30.0" x="731.75390625" y="685.0"/>
          <y:Fill color="#BFBFFF" transparent="false"/>
          <y:BorderStyle color="#000000" type="line" width="1.0"/>
          <y:NodeLabel alignment="center" autoSizePolicy="content" fontFamily="Dialog" fontSize="12" fontStyle="plain" hasBackgroundColor="false" hasLineColor="false" height="18.701171875" modelName="internal" modelPosition="c" textColor="#000000" visible="true" width="172.087890625" x="-71.0439453125" y="5.6494140625">plasma membrane organization</y:NodeLabel>
          <y:Shape type="rectangle"/>
        </y:ShapeNode>
      </data>
    </node>
    <node id="n59">
      <data key="d6">
        <y:ShapeNode>
          <y:Geometry height="30.0" width="30.0" x="287.75390625" y="630.0"/>
          <y:Fill color="#6868FF" transparent="false"/>
          <y:BorderStyle color="#000000" type="line" width="1.0"/>
          <y:NodeLabel alignment="center" autoSizePolicy="content" fontFamily="Dialog" fontSize="12" fontStyle="plain" hasBackgroundColor="false" hasLineColor="false" height="18.701171875" modelName="internal" modelPosition="c" textColor="#000000" visible="true" width="139.416015625" x="-54.7080078125" y="5.6494140625">cytoskeleton organization</y:NodeLabel>
          <y:Shape type="rectangle"/>
        </y:ShapeNode>
      </data>
    </node>
    <node id="n60">
      <data key="d6">
        <y:ShapeNode>
          <y:Geometry height="30.0" width="30.0" x="772.75390625" y="589.0"/>
          <y:Fill color="#F6F6FF" transparent="false"/>
          <y:BorderStyle color="#000000" type="line" width="1.0"/>
          <y:NodeLabel alignment="center" autoSizePolicy="content" fontFamily="Dialog" fontSize="12" fontStyle="plain" hasBackgroundColor="false" hasLineColor="false" height="18.701171875" modelName="internal" modelPosition="c" textColor="#000000" visible="true" width="52.6796875" x="-11.33984375" y="5.6494140625">cell cycle</y:NodeLabel>
          <y:Shape type="rectangle"/>
        </y:ShapeNode>
      </data>
    </node>
    <node id="n61">
      <data key="d6">
        <y:ShapeNode>
          <y:Geometry height="30.0" width="30.0" x="503.75390625" y="162.0"/>
          <y:Fill color="#2525FF" transparent="false"/>
          <y:BorderStyle color="#000000" type="line" width="1.0"/>
          <y:NodeLabel alignment="center" autoSizePolicy="content" fontFamily="Dialog" fontSize="12" fontStyle="plain" hasBackgroundColor="false" hasLineColor="false" height="18.701171875" modelName="internal" modelPosition="c" textColor="#000000" visible="true" width="74.048828125" x="-22.0244140625" y="5.6494140625">cell adhesion</y:NodeLabel>
          <y:Shape type="rectangle"/>
        </y:ShapeNode>
      </data>
    </node>
    <node id="n62">
      <data key="d6">
        <y:ShapeNode>
          <y:Geometry height="30.0" width="30.0" x="454.75390625" y="286.0"/>
          <y:Fill color="#0000FF" transparent="false"/>
          <y:BorderStyle color="#000000" type="line" width="1.0"/>
          <y:NodeLabel alignment="center" autoSizePolicy="content" fontFamily="Dialog" fontSize="12" fontStyle="plain" hasBackgroundColor="false" hasLineColor="false" height="18.701171875" modelName="internal" modelPosition="c" textColor="#000000" visible="true" width="104.060546875" x="-37.0302734375" y="5.6494140625">signal transduction</y:NodeLabel>
          <y:Shape type="rectangle"/>
        </y:ShapeNode>
      </data>
    </node>
    <node id="n63">
      <data key="d6">
        <y:ShapeNode>
          <y:Geometry height="30.0" width="30.0" x="773.75390625" y="221.0"/>
          <y:Fill color="#B3B3FF" transparent="false"/>
          <y:BorderStyle color="#000000" type="line" width="1.0"/>
          <y:NodeLabel alignment="center" autoSizePolicy="content" fontFamily="Dialog" fontSize="12" fontStyle="plain" hasBackgroundColor="false" hasLineColor="false" height="18.701171875" modelName="internal" modelPosition="c" textColor="#000000" visible="true" width="94.708984375" x="-32.3544921875" y="5.6494140625">cell-cell signaling</y:NodeLabel>
          <y:Shape type="rectangle"/>
        </y:ShapeNode>
      </data>
    </node>
    <node id="n64">
      <data key="d6">
        <y:ShapeNode>
          <y:Geometry height="30.0" width="30.0" x="759.75390625" y="718.0"/>
          <y:Fill color="#0000FF" transparent="false"/>
          <y:BorderStyle color="#000000" type="line" width="1.0"/>
          <y:NodeLabel alignment="center" autoSizePolicy="content" fontFamily="Dialog" fontSize="12" fontStyle="plain" hasBackgroundColor="false" hasLineColor="false" height="18.701171875" modelName="internal" modelPosition="c" textColor="#000000" visible="true" width="33.361328125" x="-1.6806640625" y="5.6494140625">aging</y:NodeLabel>
          <y:Shape type="rectangle"/>
        </y:ShapeNode>
      </data>
    </node>
    <node id="n65">
      <data key="d6">
        <y:ShapeNode>
          <y:Geometry height="30.0" width="30.0" x="746.75390625" y="638.0"/>
          <y:Fill color="#FBFBFF" transparent="false"/>
          <y:BorderStyle color="#000000" type="line" width="1.0"/>
          <y:NodeLabel alignment="center" autoSizePolicy="content" fontFamily="Dialog" fontSize="12" fontStyle="plain" hasBackgroundColor="false" hasLineColor="false" height="18.701171875" modelName="internal" modelPosition="c" textColor="#000000" visible="true" width="148.755859375" x="-59.3779296875" y="5.6494140625">cytoskeletal protein binding</y:NodeLabel>
          <y:Shape type="rectangle"/>
        </y:ShapeNode>
      </data>
    </node>
    <node id="n66">
      <data key="d6">
        <y:ShapeNode>
          <y:Geometry height="30.0" width="30.0" x="734.75390625" y="0.0"/>
          <y:Fill color="#7171FF" transparent="false"/>
          <y:BorderStyle color="#000000" type="line" width="1.0"/>
          <y:NodeLabel alignment="center" autoSizePolicy="content" fontFamily="Dialog" fontSize="12" fontStyle="plain" hasBackgroundColor="false" hasLineColor="false" height="18.701171875" modelName="internal" modelPosition="c" textColor="#000000" visible="true" width="144.7421875" x="-57.37109375" y="5.6494140625">transcription factor binding</y:NodeLabel>
          <y:Shape type="rectangle"/>
        </y:ShapeNode>
      </data>
    </node>
    <node id="n67">
      <data key="d6">
        <y:ShapeNode>
          <y:Geometry height="30.0" width="30.0" x="449.75390625" y="433.0"/>
          <y:Fill color="#C6C6FF" transparent="false"/>
          <y:BorderStyle color="#000000" type="line" width="1.0"/>
          <y:NodeLabel alignment="center" autoSizePolicy="content" fontFamily="Dialog" fontSize="12" fontStyle="plain" hasBackgroundColor="false" hasLineColor="false" height="18.701171875" modelName="internal" modelPosition="c" textColor="#000000" visible="true" width="55.369140625" x="-12.6845703125" y="5.6494140625">cell death</y:NodeLabel>
          <y:Shape type="rectangle"/>
        </y:ShapeNode>
      </data>
    </node>
    <node id="n68">
      <data key="d6">
        <y:ShapeNode>
          <y:Geometry height="30.0" width="30.0" x="840.75390625" y="299.0"/>
          <y:Fill color="#0000FF" transparent="false"/>
          <y:BorderStyle color="#000000" type="line" width="1.0"/>
          <y:NodeLabel alignment="center" autoSizePolicy="content" fontFamily="Dialog" fontSize="12" fontStyle="plain" hasBackgroundColor="false" hasLineColor="false" height="18.701171875" modelName="internal" modelPosition="c" textColor="#000000" visible="true" width="96.05078125" x="-33.025390625" y="5.6494140625">peptidase activity</y:NodeLabel>
          <y:Shape type="rectangle"/>
        </y:ShapeNode>
      </data>
    </node>
    <node id="n69">
      <data key="d6">
        <y:ShapeNode>
          <y:Geometry height="30.0" width="30.0" x="392.75390625" y="375.0"/>
          <y:Fill color="#0000FF" transparent="false"/>
          <y:BorderStyle color="#000000" type="line" width="1.0"/>
          <y:NodeLabel alignment="center" autoSizePolicy="content" fontFamily="Dialog" fontSize="12" fontStyle="plain" hasBackgroundColor="false" hasLineColor="false" height="18.701171875" modelName="internal" modelPosition="c" textColor="#000000" visible="true" width="67.380859375" x="-18.6904296875" y="5.6494140625">lipid binding</y:NodeLabel>
          <y:Shape type="rectangle"/>
        </y:ShapeNode>
      </data>
    </node>
    <node id="n70">
      <data key="d6">
        <y:ShapeNode>
          <y:Geometry height="30.0" width="30.0" x="265.75390625" y="585.0"/>
          <y:Fill color="#FF0000" transparent="false"/>
          <y:BorderStyle color="#000000" type="line" width="1.0"/>
          <y:NodeLabel alignment="center" autoSizePolicy="content" fontFamily="Dialog" fontSize="12" fontStyle="plain" hasBackgroundColor="false" hasLineColor="false" height="18.701171875" modelName="internal" modelPosition="c" textColor="#000000" visible="true" width="96.712890625" x="-33.3564453125" y="5.6494140625">catabolic process</y:NodeLabel>
          <y:Shape type="rectangle"/>
        </y:ShapeNode>
      </data>
    </node>
    <node id="n71">
      <data key="d6">
        <y:ShapeNode>
          <y:Geometry height="30.0" width="30.0" x="666.75390625" y="628.0"/>
          <y:Fill color="#FF0000" transparent="false"/>
          <y:BorderStyle color="#000000" type="line" width="1.0"/>
          <y:NodeLabel alignment="center" autoSizePolicy="content" fontFamily="Dialog" fontSize="12" fontStyle="plain" hasBackgroundColor="false" hasLineColor="false" height="18.701171875" modelName="internal" modelPosition="c" textColor="#000000" visible="true" width="112.720703125" x="-41.3603515625" y="5.6494140625">biosynthetic process</y:NodeLabel>
          <y:Shape type="rectangle"/>
        </y:ShapeNode>
      </data>
    </node>
    <node id="n72">
      <data key="d6">
        <y:ShapeNode>
          <y:Geometry height="30.0" width="30.0" x="740.75390625" y="324.0"/>
          <y:Fill color="#3939FF" transparent="false"/>
          <y:BorderStyle color="#000000" type="line" width="1.0"/>
          <y:NodeLabel alignment="center" autoSizePolicy="content" fontFamily="Dialog" fontSize="12" fontStyle="plain" hasBackgroundColor="false" hasLineColor="false" height="18.701171875" modelName="internal" modelPosition="c" textColor="#000000" visible="true" width="116.060546875" x="-43.0302734375" y="5.6494140625">embryo development</y:NodeLabel>
          <y:Shape type="rectangle"/>
        </y:ShapeNode>
      </data>
    </node>
    <node id="n73">
      <data key="d6">
        <y:ShapeNode>
          <y:Geometry height="30.0" width="30.0" x="704.75390625" y="321.0"/>
          <y:Fill color="#0000FF" transparent="false"/>
          <y:BorderStyle color="#000000" type="line" width="1.0"/>
          <y:NodeLabel alignment="center" autoSizePolicy="content" fontFamily="Dialog" fontSize="12" fontStyle="plain" hasBackgroundColor="false" hasLineColor="false" height="18.701171875" modelName="internal" modelPosition="c" textColor="#000000" visible="true" width="218.1015625" x="-94.05078125" y="5.6494140625">cytoplasmic membrane-bounded vesicle</y:NodeLabel>
          <y:Shape type="rectangle"/>
        </y:ShapeNode>
      </data>
    </node>
    <node id="n74">
      <data key="d6">
        <y:ShapeNode>
          <y:Geometry height="30.0" width="30.0" x="588.75390625" y="36.0"/>
          <y:Fill color="#2C2CFF" transparent="false"/>
          <y:BorderStyle color="#000000" type="line" width="1.0"/>
          <y:NodeLabel alignment="center" autoSizePolicy="content" fontFamily="Dialog" fontSize="12" fontStyle="plain" hasBackgroundColor="false" hasLineColor="false" height="18.701171875" modelName="internal" modelPosition="c" textColor="#000000" visible="true" width="144.73046875" x="-57.365234375" y="5.6494140625">vesicle-mediated transport</y:NodeLabel>
          <y:Shape type="rectangle"/>
        </y:ShapeNode>
      </data>
    </node>
    <node id="n75">
      <data key="d6">
        <y:ShapeNode>
          <y:Geometry height="30.0" width="30.0" x="277.75390625" y="518.0"/>
          <y:Fill color="#7373FF" transparent="false"/>
          <y:BorderStyle color="#000000" type="line" width="1.0"/>
          <y:NodeLabel alignment="center" autoSizePolicy="content" fontFamily="Dialog" fontSize="12" fontStyle="plain" hasBackgroundColor="false" hasLineColor="false" height="18.701171875" modelName="internal" modelPosition="c" textColor="#000000" visible="true" width="78.6953125" x="-24.34765625" y="5.6494140625">kinase activity</y:NodeLabel>
          <y:Shape type="rectangle"/>
        </y:ShapeNode>
      </data>
    </node>
    <node id="n76">
      <data key="d6">
        <y:ShapeNode>
          <y:Geometry height="30.0" width="30.0" x="427.75390625" y="181.0"/>
          <y:Fill color="#FF0000" transparent="false"/>
          <y:BorderStyle color="#000000" type="line" width="1.0"/>
          <y:NodeLabel alignment="center" autoSizePolicy="content" fontFamily="Dialog" fontSize="12" fontStyle="plain" hasBackgroundColor="false" hasLineColor="false" height="18.701171875" modelName="internal" modelPosition="c" textColor="#000000" visible="true" width="125.39453125" x="-47.697265625" y="5.6494140625">oxidoreductase activity</y:NodeLabel>
          <y:Shape type="rectangle"/>
        </y:ShapeNode>
      </data>
    </node>
    <node id="n77">
      <data key="d6">
        <y:ShapeNode>
          <y:Geometry height="30.0" width="30.0" x="575.75390625" y="761.0"/>
          <y:Fill color="#0000FF" transparent="false"/>
          <y:BorderStyle color="#000000" type="line" width="1.0"/>
          <y:NodeLabel alignment="center" autoSizePolicy="content" fontFamily="Dialog" fontSize="12" fontStyle="plain" hasBackgroundColor="false" hasLineColor="false" height="18.701171875" modelName="internal" modelPosition="c" textColor="#000000" visible="true" width="236.095703125" x="-103.0478515625" y="5.6494140625">transferase activity, transferring acyl groups</y:NodeLabel>
          <y:Shape type="rectangle"/>
        </y:ShapeNode>
      </data>
    </node>
    <node id="n78">
      <data key="d6">
        <y:ShapeNode>
          <y:Geometry height="30.0" width="30.0" x="153.75390625" y="463.0"/>
          <y:Fill color="#FFD1D1" transparent="false"/>
          <y:BorderStyle color="#000000" type="line" width="1.0"/>
          <y:NodeLabel alignment="center" autoSizePolicy="content" fontFamily="Dialog" fontSize="12" fontStyle="plain" hasBackgroundColor="false" hasLineColor="false" height="18.701171875" modelName="internal" modelPosition="c" textColor="#000000" visible="true" width="257.435546875" x="-113.7177734375" y="5.6494140625">transferase activity, transferring glycosyl groups</y:NodeLabel>
          <y:Shape type="rectangle"/>
        </y:ShapeNode>
      </data>
    </node>
    <node id="n79">
      <data key="d6">
        <y:ShapeNode>
          <y:Geometry height="30.0" width="30.0" x="762.75390625" y="448.0"/>
          <y:Fill color="#0000FF" transparent="false"/>
          <y:BorderStyle color="#000000" type="line" width="1.0"/>
          <y:NodeLabel alignment="center" autoSizePolicy="content" fontFamily="Dialog" fontSize="12" fontStyle="plain" hasBackgroundColor="false" hasLineColor="false" height="18.701171875" modelName="internal" modelPosition="c" textColor="#000000" visible="true" width="112.732421875" x="-41.3662109375" y="5.6494140625">phosphatase activity</y:NodeLabel>
          <y:Shape type="rectangle"/>
        </y:ShapeNode>
      </data>
    </node>
    <node id="n80">
      <data key="d6">
        <y:ShapeNode>
          <y:Geometry height="30.0" width="30.0" x="804.75390625" y="191.0"/>
          <y:Fill color="#D3D3FF" transparent="false"/>
          <y:BorderStyle color="#000000" type="line" width="1.0"/>
          <y:NodeLabel alignment="center" autoSizePolicy="content" fontFamily="Dialog" fontSize="12" fontStyle="plain" hasBackgroundColor="false" hasLineColor="false" height="18.701171875" modelName="internal" modelPosition="c" textColor="#000000" visible="true" width="72.021484375" x="-21.0107421875" y="5.6494140625">lyase activity</y:NodeLabel>
          <y:Shape type="rectangle"/>
        </y:ShapeNode>
      </data>
    </node>
    <node id="n81">
      <data key="d6">
        <y:ShapeNode>
          <y:Geometry height="30.0" width="30.0" x="109.75390625" y="279.0"/>
          <y:Fill color="#FF3535" transparent="false"/>
          <y:BorderStyle color="#000000" type="line" width="1.0"/>
          <y:NodeLabel alignment="center" autoSizePolicy="content" fontFamily="Dialog" fontSize="12" fontStyle="plain" hasBackgroundColor="false" hasLineColor="false" height="18.701171875" modelName="internal" modelPosition="c" textColor="#000000" visible="true" width="99.361328125" x="-34.6806640625" y="5.6494140625">isomerase activity</y:NodeLabel>
          <y:Shape type="rectangle"/>
        </y:ShapeNode>
      </data>
    </node>
    <node id="n82">
      <data key="d6">
        <y:ShapeNode>
          <y:Geometry height="30.0" width="30.0" x="292.75390625" y="90.0"/>
          <y:Fill color="#FF0000" transparent="false"/>
          <y:BorderStyle color="#000000" type="line" width="1.0"/>
          <y:NodeLabel alignment="center" autoSizePolicy="content" fontFamily="Dialog" fontSize="12" fontStyle="plain" hasBackgroundColor="false" hasLineColor="false" height="18.701171875" modelName="internal" modelPosition="c" textColor="#000000" visible="true" width="75.361328125" x="-22.6806640625" y="5.6494140625">ligase activity</y:NodeLabel>
          <y:Shape type="rectangle"/>
        </y:ShapeNode>
      </data>
    </node>
    <node id="n83">
      <data key="d6">
        <y:ShapeNode>
          <y:Geometry height="30.0" width="30.0" x="967.75390625" y="181.0"/>
          <y:Fill color="#FF0808" transparent="false"/>
          <y:BorderStyle color="#000000" type="line" width="1.0"/>
          <y:NodeLabel alignment="center" autoSizePolicy="content" fontFamily="Dialog" fontSize="12" fontStyle="plain" hasBackgroundColor="false" hasLineColor="false" height="18.701171875" modelName="internal" modelPosition="c" textColor="#000000" visible="true" width="86.693359375" x="-28.3466796875" y="5.6494140625">ATPase activity</y:NodeLabel>
          <y:Shape type="rectangle"/>
        </y:ShapeNode>
      </data>
    </node>
    <node id="n84">
      <data key="d6">
        <y:ShapeNode>
          <y:Geometry height="30.0" width="30.0" x="679.75390625" y="385.0"/>
          <y:Fill color="#0000FF" transparent="false"/>
          <y:BorderStyle color="#000000" type="line" width="1.0"/>
          <y:NodeLabel alignment="center" autoSizePolicy="content" fontFamily="Dialog" fontSize="12" fontStyle="plain" hasBackgroundColor="false" hasLineColor="false" height="18.701171875" modelName="internal" modelPosition="c" textColor="#000000" visible="true" width="88.052734375" x="-29.0263671875" y="5.6494140625">enzyme binding</y:NodeLabel>
          <y:Shape type="rectangle"/>
        </y:ShapeNode>
      </data>
    </node>
    <node id="n85">
      <data key="d6">
        <y:ShapeNode>
          <y:Geometry height="30.0" width="30.0" x="485.75390625" y="281.0"/>
          <y:Fill color="#0000FF" transparent="false"/>
          <y:BorderStyle color="#000000" type="line" width="1.0"/>
          <y:NodeLabel alignment="center" autoSizePolicy="content" fontFamily="Dialog" fontSize="12" fontStyle="plain" hasBackgroundColor="false" hasLineColor="false" height="18.701171875" modelName="internal" modelPosition="c" textColor="#000000" visible="true" width="142.08203125" x="-56.041015625" y="5.6494140625">developmental maturation</y:NodeLabel>
          <y:Shape type="rectangle"/>
        </y:ShapeNode>
      </data>
    </node>
    <node id="n86">
      <data key="d6">
        <y:ShapeNode>
          <y:Geometry height="30.0" width="30.0" x="917.75390625" y="688.0"/>
          <y:Fill color="#FFEEEE" transparent="false"/>
          <y:BorderStyle color="#000000" type="line" width="1.0"/>
          <y:NodeLabel alignment="center" autoSizePolicy="content" fontFamily="Dialog" fontSize="12" fontStyle="plain" hasBackgroundColor="false" hasLineColor="false" height="18.701171875" modelName="internal" modelPosition="c" textColor="#000000" visible="true" width="158.740234375" x="-64.3701171875" y="5.6494140625">cellular component assembly</y:NodeLabel>
          <y:Shape type="rectangle"/>
        </y:ShapeNode>
      </data>
    </node>
    <node id="n87">
      <data key="d6">
        <y:ShapeNode>
          <y:Geometry height="30.0" width="30.0" x="606.75390625" y="738.0"/>
          <y:Fill color="#FFD7D7" transparent="false"/>
          <y:BorderStyle color="#000000" type="line" width="1.0"/>
          <y:NodeLabel alignment="center" autoSizePolicy="content" fontFamily="Dialog" fontSize="12" fontStyle="plain" hasBackgroundColor="false" hasLineColor="false" height="18.701171875" modelName="internal" modelPosition="c" textColor="#000000" visible="true" width="189.40234375" x="-79.701171875" y="5.6494140625">transmembrane transporter activity</y:NodeLabel>
          <y:Shape type="rectangle"/>
        </y:ShapeNode>
      </data>
    </node>
    <node id="n88">
      <data key="d6">
        <y:ShapeNode>
          <y:Geometry height="30.0" width="30.0" x="631.75390625" y="389.0"/>
          <y:Fill color="#BFBFFF" transparent="false"/>
          <y:BorderStyle color="#000000" type="line" width="1.0"/>
          <y:NodeLabel alignment="center" autoSizePolicy="content" fontFamily="Dialog" fontSize="12" fontStyle="plain" hasBackgroundColor="false" hasLineColor="false" height="18.701171875" modelName="internal" modelPosition="c" textColor="#000000" visible="true" width="97.38671875" x="-33.693359375" y="5.6494140625">cell differentiation</y:NodeLabel>
          <y:Shape type="rectangle"/>
        </y:ShapeNode>
      </data>
    </node>
    <node id="n89">
      <data key="d6">
        <y:ShapeNode>
          <y:Geometry height="30.0" width="30.0" x="833.75390625" y="554.0"/>
          <y:Fill color="#4242FF" transparent="false"/>
          <y:BorderStyle color="#000000" type="line" width="1.0"/>
          <y:NodeLabel alignment="center" autoSizePolicy="content" fontFamily="Dialog" fontSize="12" fontStyle="plain" hasBackgroundColor="false" hasLineColor="false" height="18.701171875" modelName="internal" modelPosition="c" textColor="#000000" visible="true" width="136.720703125" x="-53.3603515625" y="5.6494140625">enzyme regulator activity</y:NodeLabel>
          <y:Shape type="rectangle"/>
        </y:ShapeNode>
      </data>
    </node>
    <node id="n90">
      <data key="d6">
        <y:ShapeNode>
          <y:Geometry height="30.0" width="30.0" x="864.75390625" y="553.0"/>
          <y:Fill color="#B5B5FF" transparent="false"/>
          <y:BorderStyle color="#000000" type="line" width="1.0"/>
          <y:NodeLabel alignment="center" autoSizePolicy="content" fontFamily="Dialog" fontSize="12" fontStyle="plain" hasBackgroundColor="false" hasLineColor="false" height="18.701171875" modelName="internal" modelPosition="c" textColor="#000000" visible="true" width="178.779296875" x="-74.3896484375" y="5.6494140625">small conjugating protein binding</y:NodeLabel>
          <y:Shape type="rectangle"/>
        </y:ShapeNode>
      </data>
    </node>
    <node id="n91">
      <data key="d6">
        <y:ShapeNode>
          <y:Geometry height="30.0" width="30.0" x="630.75390625" y="655.0"/>
          <y:Fill color="#FF0000" transparent="false"/>
          <y:BorderStyle color="#000000" type="line" width="1.0"/>
          <y:NodeLabel alignment="center" autoSizePolicy="content" fontFamily="Dialog" fontSize="12" fontStyle="plain" hasBackgroundColor="false" hasLineColor="false" height="18.701171875" modelName="internal" modelPosition="c" textColor="#000000" visible="true" width="248.130859375" x="-109.0654296875" y="5.6494140625">cellular nitrogen compound metabolic process</y:NodeLabel>
          <y:Shape type="rectangle"/>
        </y:ShapeNode>
      </data>
    </node>
    <node id="n92">
      <data key="d6">
        <y:ShapeNode>
          <y:Geometry height="30.0" width="30.0" x="124.75390625" y="344.0"/>
          <y:Fill color="#FF2F2F" transparent="false"/>
          <y:BorderStyle color="#000000" type="line" width="1.0"/>
          <y:NodeLabel alignment="center" autoSizePolicy="content" fontFamily="Dialog" fontSize="12" fontStyle="plain" hasBackgroundColor="false" hasLineColor="false" height="18.701171875" modelName="internal" modelPosition="c" textColor="#000000" visible="true" width="279.5078125" x="-124.75390625" y="5.6494140625">nucleobase-containing compound catabolic process</y:NodeLabel>
          <y:Shape type="rectangle"/>
        </y:ShapeNode>
      </data>
    </node>
    <node id="n93">
      <data key="d6">
        <y:ShapeNode>
          <y:Geometry height="30.0" width="30.0" x="403.75390625" y="240.0"/>
          <y:Fill color="#B5B5FF" transparent="false"/>
          <y:BorderStyle color="#000000" type="line" width="1.0"/>
          <y:NodeLabel alignment="center" autoSizePolicy="content" fontFamily="Dialog" fontSize="12" fontStyle="plain" hasBackgroundColor="false" hasLineColor="false" height="18.701171875" modelName="internal" modelPosition="c" textColor="#000000" visible="true" width="40.017578125" x="-5.0087890625" y="5.6494140625">growth</y:NodeLabel>
          <y:Shape type="rectangle"/>
        </y:ShapeNode>
      </data>
    </node>
    <node id="n94">
      <data key="d6">
        <y:ShapeNode>
          <y:Geometry height="30.0" width="30.0" x="767.75390625" y="417.0"/>
          <y:Fill color="#6868FF" transparent="false"/>
          <y:BorderStyle color="#000000" type="line" width="1.0"/>
          <y:NodeLabel alignment="center" autoSizePolicy="content" fontFamily="Dialog" fontSize="12" fontStyle="plain" hasBackgroundColor="false" hasLineColor="false" height="18.701171875" modelName="internal" modelPosition="c" textColor="#000000" visible="true" width="62.03125" x="-16.015625" y="5.6494140625">locomotion</y:NodeLabel>
          <y:Shape type="rectangle"/>
        </y:ShapeNode>
      </data>
    </node>
    <node id="n95">
      <data key="d6">
        <y:ShapeNode>
          <y:Geometry height="30.0" width="30.0" x="619.75390625" y="29.0"/>
          <y:Fill color="#FF0000" transparent="false"/>
          <y:BorderStyle color="#000000" type="line" width="1.0"/>
          <y:NodeLabel alignment="center" autoSizePolicy="content" fontFamily="Dialog" fontSize="12" fontStyle="plain" hasBackgroundColor="false" hasLineColor="false" height="18.701171875" modelName="internal" modelPosition="c" textColor="#000000" visible="true" width="114.0625" x="-42.03125" y="5.6494140625">ribosome biogenesis</y:NodeLabel>
          <y:Shape type="rectangle"/>
        </y:ShapeNode>
      </data>
    </node>
    <node id="n96">
      <data key="d6">
        <y:ShapeNode>
          <y:Geometry height="30.0" width="30.0" x="661.75390625" y="17.0"/>
          <y:Fill color="#0000FF" transparent="false"/>
          <y:BorderStyle color="#000000" type="line" width="1.0"/>
          <y:NodeLabel alignment="center" autoSizePolicy="content" fontFamily="Dialog" fontSize="12" fontStyle="plain" hasBackgroundColor="false" hasLineColor="false" height="18.701171875" modelName="internal" modelPosition="c" textColor="#000000" visible="true" width="114.05078125" x="-42.025390625" y="5.6494140625">homeostatic process</y:NodeLabel>
          <y:Shape type="rectangle"/>
        </y:ShapeNode>
      </data>
    </node>
    <node id="n97">
      <data key="d6">
        <y:ShapeNode>
          <y:Geometry height="30.0" width="30.0" x="722.75390625" y="570.0"/>
          <y:Fill color="#DCDCFF" transparent="false"/>
          <y:BorderStyle color="#000000" type="line" width="1.0"/>
          <y:NodeLabel alignment="center" autoSizePolicy="content" fontFamily="Dialog" fontSize="12" fontStyle="plain" hasBackgroundColor="false" hasLineColor="false" height="18.701171875" modelName="internal" modelPosition="c" textColor="#000000" visible="true" width="62.048828125" x="-16.0244140625" y="5.6494140625">ion binding</y:NodeLabel>
          <y:Shape type="rectangle"/>
        </y:ShapeNode>
      </data>
    </node>
    <node id="n98">
      <data key="d6">
        <y:ShapeNode>
          <y:Geometry height="30.0" width="30.0" x="439.75390625" y="690.0"/>
          <y:Fill color="#FF3F3F" transparent="false"/>
          <y:BorderStyle color="#000000" type="line" width="1.0"/>
          <y:NodeLabel alignment="center" autoSizePolicy="content" fontFamily="Dialog" fontSize="12" fontStyle="plain" hasBackgroundColor="false" hasLineColor="false" height="18.701171875" modelName="internal" modelPosition="c" textColor="#000000" visible="true" width="53.37109375" x="-11.685546875" y="5.6494140625">organelle</y:NodeLabel>
          <y:Shape type="rectangle"/>
        </y:ShapeNode>
      </data>
    </node>
    <node id="n99">
      <data key="d6">
        <y:ShapeNode>
          <y:Geometry height="30.0" width="30.0" x="587.75390625" y="660.0"/>
          <y:Fill color="#FFDEDE" transparent="false"/>
          <y:BorderStyle color="#000000" type="line" width="1.0"/>
          <y:NodeLabel alignment="center" autoSizePolicy="content" fontFamily="Dialog" fontSize="12" fontStyle="plain" hasBackgroundColor="false" hasLineColor="false" height="18.701171875" modelName="internal" modelPosition="c" textColor="#000000" visible="true" width="88.708984375" x="-29.3544921875" y="5.6494140625">protein complex</y:NodeLabel>
          <y:Shape type="rectangle"/>
        </y:ShapeNode>
      </data>
    </node>
    <node id="n100">
      <data key="d6">
        <y:ShapeNode>
          <y:Geometry height="30.0" width="30.0" x="352.75390625" y="499.0"/>
          <y:Fill color="#FF9F9F" transparent="false"/>
          <y:BorderStyle color="#000000" type="line" width="1.0"/>
          <y:NodeLabel alignment="center" autoSizePolicy="content" fontFamily="Dialog" fontSize="12" fontStyle="plain" hasBackgroundColor="false" hasLineColor="false" height="18.701171875" modelName="internal" modelPosition="c" textColor="#000000" visible="true" width="183.40234375" x="-76.701171875" y="5.6494140625">small molecule metabolic process</y:NodeLabel>
          <y:Shape type="rectangle"/>
        </y:ShapeNode>
      </data>
    </node>
    <node id="n101">
      <data key="d6">
        <y:ShapeNode>
          <y:Geometry height="30.0" width="30.0" x="783.75390625" y="620.0"/>
          <y:Fill color="#0000FF" transparent="false"/>
          <y:BorderStyle color="#000000" type="line" width="1.0"/>
          <y:NodeLabel alignment="center" autoSizePolicy="content" fontFamily="Dialog" fontSize="12" fontStyle="plain" hasBackgroundColor="false" hasLineColor="false" height="18.701171875" modelName="internal" modelPosition="c" textColor="#000000" visible="true" width="300.783203125" x="-135.3916015625" y="5.6494140625">symbiosis, encompassing mutualism through parasitism</y:NodeLabel>
          <y:Shape type="rectangle"/>
        </y:ShapeNode>
      </data>
    </node>
    <node id="n102">
      <data key="d6">
        <y:ShapeNode>
          <y:Geometry height="30.0" width="30.0" x="743.75390625" y="293.0"/>
          <y:Fill color="#0000FF" transparent="false"/>
          <y:BorderStyle color="#000000" type="line" width="1.0"/>
          <y:NodeLabel alignment="center" autoSizePolicy="content" fontFamily="Dialog" fontSize="12" fontStyle="plain" hasBackgroundColor="false" hasLineColor="false" height="18.701171875" modelName="internal" modelPosition="c" textColor="#000000" visible="true" width="310.8203125" x="-140.41015625" y="5.6494140625">anatomical structure formation involved in morphogenesis</y:NodeLabel>
          <y:Shape type="rectangle"/>
        </y:ShapeNode>
      </data>
    </node>
    <node id="n103">
      <data key="d6">
        <y:ShapeNode>
          <y:Geometry height="30.0" width="30.0" x="551.75390625" y="357.0"/>
          <y:Fill color="#ADADFF" transparent="false"/>
          <y:BorderStyle color="#000000" type="line" width="1.0"/>
          <y:NodeLabel alignment="center" autoSizePolicy="content" fontFamily="Dialog" fontSize="12" fontStyle="plain" hasBackgroundColor="false" hasLineColor="false" height="18.701171875" modelName="internal" modelPosition="c" textColor="#000000" visible="true" width="184.09375" x="-77.046875" y="5.6494140625">anatomical structure development</y:NodeLabel>
          <y:Shape type="rectangle"/>
        </y:ShapeNode>
      </data>
    </node>
    <node id="n104">
      <data key="d6">
        <y:ShapeNode>
          <y:Geometry height="30.0" width="30.0" x="827.75390625" y="595.0"/>
          <y:Fill color="#7676FF" transparent="false"/>
          <y:BorderStyle color="#000000" type="line" width="1.0"/>
          <y:NodeLabel alignment="center" autoSizePolicy="content" fontFamily="Dialog" fontSize="12" fontStyle="plain" hasBackgroundColor="false" hasLineColor="false" height="18.701171875" modelName="internal" modelPosition="c" textColor="#000000" visible="true" width="62.67578125" x="-16.337890625" y="5.6494140625">cell motility</y:NodeLabel>
          <y:Shape type="rectangle"/>
        </y:ShapeNode>
      </data>
    </node>
    <node id="n105">
      <data key="d6">
        <y:ShapeNode>
          <y:Geometry height="30.0" width="30.0" x="767.75390625" y="386.0"/>
          <y:Fill color="#0000FF" transparent="false"/>
          <y:BorderStyle color="#000000" type="line" width="1.0"/>
          <y:NodeLabel alignment="center" autoSizePolicy="content" fontFamily="Dialog" fontSize="12" fontStyle="plain" hasBackgroundColor="false" hasLineColor="false" height="18.701171875" modelName="internal" modelPosition="c" textColor="#000000" visible="true" width="155.400390625" x="-62.7001953125" y="5.6494140625">neurological system process</y:NodeLabel>
          <y:Shape type="rectangle"/>
        </y:ShapeNode>
      </data>
    </node>
    <node id="n106">
      <data key="d6">
        <y:ShapeNode>
          <y:Geometry height="30.0" width="30.0" x="184.75390625" y="132.0"/>
          <y:Fill color="#FF0000" transparent="false"/>
          <y:BorderStyle color="#000000" type="line" width="1.0"/>
          <y:NodeLabel alignment="center" autoSizePolicy="content" fontFamily="Dialog" fontSize="12" fontStyle="plain" hasBackgroundColor="false" hasLineColor="false" height="18.701171875" modelName="internal" modelPosition="c" textColor="#000000" visible="true" width="132.103515625" x="-51.0517578125" y="5.6494140625">unfolded protein binding</y:NodeLabel>
          <y:Shape type="rectangle"/>
        </y:ShapeNode>
      </data>
    </node>
    <node id="n107">
      <data key="d6">
        <y:ShapeNode>
          <y:Geometry height="30.0" width="30.0" x="151.75390625" y="173.0"/>
          <y:Fill color="#FF6262" transparent="false"/>
          <y:BorderStyle color="#000000" type="line" width="1.0"/>
          <y:NodeLabel alignment="center" autoSizePolicy="content" fontFamily="Dialog" fontSize="12" fontStyle="plain" hasBackgroundColor="false" hasLineColor="false" height="18.701171875" modelName="internal" modelPosition="c" textColor="#000000" visible="true" width="146.728515625" x="-58.3642578125" y="5.6494140625">cofactor metabolic process</y:NodeLabel>
          <y:Shape type="rectangle"/>
        </y:ShapeNode>
      </data>
    </node>
    <node id="n108">
      <data key="d6">
        <y:ShapeNode>
          <y:Geometry height="30.0" width="30.0" x="793.75390625" y="145.0"/>
          <y:Fill color="#0000FF" transparent="false"/>
          <y:BorderStyle color="#000000" type="line" width="1.0"/>
          <y:NodeLabel alignment="center" autoSizePolicy="content" fontFamily="Dialog" fontSize="12" fontStyle="plain" hasBackgroundColor="false" hasLineColor="false" height="18.701171875" modelName="internal" modelPosition="c" textColor="#000000" visible="true" width="65.359375" x="-17.6796875" y="5.6494140625">cell division</y:NodeLabel>
          <y:Shape type="rectangle"/>
        </y:ShapeNode>
      </data>
    </node>
    <node id="n109">
      <data key="d6">
        <y:ShapeNode>
          <y:Geometry height="30.0" width="30.0" x="536.75390625" y="33.0"/>
          <y:Fill color="#0000FF" transparent="false"/>
          <y:BorderStyle color="#000000" type="line" width="1.0"/>
          <y:NodeLabel alignment="center" autoSizePolicy="content" fontFamily="Dialog" fontSize="12" fontStyle="plain" hasBackgroundColor="false" hasLineColor="false" height="18.701171875" modelName="internal" modelPosition="c" textColor="#000000" visible="true" width="100.720703125" x="-35.3603515625" y="5.6494140625">protein maturation</y:NodeLabel>
          <y:Shape type="rectangle"/>
        </y:ShapeNode>
      </data>
    </node>
    <node id="n110">
      <data key="d6">
        <y:ShapeNode>
          <y:Geometry height="30.0" width="30.0" x="304.75390625" y="689.0"/>
          <y:Fill color="#F2F2FF" transparent="false"/>
          <y:BorderStyle color="#000000" type="line" width="1.0"/>
          <y:NodeLabel alignment="center" autoSizePolicy="content" fontFamily="Dialog" fontSize="12" fontStyle="plain" hasBackgroundColor="false" hasLineColor="false" height="18.701171875" modelName="internal" modelPosition="c" textColor="#000000" visible="true" width="138.724609375" x="-54.3623046875" y="5.6494140625">transmembrane transport</y:NodeLabel>
          <y:Shape type="rectangle"/>
        </y:ShapeNode>
      </data>
    </node>
    <node id="n111">
      <data key="d6">
        <y:ShapeNode>
          <y:Geometry height="30.0" width="30.0" x="700.75390625" y="673.0"/>
          <y:Fill color="#5757FF" transparent="false"/>
          <y:BorderStyle color="#000000" type="line" width="1.0"/>
          <y:NodeLabel alignment="center" autoSizePolicy="content" fontFamily="Dialog" fontSize="12" fontStyle="plain" hasBackgroundColor="false" hasLineColor="false" height="18.701171875" modelName="internal" modelPosition="c" textColor="#000000" visible="true" width="130.0703125" x="-50.03515625" y="5.6494140625">membrane organization</y:NodeLabel>
          <y:Shape type="rectangle"/>
        </y:ShapeNode>
      </data>
    </node>
    <node id="n112">
      <data key="d6">
        <y:ShapeNode>
          <y:Geometry height="30.0" width="30.0" x="807.75390625" y="804.0"/>
          <y:Fill color="#FFE7E7" transparent="false"/>
          <y:BorderStyle color="#000000" type="line" width="1.0"/>
          <y:NodeLabel alignment="center" autoSizePolicy="content" fontFamily="Dialog" fontSize="12" fontStyle="plain" hasBackgroundColor="false" hasLineColor="false" height="18.701171875" modelName="internal" modelPosition="c" textColor="#000000" visible="true" width="191.39453125" x="-80.697265625" y="5.6494140625">macromolecular complex assembly</y:NodeLabel>
          <y:Shape type="rectangle"/>
        </y:ShapeNode>
      </data>
    </node>
    <edge id="e0" source="n32" target="n0">
      <data key="d9">
        <y:PolyLineEdge>
          <y:Path sx="0.0" sy="0.0" tx="0.0" ty="0.0"/>
          <y:LineStyle color="#000000" type="line" width="4.0"/>
          <y:Arrows source="none" target="none"/>
          <y:BendStyle smoothed="false"/>
        </y:PolyLineEdge>
      </data>
    </edge>
    <edge id="e1" source="n33" target="n0">
      <data key="d9">
        <y:PolyLineEdge>
          <y:Path sx="0.0" sy="0.0" tx="0.0" ty="0.0"/>
          <y:LineStyle color="#000000" type="line" width="4.0"/>
          <y:Arrows source="none" target="none"/>
          <y:BendStyle smoothed="false"/>
        </y:PolyLineEdge>
      </data>
    </edge>
    <edge id="e2" source="n38" target="n0">
      <data key="d9">
        <y:PolyLineEdge>
          <y:Path sx="0.0" sy="0.0" tx="0.0" ty="0.0"/>
          <y:LineStyle color="#000000" type="line" width="4.0"/>
          <y:Arrows source="none" target="none"/>
          <y:BendStyle smoothed="false"/>
        </y:PolyLineEdge>
      </data>
    </edge>
    <edge id="e3" source="n39" target="n0">
      <data key="d9">
        <y:PolyLineEdge>
          <y:Path sx="0.0" sy="0.0" tx="0.0" ty="0.0"/>
          <y:LineStyle color="#000000" type="line" width="4.0"/>
          <y:Arrows source="none" target="none"/>
          <y:BendStyle smoothed="false"/>
        </y:PolyLineEdge>
      </data>
    </edge>
    <edge id="e4" source="n53" target="n0">
      <data key="d9">
        <y:PolyLineEdge>
          <y:Path sx="0.0" sy="0.0" tx="0.0" ty="0.0"/>
          <y:LineStyle color="#000000" type="line" width="3.0"/>
          <y:Arrows source="none" target="none"/>
          <y:BendStyle smoothed="false"/>
        </y:PolyLineEdge>
      </data>
    </edge>
    <edge id="e5" source="n54" target="n0">
      <data key="d9">
        <y:PolyLineEdge>
          <y:Path sx="0.0" sy="0.0" tx="0.0" ty="0.0"/>
          <y:LineStyle color="#000000" type="line" width="3.0"/>
          <y:Arrows source="none" target="none"/>
          <y:BendStyle smoothed="false"/>
        </y:PolyLineEdge>
      </data>
    </edge>
    <edge id="e6" source="n98" target="n0">
      <data key="d9">
        <y:PolyLineEdge>
          <y:Path sx="0.0" sy="0.0" tx="0.0" ty="0.0"/>
          <y:LineStyle color="#000000" type="line" width="4.0"/>
          <y:Arrows source="none" target="none"/>
          <y:BendStyle smoothed="false"/>
        </y:PolyLineEdge>
      </data>
    </edge>
    <edge id="e7" source="n100" target="n0">
      <data key="d9">
        <y:PolyLineEdge>
          <y:Path sx="0.0" sy="0.0" tx="0.0" ty="0.0"/>
          <y:LineStyle color="#000000" type="line" width="4.0"/>
          <y:Arrows source="none" target="none"/>
          <y:BendStyle smoothed="false"/>
        </y:PolyLineEdge>
      </data>
    </edge>
    <edge id="e8" source="n110" target="n0">
      <data key="d9">
        <y:PolyLineEdge>
          <y:Path sx="0.0" sy="0.0" tx="0.0" ty="0.0"/>
          <y:LineStyle color="#000000" type="line" width="3.0"/>
          <y:Arrows source="none" target="none"/>
          <y:BendStyle smoothed="false"/>
        </y:PolyLineEdge>
      </data>
    </edge>
    <edge id="e9" source="n32" target="n1">
      <data key="d9">
        <y:PolyLineEdge>
          <y:Path sx="0.0" sy="0.0" tx="0.0" ty="0.0"/>
          <y:LineStyle color="#000000" type="line" width="3.0"/>
          <y:Arrows source="none" target="none"/>
          <y:BendStyle smoothed="false"/>
        </y:PolyLineEdge>
      </data>
    </edge>
    <edge id="e10" source="n38" target="n1">
      <data key="d9">
        <y:PolyLineEdge>
          <y:Path sx="0.0" sy="0.0" tx="0.0" ty="0.0"/>
          <y:LineStyle color="#000000" type="line" width="4.0"/>
          <y:Arrows source="none" target="none"/>
          <y:BendStyle smoothed="false"/>
        </y:PolyLineEdge>
      </data>
    </edge>
    <edge id="e11" source="n39" target="n1">
      <data key="d9">
        <y:PolyLineEdge>
          <y:Path sx="0.0" sy="0.0" tx="0.0" ty="0.0"/>
          <y:LineStyle color="#000000" type="line" width="4.0"/>
          <y:Arrows source="none" target="none"/>
          <y:BendStyle smoothed="false"/>
        </y:PolyLineEdge>
      </data>
    </edge>
    <edge id="e12" source="n53" target="n1">
      <data key="d9">
        <y:PolyLineEdge>
          <y:Path sx="0.0" sy="0.0" tx="0.0" ty="0.0"/>
          <y:LineStyle color="#000000" type="line" width="4.0"/>
          <y:Arrows source="none" target="none"/>
          <y:BendStyle smoothed="false"/>
        </y:PolyLineEdge>
      </data>
    </edge>
    <edge id="e13" source="n70" target="n1">
      <data key="d9">
        <y:PolyLineEdge>
          <y:Path sx="0.0" sy="0.0" tx="0.0" ty="0.0"/>
          <y:LineStyle color="#000000" type="line" width="3.0"/>
          <y:Arrows source="none" target="none"/>
          <y:BendStyle smoothed="false"/>
        </y:PolyLineEdge>
      </data>
    </edge>
    <edge id="e14" source="n98" target="n1">
      <data key="d9">
        <y:PolyLineEdge>
          <y:Path sx="0.0" sy="0.0" tx="0.0" ty="0.0"/>
          <y:LineStyle color="#000000" type="line" width="3.0"/>
          <y:Arrows source="none" target="none"/>
          <y:BendStyle smoothed="false"/>
        </y:PolyLineEdge>
      </data>
    </edge>
    <edge id="e15" source="n100" target="n1">
      <data key="d9">
        <y:PolyLineEdge>
          <y:Path sx="0.0" sy="0.0" tx="0.0" ty="0.0"/>
          <y:LineStyle color="#000000" type="line" width="4.0"/>
          <y:Arrows source="none" target="none"/>
          <y:BendStyle smoothed="false"/>
        </y:PolyLineEdge>
      </data>
    </edge>
    <edge id="e16" source="n34" target="n2">
      <data key="d9">
        <y:PolyLineEdge>
          <y:Path sx="0.0" sy="0.0" tx="0.0" ty="0.0"/>
          <y:LineStyle color="#FF0000" type="dashed" width="3.0"/>
          <y:Arrows source="none" target="none"/>
          <y:BendStyle smoothed="false"/>
        </y:PolyLineEdge>
      </data>
    </edge>
    <edge id="e17" source="n56" target="n2">
      <data key="d9">
        <y:PolyLineEdge>
          <y:Path sx="0.0" sy="0.0" tx="0.0" ty="0.0"/>
          <y:LineStyle color="#FF0000" type="dashed" width="3.0"/>
          <y:Arrows source="none" target="none"/>
          <y:BendStyle smoothed="false"/>
        </y:PolyLineEdge>
      </data>
    </edge>
    <edge id="e18" source="n62" target="n2">
      <data key="d9">
        <y:PolyLineEdge>
          <y:Path sx="0.0" sy="0.0" tx="0.0" ty="0.0"/>
          <y:LineStyle color="#FF0000" type="dashed" width="3.0"/>
          <y:Arrows source="none" target="none"/>
          <y:BendStyle smoothed="false"/>
        </y:PolyLineEdge>
      </data>
    </edge>
    <edge id="e19" source="n103" target="n2">
      <data key="d9">
        <y:PolyLineEdge>
          <y:Path sx="0.0" sy="0.0" tx="0.0" ty="0.0"/>
          <y:LineStyle color="#FF0000" type="dashed" width="3.0"/>
          <y:Arrows source="none" target="none"/>
          <y:BendStyle smoothed="false"/>
        </y:PolyLineEdge>
      </data>
    </edge>
    <edge id="e20" source="n98" target="n3">
      <data key="d9">
        <y:PolyLineEdge>
          <y:Path sx="0.0" sy="0.0" tx="0.0" ty="0.0"/>
          <y:LineStyle color="#FF0000" type="dashed" width="3.0"/>
          <y:Arrows source="none" target="none"/>
          <y:BendStyle smoothed="false"/>
        </y:PolyLineEdge>
      </data>
    </edge>
    <edge id="e21" source="n22" target="n4">
      <data key="d9">
        <y:PolyLineEdge>
          <y:Path sx="0.0" sy="0.0" tx="0.0" ty="0.0"/>
          <y:LineStyle color="#000000" type="line" width="3.0"/>
          <y:Arrows source="none" target="none"/>
          <y:BendStyle smoothed="false"/>
        </y:PolyLineEdge>
      </data>
    </edge>
    <edge id="e22" source="n28" target="n4">
      <data key="d9">
        <y:PolyLineEdge>
          <y:Path sx="0.0" sy="0.0" tx="0.0" ty="0.0"/>
          <y:LineStyle color="#000000" type="line" width="3.0"/>
          <y:Arrows source="none" target="none"/>
          <y:BendStyle smoothed="false"/>
        </y:PolyLineEdge>
      </data>
    </edge>
    <edge id="e23" source="n30" target="n4">
      <data key="d9">
        <y:PolyLineEdge>
          <y:Path sx="0.0" sy="0.0" tx="0.0" ty="0.0"/>
          <y:LineStyle color="#000000" type="line" width="3.0"/>
          <y:Arrows source="none" target="none"/>
          <y:BendStyle smoothed="false"/>
        </y:PolyLineEdge>
      </data>
    </edge>
    <edge id="e24" source="n31" target="n4">
      <data key="d9">
        <y:PolyLineEdge>
          <y:Path sx="0.0" sy="0.0" tx="0.0" ty="0.0"/>
          <y:LineStyle color="#000000" type="line" width="3.0"/>
          <y:Arrows source="none" target="none"/>
          <y:BendStyle smoothed="false"/>
        </y:PolyLineEdge>
      </data>
    </edge>
    <edge id="e25" source="n42" target="n4">
      <data key="d9">
        <y:PolyLineEdge>
          <y:Path sx="0.0" sy="0.0" tx="0.0" ty="0.0"/>
          <y:LineStyle color="#000000" type="line" width="3.0"/>
          <y:Arrows source="none" target="none"/>
          <y:BendStyle smoothed="false"/>
        </y:PolyLineEdge>
      </data>
    </edge>
    <edge id="e26" source="n46" target="n4">
      <data key="d9">
        <y:PolyLineEdge>
          <y:Path sx="0.0" sy="0.0" tx="0.0" ty="0.0"/>
          <y:LineStyle color="#000000" type="line" width="3.0"/>
          <y:Arrows source="none" target="none"/>
          <y:BendStyle smoothed="false"/>
        </y:PolyLineEdge>
      </data>
    </edge>
    <edge id="e27" source="n47" target="n4">
      <data key="d9">
        <y:PolyLineEdge>
          <y:Path sx="0.0" sy="0.0" tx="0.0" ty="0.0"/>
          <y:LineStyle color="#000000" type="line" width="3.0"/>
          <y:Arrows source="none" target="none"/>
          <y:BendStyle smoothed="false"/>
        </y:PolyLineEdge>
      </data>
    </edge>
    <edge id="e28" source="n48" target="n4">
      <data key="d9">
        <y:PolyLineEdge>
          <y:Path sx="0.0" sy="0.0" tx="0.0" ty="0.0"/>
          <y:LineStyle color="#000000" type="line" width="3.0"/>
          <y:Arrows source="none" target="none"/>
          <y:BendStyle smoothed="false"/>
        </y:PolyLineEdge>
      </data>
    </edge>
    <edge id="e29" source="n53" target="n4">
      <data key="d9">
        <y:PolyLineEdge>
          <y:Path sx="0.0" sy="0.0" tx="0.0" ty="0.0"/>
          <y:LineStyle color="#000000" type="line" width="3.0"/>
          <y:Arrows source="none" target="none"/>
          <y:BendStyle smoothed="false"/>
        </y:PolyLineEdge>
      </data>
    </edge>
    <edge id="e30" source="n56" target="n4">
      <data key="d9">
        <y:PolyLineEdge>
          <y:Path sx="0.0" sy="0.0" tx="0.0" ty="0.0"/>
          <y:LineStyle color="#000000" type="line" width="3.0"/>
          <y:Arrows source="none" target="none"/>
          <y:BendStyle smoothed="false"/>
        </y:PolyLineEdge>
      </data>
    </edge>
    <edge id="e31" source="n61" target="n4">
      <data key="d9">
        <y:PolyLineEdge>
          <y:Path sx="0.0" sy="0.0" tx="0.0" ty="0.0"/>
          <y:LineStyle color="#000000" type="line" width="3.0"/>
          <y:Arrows source="none" target="none"/>
          <y:BendStyle smoothed="false"/>
        </y:PolyLineEdge>
      </data>
    </edge>
    <edge id="e32" source="n62" target="n4">
      <data key="d9">
        <y:PolyLineEdge>
          <y:Path sx="0.0" sy="0.0" tx="0.0" ty="0.0"/>
          <y:LineStyle color="#000000" type="line" width="3.0"/>
          <y:Arrows source="none" target="none"/>
          <y:BendStyle smoothed="false"/>
        </y:PolyLineEdge>
      </data>
    </edge>
    <edge id="e33" source="n63" target="n4">
      <data key="d9">
        <y:PolyLineEdge>
          <y:Path sx="0.0" sy="0.0" tx="0.0" ty="0.0"/>
          <y:LineStyle color="#000000" type="line" width="3.0"/>
          <y:Arrows source="none" target="none"/>
          <y:BendStyle smoothed="false"/>
        </y:PolyLineEdge>
      </data>
    </edge>
    <edge id="e34" source="n67" target="n4">
      <data key="d9">
        <y:PolyLineEdge>
          <y:Path sx="0.0" sy="0.0" tx="0.0" ty="0.0"/>
          <y:LineStyle color="#000000" type="line" width="3.0"/>
          <y:Arrows source="none" target="none"/>
          <y:BendStyle smoothed="false"/>
        </y:PolyLineEdge>
      </data>
    </edge>
    <edge id="e35" source="n73" target="n4">
      <data key="d9">
        <y:PolyLineEdge>
          <y:Path sx="0.0" sy="0.0" tx="0.0" ty="0.0"/>
          <y:LineStyle color="#000000" type="line" width="3.0"/>
          <y:Arrows source="none" target="none"/>
          <y:BendStyle smoothed="false"/>
        </y:PolyLineEdge>
      </data>
    </edge>
    <edge id="e36" source="n79" target="n4">
      <data key="d9">
        <y:PolyLineEdge>
          <y:Path sx="0.0" sy="0.0" tx="0.0" ty="0.0"/>
          <y:LineStyle color="#000000" type="line" width="3.0"/>
          <y:Arrows source="none" target="none"/>
          <y:BendStyle smoothed="false"/>
        </y:PolyLineEdge>
      </data>
    </edge>
    <edge id="e37" source="n84" target="n4">
      <data key="d9">
        <y:PolyLineEdge>
          <y:Path sx="0.0" sy="0.0" tx="0.0" ty="0.0"/>
          <y:LineStyle color="#000000" type="line" width="3.0"/>
          <y:Arrows source="none" target="none"/>
          <y:BendStyle smoothed="false"/>
        </y:PolyLineEdge>
      </data>
    </edge>
    <edge id="e38" source="n88" target="n4">
      <data key="d9">
        <y:PolyLineEdge>
          <y:Path sx="0.0" sy="0.0" tx="0.0" ty="0.0"/>
          <y:LineStyle color="#000000" type="line" width="3.0"/>
          <y:Arrows source="none" target="none"/>
          <y:BendStyle smoothed="false"/>
        </y:PolyLineEdge>
      </data>
    </edge>
    <edge id="e39" source="n93" target="n4">
      <data key="d9">
        <y:PolyLineEdge>
          <y:Path sx="0.0" sy="0.0" tx="0.0" ty="0.0"/>
          <y:LineStyle color="#000000" type="line" width="3.0"/>
          <y:Arrows source="none" target="none"/>
          <y:BendStyle smoothed="false"/>
        </y:PolyLineEdge>
      </data>
    </edge>
    <edge id="e40" source="n94" target="n4">
      <data key="d9">
        <y:PolyLineEdge>
          <y:Path sx="0.0" sy="0.0" tx="0.0" ty="0.0"/>
          <y:LineStyle color="#000000" type="line" width="3.0"/>
          <y:Arrows source="none" target="none"/>
          <y:BendStyle smoothed="false"/>
        </y:PolyLineEdge>
      </data>
    </edge>
    <edge id="e41" source="n100" target="n4">
      <data key="d9">
        <y:PolyLineEdge>
          <y:Path sx="0.0" sy="0.0" tx="0.0" ty="0.0"/>
          <y:LineStyle color="#000000" type="line" width="3.0"/>
          <y:Arrows source="none" target="none"/>
          <y:BendStyle smoothed="false"/>
        </y:PolyLineEdge>
      </data>
    </edge>
    <edge id="e42" source="n103" target="n4">
      <data key="d9">
        <y:PolyLineEdge>
          <y:Path sx="0.0" sy="0.0" tx="0.0" ty="0.0"/>
          <y:LineStyle color="#000000" type="line" width="3.0"/>
          <y:Arrows source="none" target="none"/>
          <y:BendStyle smoothed="false"/>
        </y:PolyLineEdge>
      </data>
    </edge>
    <edge id="e43" source="n32" target="n5">
      <data key="d9">
        <y:PolyLineEdge>
          <y:Path sx="0.0" sy="0.0" tx="0.0" ty="0.0"/>
          <y:LineStyle color="#000000" type="line" width="3.0"/>
          <y:Arrows source="none" target="none"/>
          <y:BendStyle smoothed="false"/>
        </y:PolyLineEdge>
      </data>
    </edge>
    <edge id="e44" source="n33" target="n5">
      <data key="d9">
        <y:PolyLineEdge>
          <y:Path sx="0.0" sy="0.0" tx="0.0" ty="0.0"/>
          <y:LineStyle color="#000000" type="line" width="3.0"/>
          <y:Arrows source="none" target="none"/>
          <y:BendStyle smoothed="false"/>
        </y:PolyLineEdge>
      </data>
    </edge>
    <edge id="e45" source="n34" target="n5">
      <data key="d9">
        <y:PolyLineEdge>
          <y:Path sx="0.0" sy="0.0" tx="0.0" ty="0.0"/>
          <y:LineStyle color="#000000" type="line" width="3.0"/>
          <y:Arrows source="none" target="none"/>
          <y:BendStyle smoothed="false"/>
        </y:PolyLineEdge>
      </data>
    </edge>
    <edge id="e46" source="n38" target="n5">
      <data key="d9">
        <y:PolyLineEdge>
          <y:Path sx="0.0" sy="0.0" tx="0.0" ty="0.0"/>
          <y:LineStyle color="#000000" type="line" width="3.0"/>
          <y:Arrows source="none" target="none"/>
          <y:BendStyle smoothed="false"/>
        </y:PolyLineEdge>
      </data>
    </edge>
    <edge id="e47" source="n43" target="n5">
      <data key="d9">
        <y:PolyLineEdge>
          <y:Path sx="0.0" sy="0.0" tx="0.0" ty="0.0"/>
          <y:LineStyle color="#000000" type="line" width="3.0"/>
          <y:Arrows source="none" target="none"/>
          <y:BendStyle smoothed="false"/>
        </y:PolyLineEdge>
      </data>
    </edge>
    <edge id="e48" source="n48" target="n5">
      <data key="d9">
        <y:PolyLineEdge>
          <y:Path sx="0.0" sy="0.0" tx="0.0" ty="0.0"/>
          <y:LineStyle color="#000000" type="line" width="3.0"/>
          <y:Arrows source="none" target="none"/>
          <y:BendStyle smoothed="false"/>
        </y:PolyLineEdge>
      </data>
    </edge>
    <edge id="e49" source="n51" target="n5">
      <data key="d9">
        <y:PolyLineEdge>
          <y:Path sx="0.0" sy="0.0" tx="0.0" ty="0.0"/>
          <y:LineStyle color="#000000" type="line" width="3.0"/>
          <y:Arrows source="none" target="none"/>
          <y:BendStyle smoothed="false"/>
        </y:PolyLineEdge>
      </data>
    </edge>
    <edge id="e50" source="n67" target="n5">
      <data key="d9">
        <y:PolyLineEdge>
          <y:Path sx="0.0" sy="0.0" tx="0.0" ty="0.0"/>
          <y:LineStyle color="#000000" type="line" width="3.0"/>
          <y:Arrows source="none" target="none"/>
          <y:BendStyle smoothed="false"/>
        </y:PolyLineEdge>
      </data>
    </edge>
    <edge id="e51" source="n71" target="n5">
      <data key="d9">
        <y:PolyLineEdge>
          <y:Path sx="0.0" sy="0.0" tx="0.0" ty="0.0"/>
          <y:LineStyle color="#000000" type="line" width="3.0"/>
          <y:Arrows source="none" target="none"/>
          <y:BendStyle smoothed="false"/>
        </y:PolyLineEdge>
      </data>
    </edge>
    <edge id="e52" source="n84" target="n5">
      <data key="d9">
        <y:PolyLineEdge>
          <y:Path sx="0.0" sy="0.0" tx="0.0" ty="0.0"/>
          <y:LineStyle color="#000000" type="line" width="3.0"/>
          <y:Arrows source="none" target="none"/>
          <y:BendStyle smoothed="false"/>
        </y:PolyLineEdge>
      </data>
    </edge>
    <edge id="e53" source="n91" target="n5">
      <data key="d9">
        <y:PolyLineEdge>
          <y:Path sx="0.0" sy="0.0" tx="0.0" ty="0.0"/>
          <y:LineStyle color="#000000" type="line" width="3.0"/>
          <y:Arrows source="none" target="none"/>
          <y:BendStyle smoothed="false"/>
        </y:PolyLineEdge>
      </data>
    </edge>
    <edge id="e54" source="n98" target="n5">
      <data key="d9">
        <y:PolyLineEdge>
          <y:Path sx="0.0" sy="0.0" tx="0.0" ty="0.0"/>
          <y:LineStyle color="#000000" type="line" width="3.0"/>
          <y:Arrows source="none" target="none"/>
          <y:BendStyle smoothed="false"/>
        </y:PolyLineEdge>
      </data>
    </edge>
    <edge id="e55" source="n103" target="n5">
      <data key="d9">
        <y:PolyLineEdge>
          <y:Path sx="0.0" sy="0.0" tx="0.0" ty="0.0"/>
          <y:LineStyle color="#000000" type="line" width="3.0"/>
          <y:Arrows source="none" target="none"/>
          <y:BendStyle smoothed="false"/>
        </y:PolyLineEdge>
      </data>
    </edge>
    <edge id="e56" source="n39" target="n6">
      <data key="d9">
        <y:PolyLineEdge>
          <y:Path sx="0.0" sy="0.0" tx="0.0" ty="0.0"/>
          <y:LineStyle color="#000000" type="line" width="3.0"/>
          <y:Arrows source="none" target="none"/>
          <y:BendStyle smoothed="false"/>
        </y:PolyLineEdge>
      </data>
    </edge>
    <edge id="e57" source="n53" target="n6">
      <data key="d9">
        <y:PolyLineEdge>
          <y:Path sx="0.0" sy="0.0" tx="0.0" ty="0.0"/>
          <y:LineStyle color="#000000" type="line" width="3.0"/>
          <y:Arrows source="none" target="none"/>
          <y:BendStyle smoothed="false"/>
        </y:PolyLineEdge>
      </data>
    </edge>
    <edge id="e58" source="n46" target="n7">
      <data key="d9">
        <y:PolyLineEdge>
          <y:Path sx="0.0" sy="0.0" tx="0.0" ty="0.0"/>
          <y:LineStyle color="#000000" type="line" width="3.0"/>
          <y:Arrows source="none" target="none"/>
          <y:BendStyle smoothed="false"/>
        </y:PolyLineEdge>
      </data>
    </edge>
    <edge id="e59" source="n30" target="n8">
      <data key="d9">
        <y:PolyLineEdge>
          <y:Path sx="0.0" sy="0.0" tx="0.0" ty="0.0"/>
          <y:LineStyle color="#000000" type="line" width="3.0"/>
          <y:Arrows source="none" target="none"/>
          <y:BendStyle smoothed="false"/>
        </y:PolyLineEdge>
      </data>
    </edge>
    <edge id="e60" source="n68" target="n8">
      <data key="d9">
        <y:PolyLineEdge>
          <y:Path sx="0.0" sy="0.0" tx="0.0" ty="0.0"/>
          <y:LineStyle color="#000000" type="line" width="3.0"/>
          <y:Arrows source="none" target="none"/>
          <y:BendStyle smoothed="false"/>
        </y:PolyLineEdge>
      </data>
    </edge>
    <edge id="e61" source="n97" target="n8">
      <data key="d9">
        <y:PolyLineEdge>
          <y:Path sx="0.0" sy="0.0" tx="0.0" ty="0.0"/>
          <y:LineStyle color="#000000" type="line" width="3.0"/>
          <y:Arrows source="none" target="none"/>
          <y:BendStyle smoothed="false"/>
        </y:PolyLineEdge>
      </data>
    </edge>
    <edge id="e62" source="n104" target="n8">
      <data key="d9">
        <y:PolyLineEdge>
          <y:Path sx="0.0" sy="0.0" tx="0.0" ty="0.0"/>
          <y:LineStyle color="#000000" type="line" width="3.0"/>
          <y:Arrows source="none" target="none"/>
          <y:BendStyle smoothed="false"/>
        </y:PolyLineEdge>
      </data>
    </edge>
    <edge id="e63" source="n32" target="n9">
      <data key="d9">
        <y:PolyLineEdge>
          <y:Path sx="0.0" sy="0.0" tx="0.0" ty="0.0"/>
          <y:LineStyle color="#000000" type="line" width="3.0"/>
          <y:Arrows source="none" target="none"/>
          <y:BendStyle smoothed="false"/>
        </y:PolyLineEdge>
      </data>
    </edge>
    <edge id="e64" source="n33" target="n9">
      <data key="d9">
        <y:PolyLineEdge>
          <y:Path sx="0.0" sy="0.0" tx="0.0" ty="0.0"/>
          <y:LineStyle color="#000000" type="line" width="3.0"/>
          <y:Arrows source="none" target="none"/>
          <y:BendStyle smoothed="false"/>
        </y:PolyLineEdge>
      </data>
    </edge>
    <edge id="e65" source="n38" target="n9">
      <data key="d9">
        <y:PolyLineEdge>
          <y:Path sx="0.0" sy="0.0" tx="0.0" ty="0.0"/>
          <y:LineStyle color="#000000" type="line" width="3.0"/>
          <y:Arrows source="none" target="none"/>
          <y:BendStyle smoothed="false"/>
        </y:PolyLineEdge>
      </data>
    </edge>
    <edge id="e66" source="n39" target="n9">
      <data key="d9">
        <y:PolyLineEdge>
          <y:Path sx="0.0" sy="0.0" tx="0.0" ty="0.0"/>
          <y:LineStyle color="#000000" type="line" width="3.0"/>
          <y:Arrows source="none" target="none"/>
          <y:BendStyle smoothed="false"/>
        </y:PolyLineEdge>
      </data>
    </edge>
    <edge id="e67" source="n53" target="n9">
      <data key="d9">
        <y:PolyLineEdge>
          <y:Path sx="0.0" sy="0.0" tx="0.0" ty="0.0"/>
          <y:LineStyle color="#000000" type="line" width="3.0"/>
          <y:Arrows source="none" target="none"/>
          <y:BendStyle smoothed="false"/>
        </y:PolyLineEdge>
      </data>
    </edge>
    <edge id="e68" source="n54" target="n9">
      <data key="d9">
        <y:PolyLineEdge>
          <y:Path sx="0.0" sy="0.0" tx="0.0" ty="0.0"/>
          <y:LineStyle color="#000000" type="line" width="3.0"/>
          <y:Arrows source="none" target="none"/>
          <y:BendStyle smoothed="false"/>
        </y:PolyLineEdge>
      </data>
    </edge>
    <edge id="e69" source="n98" target="n9">
      <data key="d9">
        <y:PolyLineEdge>
          <y:Path sx="0.0" sy="0.0" tx="0.0" ty="0.0"/>
          <y:LineStyle color="#000000" type="line" width="3.0"/>
          <y:Arrows source="none" target="none"/>
          <y:BendStyle smoothed="false"/>
        </y:PolyLineEdge>
      </data>
    </edge>
    <edge id="e70" source="n100" target="n9">
      <data key="d9">
        <y:PolyLineEdge>
          <y:Path sx="0.0" sy="0.0" tx="0.0" ty="0.0"/>
          <y:LineStyle color="#000000" type="line" width="3.0"/>
          <y:Arrows source="none" target="none"/>
          <y:BendStyle smoothed="false"/>
        </y:PolyLineEdge>
      </data>
    </edge>
    <edge id="e71" source="n110" target="n9">
      <data key="d9">
        <y:PolyLineEdge>
          <y:Path sx="0.0" sy="0.0" tx="0.0" ty="0.0"/>
          <y:LineStyle color="#000000" type="line" width="3.0"/>
          <y:Arrows source="none" target="none"/>
          <y:BendStyle smoothed="false"/>
        </y:PolyLineEdge>
      </data>
    </edge>
    <edge id="e72" source="n32" target="n10">
      <data key="d9">
        <y:PolyLineEdge>
          <y:Path sx="0.0" sy="0.0" tx="0.0" ty="0.0"/>
          <y:LineStyle color="#000000" type="line" width="3.0"/>
          <y:Arrows source="none" target="none"/>
          <y:BendStyle smoothed="false"/>
        </y:PolyLineEdge>
      </data>
    </edge>
    <edge id="e73" source="n33" target="n10">
      <data key="d9">
        <y:PolyLineEdge>
          <y:Path sx="0.0" sy="0.0" tx="0.0" ty="0.0"/>
          <y:LineStyle color="#000000" type="line" width="3.0"/>
          <y:Arrows source="none" target="none"/>
          <y:BendStyle smoothed="false"/>
        </y:PolyLineEdge>
      </data>
    </edge>
    <edge id="e74" source="n38" target="n10">
      <data key="d9">
        <y:PolyLineEdge>
          <y:Path sx="0.0" sy="0.0" tx="0.0" ty="0.0"/>
          <y:LineStyle color="#000000" type="line" width="3.0"/>
          <y:Arrows source="none" target="none"/>
          <y:BendStyle smoothed="false"/>
        </y:PolyLineEdge>
      </data>
    </edge>
    <edge id="e75" source="n39" target="n10">
      <data key="d9">
        <y:PolyLineEdge>
          <y:Path sx="0.0" sy="0.0" tx="0.0" ty="0.0"/>
          <y:LineStyle color="#000000" type="line" width="3.0"/>
          <y:Arrows source="none" target="none"/>
          <y:BendStyle smoothed="false"/>
        </y:PolyLineEdge>
      </data>
    </edge>
    <edge id="e76" source="n98" target="n10">
      <data key="d9">
        <y:PolyLineEdge>
          <y:Path sx="0.0" sy="0.0" tx="0.0" ty="0.0"/>
          <y:LineStyle color="#000000" type="line" width="3.0"/>
          <y:Arrows source="none" target="none"/>
          <y:BendStyle smoothed="false"/>
        </y:PolyLineEdge>
      </data>
    </edge>
    <edge id="e77" source="n32" target="n11">
      <data key="d9">
        <y:PolyLineEdge>
          <y:Path sx="0.0" sy="0.0" tx="0.0" ty="0.0"/>
          <y:LineStyle color="#000000" type="line" width="3.0"/>
          <y:Arrows source="none" target="none"/>
          <y:BendStyle smoothed="false"/>
        </y:PolyLineEdge>
      </data>
    </edge>
    <edge id="e78" source="n33" target="n11">
      <data key="d9">
        <y:PolyLineEdge>
          <y:Path sx="0.0" sy="0.0" tx="0.0" ty="0.0"/>
          <y:LineStyle color="#000000" type="line" width="3.0"/>
          <y:Arrows source="none" target="none"/>
          <y:BendStyle smoothed="false"/>
        </y:PolyLineEdge>
      </data>
    </edge>
    <edge id="e79" source="n38" target="n11">
      <data key="d9">
        <y:PolyLineEdge>
          <y:Path sx="0.0" sy="0.0" tx="0.0" ty="0.0"/>
          <y:LineStyle color="#000000" type="line" width="3.0"/>
          <y:Arrows source="none" target="none"/>
          <y:BendStyle smoothed="false"/>
        </y:PolyLineEdge>
      </data>
    </edge>
    <edge id="e80" source="n98" target="n11">
      <data key="d9">
        <y:PolyLineEdge>
          <y:Path sx="0.0" sy="0.0" tx="0.0" ty="0.0"/>
          <y:LineStyle color="#000000" type="line" width="3.0"/>
          <y:Arrows source="none" target="none"/>
          <y:BendStyle smoothed="false"/>
        </y:PolyLineEdge>
      </data>
    </edge>
    <edge id="e81" source="n22" target="n12">
      <data key="d9">
        <y:PolyLineEdge>
          <y:Path sx="0.0" sy="0.0" tx="0.0" ty="0.0"/>
          <y:LineStyle color="#000000" type="line" width="3.0"/>
          <y:Arrows source="none" target="none"/>
          <y:BendStyle smoothed="false"/>
        </y:PolyLineEdge>
      </data>
    </edge>
    <edge id="e82" source="n28" target="n12">
      <data key="d9">
        <y:PolyLineEdge>
          <y:Path sx="0.0" sy="0.0" tx="0.0" ty="0.0"/>
          <y:LineStyle color="#000000" type="line" width="3.0"/>
          <y:Arrows source="none" target="none"/>
          <y:BendStyle smoothed="false"/>
        </y:PolyLineEdge>
      </data>
    </edge>
    <edge id="e83" source="n32" target="n12">
      <data key="d9">
        <y:PolyLineEdge>
          <y:Path sx="0.0" sy="0.0" tx="0.0" ty="0.0"/>
          <y:LineStyle color="#000000" type="line" width="3.0"/>
          <y:Arrows source="none" target="none"/>
          <y:BendStyle smoothed="false"/>
        </y:PolyLineEdge>
      </data>
    </edge>
    <edge id="e84" source="n33" target="n12">
      <data key="d9">
        <y:PolyLineEdge>
          <y:Path sx="0.0" sy="0.0" tx="0.0" ty="0.0"/>
          <y:LineStyle color="#000000" type="line" width="3.0"/>
          <y:Arrows source="none" target="none"/>
          <y:BendStyle smoothed="false"/>
        </y:PolyLineEdge>
      </data>
    </edge>
    <edge id="e85" source="n35" target="n12">
      <data key="d9">
        <y:PolyLineEdge>
          <y:Path sx="0.0" sy="0.0" tx="0.0" ty="0.0"/>
          <y:LineStyle color="#000000" type="line" width="3.0"/>
          <y:Arrows source="none" target="none"/>
          <y:BendStyle smoothed="false"/>
        </y:PolyLineEdge>
      </data>
    </edge>
    <edge id="e86" source="n38" target="n12">
      <data key="d9">
        <y:PolyLineEdge>
          <y:Path sx="0.0" sy="0.0" tx="0.0" ty="0.0"/>
          <y:LineStyle color="#000000" type="line" width="4.0"/>
          <y:Arrows source="none" target="none"/>
          <y:BendStyle smoothed="false"/>
        </y:PolyLineEdge>
      </data>
    </edge>
    <edge id="e87" source="n39" target="n12">
      <data key="d9">
        <y:PolyLineEdge>
          <y:Path sx="0.0" sy="0.0" tx="0.0" ty="0.0"/>
          <y:LineStyle color="#000000" type="line" width="5.0"/>
          <y:Arrows source="none" target="none"/>
          <y:BendStyle smoothed="false"/>
        </y:PolyLineEdge>
      </data>
    </edge>
    <edge id="e88" source="n43" target="n12">
      <data key="d9">
        <y:PolyLineEdge>
          <y:Path sx="0.0" sy="0.0" tx="0.0" ty="0.0"/>
          <y:LineStyle color="#000000" type="line" width="3.0"/>
          <y:Arrows source="none" target="none"/>
          <y:BendStyle smoothed="false"/>
        </y:PolyLineEdge>
      </data>
    </edge>
    <edge id="e89" source="n45" target="n12">
      <data key="d9">
        <y:PolyLineEdge>
          <y:Path sx="0.0" sy="0.0" tx="0.0" ty="0.0"/>
          <y:LineStyle color="#000000" type="line" width="3.0"/>
          <y:Arrows source="none" target="none"/>
          <y:BendStyle smoothed="false"/>
        </y:PolyLineEdge>
      </data>
    </edge>
    <edge id="e90" source="n47" target="n12">
      <data key="d9">
        <y:PolyLineEdge>
          <y:Path sx="0.0" sy="0.0" tx="0.0" ty="0.0"/>
          <y:LineStyle color="#000000" type="line" width="4.0"/>
          <y:Arrows source="none" target="none"/>
          <y:BendStyle smoothed="false"/>
        </y:PolyLineEdge>
      </data>
    </edge>
    <edge id="e91" source="n51" target="n12">
      <data key="d9">
        <y:PolyLineEdge>
          <y:Path sx="0.0" sy="0.0" tx="0.0" ty="0.0"/>
          <y:LineStyle color="#000000" type="line" width="3.0"/>
          <y:Arrows source="none" target="none"/>
          <y:BendStyle smoothed="false"/>
        </y:PolyLineEdge>
      </data>
    </edge>
    <edge id="e92" source="n53" target="n12">
      <data key="d9">
        <y:PolyLineEdge>
          <y:Path sx="0.0" sy="0.0" tx="0.0" ty="0.0"/>
          <y:LineStyle color="#000000" type="line" width="5.0"/>
          <y:Arrows source="none" target="none"/>
          <y:BendStyle smoothed="false"/>
        </y:PolyLineEdge>
      </data>
    </edge>
    <edge id="e93" source="n54" target="n12">
      <data key="d9">
        <y:PolyLineEdge>
          <y:Path sx="0.0" sy="0.0" tx="0.0" ty="0.0"/>
          <y:LineStyle color="#000000" type="line" width="4.0"/>
          <y:Arrows source="none" target="none"/>
          <y:BendStyle smoothed="false"/>
        </y:PolyLineEdge>
      </data>
    </edge>
    <edge id="e94" source="n59" target="n12">
      <data key="d9">
        <y:PolyLineEdge>
          <y:Path sx="0.0" sy="0.0" tx="0.0" ty="0.0"/>
          <y:LineStyle color="#000000" type="line" width="3.0"/>
          <y:Arrows source="none" target="none"/>
          <y:BendStyle smoothed="false"/>
        </y:PolyLineEdge>
      </data>
    </edge>
    <edge id="e95" source="n67" target="n12">
      <data key="d9">
        <y:PolyLineEdge>
          <y:Path sx="0.0" sy="0.0" tx="0.0" ty="0.0"/>
          <y:LineStyle color="#000000" type="line" width="3.0"/>
          <y:Arrows source="none" target="none"/>
          <y:BendStyle smoothed="false"/>
        </y:PolyLineEdge>
      </data>
    </edge>
    <edge id="e96" source="n70" target="n12">
      <data key="d9">
        <y:PolyLineEdge>
          <y:Path sx="0.0" sy="0.0" tx="0.0" ty="0.0"/>
          <y:LineStyle color="#000000" type="line" width="4.0"/>
          <y:Arrows source="none" target="none"/>
          <y:BendStyle smoothed="false"/>
        </y:PolyLineEdge>
      </data>
    </edge>
    <edge id="e97" source="n75" target="n12">
      <data key="d9">
        <y:PolyLineEdge>
          <y:Path sx="0.0" sy="0.0" tx="0.0" ty="0.0"/>
          <y:LineStyle color="#000000" type="line" width="3.0"/>
          <y:Arrows source="none" target="none"/>
          <y:BendStyle smoothed="false"/>
        </y:PolyLineEdge>
      </data>
    </edge>
    <edge id="e98" source="n77" target="n12">
      <data key="d9">
        <y:PolyLineEdge>
          <y:Path sx="0.0" sy="0.0" tx="0.0" ty="0.0"/>
          <y:LineStyle color="#000000" type="line" width="3.0"/>
          <y:Arrows source="none" target="none"/>
          <y:BendStyle smoothed="false"/>
        </y:PolyLineEdge>
      </data>
    </edge>
    <edge id="e99" source="n87" target="n12">
      <data key="d9">
        <y:PolyLineEdge>
          <y:Path sx="0.0" sy="0.0" tx="0.0" ty="0.0"/>
          <y:LineStyle color="#000000" type="line" width="3.0"/>
          <y:Arrows source="none" target="none"/>
          <y:BendStyle smoothed="false"/>
        </y:PolyLineEdge>
      </data>
    </edge>
    <edge id="e100" source="n97" target="n12">
      <data key="d9">
        <y:PolyLineEdge>
          <y:Path sx="0.0" sy="0.0" tx="0.0" ty="0.0"/>
          <y:LineStyle color="#000000" type="line" width="3.0"/>
          <y:Arrows source="none" target="none"/>
          <y:BendStyle smoothed="false"/>
        </y:PolyLineEdge>
      </data>
    </edge>
    <edge id="e101" source="n98" target="n12">
      <data key="d9">
        <y:PolyLineEdge>
          <y:Path sx="0.0" sy="0.0" tx="0.0" ty="0.0"/>
          <y:LineStyle color="#000000" type="line" width="3.0"/>
          <y:Arrows source="none" target="none"/>
          <y:BendStyle smoothed="false"/>
        </y:PolyLineEdge>
      </data>
    </edge>
    <edge id="e102" source="n99" target="n12">
      <data key="d9">
        <y:PolyLineEdge>
          <y:Path sx="0.0" sy="0.0" tx="0.0" ty="0.0"/>
          <y:LineStyle color="#000000" type="line" width="3.0"/>
          <y:Arrows source="none" target="none"/>
          <y:BendStyle smoothed="false"/>
        </y:PolyLineEdge>
      </data>
    </edge>
    <edge id="e103" source="n100" target="n12">
      <data key="d9">
        <y:PolyLineEdge>
          <y:Path sx="0.0" sy="0.0" tx="0.0" ty="0.0"/>
          <y:LineStyle color="#000000" type="line" width="5.0"/>
          <y:Arrows source="none" target="none"/>
          <y:BendStyle smoothed="false"/>
        </y:PolyLineEdge>
      </data>
    </edge>
    <edge id="e104" source="n110" target="n12">
      <data key="d9">
        <y:PolyLineEdge>
          <y:Path sx="0.0" sy="0.0" tx="0.0" ty="0.0"/>
          <y:LineStyle color="#000000" type="line" width="5.0"/>
          <y:Arrows source="none" target="none"/>
          <y:BendStyle smoothed="false"/>
        </y:PolyLineEdge>
      </data>
    </edge>
    <edge id="e105" source="n28" target="n13">
      <data key="d9">
        <y:PolyLineEdge>
          <y:Path sx="0.0" sy="0.0" tx="0.0" ty="0.0"/>
          <y:LineStyle color="#000000" type="line" width="3.0"/>
          <y:Arrows source="none" target="none"/>
          <y:BendStyle smoothed="false"/>
        </y:PolyLineEdge>
      </data>
    </edge>
    <edge id="e106" source="n32" target="n13">
      <data key="d9">
        <y:PolyLineEdge>
          <y:Path sx="0.0" sy="0.0" tx="0.0" ty="0.0"/>
          <y:LineStyle color="#000000" type="line" width="4.0"/>
          <y:Arrows source="none" target="none"/>
          <y:BendStyle smoothed="false"/>
        </y:PolyLineEdge>
      </data>
    </edge>
    <edge id="e107" source="n33" target="n13">
      <data key="d9">
        <y:PolyLineEdge>
          <y:Path sx="0.0" sy="0.0" tx="0.0" ty="0.0"/>
          <y:LineStyle color="#000000" type="line" width="4.0"/>
          <y:Arrows source="none" target="none"/>
          <y:BendStyle smoothed="false"/>
        </y:PolyLineEdge>
      </data>
    </edge>
    <edge id="e108" source="n34" target="n13">
      <data key="d9">
        <y:PolyLineEdge>
          <y:Path sx="0.0" sy="0.0" tx="0.0" ty="0.0"/>
          <y:LineStyle color="#000000" type="line" width="4.0"/>
          <y:Arrows source="none" target="none"/>
          <y:BendStyle smoothed="false"/>
        </y:PolyLineEdge>
      </data>
    </edge>
    <edge id="e109" source="n38" target="n13">
      <data key="d9">
        <y:PolyLineEdge>
          <y:Path sx="0.0" sy="0.0" tx="0.0" ty="0.0"/>
          <y:LineStyle color="#000000" type="line" width="4.0"/>
          <y:Arrows source="none" target="none"/>
          <y:BendStyle smoothed="false"/>
        </y:PolyLineEdge>
      </data>
    </edge>
    <edge id="e110" source="n39" target="n13">
      <data key="d9">
        <y:PolyLineEdge>
          <y:Path sx="0.0" sy="0.0" tx="0.0" ty="0.0"/>
          <y:LineStyle color="#000000" type="line" width="4.0"/>
          <y:Arrows source="none" target="none"/>
          <y:BendStyle smoothed="false"/>
        </y:PolyLineEdge>
      </data>
    </edge>
    <edge id="e111" source="n45" target="n13">
      <data key="d9">
        <y:PolyLineEdge>
          <y:Path sx="0.0" sy="0.0" tx="0.0" ty="0.0"/>
          <y:LineStyle color="#000000" type="line" width="3.0"/>
          <y:Arrows source="none" target="none"/>
          <y:BendStyle smoothed="false"/>
        </y:PolyLineEdge>
      </data>
    </edge>
    <edge id="e112" source="n51" target="n13">
      <data key="d9">
        <y:PolyLineEdge>
          <y:Path sx="0.0" sy="0.0" tx="0.0" ty="0.0"/>
          <y:LineStyle color="#000000" type="line" width="3.0"/>
          <y:Arrows source="none" target="none"/>
          <y:BendStyle smoothed="false"/>
        </y:PolyLineEdge>
      </data>
    </edge>
    <edge id="e113" source="n53" target="n13">
      <data key="d9">
        <y:PolyLineEdge>
          <y:Path sx="0.0" sy="0.0" tx="0.0" ty="0.0"/>
          <y:LineStyle color="#000000" type="line" width="4.0"/>
          <y:Arrows source="none" target="none"/>
          <y:BendStyle smoothed="false"/>
        </y:PolyLineEdge>
      </data>
    </edge>
    <edge id="e114" source="n59" target="n13">
      <data key="d9">
        <y:PolyLineEdge>
          <y:Path sx="0.0" sy="0.0" tx="0.0" ty="0.0"/>
          <y:LineStyle color="#000000" type="line" width="3.0"/>
          <y:Arrows source="none" target="none"/>
          <y:BendStyle smoothed="false"/>
        </y:PolyLineEdge>
      </data>
    </edge>
    <edge id="e115" source="n62" target="n13">
      <data key="d9">
        <y:PolyLineEdge>
          <y:Path sx="0.0" sy="0.0" tx="0.0" ty="0.0"/>
          <y:LineStyle color="#000000" type="line" width="4.0"/>
          <y:Arrows source="none" target="none"/>
          <y:BendStyle smoothed="false"/>
        </y:PolyLineEdge>
      </data>
    </edge>
    <edge id="e116" source="n70" target="n13">
      <data key="d9">
        <y:PolyLineEdge>
          <y:Path sx="0.0" sy="0.0" tx="0.0" ty="0.0"/>
          <y:LineStyle color="#000000" type="line" width="3.0"/>
          <y:Arrows source="none" target="none"/>
          <y:BendStyle smoothed="false"/>
        </y:PolyLineEdge>
      </data>
    </edge>
    <edge id="e117" source="n71" target="n13">
      <data key="d9">
        <y:PolyLineEdge>
          <y:Path sx="0.0" sy="0.0" tx="0.0" ty="0.0"/>
          <y:LineStyle color="#000000" type="line" width="3.0"/>
          <y:Arrows source="none" target="none"/>
          <y:BendStyle smoothed="false"/>
        </y:PolyLineEdge>
      </data>
    </edge>
    <edge id="e118" source="n75" target="n13">
      <data key="d9">
        <y:PolyLineEdge>
          <y:Path sx="0.0" sy="0.0" tx="0.0" ty="0.0"/>
          <y:LineStyle color="#000000" type="line" width="3.0"/>
          <y:Arrows source="none" target="none"/>
          <y:BendStyle smoothed="false"/>
        </y:PolyLineEdge>
      </data>
    </edge>
    <edge id="e119" source="n88" target="n13">
      <data key="d9">
        <y:PolyLineEdge>
          <y:Path sx="0.0" sy="0.0" tx="0.0" ty="0.0"/>
          <y:LineStyle color="#000000" type="line" width="3.0"/>
          <y:Arrows source="none" target="none"/>
          <y:BendStyle smoothed="false"/>
        </y:PolyLineEdge>
      </data>
    </edge>
    <edge id="e120" source="n91" target="n13">
      <data key="d9">
        <y:PolyLineEdge>
          <y:Path sx="0.0" sy="0.0" tx="0.0" ty="0.0"/>
          <y:LineStyle color="#000000" type="line" width="3.0"/>
          <y:Arrows source="none" target="none"/>
          <y:BendStyle smoothed="false"/>
        </y:PolyLineEdge>
      </data>
    </edge>
    <edge id="e121" source="n98" target="n13">
      <data key="d9">
        <y:PolyLineEdge>
          <y:Path sx="0.0" sy="0.0" tx="0.0" ty="0.0"/>
          <y:LineStyle color="#000000" type="line" width="5.0"/>
          <y:Arrows source="none" target="none"/>
          <y:BendStyle smoothed="false"/>
        </y:PolyLineEdge>
      </data>
    </edge>
    <edge id="e122" source="n99" target="n13">
      <data key="d9">
        <y:PolyLineEdge>
          <y:Path sx="0.0" sy="0.0" tx="0.0" ty="0.0"/>
          <y:LineStyle color="#000000" type="line" width="4.0"/>
          <y:Arrows source="none" target="none"/>
          <y:BendStyle smoothed="false"/>
        </y:PolyLineEdge>
      </data>
    </edge>
    <edge id="e123" source="n100" target="n13">
      <data key="d9">
        <y:PolyLineEdge>
          <y:Path sx="0.0" sy="0.0" tx="0.0" ty="0.0"/>
          <y:LineStyle color="#000000" type="line" width="4.0"/>
          <y:Arrows source="none" target="none"/>
          <y:BendStyle smoothed="false"/>
        </y:PolyLineEdge>
      </data>
    </edge>
    <edge id="e124" source="n103" target="n13">
      <data key="d9">
        <y:PolyLineEdge>
          <y:Path sx="0.0" sy="0.0" tx="0.0" ty="0.0"/>
          <y:LineStyle color="#000000" type="line" width="3.0"/>
          <y:Arrows source="none" target="none"/>
          <y:BendStyle smoothed="false"/>
        </y:PolyLineEdge>
      </data>
    </edge>
    <edge id="e125" source="n110" target="n13">
      <data key="d9">
        <y:PolyLineEdge>
          <y:Path sx="0.0" sy="0.0" tx="0.0" ty="0.0"/>
          <y:LineStyle color="#000000" type="line" width="4.0"/>
          <y:Arrows source="none" target="none"/>
          <y:BendStyle smoothed="false"/>
        </y:PolyLineEdge>
      </data>
    </edge>
    <edge id="e126" source="n21" target="n14">
      <data key="d9">
        <y:PolyLineEdge>
          <y:Path sx="0.0" sy="0.0" tx="0.0" ty="0.0"/>
          <y:LineStyle color="#FF0000" type="dashed" width="4.0"/>
          <y:Arrows source="none" target="none"/>
          <y:BendStyle smoothed="false"/>
        </y:PolyLineEdge>
      </data>
    </edge>
    <edge id="e127" source="n22" target="n14">
      <data key="d9">
        <y:PolyLineEdge>
          <y:Path sx="0.0" sy="0.0" tx="0.0" ty="0.0"/>
          <y:LineStyle color="#FF0000" type="dashed" width="4.0"/>
          <y:Arrows source="none" target="none"/>
          <y:BendStyle smoothed="false"/>
        </y:PolyLineEdge>
      </data>
    </edge>
    <edge id="e128" source="n23" target="n14">
      <data key="d9">
        <y:PolyLineEdge>
          <y:Path sx="0.0" sy="0.0" tx="0.0" ty="0.0"/>
          <y:LineStyle color="#FF0000" type="dashed" width="4.0"/>
          <y:Arrows source="none" target="none"/>
          <y:BendStyle smoothed="false"/>
        </y:PolyLineEdge>
      </data>
    </edge>
    <edge id="e129" source="n24" target="n14">
      <data key="d9">
        <y:PolyLineEdge>
          <y:Path sx="0.0" sy="0.0" tx="0.0" ty="0.0"/>
          <y:LineStyle color="#FF0000" type="dashed" width="4.0"/>
          <y:Arrows source="none" target="none"/>
          <y:BendStyle smoothed="false"/>
        </y:PolyLineEdge>
      </data>
    </edge>
    <edge id="e130" source="n25" target="n14">
      <data key="d9">
        <y:PolyLineEdge>
          <y:Path sx="0.0" sy="0.0" tx="0.0" ty="0.0"/>
          <y:LineStyle color="#000000" type="line" width="3.0"/>
          <y:Arrows source="none" target="none"/>
          <y:BendStyle smoothed="false"/>
        </y:PolyLineEdge>
      </data>
    </edge>
    <edge id="e131" source="n26" target="n14">
      <data key="d9">
        <y:PolyLineEdge>
          <y:Path sx="0.0" sy="0.0" tx="0.0" ty="0.0"/>
          <y:LineStyle color="#000000" type="line" width="3.0"/>
          <y:Arrows source="none" target="none"/>
          <y:BendStyle smoothed="false"/>
        </y:PolyLineEdge>
      </data>
    </edge>
    <edge id="e132" source="n27" target="n14">
      <data key="d9">
        <y:PolyLineEdge>
          <y:Path sx="0.0" sy="0.0" tx="0.0" ty="0.0"/>
          <y:LineStyle color="#FF0000" type="dashed" width="3.0"/>
          <y:Arrows source="none" target="none"/>
          <y:BendStyle smoothed="false"/>
        </y:PolyLineEdge>
      </data>
    </edge>
    <edge id="e133" source="n28" target="n14">
      <data key="d9">
        <y:PolyLineEdge>
          <y:Path sx="0.0" sy="0.0" tx="0.0" ty="0.0"/>
          <y:LineStyle color="#FF0000" type="dashed" width="4.0"/>
          <y:Arrows source="none" target="none"/>
          <y:BendStyle smoothed="false"/>
        </y:PolyLineEdge>
      </data>
    </edge>
    <edge id="e134" source="n29" target="n14">
      <data key="d9">
        <y:PolyLineEdge>
          <y:Path sx="0.0" sy="0.0" tx="0.0" ty="0.0"/>
          <y:LineStyle color="#000000" type="line" width="3.0"/>
          <y:Arrows source="none" target="none"/>
          <y:BendStyle smoothed="false"/>
        </y:PolyLineEdge>
      </data>
    </edge>
    <edge id="e135" source="n35" target="n14">
      <data key="d9">
        <y:PolyLineEdge>
          <y:Path sx="0.0" sy="0.0" tx="0.0" ty="0.0"/>
          <y:LineStyle color="#FF0000" type="dashed" width="3.0"/>
          <y:Arrows source="none" target="none"/>
          <y:BendStyle smoothed="false"/>
        </y:PolyLineEdge>
      </data>
    </edge>
    <edge id="e136" source="n39" target="n14">
      <data key="d9">
        <y:PolyLineEdge>
          <y:Path sx="0.0" sy="0.0" tx="0.0" ty="0.0"/>
          <y:LineStyle color="#000000" type="line" width="3.0"/>
          <y:Arrows source="none" target="none"/>
          <y:BendStyle smoothed="false"/>
        </y:PolyLineEdge>
      </data>
    </edge>
    <edge id="e137" source="n40" target="n14">
      <data key="d9">
        <y:PolyLineEdge>
          <y:Path sx="0.0" sy="0.0" tx="0.0" ty="0.0"/>
          <y:LineStyle color="#FF0000" type="dashed" width="4.0"/>
          <y:Arrows source="none" target="none"/>
          <y:BendStyle smoothed="false"/>
        </y:PolyLineEdge>
      </data>
    </edge>
    <edge id="e138" source="n42" target="n14">
      <data key="d9">
        <y:PolyLineEdge>
          <y:Path sx="0.0" sy="0.0" tx="0.0" ty="0.0"/>
          <y:LineStyle color="#FF0000" type="dashed" width="3.0"/>
          <y:Arrows source="none" target="none"/>
          <y:BendStyle smoothed="false"/>
        </y:PolyLineEdge>
      </data>
    </edge>
    <edge id="e139" source="n44" target="n14">
      <data key="d9">
        <y:PolyLineEdge>
          <y:Path sx="0.0" sy="0.0" tx="0.0" ty="0.0"/>
          <y:LineStyle color="#000000" type="line" width="3.0"/>
          <y:Arrows source="none" target="none"/>
          <y:BendStyle smoothed="false"/>
        </y:PolyLineEdge>
      </data>
    </edge>
    <edge id="e140" source="n46" target="n14">
      <data key="d9">
        <y:PolyLineEdge>
          <y:Path sx="0.0" sy="0.0" tx="0.0" ty="0.0"/>
          <y:LineStyle color="#FF0000" type="dashed" width="4.0"/>
          <y:Arrows source="none" target="none"/>
          <y:BendStyle smoothed="false"/>
        </y:PolyLineEdge>
      </data>
    </edge>
    <edge id="e141" source="n48" target="n14">
      <data key="d9">
        <y:PolyLineEdge>
          <y:Path sx="0.0" sy="0.0" tx="0.0" ty="0.0"/>
          <y:LineStyle color="#000000" type="line" width="3.0"/>
          <y:Arrows source="none" target="none"/>
          <y:BendStyle smoothed="false"/>
        </y:PolyLineEdge>
      </data>
    </edge>
    <edge id="e142" source="n49" target="n14">
      <data key="d9">
        <y:PolyLineEdge>
          <y:Path sx="0.0" sy="0.0" tx="0.0" ty="0.0"/>
          <y:LineStyle color="#000000" type="line" width="3.0"/>
          <y:Arrows source="none" target="none"/>
          <y:BendStyle smoothed="false"/>
        </y:PolyLineEdge>
      </data>
    </edge>
    <edge id="e143" source="n51" target="n14">
      <data key="d9">
        <y:PolyLineEdge>
          <y:Path sx="0.0" sy="0.0" tx="0.0" ty="0.0"/>
          <y:LineStyle color="#FF0000" type="dashed" width="3.0"/>
          <y:Arrows source="none" target="none"/>
          <y:BendStyle smoothed="false"/>
        </y:PolyLineEdge>
      </data>
    </edge>
    <edge id="e144" source="n52" target="n14">
      <data key="d9">
        <y:PolyLineEdge>
          <y:Path sx="0.0" sy="0.0" tx="0.0" ty="0.0"/>
          <y:LineStyle color="#FF0000" type="dashed" width="5.0"/>
          <y:Arrows source="none" target="none"/>
          <y:BendStyle smoothed="false"/>
        </y:PolyLineEdge>
      </data>
    </edge>
    <edge id="e145" source="n62" target="n14">
      <data key="d9">
        <y:PolyLineEdge>
          <y:Path sx="0.0" sy="0.0" tx="0.0" ty="0.0"/>
          <y:LineStyle color="#FF0000" type="dashed" width="3.0"/>
          <y:Arrows source="none" target="none"/>
          <y:BendStyle smoothed="false"/>
        </y:PolyLineEdge>
      </data>
    </edge>
    <edge id="e146" source="n66" target="n14">
      <data key="d9">
        <y:PolyLineEdge>
          <y:Path sx="0.0" sy="0.0" tx="0.0" ty="0.0"/>
          <y:LineStyle color="#FF0000" type="dashed" width="4.0"/>
          <y:Arrows source="none" target="none"/>
          <y:BendStyle smoothed="false"/>
        </y:PolyLineEdge>
      </data>
    </edge>
    <edge id="e147" source="n68" target="n14">
      <data key="d9">
        <y:PolyLineEdge>
          <y:Path sx="0.0" sy="0.0" tx="0.0" ty="0.0"/>
          <y:LineStyle color="#FF0000" type="dashed" width="4.0"/>
          <y:Arrows source="none" target="none"/>
          <y:BendStyle smoothed="false"/>
        </y:PolyLineEdge>
      </data>
    </edge>
    <edge id="e148" source="n72" target="n14">
      <data key="d9">
        <y:PolyLineEdge>
          <y:Path sx="0.0" sy="0.0" tx="0.0" ty="0.0"/>
          <y:LineStyle color="#FF0000" type="dashed" width="4.0"/>
          <y:Arrows source="none" target="none"/>
          <y:BendStyle smoothed="false"/>
        </y:PolyLineEdge>
      </data>
    </edge>
    <edge id="e149" source="n73" target="n14">
      <data key="d9">
        <y:PolyLineEdge>
          <y:Path sx="0.0" sy="0.0" tx="0.0" ty="0.0"/>
          <y:LineStyle color="#FF0000" type="dashed" width="4.0"/>
          <y:Arrows source="none" target="none"/>
          <y:BendStyle smoothed="false"/>
        </y:PolyLineEdge>
      </data>
    </edge>
    <edge id="e150" source="n74" target="n14">
      <data key="d9">
        <y:PolyLineEdge>
          <y:Path sx="0.0" sy="0.0" tx="0.0" ty="0.0"/>
          <y:LineStyle color="#FF0000" type="dashed" width="4.0"/>
          <y:Arrows source="none" target="none"/>
          <y:BendStyle smoothed="false"/>
        </y:PolyLineEdge>
      </data>
    </edge>
    <edge id="e151" source="n76" target="n14">
      <data key="d9">
        <y:PolyLineEdge>
          <y:Path sx="0.0" sy="0.0" tx="0.0" ty="0.0"/>
          <y:LineStyle color="#000000" type="line" width="3.0"/>
          <y:Arrows source="none" target="none"/>
          <y:BendStyle smoothed="false"/>
        </y:PolyLineEdge>
      </data>
    </edge>
    <edge id="e152" source="n80" target="n14">
      <data key="d9">
        <y:PolyLineEdge>
          <y:Path sx="0.0" sy="0.0" tx="0.0" ty="0.0"/>
          <y:LineStyle color="#FF0000" type="dashed" width="5.0"/>
          <y:Arrows source="none" target="none"/>
          <y:BendStyle smoothed="false"/>
        </y:PolyLineEdge>
      </data>
    </edge>
    <edge id="e153" source="n84" target="n14">
      <data key="d9">
        <y:PolyLineEdge>
          <y:Path sx="0.0" sy="0.0" tx="0.0" ty="0.0"/>
          <y:LineStyle color="#FF0000" type="dashed" width="4.0"/>
          <y:Arrows source="none" target="none"/>
          <y:BendStyle smoothed="false"/>
        </y:PolyLineEdge>
      </data>
    </edge>
    <edge id="e154" source="n85" target="n14">
      <data key="d9">
        <y:PolyLineEdge>
          <y:Path sx="0.0" sy="0.0" tx="0.0" ty="0.0"/>
          <y:LineStyle color="#FF0000" type="dashed" width="4.0"/>
          <y:Arrows source="none" target="none"/>
          <y:BendStyle smoothed="false"/>
        </y:PolyLineEdge>
      </data>
    </edge>
    <edge id="e155" source="n88" target="n14">
      <data key="d9">
        <y:PolyLineEdge>
          <y:Path sx="0.0" sy="0.0" tx="0.0" ty="0.0"/>
          <y:LineStyle color="#FF0000" type="dashed" width="3.0"/>
          <y:Arrows source="none" target="none"/>
          <y:BendStyle smoothed="false"/>
        </y:PolyLineEdge>
      </data>
    </edge>
    <edge id="e156" source="n95" target="n14">
      <data key="d9">
        <y:PolyLineEdge>
          <y:Path sx="0.0" sy="0.0" tx="0.0" ty="0.0"/>
          <y:LineStyle color="#000000" type="line" width="3.0"/>
          <y:Arrows source="none" target="none"/>
          <y:BendStyle smoothed="false"/>
        </y:PolyLineEdge>
      </data>
    </edge>
    <edge id="e157" source="n96" target="n14">
      <data key="d9">
        <y:PolyLineEdge>
          <y:Path sx="0.0" sy="0.0" tx="0.0" ty="0.0"/>
          <y:LineStyle color="#FF0000" type="dashed" width="3.0"/>
          <y:Arrows source="none" target="none"/>
          <y:BendStyle smoothed="false"/>
        </y:PolyLineEdge>
      </data>
    </edge>
    <edge id="e158" source="n102" target="n14">
      <data key="d9">
        <y:PolyLineEdge>
          <y:Path sx="0.0" sy="0.0" tx="0.0" ty="0.0"/>
          <y:LineStyle color="#FF0000" type="dashed" width="3.0"/>
          <y:Arrows source="none" target="none"/>
          <y:BendStyle smoothed="false"/>
        </y:PolyLineEdge>
      </data>
    </edge>
    <edge id="e159" source="n103" target="n14">
      <data key="d9">
        <y:PolyLineEdge>
          <y:Path sx="0.0" sy="0.0" tx="0.0" ty="0.0"/>
          <y:LineStyle color="#FF0000" type="dashed" width="3.0"/>
          <y:Arrows source="none" target="none"/>
          <y:BendStyle smoothed="false"/>
        </y:PolyLineEdge>
      </data>
    </edge>
    <edge id="e160" source="n105" target="n14">
      <data key="d9">
        <y:PolyLineEdge>
          <y:Path sx="0.0" sy="0.0" tx="0.0" ty="0.0"/>
          <y:LineStyle color="#FF0000" type="dashed" width="3.0"/>
          <y:Arrows source="none" target="none"/>
          <y:BendStyle smoothed="false"/>
        </y:PolyLineEdge>
      </data>
    </edge>
    <edge id="e161" source="n108" target="n14">
      <data key="d9">
        <y:PolyLineEdge>
          <y:Path sx="0.0" sy="0.0" tx="0.0" ty="0.0"/>
          <y:LineStyle color="#FF0000" type="dashed" width="3.0"/>
          <y:Arrows source="none" target="none"/>
          <y:BendStyle smoothed="false"/>
        </y:PolyLineEdge>
      </data>
    </edge>
    <edge id="e162" source="n109" target="n14">
      <data key="d9">
        <y:PolyLineEdge>
          <y:Path sx="0.0" sy="0.0" tx="0.0" ty="0.0"/>
          <y:LineStyle color="#FF0000" type="dashed" width="3.0"/>
          <y:Arrows source="none" target="none"/>
          <y:BendStyle smoothed="false"/>
        </y:PolyLineEdge>
      </data>
    </edge>
    <edge id="e163" source="n21" target="n15">
      <data key="d9">
        <y:PolyLineEdge>
          <y:Path sx="0.0" sy="0.0" tx="0.0" ty="0.0"/>
          <y:LineStyle color="#FF0000" type="dashed" width="3.0"/>
          <y:Arrows source="none" target="none"/>
          <y:BendStyle smoothed="false"/>
        </y:PolyLineEdge>
      </data>
    </edge>
    <edge id="e164" source="n41" target="n15">
      <data key="d9">
        <y:PolyLineEdge>
          <y:Path sx="0.0" sy="0.0" tx="0.0" ty="0.0"/>
          <y:LineStyle color="#FF0000" type="dashed" width="3.0"/>
          <y:Arrows source="none" target="none"/>
          <y:BendStyle smoothed="false"/>
        </y:PolyLineEdge>
      </data>
    </edge>
    <edge id="e165" source="n45" target="n15">
      <data key="d9">
        <y:PolyLineEdge>
          <y:Path sx="0.0" sy="0.0" tx="0.0" ty="0.0"/>
          <y:LineStyle color="#000000" type="line" width="3.0"/>
          <y:Arrows source="none" target="none"/>
          <y:BendStyle smoothed="false"/>
        </y:PolyLineEdge>
      </data>
    </edge>
    <edge id="e166" source="n48" target="n15">
      <data key="d9">
        <y:PolyLineEdge>
          <y:Path sx="0.0" sy="0.0" tx="0.0" ty="0.0"/>
          <y:LineStyle color="#000000" type="line" width="3.0"/>
          <y:Arrows source="none" target="none"/>
          <y:BendStyle smoothed="false"/>
        </y:PolyLineEdge>
      </data>
    </edge>
    <edge id="e167" source="n53" target="n15">
      <data key="d9">
        <y:PolyLineEdge>
          <y:Path sx="0.0" sy="0.0" tx="0.0" ty="0.0"/>
          <y:LineStyle color="#FF0000" type="dashed" width="3.0"/>
          <y:Arrows source="none" target="none"/>
          <y:BendStyle smoothed="false"/>
        </y:PolyLineEdge>
      </data>
    </edge>
    <edge id="e168" source="n55" target="n15">
      <data key="d9">
        <y:PolyLineEdge>
          <y:Path sx="0.0" sy="0.0" tx="0.0" ty="0.0"/>
          <y:LineStyle color="#FF0000" type="dashed" width="3.0"/>
          <y:Arrows source="none" target="none"/>
          <y:BendStyle smoothed="false"/>
        </y:PolyLineEdge>
      </data>
    </edge>
    <edge id="e169" source="n67" target="n15">
      <data key="d9">
        <y:PolyLineEdge>
          <y:Path sx="0.0" sy="0.0" tx="0.0" ty="0.0"/>
          <y:LineStyle color="#FF0000" type="dashed" width="3.0"/>
          <y:Arrows source="none" target="none"/>
          <y:BendStyle smoothed="false"/>
        </y:PolyLineEdge>
      </data>
    </edge>
    <edge id="e170" source="n69" target="n15">
      <data key="d9">
        <y:PolyLineEdge>
          <y:Path sx="0.0" sy="0.0" tx="0.0" ty="0.0"/>
          <y:LineStyle color="#FF0000" type="dashed" width="3.0"/>
          <y:Arrows source="none" target="none"/>
          <y:BendStyle smoothed="false"/>
        </y:PolyLineEdge>
      </data>
    </edge>
    <edge id="e171" source="n75" target="n15">
      <data key="d9">
        <y:PolyLineEdge>
          <y:Path sx="0.0" sy="0.0" tx="0.0" ty="0.0"/>
          <y:LineStyle color="#FF0000" type="dashed" width="3.0"/>
          <y:Arrows source="none" target="none"/>
          <y:BendStyle smoothed="false"/>
        </y:PolyLineEdge>
      </data>
    </edge>
    <edge id="e172" source="n78" target="n15">
      <data key="d9">
        <y:PolyLineEdge>
          <y:Path sx="0.0" sy="0.0" tx="0.0" ty="0.0"/>
          <y:LineStyle color="#000000" type="line" width="3.0"/>
          <y:Arrows source="none" target="none"/>
          <y:BendStyle smoothed="false"/>
        </y:PolyLineEdge>
      </data>
    </edge>
    <edge id="e173" source="n85" target="n15">
      <data key="d9">
        <y:PolyLineEdge>
          <y:Path sx="0.0" sy="0.0" tx="0.0" ty="0.0"/>
          <y:LineStyle color="#FF0000" type="dashed" width="3.0"/>
          <y:Arrows source="none" target="none"/>
          <y:BendStyle smoothed="false"/>
        </y:PolyLineEdge>
      </data>
    </edge>
    <edge id="e174" source="n92" target="n15">
      <data key="d9">
        <y:PolyLineEdge>
          <y:Path sx="0.0" sy="0.0" tx="0.0" ty="0.0"/>
          <y:LineStyle color="#000000" type="line" width="3.0"/>
          <y:Arrows source="none" target="none"/>
          <y:BendStyle smoothed="false"/>
        </y:PolyLineEdge>
      </data>
    </edge>
    <edge id="e175" source="n93" target="n15">
      <data key="d9">
        <y:PolyLineEdge>
          <y:Path sx="0.0" sy="0.0" tx="0.0" ty="0.0"/>
          <y:LineStyle color="#FF0000" type="dashed" width="3.0"/>
          <y:Arrows source="none" target="none"/>
          <y:BendStyle smoothed="false"/>
        </y:PolyLineEdge>
      </data>
    </edge>
    <edge id="e176" source="n100" target="n15">
      <data key="d9">
        <y:PolyLineEdge>
          <y:Path sx="0.0" sy="0.0" tx="0.0" ty="0.0"/>
          <y:LineStyle color="#000000" type="line" width="3.0"/>
          <y:Arrows source="none" target="none"/>
          <y:BendStyle smoothed="false"/>
        </y:PolyLineEdge>
      </data>
    </edge>
    <edge id="e177" source="n20" target="n16">
      <data key="d9">
        <y:PolyLineEdge>
          <y:Path sx="0.0" sy="0.0" tx="0.0" ty="0.0"/>
          <y:LineStyle color="#000000" type="line" width="3.0"/>
          <y:Arrows source="none" target="none"/>
          <y:BendStyle smoothed="false"/>
        </y:PolyLineEdge>
      </data>
    </edge>
    <edge id="e178" source="n21" target="n16">
      <data key="d9">
        <y:PolyLineEdge>
          <y:Path sx="0.0" sy="0.0" tx="0.0" ty="0.0"/>
          <y:LineStyle color="#000000" type="line" width="4.0"/>
          <y:Arrows source="none" target="none"/>
          <y:BendStyle smoothed="false"/>
        </y:PolyLineEdge>
      </data>
    </edge>
    <edge id="e179" source="n22" target="n16">
      <data key="d9">
        <y:PolyLineEdge>
          <y:Path sx="0.0" sy="0.0" tx="0.0" ty="0.0"/>
          <y:LineStyle color="#000000" type="line" width="5.0"/>
          <y:Arrows source="none" target="none"/>
          <y:BendStyle smoothed="false"/>
        </y:PolyLineEdge>
      </data>
    </edge>
    <edge id="e180" source="n23" target="n16">
      <data key="d9">
        <y:PolyLineEdge>
          <y:Path sx="0.0" sy="0.0" tx="0.0" ty="0.0"/>
          <y:LineStyle color="#000000" type="line" width="3.0"/>
          <y:Arrows source="none" target="none"/>
          <y:BendStyle smoothed="false"/>
        </y:PolyLineEdge>
      </data>
    </edge>
    <edge id="e181" source="n24" target="n16">
      <data key="d9">
        <y:PolyLineEdge>
          <y:Path sx="0.0" sy="0.0" tx="0.0" ty="0.0"/>
          <y:LineStyle color="#000000" type="line" width="4.0"/>
          <y:Arrows source="none" target="none"/>
          <y:BendStyle smoothed="false"/>
        </y:PolyLineEdge>
      </data>
    </edge>
    <edge id="e182" source="n28" target="n16">
      <data key="d9">
        <y:PolyLineEdge>
          <y:Path sx="0.0" sy="0.0" tx="0.0" ty="0.0"/>
          <y:LineStyle color="#000000" type="line" width="5.0"/>
          <y:Arrows source="none" target="none"/>
          <y:BendStyle smoothed="false"/>
        </y:PolyLineEdge>
      </data>
    </edge>
    <edge id="e183" source="n32" target="n16">
      <data key="d9">
        <y:PolyLineEdge>
          <y:Path sx="0.0" sy="0.0" tx="0.0" ty="0.0"/>
          <y:LineStyle color="#000000" type="line" width="5.0"/>
          <y:Arrows source="none" target="none"/>
          <y:BendStyle smoothed="false"/>
        </y:PolyLineEdge>
      </data>
    </edge>
    <edge id="e184" source="n33" target="n16">
      <data key="d9">
        <y:PolyLineEdge>
          <y:Path sx="0.0" sy="0.0" tx="0.0" ty="0.0"/>
          <y:LineStyle color="#000000" type="line" width="5.0"/>
          <y:Arrows source="none" target="none"/>
          <y:BendStyle smoothed="false"/>
        </y:PolyLineEdge>
      </data>
    </edge>
    <edge id="e185" source="n34" target="n16">
      <data key="d9">
        <y:PolyLineEdge>
          <y:Path sx="0.0" sy="0.0" tx="0.0" ty="0.0"/>
          <y:LineStyle color="#000000" type="line" width="4.0"/>
          <y:Arrows source="none" target="none"/>
          <y:BendStyle smoothed="false"/>
        </y:PolyLineEdge>
      </data>
    </edge>
    <edge id="e186" source="n35" target="n16">
      <data key="d9">
        <y:PolyLineEdge>
          <y:Path sx="0.0" sy="0.0" tx="0.0" ty="0.0"/>
          <y:LineStyle color="#000000" type="line" width="4.0"/>
          <y:Arrows source="none" target="none"/>
          <y:BendStyle smoothed="false"/>
        </y:PolyLineEdge>
      </data>
    </edge>
    <edge id="e187" source="n36" target="n16">
      <data key="d9">
        <y:PolyLineEdge>
          <y:Path sx="0.0" sy="0.0" tx="0.0" ty="0.0"/>
          <y:LineStyle color="#000000" type="line" width="3.0"/>
          <y:Arrows source="none" target="none"/>
          <y:BendStyle smoothed="false"/>
        </y:PolyLineEdge>
      </data>
    </edge>
    <edge id="e188" source="n38" target="n16">
      <data key="d9">
        <y:PolyLineEdge>
          <y:Path sx="0.0" sy="0.0" tx="0.0" ty="0.0"/>
          <y:LineStyle color="#000000" type="line" width="6.0"/>
          <y:Arrows source="none" target="none"/>
          <y:BendStyle smoothed="false"/>
        </y:PolyLineEdge>
      </data>
    </edge>
    <edge id="e189" source="n39" target="n16">
      <data key="d9">
        <y:PolyLineEdge>
          <y:Path sx="0.0" sy="0.0" tx="0.0" ty="0.0"/>
          <y:LineStyle color="#000000" type="line" width="6.0"/>
          <y:Arrows source="none" target="none"/>
          <y:BendStyle smoothed="false"/>
        </y:PolyLineEdge>
      </data>
    </edge>
    <edge id="e190" source="n43" target="n16">
      <data key="d9">
        <y:PolyLineEdge>
          <y:Path sx="0.0" sy="0.0" tx="0.0" ty="0.0"/>
          <y:LineStyle color="#000000" type="line" width="5.0"/>
          <y:Arrows source="none" target="none"/>
          <y:BendStyle smoothed="false"/>
        </y:PolyLineEdge>
      </data>
    </edge>
    <edge id="e191" source="n45" target="n16">
      <data key="d9">
        <y:PolyLineEdge>
          <y:Path sx="0.0" sy="0.0" tx="0.0" ty="0.0"/>
          <y:LineStyle color="#000000" type="line" width="3.0"/>
          <y:Arrows source="none" target="none"/>
          <y:BendStyle smoothed="false"/>
        </y:PolyLineEdge>
      </data>
    </edge>
    <edge id="e192" source="n46" target="n16">
      <data key="d9">
        <y:PolyLineEdge>
          <y:Path sx="0.0" sy="0.0" tx="0.0" ty="0.0"/>
          <y:LineStyle color="#000000" type="line" width="5.0"/>
          <y:Arrows source="none" target="none"/>
          <y:BendStyle smoothed="false"/>
        </y:PolyLineEdge>
      </data>
    </edge>
    <edge id="e193" source="n47" target="n16">
      <data key="d9">
        <y:PolyLineEdge>
          <y:Path sx="0.0" sy="0.0" tx="0.0" ty="0.0"/>
          <y:LineStyle color="#000000" type="line" width="3.0"/>
          <y:Arrows source="none" target="none"/>
          <y:BendStyle smoothed="false"/>
        </y:PolyLineEdge>
      </data>
    </edge>
    <edge id="e194" source="n51" target="n16">
      <data key="d9">
        <y:PolyLineEdge>
          <y:Path sx="0.0" sy="0.0" tx="0.0" ty="0.0"/>
          <y:LineStyle color="#000000" type="line" width="5.0"/>
          <y:Arrows source="none" target="none"/>
          <y:BendStyle smoothed="false"/>
        </y:PolyLineEdge>
      </data>
    </edge>
    <edge id="e195" source="n56" target="n16">
      <data key="d9">
        <y:PolyLineEdge>
          <y:Path sx="0.0" sy="0.0" tx="0.0" ty="0.0"/>
          <y:LineStyle color="#000000" type="line" width="7.0"/>
          <y:Arrows source="none" target="none"/>
          <y:BendStyle smoothed="false"/>
        </y:PolyLineEdge>
      </data>
    </edge>
    <edge id="e196" source="n58" target="n16">
      <data key="d9">
        <y:PolyLineEdge>
          <y:Path sx="0.0" sy="0.0" tx="0.0" ty="0.0"/>
          <y:LineStyle color="#000000" type="line" width="3.0"/>
          <y:Arrows source="none" target="none"/>
          <y:BendStyle smoothed="false"/>
        </y:PolyLineEdge>
      </data>
    </edge>
    <edge id="e197" source="n60" target="n16">
      <data key="d9">
        <y:PolyLineEdge>
          <y:Path sx="0.0" sy="0.0" tx="0.0" ty="0.0"/>
          <y:LineStyle color="#000000" type="line" width="5.0"/>
          <y:Arrows source="none" target="none"/>
          <y:BendStyle smoothed="false"/>
        </y:PolyLineEdge>
      </data>
    </edge>
    <edge id="e198" source="n62" target="n16">
      <data key="d9">
        <y:PolyLineEdge>
          <y:Path sx="0.0" sy="0.0" tx="0.0" ty="0.0"/>
          <y:LineStyle color="#000000" type="line" width="4.0"/>
          <y:Arrows source="none" target="none"/>
          <y:BendStyle smoothed="false"/>
        </y:PolyLineEdge>
      </data>
    </edge>
    <edge id="e199" source="n64" target="n16">
      <data key="d9">
        <y:PolyLineEdge>
          <y:Path sx="0.0" sy="0.0" tx="0.0" ty="0.0"/>
          <y:LineStyle color="#000000" type="line" width="3.0"/>
          <y:Arrows source="none" target="none"/>
          <y:BendStyle smoothed="false"/>
        </y:PolyLineEdge>
      </data>
    </edge>
    <edge id="e200" source="n65" target="n16">
      <data key="d9">
        <y:PolyLineEdge>
          <y:Path sx="0.0" sy="0.0" tx="0.0" ty="0.0"/>
          <y:LineStyle color="#000000" type="line" width="4.0"/>
          <y:Arrows source="none" target="none"/>
          <y:BendStyle smoothed="false"/>
        </y:PolyLineEdge>
      </data>
    </edge>
    <edge id="e201" source="n67" target="n16">
      <data key="d9">
        <y:PolyLineEdge>
          <y:Path sx="0.0" sy="0.0" tx="0.0" ty="0.0"/>
          <y:LineStyle color="#000000" type="line" width="6.0"/>
          <y:Arrows source="none" target="none"/>
          <y:BendStyle smoothed="false"/>
        </y:PolyLineEdge>
      </data>
    </edge>
    <edge id="e202" source="n69" target="n16">
      <data key="d9">
        <y:PolyLineEdge>
          <y:Path sx="0.0" sy="0.0" tx="0.0" ty="0.0"/>
          <y:LineStyle color="#000000" type="line" width="4.0"/>
          <y:Arrows source="none" target="none"/>
          <y:BendStyle smoothed="false"/>
        </y:PolyLineEdge>
      </data>
    </edge>
    <edge id="e203" source="n71" target="n16">
      <data key="d9">
        <y:PolyLineEdge>
          <y:Path sx="0.0" sy="0.0" tx="0.0" ty="0.0"/>
          <y:LineStyle color="#000000" type="line" width="4.0"/>
          <y:Arrows source="none" target="none"/>
          <y:BendStyle smoothed="false"/>
        </y:PolyLineEdge>
      </data>
    </edge>
    <edge id="e204" source="n72" target="n16">
      <data key="d9">
        <y:PolyLineEdge>
          <y:Path sx="0.0" sy="0.0" tx="0.0" ty="0.0"/>
          <y:LineStyle color="#000000" type="line" width="5.0"/>
          <y:Arrows source="none" target="none"/>
          <y:BendStyle smoothed="false"/>
        </y:PolyLineEdge>
      </data>
    </edge>
    <edge id="e205" source="n73" target="n16">
      <data key="d9">
        <y:PolyLineEdge>
          <y:Path sx="0.0" sy="0.0" tx="0.0" ty="0.0"/>
          <y:LineStyle color="#000000" type="line" width="4.0"/>
          <y:Arrows source="none" target="none"/>
          <y:BendStyle smoothed="false"/>
        </y:PolyLineEdge>
      </data>
    </edge>
    <edge id="e206" source="n79" target="n16">
      <data key="d9">
        <y:PolyLineEdge>
          <y:Path sx="0.0" sy="0.0" tx="0.0" ty="0.0"/>
          <y:LineStyle color="#000000" type="line" width="4.0"/>
          <y:Arrows source="none" target="none"/>
          <y:BendStyle smoothed="false"/>
        </y:PolyLineEdge>
      </data>
    </edge>
    <edge id="e207" source="n84" target="n16">
      <data key="d9">
        <y:PolyLineEdge>
          <y:Path sx="0.0" sy="0.0" tx="0.0" ty="0.0"/>
          <y:LineStyle color="#000000" type="line" width="5.0"/>
          <y:Arrows source="none" target="none"/>
          <y:BendStyle smoothed="false"/>
        </y:PolyLineEdge>
      </data>
    </edge>
    <edge id="e208" source="n85" target="n16">
      <data key="d9">
        <y:PolyLineEdge>
          <y:Path sx="0.0" sy="0.0" tx="0.0" ty="0.0"/>
          <y:LineStyle color="#000000" type="line" width="3.0"/>
          <y:Arrows source="none" target="none"/>
          <y:BendStyle smoothed="false"/>
        </y:PolyLineEdge>
      </data>
    </edge>
    <edge id="e209" source="n88" target="n16">
      <data key="d9">
        <y:PolyLineEdge>
          <y:Path sx="0.0" sy="0.0" tx="0.0" ty="0.0"/>
          <y:LineStyle color="#000000" type="line" width="5.0"/>
          <y:Arrows source="none" target="none"/>
          <y:BendStyle smoothed="false"/>
        </y:PolyLineEdge>
      </data>
    </edge>
    <edge id="e210" source="n89" target="n16">
      <data key="d9">
        <y:PolyLineEdge>
          <y:Path sx="0.0" sy="0.0" tx="0.0" ty="0.0"/>
          <y:LineStyle color="#000000" type="line" width="4.0"/>
          <y:Arrows source="none" target="none"/>
          <y:BendStyle smoothed="false"/>
        </y:PolyLineEdge>
      </data>
    </edge>
    <edge id="e211" source="n90" target="n16">
      <data key="d9">
        <y:PolyLineEdge>
          <y:Path sx="0.0" sy="0.0" tx="0.0" ty="0.0"/>
          <y:LineStyle color="#000000" type="line" width="3.0"/>
          <y:Arrows source="none" target="none"/>
          <y:BendStyle smoothed="false"/>
        </y:PolyLineEdge>
      </data>
    </edge>
    <edge id="e212" source="n91" target="n16">
      <data key="d9">
        <y:PolyLineEdge>
          <y:Path sx="0.0" sy="0.0" tx="0.0" ty="0.0"/>
          <y:LineStyle color="#000000" type="line" width="4.0"/>
          <y:Arrows source="none" target="none"/>
          <y:BendStyle smoothed="false"/>
        </y:PolyLineEdge>
      </data>
    </edge>
    <edge id="e213" source="n94" target="n16">
      <data key="d9">
        <y:PolyLineEdge>
          <y:Path sx="0.0" sy="0.0" tx="0.0" ty="0.0"/>
          <y:LineStyle color="#000000" type="line" width="3.0"/>
          <y:Arrows source="none" target="none"/>
          <y:BendStyle smoothed="false"/>
        </y:PolyLineEdge>
      </data>
    </edge>
    <edge id="e214" source="n97" target="n16">
      <data key="d9">
        <y:PolyLineEdge>
          <y:Path sx="0.0" sy="0.0" tx="0.0" ty="0.0"/>
          <y:LineStyle color="#000000" type="line" width="4.0"/>
          <y:Arrows source="none" target="none"/>
          <y:BendStyle smoothed="false"/>
        </y:PolyLineEdge>
      </data>
    </edge>
    <edge id="e215" source="n98" target="n16">
      <data key="d9">
        <y:PolyLineEdge>
          <y:Path sx="0.0" sy="0.0" tx="0.0" ty="0.0"/>
          <y:LineStyle color="#000000" type="line" width="5.0"/>
          <y:Arrows source="none" target="none"/>
          <y:BendStyle smoothed="false"/>
        </y:PolyLineEdge>
      </data>
    </edge>
    <edge id="e216" source="n99" target="n16">
      <data key="d9">
        <y:PolyLineEdge>
          <y:Path sx="0.0" sy="0.0" tx="0.0" ty="0.0"/>
          <y:LineStyle color="#000000" type="line" width="4.0"/>
          <y:Arrows source="none" target="none"/>
          <y:BendStyle smoothed="false"/>
        </y:PolyLineEdge>
      </data>
    </edge>
    <edge id="e217" source="n101" target="n16">
      <data key="d9">
        <y:PolyLineEdge>
          <y:Path sx="0.0" sy="0.0" tx="0.0" ty="0.0"/>
          <y:LineStyle color="#000000" type="line" width="3.0"/>
          <y:Arrows source="none" target="none"/>
          <y:BendStyle smoothed="false"/>
        </y:PolyLineEdge>
      </data>
    </edge>
    <edge id="e218" source="n102" target="n16">
      <data key="d9">
        <y:PolyLineEdge>
          <y:Path sx="0.0" sy="0.0" tx="0.0" ty="0.0"/>
          <y:LineStyle color="#000000" type="line" width="4.0"/>
          <y:Arrows source="none" target="none"/>
          <y:BendStyle smoothed="false"/>
        </y:PolyLineEdge>
      </data>
    </edge>
    <edge id="e219" source="n103" target="n16">
      <data key="d9">
        <y:PolyLineEdge>
          <y:Path sx="0.0" sy="0.0" tx="0.0" ty="0.0"/>
          <y:LineStyle color="#000000" type="line" width="6.0"/>
          <y:Arrows source="none" target="none"/>
          <y:BendStyle smoothed="false"/>
        </y:PolyLineEdge>
      </data>
    </edge>
    <edge id="e220" source="n104" target="n16">
      <data key="d9">
        <y:PolyLineEdge>
          <y:Path sx="0.0" sy="0.0" tx="0.0" ty="0.0"/>
          <y:LineStyle color="#000000" type="line" width="3.0"/>
          <y:Arrows source="none" target="none"/>
          <y:BendStyle smoothed="false"/>
        </y:PolyLineEdge>
      </data>
    </edge>
    <edge id="e221" source="n105" target="n16">
      <data key="d9">
        <y:PolyLineEdge>
          <y:Path sx="0.0" sy="0.0" tx="0.0" ty="0.0"/>
          <y:LineStyle color="#000000" type="line" width="3.0"/>
          <y:Arrows source="none" target="none"/>
          <y:BendStyle smoothed="false"/>
        </y:PolyLineEdge>
      </data>
    </edge>
    <edge id="e222" source="n111" target="n16">
      <data key="d9">
        <y:PolyLineEdge>
          <y:Path sx="0.0" sy="0.0" tx="0.0" ty="0.0"/>
          <y:LineStyle color="#000000" type="line" width="3.0"/>
          <y:Arrows source="none" target="none"/>
          <y:BendStyle smoothed="false"/>
        </y:PolyLineEdge>
      </data>
    </edge>
    <edge id="e223" source="n23" target="n17">
      <data key="d9">
        <y:PolyLineEdge>
          <y:Path sx="0.0" sy="0.0" tx="0.0" ty="0.0"/>
          <y:LineStyle color="#000000" type="line" width="3.0"/>
          <y:Arrows source="none" target="none"/>
          <y:BendStyle smoothed="false"/>
        </y:PolyLineEdge>
      </data>
    </edge>
    <edge id="e224" source="n24" target="n17">
      <data key="d9">
        <y:PolyLineEdge>
          <y:Path sx="0.0" sy="0.0" tx="0.0" ty="0.0"/>
          <y:LineStyle color="#FF0000" type="dashed" width="3.0"/>
          <y:Arrows source="none" target="none"/>
          <y:BendStyle smoothed="false"/>
        </y:PolyLineEdge>
      </data>
    </edge>
    <edge id="e225" source="n63" target="n17">
      <data key="d9">
        <y:PolyLineEdge>
          <y:Path sx="0.0" sy="0.0" tx="0.0" ty="0.0"/>
          <y:LineStyle color="#000000" type="line" width="3.0"/>
          <y:Arrows source="none" target="none"/>
          <y:BendStyle smoothed="false"/>
        </y:PolyLineEdge>
      </data>
    </edge>
    <edge id="e226" source="n83" target="n17">
      <data key="d9">
        <y:PolyLineEdge>
          <y:Path sx="0.0" sy="0.0" tx="0.0" ty="0.0"/>
          <y:LineStyle color="#FF0000" type="dashed" width="3.0"/>
          <y:Arrows source="none" target="none"/>
          <y:BendStyle smoothed="false"/>
        </y:PolyLineEdge>
      </data>
    </edge>
    <edge id="e227" source="n27" target="n18">
      <data key="d9">
        <y:PolyLineEdge>
          <y:Path sx="0.0" sy="0.0" tx="0.0" ty="0.0"/>
          <y:LineStyle color="#000000" type="line" width="3.0"/>
          <y:Arrows source="none" target="none"/>
          <y:BendStyle smoothed="false"/>
        </y:PolyLineEdge>
      </data>
    </edge>
    <edge id="e228" source="n28" target="n18">
      <data key="d9">
        <y:PolyLineEdge>
          <y:Path sx="0.0" sy="0.0" tx="0.0" ty="0.0"/>
          <y:LineStyle color="#FF0000" type="dashed" width="3.0"/>
          <y:Arrows source="none" target="none"/>
          <y:BendStyle smoothed="false"/>
        </y:PolyLineEdge>
      </data>
    </edge>
    <edge id="e229" source="n31" target="n18">
      <data key="d9">
        <y:PolyLineEdge>
          <y:Path sx="0.0" sy="0.0" tx="0.0" ty="0.0"/>
          <y:LineStyle color="#FF0000" type="dashed" width="4.0"/>
          <y:Arrows source="none" target="none"/>
          <y:BendStyle smoothed="false"/>
        </y:PolyLineEdge>
      </data>
    </edge>
    <edge id="e230" source="n34" target="n18">
      <data key="d9">
        <y:PolyLineEdge>
          <y:Path sx="0.0" sy="0.0" tx="0.0" ty="0.0"/>
          <y:LineStyle color="#000000" type="line" width="3.0"/>
          <y:Arrows source="none" target="none"/>
          <y:BendStyle smoothed="false"/>
        </y:PolyLineEdge>
      </data>
    </edge>
    <edge id="e231" source="n37" target="n18">
      <data key="d9">
        <y:PolyLineEdge>
          <y:Path sx="0.0" sy="0.0" tx="0.0" ty="0.0"/>
          <y:LineStyle color="#000000" type="line" width="3.0"/>
          <y:Arrows source="none" target="none"/>
          <y:BendStyle smoothed="false"/>
        </y:PolyLineEdge>
      </data>
    </edge>
    <edge id="e232" source="n43" target="n18">
      <data key="d9">
        <y:PolyLineEdge>
          <y:Path sx="0.0" sy="0.0" tx="0.0" ty="0.0"/>
          <y:LineStyle color="#000000" type="line" width="3.0"/>
          <y:Arrows source="none" target="none"/>
          <y:BendStyle smoothed="false"/>
        </y:PolyLineEdge>
      </data>
    </edge>
    <edge id="e233" source="n47" target="n18">
      <data key="d9">
        <y:PolyLineEdge>
          <y:Path sx="0.0" sy="0.0" tx="0.0" ty="0.0"/>
          <y:LineStyle color="#000000" type="line" width="3.0"/>
          <y:Arrows source="none" target="none"/>
          <y:BendStyle smoothed="false"/>
        </y:PolyLineEdge>
      </data>
    </edge>
    <edge id="e234" source="n48" target="n18">
      <data key="d9">
        <y:PolyLineEdge>
          <y:Path sx="0.0" sy="0.0" tx="0.0" ty="0.0"/>
          <y:LineStyle color="#000000" type="line" width="3.0"/>
          <y:Arrows source="none" target="none"/>
          <y:BendStyle smoothed="false"/>
        </y:PolyLineEdge>
      </data>
    </edge>
    <edge id="e235" source="n50" target="n18">
      <data key="d9">
        <y:PolyLineEdge>
          <y:Path sx="0.0" sy="0.0" tx="0.0" ty="0.0"/>
          <y:LineStyle color="#000000" type="line" width="4.0"/>
          <y:Arrows source="none" target="none"/>
          <y:BendStyle smoothed="false"/>
        </y:PolyLineEdge>
      </data>
    </edge>
    <edge id="e236" source="n57" target="n18">
      <data key="d9">
        <y:PolyLineEdge>
          <y:Path sx="0.0" sy="0.0" tx="0.0" ty="0.0"/>
          <y:LineStyle color="#000000" type="line" width="4.0"/>
          <y:Arrows source="none" target="none"/>
          <y:BendStyle smoothed="false"/>
        </y:PolyLineEdge>
      </data>
    </edge>
    <edge id="e237" source="n76" target="n18">
      <data key="d9">
        <y:PolyLineEdge>
          <y:Path sx="0.0" sy="0.0" tx="0.0" ty="0.0"/>
          <y:LineStyle color="#000000" type="line" width="3.0"/>
          <y:Arrows source="none" target="none"/>
          <y:BendStyle smoothed="false"/>
        </y:PolyLineEdge>
      </data>
    </edge>
    <edge id="e238" source="n81" target="n18">
      <data key="d9">
        <y:PolyLineEdge>
          <y:Path sx="0.0" sy="0.0" tx="0.0" ty="0.0"/>
          <y:LineStyle color="#000000" type="line" width="3.0"/>
          <y:Arrows source="none" target="none"/>
          <y:BendStyle smoothed="false"/>
        </y:PolyLineEdge>
      </data>
    </edge>
    <edge id="e239" source="n82" target="n18">
      <data key="d9">
        <y:PolyLineEdge>
          <y:Path sx="0.0" sy="0.0" tx="0.0" ty="0.0"/>
          <y:LineStyle color="#000000" type="line" width="3.0"/>
          <y:Arrows source="none" target="none"/>
          <y:BendStyle smoothed="false"/>
        </y:PolyLineEdge>
      </data>
    </edge>
    <edge id="e240" source="n106" target="n18">
      <data key="d9">
        <y:PolyLineEdge>
          <y:Path sx="0.0" sy="0.0" tx="0.0" ty="0.0"/>
          <y:LineStyle color="#000000" type="line" width="4.0"/>
          <y:Arrows source="none" target="none"/>
          <y:BendStyle smoothed="false"/>
        </y:PolyLineEdge>
      </data>
    </edge>
    <edge id="e241" source="n107" target="n18">
      <data key="d9">
        <y:PolyLineEdge>
          <y:Path sx="0.0" sy="0.0" tx="0.0" ty="0.0"/>
          <y:LineStyle color="#000000" type="line" width="3.0"/>
          <y:Arrows source="none" target="none"/>
          <y:BendStyle smoothed="false"/>
        </y:PolyLineEdge>
      </data>
    </edge>
    <edge id="e242" source="n86" target="n19">
      <data key="d9">
        <y:PolyLineEdge>
          <y:Path sx="0.0" sy="0.0" tx="0.0" ty="0.0"/>
          <y:LineStyle color="#FF0000" type="dashed" width="3.0"/>
          <y:Arrows source="none" target="none"/>
          <y:BendStyle smoothed="false"/>
        </y:PolyLineEdge>
      </data>
    </edge>
    <edge id="e243" source="n112" target="n19">
      <data key="d9">
        <y:PolyLineEdge>
          <y:Path sx="0.0" sy="0.0" tx="0.0" ty="0.0"/>
          <y:LineStyle color="#FF0000" type="dashed" width="3.0"/>
          <y:Arrows source="none" target="none"/>
          <y:BendStyle smoothed="false"/>
        </y:PolyLineEdge>
      </data>
    </edge>
  </graph>
  <data key="d0">
    <y:Resources/>
  </data>
</graphml>
