# Supplementary material for: The Human Blood Metabolome-Transcriptome Interface
Source: PLoS Genet. 2015 Jun 18;11(6):e1005274. doi: 10.1371/journal.pgen.1005274 (PMC4473262; doi:10.1371/journal.pgen.1005274)
Supplement: S1 Dataset — The .cys file can be viewed with http://www.cytoscape.org/; the .graphml file can be viewed with http://www.yworks.com/en/products/yfiles/yed/ (ZIP) [file pgen.1005274.s001.zip › BMTI_TG.graphml]

<?xml version="1.0" encoding="UTF-8" standalone="no"?>
<graphml xmlns="http://graphml.graphdrawing.org/xmlns" xmlns:xsi="http://www.w3.org/2001/XMLSchema-instance" xmlns:y="http://www.yworks.com/xml/graphml" xmlns:yed="http://www.yworks.com/xml/yed/3" xsi:schemaLocation="http://graphml.graphdrawing.org/xmlns http://www.yworks.com/xml/schema/graphml/1.1/ygraphml.xsd">
  <!--Created by yFiles for Java 2.10-->
  <key for="graphml" id="d0" yfiles.type="resources"/>
  <key for="port" id="d1" yfiles.type="portgraphics"/>
  <key for="port" id="d2" yfiles.type="portgeometry"/>
  <key for="port" id="d3" yfiles.type="portuserdata"/>
  <key attr.name="url" attr.type="string" for="node" id="d4"/>
  <key attr.name="description" attr.type="string" for="node" id="d5"/>
  <key for="node" id="d6" yfiles.type="nodegraphics"/>
  <key attr.name="url" attr.type="string" for="edge" id="d7"/>
  <key attr.name="description" attr.type="string" for="edge" id="d8"/>
  <key for="edge" id="d9" yfiles.type="edgegraphics"/>
  <graph edgedefault="directed" id="G">
    <node id="n0">
      <data key="d6">
        <y:ShapeNode>
          <y:Geometry height="30.0" width="30.0" x="517.1037121385502" y="731.361678933479"/>
          <y:Fill color="#0000FF" transparent="false"/>
          <y:BorderStyle color="#000000" type="line" width="1.0"/>
          <y:NodeLabel alignment="center" autoSizePolicy="content" fontFamily="Dialog" fontSize="12" fontStyle="plain" hasBackgroundColor="false" hasLineColor="false" height="18.701171875" modelName="internal" modelPosition="c" textColor="#000000" visible="true" width="43.3515625" x="-6.67578125" y="5.6494140625">ABCA1</y:NodeLabel>
          <y:Shape type="diamond"/>
        </y:ShapeNode>
      </data>
    </node>
    <node id="n1">
      <data key="d6">
        <y:ShapeNode>
          <y:Geometry height="30.0" width="30.0" x="759.5952386534191" y="655.5345802568443"/>
          <y:Fill color="#FF5353" transparent="false"/>
          <y:BorderStyle color="#000000" type="line" width="1.0"/>
          <y:NodeLabel alignment="center" autoSizePolicy="content" fontFamily="Dialog" fontSize="12" fontStyle="plain" hasBackgroundColor="false" hasLineColor="false" height="18.701171875" modelName="internal" modelPosition="c" textColor="#000000" visible="true" width="50.6875" x="-10.34375" y="5.6494140625">ABCC13</y:NodeLabel>
          <y:Shape type="diamond"/>
        </y:ShapeNode>
      </data>
    </node>
    <node id="n2">
      <data key="d6">
        <y:ShapeNode>
          <y:Geometry height="30.0" width="30.0" x="318.1660205590059" y="1298.6947601079291"/>
          <y:Fill color="#F2F2FF" transparent="false"/>
          <y:BorderStyle color="#000000" type="line" width="1.0"/>
          <y:NodeLabel alignment="center" autoSizePolicy="content" fontFamily="Dialog" fontSize="12" fontStyle="plain" hasBackgroundColor="false" hasLineColor="false" height="18.701171875" modelName="internal" modelPosition="c" textColor="#000000" visible="true" width="42.677734375" x="-6.3388671875" y="5.6494140625">ABCF2</y:NodeLabel>
          <y:Shape type="diamond"/>
        </y:ShapeNode>
      </data>
    </node>
    <node id="n3">
      <data key="d6">
        <y:ShapeNode>
          <y:Geometry height="30.0" width="30.0" x="576.4512686670864" y="595.1227464431956"/>
          <y:Fill color="#0000FF" transparent="false"/>
          <y:BorderStyle color="#000000" type="line" width="1.0"/>
          <y:NodeLabel alignment="center" autoSizePolicy="content" fontFamily="Dialog" fontSize="12" fontStyle="plain" hasBackgroundColor="false" hasLineColor="false" height="18.701171875" modelName="internal" modelPosition="c" textColor="#000000" visible="true" width="44.681640625" x="-7.3408203125" y="5.6494140625">ABCG1</y:NodeLabel>
          <y:Shape type="diamond"/>
        </y:ShapeNode>
      </data>
    </node>
    <node id="n4">
      <data key="d6">
        <y:ShapeNode>
          <y:Geometry height="30.0" width="30.0" x="857.5684521633254" y="306.57705290290164"/>
          <y:Fill color="#FFF8F8" transparent="false"/>
          <y:BorderStyle color="#000000" type="line" width="1.0"/>
          <y:NodeLabel alignment="center" autoSizePolicy="content" fontFamily="Dialog" fontSize="12" fontStyle="plain" hasBackgroundColor="false" hasLineColor="false" height="18.701171875" modelName="internal" modelPosition="c" textColor="#000000" visible="true" width="52.017578125" x="-11.0087890625" y="5.6494140625">ACADVL</y:NodeLabel>
          <y:Shape type="diamond"/>
        </y:ShapeNode>
      </data>
    </node>
    <node id="n5">
      <data key="d6">
        <y:ShapeNode>
          <y:Geometry height="30.0" width="30.0" x="983.6341561949257" y="879.0276955107886"/>
          <y:Fill color="#FFE9E9" transparent="false"/>
          <y:BorderStyle color="#000000" type="line" width="1.0"/>
          <y:NodeLabel alignment="center" autoSizePolicy="content" fontFamily="Dialog" fontSize="12" fontStyle="plain" hasBackgroundColor="false" hasLineColor="false" height="18.701171875" modelName="internal" modelPosition="c" textColor="#000000" visible="true" width="42.021484375" x="-6.0107421875" y="5.6494140625">ACSL3</y:NodeLabel>
          <y:Shape type="diamond"/>
        </y:ShapeNode>
      </data>
    </node>
    <node id="n6">
      <data key="d6">
        <y:ShapeNode>
          <y:Geometry height="30.0" width="30.0" x="1022.5250690787022" y="923.8618090263293"/>
          <y:Fill color="#FEFEFF" transparent="false"/>
          <y:BorderStyle color="#000000" type="line" width="1.0"/>
          <y:NodeLabel alignment="center" autoSizePolicy="content" fontFamily="Dialog" fontSize="12" fontStyle="plain" hasBackgroundColor="false" hasLineColor="false" height="18.701171875" modelName="internal" modelPosition="c" textColor="#000000" visible="true" width="51.34375" x="-10.671875" y="5.6494140625">ACTR1B</y:NodeLabel>
          <y:Shape type="diamond"/>
        </y:ShapeNode>
      </data>
    </node>
    <node id="n7">
      <data key="d6">
        <y:ShapeNode>
          <y:Geometry height="30.0" width="30.0" x="86.43065551544498" y="552.8913233021696"/>
          <y:Fill color="#0000FF" transparent="false"/>
          <y:BorderStyle color="#000000" type="line" width="1.0"/>
          <y:NodeLabel alignment="center" autoSizePolicy="content" fontFamily="Dialog" fontSize="12" fontStyle="plain" hasBackgroundColor="false" hasLineColor="false" height="18.701171875" modelName="internal" modelPosition="c" textColor="#000000" visible="true" width="45.34375" x="-7.671875" y="5.6494140625">ADAM8</y:NodeLabel>
          <y:Shape type="diamond"/>
        </y:ShapeNode>
      </data>
    </node>
    <node id="n8">
      <data key="d6">
        <y:ShapeNode>
          <y:Geometry height="30.0" width="30.0" x="874.9846583885001" y="755.2323737717763"/>
          <y:Fill color="#FFDBDB" transparent="false"/>
          <y:BorderStyle color="#000000" type="line" width="1.0"/>
          <y:NodeLabel alignment="center" autoSizePolicy="content" fontFamily="Dialog" fontSize="12" fontStyle="plain" hasBackgroundColor="false" hasLineColor="false" height="18.701171875" modelName="internal" modelPosition="c" textColor="#000000" visible="true" width="56.681640625" x="-13.3408203125" y="5.6494140625">ADIPOR1</y:NodeLabel>
          <y:Shape type="diamond"/>
        </y:ShapeNode>
      </data>
    </node>
    <node id="n9">
      <data key="d6">
        <y:ShapeNode>
          <y:Geometry height="30.0" width="30.0" x="1080.8588180436093" y="803.6503427530977"/>
          <y:Fill color="#F5F5FF" transparent="false"/>
          <y:BorderStyle color="#000000" type="line" width="1.0"/>
          <y:NodeLabel alignment="center" autoSizePolicy="content" fontFamily="Dialog" fontSize="12" fontStyle="plain" hasBackgroundColor="false" hasLineColor="false" height="18.701171875" modelName="internal" modelPosition="c" textColor="#000000" visible="true" width="28.01171875" x="0.994140625" y="5.6494140625">AES</y:NodeLabel>
          <y:Shape type="diamond"/>
        </y:ShapeNode>
      </data>
    </node>
    <node id="n10">
      <data key="d6">
        <y:ShapeNode>
          <y:Geometry height="30.0" width="30.0" x="1062.7198633822622" y="860.158488304856"/>
          <y:Fill color="#FFFBFB" transparent="false"/>
          <y:BorderStyle color="#000000" type="line" width="1.0"/>
          <y:NodeLabel alignment="center" autoSizePolicy="content" fontFamily="Dialog" fontSize="12" fontStyle="plain" hasBackgroundColor="false" hasLineColor="false" height="18.701171875" modelName="internal" modelPosition="c" textColor="#000000" visible="true" width="44.67578125" x="-7.337890625" y="5.6494140625">AGFG1</y:NodeLabel>
          <y:Shape type="diamond"/>
        </y:ShapeNode>
      </data>
    </node>
    <node id="n11">
      <data key="d6">
        <y:ShapeNode>
          <y:Geometry height="30.0" width="30.0" x="699.9178015652165" y="341.63664909127033"/>
          <y:Fill color="#F5F5FF" transparent="false"/>
          <y:BorderStyle color="#000000" type="line" width="1.0"/>
          <y:NodeLabel alignment="center" autoSizePolicy="content" fontFamily="Dialog" fontSize="12" fontStyle="plain" hasBackgroundColor="false" hasLineColor="false" height="18.701171875" modelName="internal" modelPosition="c" textColor="#000000" visible="true" width="51.349609375" x="-10.6748046875" y="5.6494140625">AGPAT4</y:NodeLabel>
          <y:Shape type="diamond"/>
        </y:ShapeNode>
      </data>
    </node>
    <node id="n12">
      <data key="d6">
        <y:ShapeNode>
          <y:Geometry height="30.0" width="30.0" x="681.542415662896" y="651.1781275455247"/>
          <y:Fill color="#FF0000" transparent="false"/>
          <y:BorderStyle color="#000000" type="line" width="1.0"/>
          <y:NodeLabel alignment="center" autoSizePolicy="content" fontFamily="Dialog" fontSize="12" fontStyle="plain" hasBackgroundColor="false" hasLineColor="false" height="18.701171875" modelName="internal" modelPosition="c" textColor="#000000" visible="true" width="36.677734375" x="-3.3388671875" y="5.6494140625">AHSP</y:NodeLabel>
          <y:Shape type="diamond"/>
        </y:ShapeNode>
      </data>
    </node>
    <node id="n13">
      <data key="d6">
        <y:ShapeNode>
          <y:Geometry height="30.0" width="30.0" x="779.4721120993033" y="346.85620059783616"/>
          <y:Fill color="#FFE2E2" transparent="false"/>
          <y:BorderStyle color="#000000" type="line" width="1.0"/>
          <y:NodeLabel alignment="center" autoSizePolicy="content" fontFamily="Dialog" fontSize="12" fontStyle="plain" hasBackgroundColor="false" hasLineColor="false" height="18.701171875" modelName="internal" modelPosition="c" textColor="#000000" visible="true" width="50.6875" x="-10.34375" y="5.6494140625">AKR1C3</y:NodeLabel>
          <y:Shape type="diamond"/>
        </y:ShapeNode>
      </data>
    </node>
    <node id="n14">
      <data key="d6">
        <y:ShapeNode>
          <y:Geometry height="30.0" width="30.0" x="564.9525117933097" y="829.7830129779625"/>
          <y:Fill color="#5959FF" transparent="false"/>
          <y:BorderStyle color="#000000" type="line" width="1.0"/>
          <y:NodeLabel alignment="center" autoSizePolicy="content" fontFamily="Dialog" fontSize="12" fontStyle="plain" hasBackgroundColor="false" hasLineColor="false" height="18.701171875" modelName="internal" modelPosition="c" textColor="#000000" visible="true" width="57.361328125" x="-13.6806640625" y="5.6494140625">ALDH3B1</y:NodeLabel>
          <y:Shape type="diamond"/>
        </y:ShapeNode>
      </data>
    </node>
    <node id="n15">
      <data key="d6">
        <y:ShapeNode>
          <y:Geometry height="30.0" width="30.0" x="900.6899319415552" y="903.3312838317686"/>
          <y:Fill color="#0D0DFF" transparent="false"/>
          <y:BorderStyle color="#000000" type="line" width="1.0"/>
          <y:NodeLabel alignment="center" autoSizePolicy="content" fontFamily="Dialog" fontSize="12" fontStyle="plain" hasBackgroundColor="false" hasLineColor="false" height="18.701171875" modelName="internal" modelPosition="c" textColor="#000000" visible="true" width="33.35546875" x="-1.677734375" y="5.6494140625">ALPL</y:NodeLabel>
          <y:Shape type="diamond"/>
        </y:ShapeNode>
      </data>
    </node>
    <node id="n16">
      <data key="d6">
        <y:ShapeNode>
          <y:Geometry height="30.0" width="30.0" x="604.419411650291" y="786.359280740874"/>
          <y:Fill color="#3131FF" transparent="false"/>
          <y:BorderStyle color="#000000" type="line" width="1.0"/>
          <y:NodeLabel alignment="center" autoSizePolicy="content" fontFamily="Dialog" fontSize="12" fontStyle="plain" hasBackgroundColor="false" hasLineColor="false" height="18.701171875" modelName="internal" modelPosition="c" textColor="#000000" visible="true" width="54.671875" x="-12.3359375" y="5.6494140625">AMDHD2</y:NodeLabel>
          <y:Shape type="diamond"/>
        </y:ShapeNode>
      </data>
    </node>
    <node id="n17">
      <data key="d6">
        <y:ShapeNode>
          <y:Geometry height="30.0" width="30.0" x="180.7061877866695" y="1162.1008064378243"/>
          <y:Fill color="#FFFEFE" transparent="false"/>
          <y:BorderStyle color="#000000" type="line" width="1.0"/>
          <y:NodeLabel alignment="center" autoSizePolicy="content" fontFamily="Dialog" fontSize="12" fontStyle="plain" hasBackgroundColor="false" hasLineColor="false" height="18.701171875" modelName="internal" modelPosition="c" textColor="#000000" visible="true" width="59.353515625" x="-14.6767578125" y="5.6494140625">ANKRD22</y:NodeLabel>
          <y:Shape type="diamond"/>
        </y:ShapeNode>
      </data>
    </node>
    <node id="n18">
      <data key="d6">
        <y:ShapeNode>
          <y:Geometry height="30.0" width="30.0" x="978.541848389113" y="831.7823451243789"/>
          <y:Fill color="#FFEAEA" transparent="false"/>
          <y:BorderStyle color="#000000" type="line" width="1.0"/>
          <y:NodeLabel alignment="center" autoSizePolicy="content" fontFamily="Dialog" fontSize="12" fontStyle="plain" hasBackgroundColor="false" hasLineColor="false" height="18.701171875" modelName="internal" modelPosition="c" textColor="#000000" visible="true" width="52.6796875" x="-11.33984375" y="5.6494140625">ANKRD9</y:NodeLabel>
          <y:Shape type="diamond"/>
        </y:ShapeNode>
      </data>
    </node>
    <node id="n19">
      <data key="d6">
        <y:ShapeNode>
          <y:Geometry height="30.0" width="30.0" x="276.77238138026513" y="375.31405264054035"/>
          <y:Fill color="#7474FF" transparent="false"/>
          <y:BorderStyle color="#000000" type="line" width="1.0"/>
          <y:NodeLabel alignment="center" autoSizePolicy="content" fontFamily="Dialog" fontSize="12" fontStyle="plain" hasBackgroundColor="false" hasLineColor="false" height="18.701171875" modelName="internal" modelPosition="c" textColor="#000000" visible="true" width="71.359375" x="-20.6796875" y="5.6494140625">ANP32A-IT1</y:NodeLabel>
          <y:Shape type="diamond"/>
        </y:ShapeNode>
      </data>
    </node>
    <node id="n20">
      <data key="d6">
        <y:ShapeNode>
          <y:Geometry height="30.0" width="30.0" x="424.18898895264294" y="1260.8929747141237"/>
          <y:Fill color="#FFB9B9" transparent="false"/>
          <y:BorderStyle color="#000000" type="line" width="1.0"/>
          <y:NodeLabel alignment="center" autoSizePolicy="content" fontFamily="Dialog" fontSize="12" fontStyle="plain" hasBackgroundColor="false" hasLineColor="false" height="18.701171875" modelName="internal" modelPosition="c" textColor="#000000" visible="true" width="42.689453125" x="-6.3447265625" y="5.6494140625">APEX1</y:NodeLabel>
          <y:Shape type="diamond"/>
        </y:ShapeNode>
      </data>
    </node>
    <node id="n21">
      <data key="d6">
        <y:ShapeNode>
          <y:Geometry height="30.0" width="30.0" x="491.5721229352198" y="1093.196086266524"/>
          <y:Fill color="#0000FF" transparent="false"/>
          <y:BorderStyle color="#000000" type="line" width="1.0"/>
          <y:NodeLabel alignment="center" autoSizePolicy="content" fontFamily="Dialog" fontSize="12" fontStyle="plain" hasBackgroundColor="false" hasLineColor="false" height="18.701171875" modelName="internal" modelPosition="c" textColor="#000000" visible="true" width="36.015625" x="-3.0078125" y="5.6494140625">AQP9</y:NodeLabel>
          <y:Shape type="diamond"/>
        </y:ShapeNode>
      </data>
    </node>
    <node id="n22">
      <data key="d6">
        <y:ShapeNode>
          <y:Geometry height="30.0" width="30.0" x="1084.056169958876" y="425.1300940884023"/>
          <y:Fill color="#FFEBEB" transparent="false"/>
          <y:BorderStyle color="#000000" type="line" width="1.0"/>
          <y:NodeLabel alignment="center" autoSizePolicy="content" fontFamily="Dialog" fontSize="12" fontStyle="plain" hasBackgroundColor="false" hasLineColor="false" height="18.701171875" modelName="internal" modelPosition="c" textColor="#000000" visible="true" width="36.677734375" x="-3.3388671875" y="5.6494140625">ARG1</y:NodeLabel>
          <y:Shape type="diamond"/>
        </y:ShapeNode>
      </data>
    </node>
    <node id="n23">
      <data key="d6">
        <y:ShapeNode>
          <y:Geometry height="30.0" width="30.0" x="580.4521649559265" y="1111.7476327707298"/>
          <y:Fill color="#0000FF" transparent="false"/>
          <y:BorderStyle color="#000000" type="line" width="1.0"/>
          <y:NodeLabel alignment="center" autoSizePolicy="content" fontFamily="Dialog" fontSize="12" fontStyle="plain" hasBackgroundColor="false" hasLineColor="false" height="18.701171875" modelName="internal" modelPosition="c" textColor="#000000" visible="true" width="68.025390625" x="-19.0126953125" y="5.6494140625">ARHGAP25</y:NodeLabel>
          <y:Shape type="diamond"/>
        </y:ShapeNode>
      </data>
    </node>
    <node id="n24">
      <data key="d6">
        <y:ShapeNode>
          <y:Geometry height="30.0" width="30.0" x="685.5276885498128" y="450.4197217699901"/>
          <y:Fill color="#FFAEAE" transparent="false"/>
          <y:BorderStyle color="#000000" type="line" width="1.0"/>
          <y:NodeLabel alignment="center" autoSizePolicy="content" fontFamily="Dialog" fontSize="12" fontStyle="plain" hasBackgroundColor="false" hasLineColor="false" height="18.701171875" modelName="internal" modelPosition="c" textColor="#000000" visible="true" width="67.3515625" x="-18.67578125" y="5.6494140625">ARHGEF12</y:NodeLabel>
          <y:Shape type="diamond"/>
        </y:ShapeNode>
      </data>
    </node>
    <node id="n25">
      <data key="d6">
        <y:ShapeNode>
          <y:Geometry height="30.0" width="30.0" x="552.6030481018554" y="700.8613899358076"/>
          <y:Fill color="#FF0000" transparent="false"/>
          <y:BorderStyle color="#000000" type="line" width="1.0"/>
          <y:NodeLabel alignment="center" autoSizePolicy="content" fontFamily="Dialog" fontSize="12" fontStyle="plain" hasBackgroundColor="false" hasLineColor="false" height="18.701171875" modelName="internal" modelPosition="c" textColor="#000000" visible="true" width="42.021484375" x="-6.0107421875" y="5.6494140625">ARL4A</y:NodeLabel>
          <y:Shape type="diamond"/>
        </y:ShapeNode>
      </data>
    </node>
    <node id="n26">
      <data key="d6">
        <y:ShapeNode>
          <y:Geometry height="30.0" width="30.0" x="662.6060769464273" y="1217.5342347219034"/>
          <y:Fill color="#FFA8A8" transparent="false"/>
          <y:BorderStyle color="#000000" type="line" width="1.0"/>
          <y:NodeLabel alignment="center" autoSizePolicy="content" fontFamily="Dialog" fontSize="12" fontStyle="plain" hasBackgroundColor="false" hasLineColor="false" height="18.701171875" modelName="internal" modelPosition="c" textColor="#000000" visible="true" width="50.6875" x="-10.34375" y="5.6494140625">ARPC5L</y:NodeLabel>
          <y:Shape type="diamond"/>
        </y:ShapeNode>
      </data>
    </node>
    <node id="n27">
      <data key="d6">
        <y:ShapeNode>
          <y:Geometry height="30.0" width="30.0" x="468.4210087354711" y="1146.7101609262438"/>
          <y:Fill color="#0000FF" transparent="false"/>
          <y:BorderStyle color="#000000" type="line" width="1.0"/>
          <y:NodeLabel alignment="center" autoSizePolicy="content" fontFamily="Dialog" fontSize="12" fontStyle="plain" hasBackgroundColor="false" hasLineColor="false" height="18.701171875" modelName="internal" modelPosition="c" textColor="#000000" visible="true" width="51.35546875" x="-10.677734375" y="5.6494140625">ASPRV1</y:NodeLabel>
          <y:Shape type="diamond"/>
        </y:ShapeNode>
      </data>
    </node>
    <node id="n28">
      <data key="d6">
        <y:ShapeNode>
          <y:Geometry height="30.0" width="30.0" x="611.5620943600114" y="556.0536135585494"/>
          <y:Fill color="#0000FF" transparent="false"/>
          <y:BorderStyle color="#000000" type="line" width="1.0"/>
          <y:NodeLabel alignment="center" autoSizePolicy="content" fontFamily="Dialog" fontSize="12" fontStyle="plain" hasBackgroundColor="false" hasLineColor="false" height="18.701171875" modelName="internal" modelPosition="c" textColor="#000000" visible="true" width="55.36328125" x="-12.681640625" y="5.6494140625">ATG16L2</y:NodeLabel>
          <y:Shape type="diamond"/>
        </y:ShapeNode>
      </data>
    </node>
    <node id="n29">
      <data key="d6">
        <y:ShapeNode>
          <y:Geometry height="30.0" width="30.0" x="160.08808562534978" y="717.9255922322528"/>
          <y:Fill color="#9B9BFF" transparent="false"/>
          <y:BorderStyle color="#000000" type="line" width="1.0"/>
          <y:NodeLabel alignment="center" autoSizePolicy="content" fontFamily="Dialog" fontSize="12" fontStyle="plain" hasBackgroundColor="false" hasLineColor="false" height="18.701171875" modelName="internal" modelPosition="c" textColor="#000000" visible="true" width="35.341796875" x="-2.6708984375" y="5.6494140625">ATG7</y:NodeLabel>
          <y:Shape type="diamond"/>
        </y:ShapeNode>
      </data>
    </node>
    <node id="n30">
      <data key="d6">
        <y:ShapeNode>
          <y:Geometry height="30.0" width="30.0" x="726.593178889352" y="59.857764514780456"/>
          <y:Fill color="#FFE9E9" transparent="false"/>
          <y:BorderStyle color="#000000" type="line" width="1.0"/>
          <y:NodeLabel alignment="center" autoSizePolicy="content" fontFamily="Dialog" fontSize="12" fontStyle="plain" hasBackgroundColor="false" hasLineColor="false" height="18.701171875" modelName="internal" modelPosition="c" textColor="#000000" visible="true" width="29.330078125" x="0.3349609375" y="5.6494140625">ATM</y:NodeLabel>
          <y:Shape type="diamond"/>
        </y:ShapeNode>
      </data>
    </node>
    <node id="n31">
      <data key="d6">
        <y:ShapeNode>
          <y:Geometry height="30.0" width="30.0" x="539.9557951230445" y="616.4929699525236"/>
          <y:Fill color="#FF0000" transparent="false"/>
          <y:BorderStyle color="#000000" type="line" width="1.0"/>
          <y:NodeLabel alignment="center" autoSizePolicy="content" fontFamily="Dialog" fontSize="12" fontStyle="plain" hasBackgroundColor="false" hasLineColor="false" height="18.701171875" modelName="internal" modelPosition="c" textColor="#000000" visible="true" width="56.693359375" x="-13.3466796875" y="5.6494140625">ATP5EP2</y:NodeLabel>
          <y:Shape type="diamond"/>
        </y:ShapeNode>
      </data>
    </node>
    <node id="n32">
      <data key="d6">
        <y:ShapeNode>
          <y:Geometry height="30.0" width="30.0" x="600.7304586702644" y="725.513416919155"/>
          <y:Fill color="#FF0000" transparent="false"/>
          <y:BorderStyle color="#000000" type="line" width="1.0"/>
          <y:NodeLabel alignment="center" autoSizePolicy="content" fontFamily="Dialog" fontSize="12" fontStyle="plain" hasBackgroundColor="false" hasLineColor="false" height="18.701171875" modelName="internal" modelPosition="c" textColor="#000000" visible="true" width="42.677734375" x="-6.3388671875" y="5.6494140625">ATP5H</y:NodeLabel>
          <y:Shape type="diamond"/>
        </y:ShapeNode>
      </data>
    </node>
    <node id="n33">
      <data key="d6">
        <y:ShapeNode>
          <y:Geometry height="30.0" width="30.0" x="589.1008961687617" y="614.5521350487402"/>
          <y:Fill color="#FF0000" transparent="false"/>
          <y:BorderStyle color="#000000" type="line" width="1.0"/>
          <y:NodeLabel alignment="center" autoSizePolicy="content" fontFamily="Dialog" fontSize="12" fontStyle="plain" hasBackgroundColor="false" hasLineColor="false" height="18.701171875" modelName="internal" modelPosition="c" textColor="#000000" visible="true" width="37.345703125" x="-3.6728515625" y="5.6494140625">ATP5I</y:NodeLabel>
          <y:Shape type="diamond"/>
        </y:ShapeNode>
      </data>
    </node>
    <node id="n34">
      <data key="d6">
        <y:ShapeNode>
          <y:Geometry height="30.0" width="30.0" x="566.0014481319183" y="822.0948430084447"/>
          <y:Fill color="#FF0000" transparent="false"/>
          <y:BorderStyle color="#000000" type="line" width="1.0"/>
          <y:NodeLabel alignment="center" autoSizePolicy="content" fontFamily="Dialog" fontSize="12" fontStyle="plain" hasBackgroundColor="false" hasLineColor="false" height="18.701171875" modelName="internal" modelPosition="c" textColor="#000000" visible="true" width="40.01171875" x="-5.005859375" y="5.6494140625">ATP5J</y:NodeLabel>
          <y:Shape type="diamond"/>
        </y:ShapeNode>
      </data>
    </node>
    <node id="n35">
      <data key="d6">
        <y:ShapeNode>
          <y:Geometry height="30.0" width="30.0" x="428.9404730754632" y="646.3673942069165"/>
          <y:Fill color="#FF0000" transparent="false"/>
          <y:BorderStyle color="#000000" type="line" width="1.0"/>
          <y:NodeLabel alignment="center" autoSizePolicy="content" fontFamily="Dialog" fontSize="12" fontStyle="plain" hasBackgroundColor="false" hasLineColor="false" height="18.701171875" modelName="internal" modelPosition="c" textColor="#000000" visible="true" width="46.685546875" x="-8.3427734375" y="5.6494140625">ATP5J2</y:NodeLabel>
          <y:Shape type="diamond"/>
        </y:ShapeNode>
      </data>
    </node>
    <node id="n36">
      <data key="d6">
        <y:ShapeNode>
          <y:Geometry height="30.0" width="30.0" x="507.1764236988899" y="583.8006765724314"/>
          <y:Fill color="#FF0000" transparent="false"/>
          <y:BorderStyle color="#000000" type="line" width="1.0"/>
          <y:NodeLabel alignment="center" autoSizePolicy="content" fontFamily="Dialog" fontSize="12" fontStyle="plain" hasBackgroundColor="false" hasLineColor="false" height="18.701171875" modelName="internal" modelPosition="c" textColor="#000000" visible="true" width="40.685546875" x="-5.3427734375" y="5.6494140625">ATP5L</y:NodeLabel>
          <y:Shape type="diamond"/>
        </y:ShapeNode>
      </data>
    </node>
    <node id="n37">
      <data key="d6">
        <y:ShapeNode>
          <y:Geometry height="30.0" width="30.0" x="330.1069094049667" y="693.3297296754668"/>
          <y:Fill color="#0000FF" transparent="false"/>
          <y:BorderStyle color="#000000" type="line" width="1.0"/>
          <y:NodeLabel alignment="center" autoSizePolicy="content" fontFamily="Dialog" fontSize="12" fontStyle="plain" hasBackgroundColor="false" hasLineColor="false" height="18.701171875" modelName="internal" modelPosition="c" textColor="#000000" visible="true" width="56.693359375" x="-13.3466796875" y="5.6494140625">ATP6V0B</y:NodeLabel>
          <y:Shape type="diamond"/>
        </y:ShapeNode>
      </data>
    </node>
    <node id="n38">
      <data key="d6">
        <y:ShapeNode>
          <y:Geometry height="30.0" width="30.0" x="882.4004097721494" y="340.82282295207017"/>
          <y:Fill color="#F6F6FF" transparent="false"/>
          <y:BorderStyle color="#000000" type="line" width="1.0"/>
          <y:NodeLabel alignment="center" autoSizePolicy="content" fontFamily="Dialog" fontSize="12" fontStyle="plain" hasBackgroundColor="false" hasLineColor="false" height="18.701171875" modelName="internal" modelPosition="c" textColor="#000000" visible="true" width="42.677734375" x="-6.3388671875" y="5.6494140625">AUTS2</y:NodeLabel>
          <y:Shape type="diamond"/>
        </y:ShapeNode>
      </data>
    </node>
    <node id="n39">
      <data key="d6">
        <y:ShapeNode>
          <y:Geometry height="30.0" width="30.0" x="626.7440357893925" y="738.7083027256836"/>
          <y:Fill color="#6868FF" transparent="false"/>
          <y:BorderStyle color="#000000" type="line" width="1.0"/>
          <y:NodeLabel alignment="center" autoSizePolicy="content" fontFamily="Dialog" fontSize="12" fontStyle="plain" hasBackgroundColor="false" hasLineColor="false" height="18.701171875" modelName="internal" modelPosition="c" textColor="#000000" visible="true" width="38.01953125" x="-4.009765625" y="5.6494140625">AVPI1</y:NodeLabel>
          <y:Shape type="diamond"/>
        </y:ShapeNode>
      </data>
    </node>
    <node id="n40">
      <data key="d6">
        <y:ShapeNode>
          <y:Geometry height="30.0" width="30.0" x="889.1681033675999" y="842.7584959527105"/>
          <y:Fill color="#FFDADA" transparent="false"/>
          <y:BorderStyle color="#000000" type="line" width="1.0"/>
          <y:NodeLabel alignment="center" autoSizePolicy="content" fontFamily="Dialog" fontSize="12" fontStyle="plain" hasBackgroundColor="false" hasLineColor="false" height="18.701171875" modelName="internal" modelPosition="c" textColor="#000000" visible="true" width="34.685546875" x="-2.3427734375" y="5.6494140625">BBS2</y:NodeLabel>
          <y:Shape type="diamond"/>
        </y:ShapeNode>
      </data>
    </node>
    <node id="n41">
      <data key="d6">
        <y:ShapeNode>
          <y:Geometry height="30.0" width="30.0" x="853.6150374371256" y="101.99084814682783"/>
          <y:Fill color="#B1B1FF" transparent="false"/>
          <y:BorderStyle color="#000000" type="line" width="1.0"/>
          <y:NodeLabel alignment="center" autoSizePolicy="content" fontFamily="Dialog" fontSize="12" fontStyle="plain" hasBackgroundColor="false" hasLineColor="false" height="18.701171875" modelName="internal" modelPosition="c" textColor="#000000" visible="true" width="34.685546875" x="-2.3427734375" y="5.6494140625">BBS4</y:NodeLabel>
          <y:Shape type="diamond"/>
        </y:ShapeNode>
      </data>
    </node>
    <node id="n42">
      <data key="d6">
        <y:ShapeNode>
          <y:Geometry height="30.0" width="30.0" x="599.1041617718149" y="1184.014145207163"/>
          <y:Fill color="#0000FF" transparent="false"/>
          <y:BorderStyle color="#000000" type="line" width="1.0"/>
          <y:NodeLabel alignment="center" autoSizePolicy="content" fontFamily="Dialog" fontSize="12" fontStyle="plain" hasBackgroundColor="false" hasLineColor="false" height="18.701171875" modelName="internal" modelPosition="c" textColor="#000000" visible="true" width="34.017578125" x="-2.0087890625" y="5.6494140625">BCL6</y:NodeLabel>
          <y:Shape type="diamond"/>
        </y:ShapeNode>
      </data>
    </node>
    <node id="n43">
      <data key="d6">
        <y:ShapeNode>
          <y:Geometry height="30.0" width="30.0" x="260.92041113062743" y="751.9948598316741"/>
          <y:Fill color="#0000FF" transparent="false"/>
          <y:BorderStyle color="#000000" type="line" width="1.0"/>
          <y:NodeLabel alignment="center" autoSizePolicy="content" fontFamily="Dialog" fontSize="12" fontStyle="plain" hasBackgroundColor="false" hasLineColor="false" height="18.701171875" modelName="internal" modelPosition="c" textColor="#000000" visible="true" width="42.015625" x="-6.0078125" y="5.6494140625">BEST1</y:NodeLabel>
          <y:Shape type="diamond"/>
        </y:ShapeNode>
      </data>
    </node>
    <node id="n44">
      <data key="d6">
        <y:ShapeNode>
          <y:Geometry height="30.0" width="30.0" x="710.5735408506005" y="572.432583616234"/>
          <y:Fill color="#3535FF" transparent="false"/>
          <y:BorderStyle color="#000000" type="line" width="1.0"/>
          <y:NodeLabel alignment="center" autoSizePolicy="content" fontFamily="Dialog" fontSize="12" fontStyle="plain" hasBackgroundColor="false" hasLineColor="false" height="18.701171875" modelName="internal" modelPosition="c" textColor="#000000" visible="true" width="30.677734375" x="-0.3388671875" y="5.6494140625">BIN3</y:NodeLabel>
          <y:Shape type="diamond"/>
        </y:ShapeNode>
      </data>
    </node>
    <node id="n45">
      <data key="d6">
        <y:ShapeNode>
          <y:Geometry height="30.0" width="30.0" x="1094.106152981918" y="699.3212904087534"/>
          <y:Fill color="#FF5F5F" transparent="false"/>
          <y:BorderStyle color="#000000" type="line" width="1.0"/>
          <y:NodeLabel alignment="center" autoSizePolicy="content" fontFamily="Dialog" fontSize="12" fontStyle="plain" hasBackgroundColor="false" hasLineColor="false" height="18.701171875" modelName="internal" modelPosition="c" textColor="#000000" visible="true" width="45.35546875" x="-7.677734375" y="5.6494140625">BNIP3L</y:NodeLabel>
          <y:Shape type="diamond"/>
        </y:ShapeNode>
      </data>
    </node>
    <node id="n46">
      <data key="d6">
        <y:ShapeNode>
          <y:Geometry height="30.0" width="30.0" x="541.0661178923743" y="668.8091978105198"/>
          <y:Fill color="#FF0000" transparent="false"/>
          <y:BorderStyle color="#000000" type="line" width="1.0"/>
          <y:NodeLabel alignment="center" autoSizePolicy="content" fontFamily="Dialog" fontSize="12" fontStyle="plain" hasBackgroundColor="false" hasLineColor="false" height="18.701171875" modelName="internal" modelPosition="c" textColor="#000000" visible="true" width="42.689453125" x="-6.3447265625" y="5.6494140625">BOLA3</y:NodeLabel>
          <y:Shape type="diamond"/>
        </y:ShapeNode>
      </data>
    </node>
    <node id="n47">
      <data key="d6">
        <y:ShapeNode>
          <y:Geometry height="30.0" width="30.0" x="669.2138337387598" y="627.5628185456288"/>
          <y:Fill color="#FF0000" transparent="false"/>
          <y:BorderStyle color="#000000" type="line" width="1.0"/>
          <y:NodeLabel alignment="center" autoSizePolicy="content" fontFamily="Dialog" fontSize="12" fontStyle="plain" hasBackgroundColor="false" hasLineColor="false" height="18.701171875" modelName="internal" modelPosition="c" textColor="#000000" visible="true" width="39.337890625" x="-4.6689453125" y="5.6494140625">BPGM</y:NodeLabel>
          <y:Shape type="diamond"/>
        </y:ShapeNode>
      </data>
    </node>
    <node id="n48">
      <data key="d6">
        <y:ShapeNode>
          <y:Geometry height="30.0" width="30.0" x="842.424302809341" y="979.5114555850319"/>
          <y:Fill color="#FFD3D3" transparent="false"/>
          <y:BorderStyle color="#000000" type="line" width="1.0"/>
          <y:NodeLabel alignment="center" autoSizePolicy="content" fontFamily="Dialog" fontSize="12" fontStyle="plain" hasBackgroundColor="false" hasLineColor="false" height="18.701171875" modelName="internal" modelPosition="c" textColor="#000000" visible="true" width="41.341796875" x="-5.6708984375" y="5.6494140625">BTAF1</y:NodeLabel>
          <y:Shape type="diamond"/>
        </y:ShapeNode>
      </data>
    </node>
    <node id="n49">
      <data key="d6">
        <y:ShapeNode>
          <y:Geometry height="30.0" width="30.0" x="464.3611292079693" y="549.9366139672977"/>
          <y:Fill color="#FF0000" transparent="false"/>
          <y:BorderStyle color="#000000" type="line" width="1.0"/>
          <y:NodeLabel alignment="center" autoSizePolicy="content" fontFamily="Dialog" fontSize="12" fontStyle="plain" hasBackgroundColor="false" hasLineColor="false" height="18.701171875" modelName="internal" modelPosition="c" textColor="#000000" visible="true" width="33.337890625" x="-1.6689453125" y="5.6494140625">BTF3</y:NodeLabel>
          <y:Shape type="diamond"/>
        </y:ShapeNode>
      </data>
    </node>
    <node id="n50">
      <data key="d6">
        <y:ShapeNode>
          <y:Geometry height="30.0" width="30.0" x="722.166251124855" y="756.9412520940533"/>
          <y:Fill color="#FF2F2F" transparent="false"/>
          <y:BorderStyle color="#000000" type="line" width="1.0"/>
          <y:NodeLabel alignment="center" autoSizePolicy="content" fontFamily="Dialog" fontSize="12" fontStyle="plain" hasBackgroundColor="false" hasLineColor="false" height="18.701171875" modelName="internal" modelPosition="c" textColor="#000000" visible="true" width="34.01171875" x="-2.005859375" y="5.6494140625">BTLA</y:NodeLabel>
          <y:Shape type="diamond"/>
        </y:ShapeNode>
      </data>
    </node>
    <node id="n51">
      <data key="d6">
        <y:ShapeNode>
          <y:Geometry height="30.0" width="30.0" x="198.75569524069294" y="1021.4885448333836"/>
          <y:Fill color="#C2C2FF" transparent="false"/>
          <y:BorderStyle color="#000000" type="line" width="1.0"/>
          <y:NodeLabel alignment="center" autoSizePolicy="content" fontFamily="Dialog" fontSize="12" fontStyle="plain" hasBackgroundColor="false" hasLineColor="false" height="18.701171875" modelName="internal" modelPosition="c" textColor="#000000" visible="true" width="49.3515625" x="-9.67578125" y="5.649414062499886">BTN3A1</y:NodeLabel>
          <y:Shape type="diamond"/>
        </y:ShapeNode>
      </data>
    </node>
    <node id="n52">
      <data key="d6">
        <y:ShapeNode>
          <y:Geometry height="30.0" width="30.0" x="453.5452890125215" y="633.8115336607666"/>
          <y:Fill color="#FF0000" transparent="false"/>
          <y:BorderStyle color="#000000" type="line" width="1.0"/>
          <y:NodeLabel alignment="center" autoSizePolicy="content" fontFamily="Dialog" fontSize="12" fontStyle="plain" hasBackgroundColor="false" hasLineColor="false" height="18.701171875" modelName="internal" modelPosition="c" textColor="#000000" visible="true" width="58.017578125" x="-14.0087890625" y="5.6494140625">C11ORF1</y:NodeLabel>
          <y:Shape type="diamond"/>
        </y:ShapeNode>
      </data>
    </node>
    <node id="n53">
      <data key="d6">
        <y:ShapeNode>
          <y:Geometry height="30.0" width="30.0" x="733.0405710876707" y="500.1859078017949"/>
          <y:Fill color="#FF0000" transparent="false"/>
          <y:BorderStyle color="#000000" type="line" width="1.0"/>
          <y:NodeLabel alignment="center" autoSizePolicy="content" fontFamily="Dialog" fontSize="12" fontStyle="plain" hasBackgroundColor="false" hasLineColor="false" height="18.701171875" modelName="internal" modelPosition="c" textColor="#000000" visible="true" width="64.69140625" x="-17.345703125" y="5.6494140625">C11ORF10</y:NodeLabel>
          <y:Shape type="diamond"/>
        </y:ShapeNode>
      </data>
    </node>
    <node id="n54">
      <data key="d6">
        <y:ShapeNode>
          <y:Geometry height="30.0" width="30.0" x="813.2278644770744" y="60.55728873885971"/>
          <y:Fill color="#FFD8D8" transparent="false"/>
          <y:BorderStyle color="#000000" type="line" width="1.0"/>
          <y:NodeLabel alignment="center" autoSizePolicy="content" fontFamily="Dialog" fontSize="12" fontStyle="plain" hasBackgroundColor="false" hasLineColor="false" height="18.701171875" modelName="internal" modelPosition="c" textColor="#000000" visible="true" width="71.365234375" x="-20.6826171875" y="5.6494140625">C14ORF135</y:NodeLabel>
          <y:Shape type="diamond"/>
        </y:ShapeNode>
      </data>
    </node>
    <node id="n55">
      <data key="d6">
        <y:ShapeNode>
          <y:Geometry height="30.0" width="30.0" x="556.0968012291066" y="574.1314453618431"/>
          <y:Fill color="#FF0000" transparent="false"/>
          <y:BorderStyle color="#000000" type="line" width="1.0"/>
          <y:NodeLabel alignment="center" autoSizePolicy="content" fontFamily="Dialog" fontSize="12" fontStyle="plain" hasBackgroundColor="false" hasLineColor="false" height="18.701171875" modelName="internal" modelPosition="c" textColor="#000000" visible="true" width="58.017578125" x="-14.0087890625" y="5.6494140625">C14ORF2</y:NodeLabel>
          <y:Shape type="diamond"/>
        </y:ShapeNode>
      </data>
    </node>
    <node id="n56">
      <data key="d6">
        <y:ShapeNode>
          <y:Geometry height="30.0" width="30.0" x="505.62978697104217" y="777.7938670842151"/>
          <y:Fill color="#FF3838" transparent="false"/>
          <y:BorderStyle color="#000000" type="line" width="1.0"/>
          <y:NodeLabel alignment="center" autoSizePolicy="content" fontFamily="Dialog" fontSize="12" fontStyle="plain" hasBackgroundColor="false" hasLineColor="false" height="18.701171875" modelName="internal" modelPosition="c" textColor="#000000" visible="true" width="64.69140625" x="-17.345703125" y="5.6494140625">C14ORF45</y:NodeLabel>
          <y:Shape type="diamond"/>
        </y:ShapeNode>
      </data>
    </node>
    <node id="n57">
      <data key="d6">
        <y:ShapeNode>
          <y:Geometry height="30.0" width="30.0" x="1026.7083564899328" y="730.5142035937984"/>
          <y:Fill color="#FFBDBD" transparent="false"/>
          <y:BorderStyle color="#000000" type="line" width="1.0"/>
          <y:NodeLabel alignment="center" autoSizePolicy="content" fontFamily="Dialog" fontSize="12" fontStyle="plain" hasBackgroundColor="false" hasLineColor="false" height="18.701171875" modelName="internal" modelPosition="c" textColor="#000000" visible="true" width="64.69140625" x="-17.345703125" y="5.6494140625">C17ORF39</y:NodeLabel>
          <y:Shape type="diamond"/>
        </y:ShapeNode>
      </data>
    </node>
    <node id="n58">
      <data key="d6">
        <y:ShapeNode>
          <y:Geometry height="30.0" width="30.0" x="361.8862577583462" y="485.1942965533437"/>
          <y:Fill color="#FF0000" transparent="false"/>
          <y:BorderStyle color="#000000" type="line" width="1.0"/>
          <y:NodeLabel alignment="center" autoSizePolicy="content" fontFamily="Dialog" fontSize="12" fontStyle="plain" hasBackgroundColor="false" hasLineColor="false" height="18.701171875" modelName="internal" modelPosition="c" textColor="#000000" visible="true" width="64.69140625" x="-17.345703125" y="5.6494140625">C17ORF61</y:NodeLabel>
          <y:Shape type="diamond"/>
        </y:ShapeNode>
      </data>
    </node>
    <node id="n59">
      <data key="d6">
        <y:ShapeNode>
          <y:Geometry height="30.0" width="30.0" x="823.5964919691686" y="741.0858809343567"/>
          <y:Fill color="#FFD5D5" transparent="false"/>
          <y:BorderStyle color="#000000" type="line" width="1.0"/>
          <y:NodeLabel alignment="center" autoSizePolicy="content" fontFamily="Dialog" fontSize="12" fontStyle="plain" hasBackgroundColor="false" hasLineColor="false" height="18.701171875" modelName="internal" modelPosition="c" textColor="#000000" visible="true" width="64.69140625" x="-17.345703125" y="5.6494140625">C19ORF59</y:NodeLabel>
          <y:Shape type="diamond"/>
        </y:ShapeNode>
      </data>
    </node>
    <node id="n60">
      <data key="d6">
        <y:ShapeNode>
          <y:Geometry height="30.0" width="30.0" x="502.5751684092553" y="527.0008659276014"/>
          <y:Fill color="#0000FF" transparent="false"/>
          <y:BorderStyle color="#000000" type="line" width="1.0"/>
          <y:NodeLabel alignment="center" autoSizePolicy="content" fontFamily="Dialog" fontSize="12" fontStyle="plain" hasBackgroundColor="false" hasLineColor="false" height="18.701171875" modelName="internal" modelPosition="c" textColor="#000000" visible="true" width="64.69140625" x="-17.345703125" y="5.6494140625">C1ORF186</y:NodeLabel>
          <y:Shape type="diamond"/>
        </y:ShapeNode>
      </data>
    </node>
    <node id="n61">
      <data key="d6">
        <y:ShapeNode>
          <y:Geometry height="30.0" width="30.0" x="837.8102919129343" y="435.1332952767845"/>
          <y:Fill color="#C4C4FF" transparent="false"/>
          <y:BorderStyle color="#000000" type="line" width="1.0"/>
          <y:NodeLabel alignment="center" autoSizePolicy="content" fontFamily="Dialog" fontSize="12" fontStyle="plain" hasBackgroundColor="false" hasLineColor="false" height="18.701171875" modelName="internal" modelPosition="c" textColor="#000000" visible="true" width="58.017578125" x="-14.0087890625" y="5.6494140625">C1ORF21</y:NodeLabel>
          <y:Shape type="diamond"/>
        </y:ShapeNode>
      </data>
    </node>
    <node id="n62">
      <data key="d6">
        <y:ShapeNode>
          <y:Geometry height="30.0" width="30.0" x="383.5304033578749" y="1042.3231546354054"/>
          <y:Fill color="#0000FF" transparent="false"/>
          <y:BorderStyle color="#000000" type="line" width="1.0"/>
          <y:NodeLabel alignment="center" autoSizePolicy="content" fontFamily="Dialog" fontSize="12" fontStyle="plain" hasBackgroundColor="false" hasLineColor="false" height="18.701171875" modelName="internal" modelPosition="c" textColor="#000000" visible="true" width="34.6796875" x="-2.33984375" y="5.6494140625">C1RL</y:NodeLabel>
          <y:Shape type="diamond"/>
        </y:ShapeNode>
      </data>
    </node>
    <node id="n63">
      <data key="d6">
        <y:ShapeNode>
          <y:Geometry height="30.0" width="30.0" x="267.96441171455757" y="879.4821205901765"/>
          <y:Fill color="#B2B2FF" transparent="false"/>
          <y:BorderStyle color="#000000" type="line" width="1.0"/>
          <y:NodeLabel alignment="center" autoSizePolicy="content" fontFamily="Dialog" fontSize="12" fontStyle="plain" hasBackgroundColor="false" hasLineColor="false" height="18.701171875" modelName="internal" modelPosition="c" textColor="#000000" visible="true" width="58.017578125" x="-14.0087890625" y="5.6494140625">C20ORF3</y:NodeLabel>
          <y:Shape type="diamond"/>
        </y:ShapeNode>
      </data>
    </node>
    <node id="n64">
      <data key="d6">
        <y:ShapeNode>
          <y:Geometry height="30.0" width="30.0" x="451.48685808709297" y="1099.3508579483873"/>
          <y:Fill color="#FFEEEE" transparent="false"/>
          <y:BorderStyle color="#000000" type="line" width="1.0"/>
          <y:NodeLabel alignment="center" autoSizePolicy="content" fontFamily="Dialog" fontSize="12" fontStyle="plain" hasBackgroundColor="false" hasLineColor="false" height="18.701171875" modelName="internal" modelPosition="c" textColor="#000000" visible="true" width="64.69140625" x="-17.345703125" y="5.6494140625">C22ORF15</y:NodeLabel>
          <y:Shape type="diamond"/>
        </y:ShapeNode>
      </data>
    </node>
    <node id="n65">
      <data key="d6">
        <y:ShapeNode>
          <y:Geometry height="30.0" width="30.0" x="1011.4310180536056" y="827.2775801957381"/>
          <y:Fill color="#FF8181" transparent="false"/>
          <y:BorderStyle color="#000000" type="line" width="1.0"/>
          <y:NodeLabel alignment="center" autoSizePolicy="content" fontFamily="Dialog" fontSize="12" fontStyle="plain" hasBackgroundColor="false" hasLineColor="false" height="18.701171875" modelName="internal" modelPosition="c" textColor="#000000" visible="true" width="58.017578125" x="-14.0087890625" y="5.6494140625">C2ORF88</y:NodeLabel>
          <y:Shape type="diamond"/>
        </y:ShapeNode>
      </data>
    </node>
    <node id="n66">
      <data key="d6">
        <y:ShapeNode>
          <y:Geometry height="30.0" width="30.0" x="684.9509177861943" y="626.732313940827"/>
          <y:Fill color="#FF0000" transparent="false"/>
          <y:BorderStyle color="#000000" type="line" width="1.0"/>
          <y:NodeLabel alignment="center" autoSizePolicy="content" fontFamily="Dialog" fontSize="12" fontStyle="plain" hasBackgroundColor="false" hasLineColor="false" height="18.701171875" modelName="internal" modelPosition="c" textColor="#000000" visible="true" width="27.34375" x="1.328125" y="5.6494140625">CA1</y:NodeLabel>
          <y:Shape type="diamond"/>
        </y:ShapeNode>
      </data>
    </node>
    <node id="n67">
      <data key="d6">
        <y:ShapeNode>
          <y:Geometry height="30.0" width="30.0" x="656.1268370164271" y="371.54693758181554"/>
          <y:Fill color="#2222FF" transparent="false"/>
          <y:BorderStyle color="#000000" type="line" width="1.0"/>
          <y:NodeLabel alignment="center" autoSizePolicy="content" fontFamily="Dialog" fontSize="12" fontStyle="plain" hasBackgroundColor="false" hasLineColor="false" height="18.701171875" modelName="internal" modelPosition="c" textColor="#000000" visible="true" width="47.34765625" x="-8.673828125" y="5.6494140625">CABIN1</y:NodeLabel>
          <y:Shape type="diamond"/>
        </y:ShapeNode>
      </data>
    </node>
    <node id="n68">
      <data key="d6">
        <y:ShapeNode>
          <y:Geometry height="30.0" width="30.0" x="492.52029450984196" y="394.4290436031028"/>
          <y:Fill color="#C8C8FF" transparent="false"/>
          <y:BorderStyle color="#000000" type="line" width="1.0"/>
          <y:NodeLabel alignment="center" autoSizePolicy="content" fontFamily="Dialog" fontSize="12" fontStyle="plain" hasBackgroundColor="false" hasLineColor="false" height="18.701171875" modelName="internal" modelPosition="c" textColor="#000000" visible="true" width="56.013671875" x="-13.0068359375" y="5.6494140625">CACNA1I</y:NodeLabel>
          <y:Shape type="diamond"/>
        </y:ShapeNode>
      </data>
    </node>
    <node id="n69">
      <data key="d6">
        <y:ShapeNode>
          <y:Geometry height="30.0" width="30.0" x="414.2271604368857" y="462.3600692764002"/>
          <y:Fill color="#0000FF" transparent="false"/>
          <y:BorderStyle color="#000000" type="line" width="1.0"/>
          <y:NodeLabel alignment="center" autoSizePolicy="content" fontFamily="Dialog" fontSize="12" fontStyle="plain" hasBackgroundColor="false" hasLineColor="false" height="18.701171875" modelName="internal" modelPosition="c" textColor="#000000" visible="true" width="54.009765625" x="-12.0048828125" y="5.6494140625">CACNG6</y:NodeLabel>
          <y:Shape type="diamond"/>
        </y:ShapeNode>
      </data>
    </node>
    <node id="n70">
      <data key="d6">
        <y:ShapeNode>
          <y:Geometry height="30.0" width="30.0" x="545.3724855972532" y="1241.7868097649916"/>
          <y:Fill color="#9494FF" transparent="false"/>
          <y:BorderStyle color="#000000" type="line" width="1.0"/>
          <y:NodeLabel alignment="center" autoSizePolicy="content" fontFamily="Dialog" fontSize="12" fontStyle="plain" hasBackgroundColor="false" hasLineColor="false" height="18.701171875" modelName="internal" modelPosition="c" textColor="#000000" visible="true" width="43.3515625" x="-6.67578125" y="5.6494140625">CASP4</y:NodeLabel>
          <y:Shape type="diamond"/>
        </y:ShapeNode>
      </data>
    </node>
    <node id="n71">
      <data key="d6">
        <y:ShapeNode>
          <y:Geometry height="30.0" width="30.0" x="664.6520734315798" y="546.5235840248947"/>
          <y:Fill color="#1010FF" transparent="false"/>
          <y:BorderStyle color="#000000" type="line" width="1.0"/>
          <y:NodeLabel alignment="center" autoSizePolicy="content" fontFamily="Dialog" fontSize="12" fontStyle="plain" hasBackgroundColor="false" hasLineColor="false" height="18.701171875" modelName="internal" modelPosition="c" textColor="#000000" visible="true" width="43.3515625" x="-6.67578125" y="5.6494140625">CASP9</y:NodeLabel>
          <y:Shape type="diamond"/>
        </y:ShapeNode>
      </data>
    </node>
    <node id="n72">
      <data key="d6">
        <y:ShapeNode>
          <y:Geometry height="30.0" width="30.0" x="556.9239125745355" y="404.153609413477"/>
          <y:Fill color="#0000FF" transparent="false"/>
          <y:BorderStyle color="#000000" type="line" width="1.0"/>
          <y:NodeLabel alignment="center" autoSizePolicy="content" fontFamily="Dialog" fontSize="12" fontStyle="plain" hasBackgroundColor="false" hasLineColor="false" height="18.701171875" modelName="internal" modelPosition="c" textColor="#000000" visible="true" width="35.34765625" x="-2.673828125" y="5.6494140625">CAV2</y:NodeLabel>
          <y:Shape type="diamond"/>
        </y:ShapeNode>
      </data>
    </node>
    <node id="n73">
      <data key="d6">
        <y:ShapeNode>
          <y:Geometry height="30.0" width="30.0" x="739.9206545046299" y="960.6894695359565"/>
          <y:Fill color="#FBFBFF" transparent="false"/>
          <y:BorderStyle color="#000000" type="line" width="1.0"/>
          <y:NodeLabel alignment="center" autoSizePolicy="content" fontFamily="Dialog" fontSize="12" fontStyle="plain" hasBackgroundColor="false" hasLineColor="false" height="18.701171875" modelName="internal" modelPosition="c" textColor="#000000" visible="true" width="35.34765625" x="-2.673828125" y="5.6494140625">CBLB</y:NodeLabel>
          <y:Shape type="diamond"/>
        </y:ShapeNode>
      </data>
    </node>
    <node id="n74">
      <data key="d6">
        <y:ShapeNode>
          <y:Geometry height="30.0" width="30.0" x="1059.2682981077533" y="746.1260111118294"/>
          <y:Fill color="#FCFCFF" transparent="false"/>
          <y:BorderStyle color="#000000" type="line" width="1.0"/>
          <y:NodeLabel alignment="center" autoSizePolicy="content" fontFamily="Dialog" fontSize="12" fontStyle="plain" hasBackgroundColor="false" hasLineColor="false" height="18.701171875" modelName="internal" modelPosition="c" textColor="#000000" visible="true" width="60.677734375" x="-15.3388671875" y="5.6494140625">CCDC85C</y:NodeLabel>
          <y:Shape type="diamond"/>
        </y:ShapeNode>
      </data>
    </node>
    <node id="n75">
      <data key="d6">
        <y:ShapeNode>
          <y:Geometry height="30.0" width="30.0" x="413.15212904191543" y="405.5166141720387"/>
          <y:Fill color="#0000FF" transparent="false"/>
          <y:BorderStyle color="#000000" type="line" width="1.0"/>
          <y:NodeLabel alignment="center" autoSizePolicy="content" fontFamily="Dialog" fontSize="12" fontStyle="plain" hasBackgroundColor="false" hasLineColor="false" height="18.701171875" modelName="internal" modelPosition="c" textColor="#000000" visible="true" width="44.67578125" x="-7.337890625" y="5.6494140625">CCNA1</y:NodeLabel>
          <y:Shape type="diamond"/>
        </y:ShapeNode>
      </data>
    </node>
    <node id="n76">
      <data key="d6">
        <y:ShapeNode>
          <y:Geometry height="30.0" width="30.0" x="948.7386385601939" y="694.9882564269377"/>
          <y:Fill color="#FFE5E5" transparent="false"/>
          <y:BorderStyle color="#000000" type="line" width="1.0"/>
          <y:NodeLabel alignment="center" autoSizePolicy="content" fontFamily="Dialog" fontSize="12" fontStyle="plain" hasBackgroundColor="false" hasLineColor="false" height="18.701171875" modelName="internal" modelPosition="c" textColor="#000000" visible="true" width="36.671875" x="-3.3359375" y="5.6494140625">CCR2</y:NodeLabel>
          <y:Shape type="diamond"/>
        </y:ShapeNode>
      </data>
    </node>
    <node id="n77">
      <data key="d6">
        <y:ShapeNode>
          <y:Geometry height="30.0" width="30.0" x="301.17142813155607" y="618.1580246608557"/>
          <y:Fill color="#0000FF" transparent="false"/>
          <y:BorderStyle color="#000000" type="line" width="1.0"/>
          <y:NodeLabel alignment="center" autoSizePolicy="content" fontFamily="Dialog" fontSize="12" fontStyle="plain" hasBackgroundColor="false" hasLineColor="false" height="18.701171875" modelName="internal" modelPosition="c" textColor="#000000" visible="true" width="49.357421875" x="-9.6787109375" y="5.6494140625">CD300A</y:NodeLabel>
          <y:Shape type="diamond"/>
        </y:ShapeNode>
      </data>
    </node>
    <node id="n78">
      <data key="d6">
        <y:ShapeNode>
          <y:Geometry height="30.0" width="30.0" x="1081.160325576643" y="1127.6771340861646"/>
          <y:Fill color="#EAEAFF" transparent="false"/>
          <y:BorderStyle color="#000000" type="line" width="1.0"/>
          <y:NodeLabel alignment="center" autoSizePolicy="content" fontFamily="Dialog" fontSize="12" fontStyle="plain" hasBackgroundColor="false" hasLineColor="false" height="18.701171875" modelName="internal" modelPosition="c" textColor="#000000" visible="true" width="28.005859375" x="0.9970703125" y="5.6494140625">CD7</y:NodeLabel>
          <y:Shape type="diamond"/>
        </y:ShapeNode>
      </data>
    </node>
    <node id="n79">
      <data key="d6">
        <y:ShapeNode>
          <y:Geometry height="30.0" width="30.0" x="1040.6709163648677" y="751.7715000569103"/>
          <y:Fill color="#E6E6FF" transparent="false"/>
          <y:BorderStyle color="#000000" type="line" width="1.0"/>
          <y:NodeLabel alignment="center" autoSizePolicy="content" fontFamily="Dialog" fontSize="12" fontStyle="plain" hasBackgroundColor="false" hasLineColor="false" height="18.701171875" modelName="internal" modelPosition="c" textColor="#000000" visible="true" width="43.345703125" x="-6.6728515625" y="5.6494140625">CDC42</y:NodeLabel>
          <y:Shape type="diamond"/>
        </y:ShapeNode>
      </data>
    </node>
    <node id="n80">
      <data key="d6">
        <y:ShapeNode>
          <y:Geometry height="30.0" width="30.0" x="705.4096916347614" y="867.0448070710532"/>
          <y:Fill color="#FF6565" transparent="false"/>
          <y:BorderStyle color="#000000" type="line" width="1.0"/>
          <y:NodeLabel alignment="center" autoSizePolicy="content" fontFamily="Dialog" fontSize="12" fontStyle="plain" hasBackgroundColor="false" hasLineColor="false" height="18.701171875" modelName="internal" modelPosition="c" textColor="#000000" visible="true" width="42.68359375" x="-6.341796875" y="5.6494140625">CDKL1</y:NodeLabel>
          <y:Shape type="diamond"/>
        </y:ShapeNode>
      </data>
    </node>
    <node id="n81">
      <data key="d6">
        <y:ShapeNode>
          <y:Geometry height="30.0" width="30.0" x="963.2669273609733" y="836.8723600447825"/>
          <y:Fill color="#B0B0FF" transparent="false"/>
          <y:BorderStyle color="#000000" type="line" width="1.0"/>
          <y:NodeLabel alignment="center" autoSizePolicy="content" fontFamily="Dialog" fontSize="12" fontStyle="plain" hasBackgroundColor="false" hasLineColor="false" height="18.701171875" modelName="internal" modelPosition="c" textColor="#000000" visible="true" width="53.341796875" x="-11.6708984375" y="5.6494140625">CDKN2D</y:NodeLabel>
          <y:Shape type="diamond"/>
        </y:ShapeNode>
      </data>
    </node>
    <node id="n82">
      <data key="d6">
        <y:ShapeNode>
          <y:Geometry height="30.0" width="30.0" x="181.9596150541421" y="599.2290971495623"/>
          <y:Fill color="#8888FF" transparent="false"/>
          <y:BorderStyle color="#000000" type="line" width="1.0"/>
          <y:NodeLabel alignment="center" autoSizePolicy="content" fontFamily="Dialog" fontSize="12" fontStyle="plain" hasBackgroundColor="false" hasLineColor="false" height="18.701171875" modelName="internal" modelPosition="c" textColor="#000000" visible="true" width="62.013671875" x="-16.0068359375" y="5.6494140625">CEACAM1</y:NodeLabel>
          <y:Shape type="diamond"/>
        </y:ShapeNode>
      </data>
    </node>
    <node id="n83">
      <data key="d6">
        <y:ShapeNode>
          <y:Geometry height="30.0" width="30.0" x="364.2286956575036" y="333.2037938057093"/>
          <y:Fill color="#0000FF" transparent="false"/>
          <y:BorderStyle color="#000000" type="line" width="1.0"/>
          <y:NodeLabel alignment="center" autoSizePolicy="content" fontFamily="Dialog" fontSize="12" fontStyle="plain" hasBackgroundColor="false" hasLineColor="false" height="18.701171875" modelName="internal" modelPosition="c" textColor="#000000" visible="true" width="45.34375" x="-7.671875" y="5.6494140625">CEBPD</y:NodeLabel>
          <y:Shape type="diamond"/>
        </y:ShapeNode>
      </data>
    </node>
    <node id="n84">
      <data key="d6">
        <y:ShapeNode>
          <y:Geometry height="30.0" width="30.0" x="365.47331186580124" y="710.8566596845536"/>
          <y:Fill color="#BCBCFF" transparent="false"/>
          <y:BorderStyle color="#000000" type="line" width="1.0"/>
          <y:NodeLabel alignment="center" autoSizePolicy="content" fontFamily="Dialog" fontSize="12" fontStyle="plain" hasBackgroundColor="false" hasLineColor="false" height="18.701171875" modelName="internal" modelPosition="c" textColor="#000000" visible="true" width="44.67578125" x="-7.337890625" y="5.6494140625">CECR1</y:NodeLabel>
          <y:Shape type="diamond"/>
        </y:ShapeNode>
      </data>
    </node>
    <node id="n85">
      <data key="d6">
        <y:ShapeNode>
          <y:Geometry height="30.0" width="30.0" x="714.5203541467004" y="1149.6290600203422"/>
          <y:Fill color="#0000FF" transparent="false"/>
          <y:BorderStyle color="#000000" type="line" width="1.0"/>
          <y:NodeLabel alignment="center" autoSizePolicy="content" fontFamily="Dialog" fontSize="12" fontStyle="plain" hasBackgroundColor="false" hasLineColor="false" height="18.701171875" modelName="internal" modelPosition="c" textColor="#000000" visible="true" width="41.34765625" x="-5.673828125" y="5.6494140625">CELF2</y:NodeLabel>
          <y:Shape type="diamond"/>
        </y:ShapeNode>
      </data>
    </node>
    <node id="n86">
      <data key="d6">
        <y:ShapeNode>
          <y:Geometry height="30.0" width="30.0" x="753.3980446756287" y="884.8911466126721"/>
          <y:Fill color="#E0E0FF" transparent="false"/>
          <y:BorderStyle color="#000000" type="line" width="1.0"/>
          <y:NodeLabel alignment="center" autoSizePolicy="content" fontFamily="Dialog" fontSize="12" fontStyle="plain" hasBackgroundColor="false" hasLineColor="false" height="18.701171875" modelName="internal" modelPosition="c" textColor="#000000" visible="true" width="37.33984375" x="-3.669921875" y="5.6494140625">CERK</y:NodeLabel>
          <y:Shape type="diamond"/>
        </y:ShapeNode>
      </data>
    </node>
    <node id="n87">
      <data key="d6">
        <y:ShapeNode>
          <y:Geometry height="30.0" width="30.0" x="1032.825831890382" y="873.8560641992796"/>
          <y:Fill color="#F1F1FF" transparent="false"/>
          <y:BorderStyle color="#000000" type="line" width="1.0"/>
          <y:NodeLabel alignment="center" autoSizePolicy="content" fontFamily="Dialog" fontSize="12" fontStyle="plain" hasBackgroundColor="false" hasLineColor="false" height="18.701171875" modelName="internal" modelPosition="c" textColor="#000000" visible="true" width="54.015625" x="-12.0078125" y="5.6494140625">CGGBP1</y:NodeLabel>
          <y:Shape type="diamond"/>
        </y:ShapeNode>
      </data>
    </node>
    <node id="n88">
      <data key="d6">
        <y:ShapeNode>
          <y:Geometry height="30.0" width="30.0" x="874.1984375042227" y="1127.6771340861646"/>
          <y:Fill color="#A0A0FF" transparent="false"/>
          <y:BorderStyle color="#000000" type="line" width="1.0"/>
          <y:NodeLabel alignment="center" autoSizePolicy="content" fontFamily="Dialog" fontSize="12" fontStyle="plain" hasBackgroundColor="false" hasLineColor="false" height="18.701171875" modelName="internal" modelPosition="c" textColor="#000000" visible="true" width="46.005859375" x="-8.0029296875" y="5.6494140625">CHMP6</y:NodeLabel>
          <y:Shape type="diamond"/>
        </y:ShapeNode>
      </data>
    </node>
    <node id="n89">
      <data key="d6">
        <y:ShapeNode>
          <y:Geometry height="30.0" width="30.0" x="1034.155400574311" y="460.80123295988216"/>
          <y:Fill color="#FFA3A3" transparent="false"/>
          <y:BorderStyle color="#000000" type="line" width="1.0"/>
          <y:NodeLabel alignment="center" autoSizePolicy="content" fontFamily="Dialog" fontSize="12" fontStyle="plain" hasBackgroundColor="false" hasLineColor="false" height="18.701171875" modelName="internal" modelPosition="c" textColor="#000000" visible="true" width="43.33984375" x="-6.669921875" y="5.6494140625">CHPT1</y:NodeLabel>
          <y:Shape type="diamond"/>
        </y:ShapeNode>
      </data>
    </node>
    <node id="n90">
      <data key="d6">
        <y:ShapeNode>
          <y:Geometry height="30.0" width="30.0" x="815.9169631520074" y="650.7335523661914"/>
          <y:Fill color="#FFEFEF" transparent="false"/>
          <y:BorderStyle color="#000000" type="line" width="1.0"/>
          <y:NodeLabel alignment="center" autoSizePolicy="content" fontFamily="Dialog" fontSize="12" fontStyle="plain" hasBackgroundColor="false" hasLineColor="false" height="18.701171875" modelName="internal" modelPosition="c" textColor="#000000" visible="true" width="30.677734375" x="-0.3388671875" y="5.6494140625">CIB2</y:NodeLabel>
          <y:Shape type="diamond"/>
        </y:ShapeNode>
      </data>
    </node>
    <node id="n91">
      <data key="d6">
        <y:ShapeNode>
          <y:Geometry height="30.0" width="30.0" x="1054.426107191262" y="656.7368931720927"/>
          <y:Fill color="#F2F2FF" transparent="false"/>
          <y:BorderStyle color="#000000" type="line" width="1.0"/>
          <y:NodeLabel alignment="center" autoSizePolicy="content" fontFamily="Dialog" fontSize="12" fontStyle="plain" hasBackgroundColor="false" hasLineColor="false" height="18.701171875" modelName="internal" modelPosition="c" textColor="#000000" visible="true" width="40.673828125" x="-5.3369140625" y="5.6494140625">CIRBP</y:NodeLabel>
          <y:Shape type="diamond"/>
        </y:ShapeNode>
      </data>
    </node>
    <node id="n92">
      <data key="d6">
        <y:ShapeNode>
          <y:Geometry height="30.0" width="30.0" x="539.0599210229022" y="740.6180708656889"/>
          <y:Fill color="#FF4A4A" transparent="false"/>
          <y:BorderStyle color="#000000" type="line" width="1.0"/>
          <y:NodeLabel alignment="center" autoSizePolicy="content" fontFamily="Dialog" fontSize="12" fontStyle="plain" hasBackgroundColor="false" hasLineColor="false" height="18.701171875" modelName="internal" modelPosition="c" textColor="#000000" visible="true" width="39.34375" x="-4.671875" y="5.6494140625">CISD2</y:NodeLabel>
          <y:Shape type="diamond"/>
        </y:ShapeNode>
      </data>
    </node>
    <node id="n93">
      <data key="d6">
        <y:ShapeNode>
          <y:Geometry height="30.0" width="30.0" x="468.5583389654115" y="728.5545932214408"/>
          <y:Fill color="#4040FF" transparent="false"/>
          <y:BorderStyle color="#000000" type="line" width="1.0"/>
          <y:NodeLabel alignment="center" autoSizePolicy="content" fontFamily="Dialog" fontSize="12" fontStyle="plain" hasBackgroundColor="false" hasLineColor="false" height="18.701171875" modelName="internal" modelPosition="c" textColor="#000000" visible="true" width="46.662109375" x="-8.3310546875" y="5.6494140625">CMTM3</y:NodeLabel>
          <y:Shape type="diamond"/>
        </y:ShapeNode>
      </data>
    </node>
    <node id="n94">
      <data key="d6">
        <y:ShapeNode>
          <y:Geometry height="30.0" width="30.0" x="453.9347509529167" y="936.7648020667008"/>
          <y:Fill color="#FFC4C4" transparent="false"/>
          <y:BorderStyle color="#000000" type="line" width="1.0"/>
          <y:NodeLabel alignment="center" autoSizePolicy="content" fontFamily="Dialog" fontSize="12" fontStyle="plain" hasBackgroundColor="false" hasLineColor="false" height="18.701171875" modelName="internal" modelPosition="c" textColor="#000000" visible="true" width="56.69921875" x="-13.349609375" y="5.6494140625">COL17A1</y:NodeLabel>
          <y:Shape type="diamond"/>
        </y:ShapeNode>
      </data>
    </node>
    <node id="n95">
      <data key="d6">
        <y:ShapeNode>
          <y:Geometry height="30.0" width="30.0" x="310.55947389012493" y="731.8557275109665"/>
          <y:Fill color="#FF0000" transparent="false"/>
          <y:BorderStyle color="#000000" type="line" width="1.0"/>
          <y:NodeLabel alignment="center" autoSizePolicy="content" fontFamily="Dialog" fontSize="12" fontStyle="plain" hasBackgroundColor="false" hasLineColor="false" height="18.701171875" modelName="internal" modelPosition="c" textColor="#000000" visible="true" width="57.33203125" x="-13.666015625" y="5.6494140625">COMMD6</y:NodeLabel>
          <y:Shape type="diamond"/>
        </y:ShapeNode>
      </data>
    </node>
    <node id="n96">
      <data key="d6">
        <y:ShapeNode>
          <y:Geometry height="30.0" width="30.0" x="510.64916978657004" y="857.5156245151595"/>
          <y:Fill color="#FF0000" transparent="false"/>
          <y:BorderStyle color="#000000" type="line" width="1.0"/>
          <y:NodeLabel alignment="center" autoSizePolicy="content" fontFamily="Dialog" fontSize="12" fontStyle="plain" hasBackgroundColor="false" hasLineColor="false" height="18.701171875" modelName="internal" modelPosition="c" textColor="#000000" visible="true" width="57.33203125" x="-13.666015625" y="5.6494140625">COMMD8</y:NodeLabel>
          <y:Shape type="diamond"/>
        </y:ShapeNode>
      </data>
    </node>
    <node id="n97">
      <data key="d6">
        <y:ShapeNode>
          <y:Geometry height="30.0" width="30.0" x="438.933123705052" y="693.8364177835572"/>
          <y:Fill color="#FF0000" transparent="false"/>
          <y:BorderStyle color="#000000" type="line" width="1.0"/>
          <y:NodeLabel alignment="center" autoSizePolicy="content" fontFamily="Dialog" fontSize="12" fontStyle="plain" hasBackgroundColor="false" hasLineColor="false" height="18.701171875" modelName="internal" modelPosition="c" textColor="#000000" visible="true" width="45.34375" x="-7.671875" y="5.6494140625">COX6C</y:NodeLabel>
          <y:Shape type="diamond"/>
        </y:ShapeNode>
      </data>
    </node>
    <node id="n98">
      <data key="d6">
        <y:ShapeNode>
          <y:Geometry height="30.0" width="30.0" x="424.15228354162434" y="556.0899878147837"/>
          <y:Fill color="#FF0000" transparent="false"/>
          <y:BorderStyle color="#000000" type="line" width="1.0"/>
          <y:NodeLabel alignment="center" autoSizePolicy="content" fontFamily="Dialog" fontSize="12" fontStyle="plain" hasBackgroundColor="false" hasLineColor="false" height="18.701171875" modelName="internal" modelPosition="c" textColor="#000000" visible="true" width="51.35546875" x="-10.677734375" y="5.6494140625">COX7A2</y:NodeLabel>
          <y:Shape type="diamond"/>
        </y:ShapeNode>
      </data>
    </node>
    <node id="n99">
      <data key="d6">
        <y:ShapeNode>
          <y:Geometry height="30.0" width="30.0" x="500.19557113614974" y="616.7862702995881"/>
          <y:Fill color="#FF0000" transparent="false"/>
          <y:BorderStyle color="#000000" type="line" width="1.0"/>
          <y:NodeLabel alignment="center" autoSizePolicy="content" fontFamily="Dialog" fontSize="12" fontStyle="plain" hasBackgroundColor="false" hasLineColor="false" height="18.701171875" modelName="internal" modelPosition="c" textColor="#000000" visible="true" width="45.34375" x="-7.671875" y="5.6494140625">COX7C</y:NodeLabel>
          <y:Shape type="diamond"/>
        </y:ShapeNode>
      </data>
    </node>
    <node id="n100">
      <data key="d6">
        <y:ShapeNode>
          <y:Geometry height="30.0" width="30.0" x="404.1469378367396" y="523.0240602125805"/>
          <y:Fill color="#0000FF" transparent="false"/>
          <y:BorderStyle color="#000000" type="line" width="1.0"/>
          <y:NodeLabel alignment="center" autoSizePolicy="content" fontFamily="Dialog" fontSize="12" fontStyle="plain" hasBackgroundColor="false" hasLineColor="false" height="18.701171875" modelName="internal" modelPosition="c" textColor="#000000" visible="true" width="35.34765625" x="-2.673828125" y="5.6494140625">CPA3</y:NodeLabel>
          <y:Shape type="diamond"/>
        </y:ShapeNode>
      </data>
    </node>
    <node id="n101">
      <data key="d6">
        <y:ShapeNode>
          <y:Geometry height="30.0" width="30.0" x="420.00186849025783" y="669.7031827470813"/>
          <y:Fill color="#8181FF" transparent="false"/>
          <y:BorderStyle color="#000000" type="line" width="1.0"/>
          <y:NodeLabel alignment="center" autoSizePolicy="content" fontFamily="Dialog" fontSize="12" fontStyle="plain" hasBackgroundColor="false" hasLineColor="false" height="18.701171875" modelName="internal" modelPosition="c" textColor="#000000" visible="true" width="43.3515625" x="-6.67578125" y="5.6494140625">CPEB2</y:NodeLabel>
          <y:Shape type="diamond"/>
        </y:ShapeNode>
      </data>
    </node>
    <node id="n102">
      <data key="d6">
        <y:ShapeNode>
          <y:Geometry height="30.0" width="30.0" x="825.6655092471383" y="319.4291444098156"/>
          <y:Fill color="#FFCBCB" transparent="false"/>
          <y:BorderStyle color="#000000" type="line" width="1.0"/>
          <y:NodeLabel alignment="center" autoSizePolicy="content" fontFamily="Dialog" fontSize="12" fontStyle="plain" hasBackgroundColor="false" hasLineColor="false" height="18.701171875" modelName="internal" modelPosition="c" textColor="#000000" visible="true" width="42.677734375" x="-6.3388671875" y="5.6494140625">CPT1A</y:NodeLabel>
          <y:Shape type="diamond"/>
        </y:ShapeNode>
      </data>
    </node>
    <node id="n103">
      <data key="d6">
        <y:ShapeNode>
          <y:Geometry height="30.0" width="30.0" x="344.3480251611402" y="524.0550851475905"/>
          <y:Fill color="#0000FF" transparent="false"/>
          <y:BorderStyle color="#000000" type="line" width="1.0"/>
          <y:NodeLabel alignment="center" autoSizePolicy="content" fontFamily="Dialog" fontSize="12" fontStyle="plain" hasBackgroundColor="false" hasLineColor="false" height="18.701171875" modelName="internal" modelPosition="c" textColor="#000000" visible="true" width="29.3359375" x="0.33203125" y="5.6494140625">CRK</y:NodeLabel>
          <y:Shape type="diamond"/>
        </y:ShapeNode>
      </data>
    </node>
    <node id="n104">
      <data key="d6">
        <y:ShapeNode>
          <y:Geometry height="30.0" width="30.0" x="928.7969451357068" y="868.8991261907345"/>
          <y:Fill color="#FFD7D7" transparent="false"/>
          <y:BorderStyle color="#000000" type="line" width="1.0"/>
          <y:NodeLabel alignment="center" autoSizePolicy="content" fontFamily="Dialog" fontSize="12" fontStyle="plain" hasBackgroundColor="false" hasLineColor="false" height="18.701171875" modelName="internal" modelPosition="c" textColor="#000000" visible="true" width="52.017578125" x="-11.0087890625" y="5.6494140625">CSDAP1</y:NodeLabel>
          <y:Shape type="diamond"/>
        </y:ShapeNode>
      </data>
    </node>
    <node id="n105">
      <data key="d6">
        <y:ShapeNode>
          <y:Geometry height="30.0" width="30.0" x="409.227072530163" y="733.3313495799648"/>
          <y:Fill color="#0000FF" transparent="false"/>
          <y:BorderStyle color="#000000" type="line" width="1.0"/>
          <y:NodeLabel alignment="center" autoSizePolicy="content" fontFamily="Dialog" fontSize="12" fontStyle="plain" hasBackgroundColor="false" hasLineColor="false" height="18.701171875" modelName="internal" modelPosition="c" textColor="#000000" visible="true" width="51.34375" x="-10.671875" y="5.6494140625">CTDSP2</y:NodeLabel>
          <y:Shape type="diamond"/>
        </y:ShapeNode>
      </data>
    </node>
    <node id="n106">
      <data key="d6">
        <y:ShapeNode>
          <y:Geometry height="30.0" width="30.0" x="889.9980971227919" y="835.1464232646223"/>
          <y:Fill color="#FF8F8F" transparent="false"/>
          <y:BorderStyle color="#000000" type="line" width="1.0"/>
          <y:NodeLabel alignment="center" autoSizePolicy="content" fontFamily="Dialog" fontSize="12" fontStyle="plain" hasBackgroundColor="false" hasLineColor="false" height="18.701171875" modelName="internal" modelPosition="c" textColor="#000000" visible="true" width="58.6796875" x="-14.33984375" y="5.6494140625">CTNNAL1</y:NodeLabel>
          <y:Shape type="diamond"/>
        </y:ShapeNode>
      </data>
    </node>
    <node id="n107">
      <data key="d6">
        <y:ShapeNode>
          <y:Geometry height="30.0" width="30.0" x="804.1343387826565" y="560.3221873161525"/>
          <y:Fill color="#FFC6C6" transparent="false"/>
          <y:BorderStyle color="#000000" type="line" width="1.0"/>
          <y:NodeLabel alignment="center" autoSizePolicy="content" fontFamily="Dialog" fontSize="12" fontStyle="plain" hasBackgroundColor="false" hasLineColor="false" height="18.701171875" modelName="internal" modelPosition="c" textColor="#000000" visible="true" width="41.34765625" x="-5.673828125" y="5.6494140625">CTSL1</y:NodeLabel>
          <y:Shape type="diamond"/>
        </y:ShapeNode>
      </data>
    </node>
    <node id="n108">
      <data key="d6">
        <y:ShapeNode>
          <y:Geometry height="30.0" width="30.0" x="1068.6828915044375" y="907.6484869415192"/>
          <y:Fill color="#D5D5FF" transparent="false"/>
          <y:BorderStyle color="#000000" type="line" width="1.0"/>
          <y:NodeLabel alignment="center" autoSizePolicy="content" fontFamily="Dialog" fontSize="12" fontStyle="plain" hasBackgroundColor="false" hasLineColor="false" height="18.701171875" modelName="internal" modelPosition="c" textColor="#000000" visible="true" width="35.9921875" x="-2.99609375" y="5.6494140625">CTTN</y:NodeLabel>
          <y:Shape type="diamond"/>
        </y:ShapeNode>
      </data>
    </node>
    <node id="n109">
      <data key="d6">
        <y:ShapeNode>
          <y:Geometry height="30.0" width="30.0" x="385.4186433693724" y="1201.3689427517156"/>
          <y:Fill color="#FFFBFB" transparent="false"/>
          <y:BorderStyle color="#000000" type="line" width="1.0"/>
          <y:NodeLabel alignment="center" autoSizePolicy="content" fontFamily="Dialog" fontSize="12" fontStyle="plain" hasBackgroundColor="false" hasLineColor="false" height="18.701171875" modelName="internal" modelPosition="c" textColor="#000000" visible="true" width="36.666015625" x="-3.3330078125" y="5.6494140625">CUTA</y:NodeLabel>
          <y:Shape type="diamond"/>
        </y:ShapeNode>
      </data>
    </node>
    <node id="n110">
      <data key="d6">
        <y:ShapeNode>
          <y:Geometry height="30.0" width="30.0" x="1075.3452413057917" y="555.9129210676774"/>
          <y:Fill color="#FF7777" transparent="false"/>
          <y:BorderStyle color="#000000" type="line" width="1.0"/>
          <y:NodeLabel alignment="center" autoSizePolicy="content" fontFamily="Dialog" fontSize="12" fontStyle="plain" hasBackgroundColor="false" hasLineColor="false" height="18.701171875" modelName="internal" modelPosition="c" textColor="#000000" visible="true" width="49.357421875" x="-9.6787109375" y="5.6494140625">CXCL10</y:NodeLabel>
          <y:Shape type="diamond"/>
        </y:ShapeNode>
      </data>
    </node>
    <node id="n111">
      <data key="d6">
        <y:ShapeNode>
          <y:Geometry height="30.0" width="30.0" x="329.1859528819083" y="245.1215574368149"/>
          <y:Fill color="#B5B5FF" transparent="false"/>
          <y:BorderStyle color="#000000" type="line" width="1.0"/>
          <y:NodeLabel alignment="center" autoSizePolicy="content" fontFamily="Dialog" fontSize="12" fontStyle="plain" hasBackgroundColor="false" hasLineColor="false" height="18.701171875" modelName="internal" modelPosition="c" textColor="#000000" visible="true" width="44.67578125" x="-7.337890625" y="5.6494140625">CXCR4</y:NodeLabel>
          <y:Shape type="diamond"/>
        </y:ShapeNode>
      </data>
    </node>
    <node id="n112">
      <data key="d6">
        <y:ShapeNode>
          <y:Geometry height="30.0" width="30.0" x="1064.4143681100327" y="1302.2198542910828"/>
          <y:Fill color="#FFF5F5" transparent="false"/>
          <y:BorderStyle color="#000000" type="line" width="1.0"/>
          <y:NodeLabel alignment="center" autoSizePolicy="content" fontFamily="Dialog" fontSize="12" fontStyle="plain" hasBackgroundColor="false" hasLineColor="false" height="18.701171875" modelName="internal" modelPosition="c" textColor="#000000" visible="true" width="44.67578125" x="-7.337890625" y="5.6494140625">CXCR5</y:NodeLabel>
          <y:Shape type="diamond"/>
        </y:ShapeNode>
      </data>
    </node>
    <node id="n113">
      <data key="d6">
        <y:ShapeNode>
          <y:Geometry height="30.0" width="30.0" x="925.8820223730612" y="816.687600666103"/>
          <y:Fill color="#FFB3B3" transparent="false"/>
          <y:BorderStyle color="#000000" type="line" width="1.0"/>
          <y:NodeLabel alignment="center" autoSizePolicy="content" fontFamily="Dialog" fontSize="12" fontStyle="plain" hasBackgroundColor="false" hasLineColor="false" height="18.701171875" modelName="internal" modelPosition="c" textColor="#000000" visible="true" width="38.001953125" x="-4.0009765625" y="5.6494140625">DARC</y:NodeLabel>
          <y:Shape type="diamond"/>
        </y:ShapeNode>
      </data>
    </node>
    <node id="n114">
      <data key="d6">
        <y:ShapeNode>
          <y:Geometry height="30.0" width="30.0" x="577.5606967267574" y="1250.573274590588"/>
          <y:Fill color="#FF8787" transparent="false"/>
          <y:BorderStyle color="#000000" type="line" width="1.0"/>
          <y:NodeLabel alignment="center" autoSizePolicy="content" fontFamily="Dialog" fontSize="12" fontStyle="plain" hasBackgroundColor="false" hasLineColor="false" height="18.701171875" modelName="internal" modelPosition="c" textColor="#000000" visible="true" width="37.33984375" x="-3.669921875" y="5.6494140625">DARS</y:NodeLabel>
          <y:Shape type="diamond"/>
        </y:ShapeNode>
      </data>
    </node>
    <node id="n115">
      <data key="d6">
        <y:ShapeNode>
          <y:Geometry height="30.0" width="30.0" x="416.86529615289953" y="793.1257899373791"/>
          <y:Fill color="#FF0000" transparent="false"/>
          <y:BorderStyle color="#000000" type="line" width="1.0"/>
          <y:NodeLabel alignment="center" autoSizePolicy="content" fontFamily="Dialog" fontSize="12" fontStyle="plain" hasBackgroundColor="false" hasLineColor="false" height="18.701171875" modelName="internal" modelPosition="c" textColor="#000000" visible="true" width="24.00390625" x="2.998046875" y="5.6494140625">DBI</y:NodeLabel>
          <y:Shape type="diamond"/>
        </y:ShapeNode>
      </data>
    </node>
    <node id="n116">
      <data key="d6">
        <y:ShapeNode>
          <y:Geometry height="30.0" width="30.0" x="667.4028570661045" y="599.1611484058324"/>
          <y:Fill color="#FF7474" transparent="false"/>
          <y:BorderStyle color="#000000" type="line" width="1.0"/>
          <y:NodeLabel alignment="center" autoSizePolicy="content" fontFamily="Dialog" fontSize="12" fontStyle="plain" hasBackgroundColor="false" hasLineColor="false" height="18.701171875" modelName="internal" modelPosition="c" textColor="#000000" visible="true" width="50.013671875" x="-10.0068359375" y="5.6494140625">DCAF12</y:NodeLabel>
          <y:Shape type="diamond"/>
        </y:ShapeNode>
      </data>
    </node>
    <node id="n117">
      <data key="d6">
        <y:ShapeNode>
          <y:Geometry height="30.0" width="30.0" x="446.38692387010485" y="218.49006429987196"/>
          <y:Fill color="#FFE1E1" transparent="false"/>
          <y:BorderStyle color="#000000" type="line" width="1.0"/>
          <y:NodeLabel alignment="center" autoSizePolicy="content" fontFamily="Dialog" fontSize="12" fontStyle="plain" hasBackgroundColor="false" hasLineColor="false" height="18.701171875" modelName="internal" modelPosition="c" textColor="#000000" visible="true" width="38.669921875" x="-4.3349609375" y="5.6494140625">DDIT4</y:NodeLabel>
          <y:Shape type="diamond"/>
        </y:ShapeNode>
      </data>
    </node>
    <node id="n118">
      <data key="d6">
        <y:ShapeNode>
          <y:Geometry height="30.0" width="30.0" x="259.6175704361829" y="594.4827588118767"/>
          <y:Fill color="#FF0000" transparent="false"/>
          <y:BorderStyle color="#000000" type="line" width="1.0"/>
          <y:NodeLabel alignment="center" autoSizePolicy="content" fontFamily="Dialog" fontSize="12" fontStyle="plain" hasBackgroundColor="false" hasLineColor="false" height="18.701171875" modelName="internal" modelPosition="c" textColor="#000000" visible="true" width="36.009765625" x="-3.0048828125" y="5.6494140625">DDX1</y:NodeLabel>
          <y:Shape type="diamond"/>
        </y:ShapeNode>
      </data>
    </node>
    <node id="n119">
      <data key="d6">
        <y:ShapeNode>
          <y:Geometry height="30.0" width="30.0" x="759.719307209714" y="566.2393321184504"/>
          <y:Fill color="#FFFCFC" transparent="false"/>
          <y:BorderStyle color="#000000" type="line" width="1.0"/>
          <y:NodeLabel alignment="center" autoSizePolicy="content" fontFamily="Dialog" fontSize="12" fontStyle="plain" hasBackgroundColor="false" hasLineColor="false" height="18.701171875" modelName="internal" modelPosition="c" textColor="#000000" visible="true" width="42.68359375" x="-6.341796875" y="5.6494140625">DDX59</y:NodeLabel>
          <y:Shape type="diamond"/>
        </y:ShapeNode>
      </data>
    </node>
    <node id="n120">
      <data key="d6">
        <y:ShapeNode>
          <y:Geometry height="30.0" width="30.0" x="137.62468988317585" y="558.783848393828"/>
          <y:Fill color="#0000FF" transparent="false"/>
          <y:BorderStyle color="#000000" type="line" width="1.0"/>
          <y:NodeLabel alignment="center" autoSizePolicy="content" fontFamily="Dialog" fontSize="12" fontStyle="plain" hasBackgroundColor="false" hasLineColor="false" height="18.701171875" modelName="internal" modelPosition="c" textColor="#000000" visible="true" width="34.673828125" x="-2.3369140625" y="5.6494140625">DEF8</y:NodeLabel>
          <y:Shape type="diamond"/>
        </y:ShapeNode>
      </data>
    </node>
    <node id="n121">
      <data key="d6">
        <y:ShapeNode>
          <y:Geometry height="30.0" width="30.0" x="218.61717805222645" y="736.6129629654529"/>
          <y:Fill color="#0000FF" transparent="false"/>
          <y:BorderStyle color="#000000" type="line" width="1.0"/>
          <y:NodeLabel alignment="center" autoSizePolicy="content" fontFamily="Dialog" fontSize="12" fontStyle="plain" hasBackgroundColor="false" hasLineColor="false" height="18.701171875" modelName="internal" modelPosition="c" textColor="#000000" visible="true" width="53.341796875" x="-11.6708984375" y="5.6494140625">DENND3</y:NodeLabel>
          <y:Shape type="diamond"/>
        </y:ShapeNode>
      </data>
    </node>
    <node id="n122">
      <data key="d6">
        <y:ShapeNode>
          <y:Geometry height="30.0" width="30.0" x="457.08000104601183" y="888.427214815769"/>
          <y:Fill color="#FF3F3F" transparent="false"/>
          <y:BorderStyle color="#000000" type="line" width="1.0"/>
          <y:NodeLabel alignment="center" autoSizePolicy="content" fontFamily="Dialog" fontSize="12" fontStyle="plain" hasBackgroundColor="false" hasLineColor="false" height="18.701171875" modelName="internal" modelPosition="c" textColor="#000000" visible="true" width="50.013671875" x="-10.0068359375" y="5.6494140625">DNAJA1</y:NodeLabel>
          <y:Shape type="diamond"/>
        </y:ShapeNode>
      </data>
    </node>
    <node id="n123">
      <data key="d6">
        <y:ShapeNode>
          <y:Geometry height="30.0" width="30.0" x="596.4304255772403" y="494.1772751555751"/>
          <y:Fill color="#FF4A4A" transparent="false"/>
          <y:BorderStyle color="#000000" type="line" width="1.0"/>
          <y:NodeLabel alignment="center" autoSizePolicy="content" fontFamily="Dialog" fontSize="12" fontStyle="plain" hasBackgroundColor="false" hasLineColor="false" height="18.701171875" modelName="internal" modelPosition="c" textColor="#000000" visible="true" width="50.013671875" x="-10.0068359375" y="5.6494140625">DNAJA4</y:NodeLabel>
          <y:Shape type="diamond"/>
        </y:ShapeNode>
      </data>
    </node>
    <node id="n124">
      <data key="d6">
        <y:ShapeNode>
          <y:Geometry height="30.0" width="30.0" x="951.3238238720462" y="64.18497975268167"/>
          <y:Fill color="#FFB8B8" transparent="false"/>
          <y:BorderStyle color="#000000" type="line" width="1.0"/>
          <y:NodeLabel alignment="center" autoSizePolicy="content" fontFamily="Dialog" fontSize="12" fontStyle="plain" hasBackgroundColor="false" hasLineColor="false" height="18.701171875" modelName="internal" modelPosition="c" textColor="#000000" visible="true" width="50.013671875" x="-10.0068359375" y="5.6494140625">DNAJB9</y:NodeLabel>
          <y:Shape type="diamond"/>
        </y:ShapeNode>
      </data>
    </node>
    <node id="n125">
      <data key="d6">
        <y:ShapeNode>
          <y:Geometry height="30.0" width="30.0" x="760.2441801651295" y="605.6926281478693"/>
          <y:Fill color="#FF2828" transparent="false"/>
          <y:BorderStyle color="#000000" type="line" width="1.0"/>
          <y:NodeLabel alignment="center" autoSizePolicy="content" fontFamily="Dialog" fontSize="12" fontStyle="plain" hasBackgroundColor="false" hasLineColor="false" height="18.701171875" modelName="internal" modelPosition="c" textColor="#000000" visible="true" width="38.001953125" x="-4.0009765625" y="5.6494140625">DPCD</y:NodeLabel>
          <y:Shape type="diamond"/>
        </y:ShapeNode>
      </data>
    </node>
    <node id="n126">
      <data key="d6">
        <y:ShapeNode>
          <y:Geometry height="30.0" width="30.0" x="618.5646774748345" y="699.7503007959654"/>
          <y:Fill color="#0000FF" transparent="false"/>
          <y:BorderStyle color="#000000" type="line" width="1.0"/>
          <y:NodeLabel alignment="center" autoSizePolicy="content" fontFamily="Dialog" fontSize="12" fontStyle="plain" hasBackgroundColor="false" hasLineColor="false" height="18.701171875" modelName="internal" modelPosition="c" textColor="#000000" visible="true" width="43.3515625" x="-6.67578125" y="5.6494140625">DPEP2</y:NodeLabel>
          <y:Shape type="diamond"/>
        </y:ShapeNode>
      </data>
    </node>
    <node id="n127">
      <data key="d6">
        <y:ShapeNode>
          <y:Geometry height="30.0" width="30.0" x="460.41211645757187" y="766.9856742889194"/>
          <y:Fill color="#FF4D4D" transparent="false"/>
          <y:BorderStyle color="#000000" type="line" width="1.0"/>
          <y:NodeLabel alignment="center" autoSizePolicy="content" fontFamily="Dialog" fontSize="12" fontStyle="plain" hasBackgroundColor="false" hasLineColor="false" height="18.701171875" modelName="internal" modelPosition="c" textColor="#000000" visible="true" width="36.009765625" x="-3.0048828125" y="5.6494140625">DPH3</y:NodeLabel>
          <y:Shape type="diamond"/>
        </y:ShapeNode>
      </data>
    </node>
    <node id="n128">
      <data key="d6">
        <y:ShapeNode>
          <y:Geometry height="30.0" width="30.0" x="347.9651393100198" y="163.88067119815526"/>
          <y:Fill color="#0000FF" transparent="false"/>
          <y:BorderStyle color="#000000" type="line" width="1.0"/>
          <y:NodeLabel alignment="center" autoSizePolicy="content" fontFamily="Dialog" fontSize="12" fontStyle="plain" hasBackgroundColor="false" hasLineColor="false" height="18.701171875" modelName="internal" modelPosition="c" textColor="#000000" visible="true" width="44.013671875" x="-7.0068359375" y="5.6494140625">DUSP1</y:NodeLabel>
          <y:Shape type="diamond"/>
        </y:ShapeNode>
      </data>
    </node>
    <node id="n129">
      <data key="d6">
        <y:ShapeNode>
          <y:Geometry height="30.0" width="30.0" x="328.99927600533704" y="579.9968069555048"/>
          <y:Fill color="#0000FF" transparent="false"/>
          <y:BorderStyle color="#000000" type="line" width="1.0"/>
          <y:NodeLabel alignment="center" autoSizePolicy="content" fontFamily="Dialog" fontSize="12" fontStyle="plain" hasBackgroundColor="false" hasLineColor="false" height="18.701171875" modelName="internal" modelPosition="c" textColor="#000000" visible="true" width="50.6875" x="-10.34375" y="5.6494140625">DUSP18</y:NodeLabel>
          <y:Shape type="diamond"/>
        </y:ShapeNode>
      </data>
    </node>
    <node id="n130">
      <data key="d6">
        <y:ShapeNode>
          <y:Geometry height="30.0" width="30.0" x="853.6602130899083" y="511.1056132668628"/>
          <y:Fill color="#F7F7FF" transparent="false"/>
          <y:BorderStyle color="#000000" type="line" width="1.0"/>
          <y:NodeLabel alignment="center" autoSizePolicy="content" fontFamily="Dialog" fontSize="12" fontStyle="plain" hasBackgroundColor="false" hasLineColor="false" height="18.701171875" modelName="internal" modelPosition="c" textColor="#000000" visible="true" width="44.013671875" x="-7.0068359375" y="5.649414062499943">DUSP2</y:NodeLabel>
          <y:Shape type="diamond"/>
        </y:ShapeNode>
      </data>
    </node>
    <node id="n131">
      <data key="d6">
        <y:ShapeNode>
          <y:Geometry height="30.0" width="30.0" x="726.0689850068927" y="521.1482192324356"/>
          <y:Fill color="#F5F5FF" transparent="false"/>
          <y:BorderStyle color="#000000" type="line" width="1.0"/>
          <y:NodeLabel alignment="center" autoSizePolicy="content" fontFamily="Dialog" fontSize="12" fontStyle="plain" hasBackgroundColor="false" hasLineColor="false" height="18.701171875" modelName="internal" modelPosition="c" textColor="#000000" visible="true" width="44.013671875" x="-7.0068359375" y="5.6494140625">DUSP5</y:NodeLabel>
          <y:Shape type="diamond"/>
        </y:ShapeNode>
      </data>
    </node>
    <node id="n132">
      <data key="d6">
        <y:ShapeNode>
          <y:Geometry height="30.0" width="30.0" x="462.529343411373" y="173.61859056970184"/>
          <y:Fill color="#9797FF" transparent="false"/>
          <y:BorderStyle color="#000000" type="line" width="1.0"/>
          <y:NodeLabel alignment="center" autoSizePolicy="content" fontFamily="Dialog" fontSize="12" fontStyle="plain" hasBackgroundColor="false" hasLineColor="false" height="18.701171875" modelName="internal" modelPosition="c" textColor="#000000" visible="true" width="53.341796875" x="-11.6708984375" y="5.6494140625">ECHDC3</y:NodeLabel>
          <y:Shape type="diamond"/>
        </y:ShapeNode>
      </data>
    </node>
    <node id="n133">
      <data key="d6">
        <y:ShapeNode>
          <y:Geometry height="30.0" width="30.0" x="393.1491853400412" y="1101.6068590201378"/>
          <y:Fill color="#FFCDCD" transparent="false"/>
          <y:BorderStyle color="#000000" type="line" width="1.0"/>
          <y:NodeLabel alignment="center" autoSizePolicy="content" fontFamily="Dialog" fontSize="12" fontStyle="plain" hasBackgroundColor="false" hasLineColor="false" height="18.701171875" modelName="internal" modelPosition="c" textColor="#000000" visible="true" width="37.345703125" x="-3.6728515625" y="5.6494140625">EIF3B</y:NodeLabel>
          <y:Shape type="diamond"/>
        </y:ShapeNode>
      </data>
    </node>
    <node id="n134">
      <data key="d6">
        <y:ShapeNode>
          <y:Geometry height="30.0" width="30.0" x="378.6444171657656" y="531.6399519639695"/>
          <y:Fill color="#0000FF" transparent="false"/>
          <y:BorderStyle color="#000000" type="line" width="1.0"/>
          <y:NodeLabel alignment="center" autoSizePolicy="content" fontFamily="Dialog" fontSize="12" fontStyle="plain" hasBackgroundColor="false" hasLineColor="false" height="18.701171875" modelName="internal" modelPosition="c" textColor="#000000" visible="true" width="43.3515625" x="-6.67578125" y="5.6494140625">ENPP3</y:NodeLabel>
          <y:Shape type="diamond"/>
        </y:ShapeNode>
      </data>
    </node>
    <node id="n135">
      <data key="d6">
        <y:ShapeNode>
          <y:Geometry height="30.0" width="30.0" x="503.4242121540587" y="404.40616880051607"/>
          <y:Fill color="#0000FF" transparent="false"/>
          <y:BorderStyle color="#000000" type="line" width="1.0"/>
          <y:NodeLabel alignment="center" autoSizePolicy="content" fontFamily="Dialog" fontSize="12" fontStyle="plain" hasBackgroundColor="false" hasLineColor="false" height="18.701171875" modelName="internal" modelPosition="c" textColor="#000000" visible="true" width="42.689453125" x="-6.3447265625" y="5.6494140625">EPAS1</y:NodeLabel>
          <y:Shape type="diamond"/>
        </y:ShapeNode>
      </data>
    </node>
    <node id="n136">
      <data key="d6">
        <y:ShapeNode>
          <y:Geometry height="30.0" width="30.0" x="770.810407319928" y="760.7639783450863"/>
          <y:Fill color="#FFACAC" transparent="false"/>
          <y:BorderStyle color="#000000" type="line" width="1.0"/>
          <y:NodeLabel alignment="center" autoSizePolicy="content" fontFamily="Dialog" fontSize="12" fontStyle="plain" hasBackgroundColor="false" hasLineColor="false" height="18.701171875" modelName="internal" modelPosition="c" textColor="#000000" visible="true" width="41.359375" x="-5.6796875" y="5.6494140625">EPB41</y:NodeLabel>
          <y:Shape type="diamond"/>
        </y:ShapeNode>
      </data>
    </node>
    <node id="n137">
      <data key="d6">
        <y:ShapeNode>
          <y:Geometry height="30.0" width="30.0" x="229.4855966178066" y="1121.9455817438043"/>
          <y:Fill color="#FFFEFE" transparent="false"/>
          <y:BorderStyle color="#000000" type="line" width="1.0"/>
          <y:NodeLabel alignment="center" autoSizePolicy="content" fontFamily="Dialog" fontSize="12" fontStyle="plain" hasBackgroundColor="false" hasLineColor="false" height="18.701171875" modelName="internal" modelPosition="c" textColor="#000000" visible="true" width="45.349609375" x="-7.6748046875" y="5.6494140625">EPSTI1</y:NodeLabel>
          <y:Shape type="diamond"/>
        </y:ShapeNode>
      </data>
    </node>
    <node id="n138">
      <data key="d6">
        <y:ShapeNode>
          <y:Geometry height="30.0" width="30.0" x="554.8352061311007" y="320.1012717150256"/>
          <y:Fill color="#F8F8FF" transparent="false"/>
          <y:BorderStyle color="#000000" type="line" width="1.0"/>
          <y:NodeLabel alignment="center" autoSizePolicy="content" fontFamily="Dialog" fontSize="12" fontStyle="plain" hasBackgroundColor="false" hasLineColor="false" height="18.701171875" modelName="internal" modelPosition="c" textColor="#000000" visible="true" width="43.3515625" x="-6.67578125" y="5.6494140625">ERBB2</y:NodeLabel>
          <y:Shape type="diamond"/>
        </y:ShapeNode>
      </data>
    </node>
    <node id="n139">
      <data key="d6">
        <y:ShapeNode>
          <y:Geometry height="30.0" width="30.0" x="563.0369570458308" y="948.0241366743858"/>
          <y:Fill color="#FF0000" transparent="false"/>
          <y:BorderStyle color="#000000" type="line" width="1.0"/>
          <y:NodeLabel alignment="center" autoSizePolicy="content" fontFamily="Dialog" fontSize="12" fontStyle="plain" hasBackgroundColor="false" hasLineColor="false" height="18.701171875" modelName="internal" modelPosition="c" textColor="#000000" visible="true" width="29.3359375" x="0.33203125" y="5.6494140625">ERH</y:NodeLabel>
          <y:Shape type="diamond"/>
        </y:ShapeNode>
      </data>
    </node>
    <node id="n140">
      <data key="d6">
        <y:ShapeNode>
          <y:Geometry height="30.0" width="30.0" x="910.4399003170485" y="180.88079994313125"/>
          <y:Fill color="#FFF5F5" transparent="false"/>
          <y:BorderStyle color="#000000" type="line" width="1.0"/>
          <y:NodeLabel alignment="center" autoSizePolicy="content" fontFamily="Dialog" fontSize="12" fontStyle="plain" hasBackgroundColor="false" hasLineColor="false" height="18.701171875" modelName="internal" modelPosition="c" textColor="#000000" visible="true" width="34.01171875" x="-2.005859375" y="5.6494140625">ETS1</y:NodeLabel>
          <y:Shape type="diamond"/>
        </y:ShapeNode>
      </data>
    </node>
    <node id="n141">
      <data key="d6">
        <y:ShapeNode>
          <y:Geometry height="30.0" width="30.0" x="299.532644130418" y="1240.0886518888133"/>
          <y:Fill color="#FFFEFE" transparent="false"/>
          <y:BorderStyle color="#000000" type="line" width="1.0"/>
          <y:NodeLabel alignment="center" autoSizePolicy="content" fontFamily="Dialog" fontSize="12" fontStyle="plain" hasBackgroundColor="false" hasLineColor="false" height="18.701171875" modelName="internal" modelPosition="c" textColor="#000000" visible="true" width="39.337890625" x="-4.6689453125" y="5.6494140625">FAIM3</y:NodeLabel>
          <y:Shape type="diamond"/>
        </y:ShapeNode>
      </data>
    </node>
    <node id="n142">
      <data key="d6">
        <y:ShapeNode>
          <y:Geometry height="30.0" width="30.0" x="90.40220886850125" y="694.8749022687089"/>
          <y:Fill color="#0F0FFF" transparent="false"/>
          <y:BorderStyle color="#000000" type="line" width="1.0"/>
          <y:NodeLabel alignment="center" autoSizePolicy="content" fontFamily="Dialog" fontSize="12" fontStyle="plain" hasBackgroundColor="false" hasLineColor="false" height="18.701171875" modelName="internal" modelPosition="c" textColor="#000000" visible="true" width="57.35546875" x="-13.677734375" y="5.6494140625">FAM100B</y:NodeLabel>
          <y:Shape type="diamond"/>
        </y:ShapeNode>
      </data>
    </node>
    <node id="n143">
      <data key="d6">
        <y:ShapeNode>
          <y:Geometry height="30.0" width="30.0" x="846.9076089842191" y="72.4764167812308"/>
          <y:Fill color="#FFC5C5" transparent="false"/>
          <y:BorderStyle color="#000000" type="line" width="1.0"/>
          <y:NodeLabel alignment="center" autoSizePolicy="content" fontFamily="Dialog" fontSize="12" fontStyle="plain" hasBackgroundColor="false" hasLineColor="false" height="18.701171875" modelName="internal" modelPosition="c" textColor="#000000" visible="true" width="57.35546875" x="-13.677734375" y="5.6494140625">FAM198B</y:NodeLabel>
          <y:Shape type="diamond"/>
        </y:ShapeNode>
      </data>
    </node>
    <node id="n144">
      <data key="d6">
        <y:ShapeNode>
          <y:Geometry height="30.0" width="30.0" x="506.75862635544144" y="696.4864814036309"/>
          <y:Fill color="#3D3DFF" transparent="false"/>
          <y:BorderStyle color="#000000" type="line" width="1.0"/>
          <y:NodeLabel alignment="center" autoSizePolicy="content" fontFamily="Dialog" fontSize="12" fontStyle="plain" hasBackgroundColor="false" hasLineColor="false" height="18.701171875" modelName="internal" modelPosition="c" textColor="#000000" visible="true" width="50.681640625" x="-10.3408203125" y="5.6494140625">FAM46A</y:NodeLabel>
          <y:Shape type="diamond"/>
        </y:ShapeNode>
      </data>
    </node>
    <node id="n145">
      <data key="d6">
        <y:ShapeNode>
          <y:Geometry height="30.0" width="30.0" x="661.596933866418" y="587.4653687812618"/>
          <y:Fill color="#FF0000" transparent="false"/>
          <y:BorderStyle color="#000000" type="line" width="1.0"/>
          <y:NodeLabel alignment="center" autoSizePolicy="content" fontFamily="Dialog" fontSize="12" fontStyle="plain" hasBackgroundColor="false" hasLineColor="false" height="18.701171875" modelName="internal" modelPosition="c" textColor="#000000" visible="true" width="51.34375" x="-10.671875" y="5.6494140625">FAM46C</y:NodeLabel>
          <y:Shape type="diamond"/>
        </y:ShapeNode>
      </data>
    </node>
    <node id="n146">
      <data key="d6">
        <y:ShapeNode>
          <y:Geometry height="30.0" width="30.0" x="561.152954511525" y="262.9269995537313"/>
          <y:Fill color="#FFF9F9" transparent="false"/>
          <y:BorderStyle color="#000000" type="line" width="1.0"/>
          <y:NodeLabel alignment="center" autoSizePolicy="content" fontFamily="Dialog" fontSize="12" fontStyle="plain" hasBackgroundColor="false" hasLineColor="false" height="18.701171875" modelName="internal" modelPosition="c" textColor="#000000" visible="true" width="57.35546875" x="-13.677734375" y="5.6494140625">FAM82A2</y:NodeLabel>
          <y:Shape type="diamond"/>
        </y:ShapeNode>
      </data>
    </node>
    <node id="n147">
      <data key="d6">
        <y:ShapeNode>
          <y:Geometry height="30.0" width="30.0" x="635.1620988133673" y="1235.9701445529545"/>
          <y:Fill color="#7272FF" transparent="false"/>
          <y:BorderStyle color="#000000" type="line" width="1.0"/>
          <y:NodeLabel alignment="center" autoSizePolicy="content" fontFamily="Dialog" fontSize="12" fontStyle="plain" hasBackgroundColor="false" hasLineColor="false" height="18.701171875" modelName="internal" modelPosition="c" textColor="#000000" visible="true" width="34.673828125" x="-2.3369140625" y="5.6494140625">FAR2</y:NodeLabel>
          <y:Shape type="diamond"/>
        </y:ShapeNode>
      </data>
    </node>
    <node id="n148">
      <data key="d6">
        <y:ShapeNode>
          <y:Geometry height="30.0" width="30.0" x="313.8212506765791" y="914.2846585954542"/>
          <y:Fill color="#FF0000" transparent="false"/>
          <y:BorderStyle color="#000000" type="line" width="1.0"/>
          <y:NodeLabel alignment="center" autoSizePolicy="content" fontFamily="Dialog" fontSize="12" fontStyle="plain" hasBackgroundColor="false" hasLineColor="false" height="18.701171875" modelName="internal" modelPosition="c" textColor="#000000" visible="true" width="26.0078125" x="1.99609375" y="5.6494140625">FBL</y:NodeLabel>
          <y:Shape type="diamond"/>
        </y:ShapeNode>
      </data>
    </node>
    <node id="n149">
      <data key="d6">
        <y:ShapeNode>
          <y:Geometry height="30.0" width="30.0" x="698.8626494141944" y="801.6668075119594"/>
          <y:Fill color="#FFA6A6" transparent="false"/>
          <y:BorderStyle color="#000000" type="line" width="1.0"/>
          <y:NodeLabel alignment="center" autoSizePolicy="content" fontFamily="Dialog" fontSize="12" fontStyle="plain" hasBackgroundColor="false" hasLineColor="false" height="18.701171875" modelName="internal" modelPosition="c" textColor="#000000" visible="true" width="43.345703125" x="-6.6728515625" y="5.6494140625">FBXO7</y:NodeLabel>
          <y:Shape type="diamond"/>
        </y:ShapeNode>
      </data>
    </node>
    <node id="n150">
      <data key="d6">
        <y:ShapeNode>
          <y:Geometry height="30.0" width="30.0" x="562.6682426502186" y="539.4693253967062"/>
          <y:Fill color="#FF1A1A" transparent="false"/>
          <y:BorderStyle color="#000000" type="line" width="1.0"/>
          <y:NodeLabel alignment="center" autoSizePolicy="content" fontFamily="Dialog" fontSize="12" fontStyle="plain" hasBackgroundColor="false" hasLineColor="false" height="18.701171875" modelName="internal" modelPosition="c" textColor="#000000" visible="true" width="45.337890625" x="-7.6689453125" y="5.6494140625">FBXW8</y:NodeLabel>
          <y:Shape type="diamond"/>
        </y:ShapeNode>
      </data>
    </node>
    <node id="n151">
      <data key="d6">
        <y:ShapeNode>
          <y:Geometry height="30.0" width="30.0" x="951.4764612839712" y="790.305080455716"/>
          <y:Fill color="#CBCBFF" transparent="false"/>
          <y:BorderStyle color="#000000" type="line" width="1.0"/>
          <y:NodeLabel alignment="center" autoSizePolicy="content" fontFamily="Dialog" fontSize="12" fontStyle="plain" hasBackgroundColor="false" hasLineColor="false" height="18.701171875" modelName="internal" modelPosition="c" textColor="#000000" visible="true" width="36.666015625" x="-3.3330078125" y="5.6494140625">FCAR</y:NodeLabel>
          <y:Shape type="diamond"/>
        </y:ShapeNode>
      </data>
    </node>
    <node id="n152">
      <data key="d6">
        <y:ShapeNode>
          <y:Geometry height="30.0" width="30.0" x="455.7833959029231" y="413.1842730073611"/>
          <y:Fill color="#0000FF" transparent="false"/>
          <y:BorderStyle color="#000000" type="line" width="1.0"/>
          <y:NodeLabel alignment="center" autoSizePolicy="content" fontFamily="Dialog" fontSize="12" fontStyle="plain" hasBackgroundColor="false" hasLineColor="false" height="18.701171875" modelName="internal" modelPosition="c" textColor="#000000" visible="true" width="51.34375" x="-10.671875" y="5.6494140625">FCER1A</y:NodeLabel>
          <y:Shape type="diamond"/>
        </y:ShapeNode>
      </data>
    </node>
    <node id="n153">
      <data key="d6">
        <y:ShapeNode>
          <y:Geometry height="30.0" width="30.0" x="1089.8841081178834" y="605.7420321434788"/>
          <y:Fill color="#FFE4E4" transparent="false"/>
          <y:BorderStyle color="#000000" type="line" width="1.0"/>
          <y:NodeLabel alignment="center" autoSizePolicy="content" fontFamily="Dialog" fontSize="12" fontStyle="plain" hasBackgroundColor="false" hasLineColor="false" height="18.701171875" modelName="internal" modelPosition="c" textColor="#000000" visible="true" width="52.673828125" x="-11.3369140625" y="5.6494140625">FCGR1B</y:NodeLabel>
          <y:Shape type="diamond"/>
        </y:ShapeNode>
      </data>
    </node>
    <node id="n154">
      <data key="d6">
        <y:ShapeNode>
          <y:Geometry height="30.0" width="30.0" x="355.78201780937957" y="1029.4940918618097"/>
          <y:Fill color="#0000FF" transparent="false"/>
          <y:BorderStyle color="#000000" type="line" width="1.0"/>
          <y:NodeLabel alignment="center" autoSizePolicy="content" fontFamily="Dialog" fontSize="12" fontStyle="plain" hasBackgroundColor="false" hasLineColor="false" height="18.701171875" modelName="internal" modelPosition="c" textColor="#000000" visible="true" width="52.673828125" x="-11.3369140625" y="5.6494140625">FCGR2A</y:NodeLabel>
          <y:Shape type="diamond"/>
        </y:ShapeNode>
      </data>
    </node>
    <node id="n155">
      <data key="d6">
        <y:ShapeNode>
          <y:Geometry height="30.0" width="30.0" x="729.0187806759758" y="606.8753980965072"/>
          <y:Fill color="#FF1E1E" transparent="false"/>
          <y:BorderStyle color="#000000" type="line" width="1.0"/>
          <y:NodeLabel alignment="center" autoSizePolicy="content" fontFamily="Dialog" fontSize="12" fontStyle="plain" hasBackgroundColor="false" hasLineColor="false" height="18.701171875" modelName="internal" modelPosition="c" textColor="#000000" visible="true" width="36.666015625" x="-3.3330078125" y="5.6494140625">FECH</y:NodeLabel>
          <y:Shape type="diamond"/>
        </y:ShapeNode>
      </data>
    </node>
    <node id="n156">
      <data key="d6">
        <y:ShapeNode>
          <y:Geometry height="30.0" width="30.0" x="161.1296841382033" y="577.1273920995043"/>
          <y:Fill color="#0000FF" transparent="false"/>
          <y:BorderStyle color="#000000" type="line" width="1.0"/>
          <y:NodeLabel alignment="center" autoSizePolicy="content" fontFamily="Dialog" fontSize="12" fontStyle="plain" hasBackgroundColor="false" hasLineColor="false" height="18.701171875" modelName="internal" modelPosition="c" textColor="#000000" visible="true" width="42.00390625" x="-6.001953125" y="5.6494140625">FFAR2</y:NodeLabel>
          <y:Shape type="diamond"/>
        </y:ShapeNode>
      </data>
    </node>
    <node id="n157">
      <data key="d6">
        <y:ShapeNode>
          <y:Geometry height="30.0" width="30.0" x="1129.3713815129595" y="533.712962227951"/>
          <y:Fill color="#FCFCFF" transparent="false"/>
          <y:BorderStyle color="#000000" type="line" width="1.0"/>
          <y:NodeLabel alignment="center" autoSizePolicy="content" fontFamily="Dialog" fontSize="12" fontStyle="plain" hasBackgroundColor="false" hasLineColor="false" height="18.701171875" modelName="internal" modelPosition="c" textColor="#000000" visible="true" width="46.01171875" x="-8.005859375" y="5.6494140625">FIGNL2</y:NodeLabel>
          <y:Shape type="diamond"/>
        </y:ShapeNode>
      </data>
    </node>
    <node id="n158">
      <data key="d6">
        <y:ShapeNode>
          <y:Geometry height="30.0" width="30.0" x="463.74477742136537" y="280.33969159029436"/>
          <y:Fill color="#FFFEFE" transparent="false"/>
          <y:BorderStyle color="#000000" type="line" width="1.0"/>
          <y:NodeLabel alignment="center" autoSizePolicy="content" fontFamily="Dialog" fontSize="12" fontStyle="plain" hasBackgroundColor="false" hasLineColor="false" height="18.701171875" modelName="internal" modelPosition="c" textColor="#000000" visible="true" width="42.015625" x="-6.0078125" y="5.6494140625">FKBP5</y:NodeLabel>
          <y:Shape type="diamond"/>
        </y:ShapeNode>
      </data>
    </node>
    <node id="n159">
      <data key="d6">
        <y:ShapeNode>
          <y:Geometry height="30.0" width="30.0" x="873.5720340361511" y="1248.7798852254666"/>
          <y:Fill color="#FFECEC" transparent="false"/>
          <y:BorderStyle color="#000000" type="line" width="1.0"/>
          <y:NodeLabel alignment="center" autoSizePolicy="content" fontFamily="Dialog" fontSize="12" fontStyle="plain" hasBackgroundColor="false" hasLineColor="false" height="18.701171875" modelName="internal" modelPosition="c" textColor="#000000" visible="true" width="57.373046875" x="-13.6865234375" y="5.6494140625">FLJ13224</y:NodeLabel>
          <y:Shape type="diamond"/>
        </y:ShapeNode>
      </data>
    </node>
    <node id="n160">
      <data key="d6">
        <y:ShapeNode>
          <y:Geometry height="30.0" width="30.0" x="871.1921892235359" y="863.0850292592748"/>
          <y:Fill color="#FFDEDE" transparent="false"/>
          <y:BorderStyle color="#000000" type="line" width="1.0"/>
          <y:NodeLabel alignment="center" autoSizePolicy="content" fontFamily="Dialog" fontSize="12" fontStyle="plain" hasBackgroundColor="false" hasLineColor="false" height="18.701171875" modelName="internal" modelPosition="c" textColor="#000000" visible="true" width="42.677734375" x="-6.3388671875" y="5.6494140625">FNBP4</y:NodeLabel>
          <y:Shape type="diamond"/>
        </y:ShapeNode>
      </data>
    </node>
    <node id="n161">
      <data key="d6">
        <y:ShapeNode>
          <y:Geometry height="30.0" width="30.0" x="472.22737221008975" y="1049.6821214610263"/>
          <y:Fill color="#0000FF" transparent="false"/>
          <y:BorderStyle color="#000000" type="line" width="1.0"/>
          <y:NodeLabel alignment="center" autoSizePolicy="content" fontFamily="Dialog" fontSize="12" fontStyle="plain" hasBackgroundColor="false" hasLineColor="false" height="18.701171875" modelName="internal" modelPosition="c" textColor="#000000" visible="true" width="28.66796875" x="0.666015625" y="5.6494140625">FOS</y:NodeLabel>
          <y:Shape type="diamond"/>
        </y:ShapeNode>
      </data>
    </node>
    <node id="n162">
      <data key="d6">
        <y:ShapeNode>
          <y:Geometry height="30.0" width="30.0" x="1060.3911164940523" y="282.75671204453715"/>
          <y:Fill color="#FFE6E6" transparent="false"/>
          <y:BorderStyle color="#000000" type="line" width="1.0"/>
          <y:NodeLabel alignment="center" autoSizePolicy="content" fontFamily="Dialog" fontSize="12" fontStyle="plain" hasBackgroundColor="false" hasLineColor="false" height="18.701171875" modelName="internal" modelPosition="c" textColor="#000000" visible="true" width="44.67578125" x="-7.337890625" y="5.6494140625">FOXO1</y:NodeLabel>
          <y:Shape type="diamond"/>
        </y:ShapeNode>
      </data>
    </node>
    <node id="n163">
      <data key="d6">
        <y:ShapeNode>
          <y:Geometry height="30.0" width="30.0" x="317.58162187811655" y="443.6592552572145"/>
          <y:Fill color="#0000FF" transparent="false"/>
          <y:BorderStyle color="#000000" type="line" width="1.0"/>
          <y:NodeLabel alignment="center" autoSizePolicy="content" fontFamily="Dialog" fontSize="12" fontStyle="plain" hasBackgroundColor="false" hasLineColor="false" height="18.701171875" modelName="internal" modelPosition="c" textColor="#000000" visible="true" width="34.673828125" x="-2.3369140625" y="5.6494140625">FPR1</y:NodeLabel>
          <y:Shape type="diamond"/>
        </y:ShapeNode>
      </data>
    </node>
    <node id="n164">
      <data key="d6">
        <y:ShapeNode>
          <y:Geometry height="30.0" width="30.0" x="342.63304054635546" y="389.71394122993166"/>
          <y:Fill color="#0000FF" transparent="false"/>
          <y:BorderStyle color="#000000" type="line" width="1.0"/>
          <y:NodeLabel alignment="center" autoSizePolicy="content" fontFamily="Dialog" fontSize="12" fontStyle="plain" hasBackgroundColor="false" hasLineColor="false" height="18.701171875" modelName="internal" modelPosition="c" textColor="#000000" visible="true" width="36.015625" x="-3.0078125" y="5.6494140625">GAB2</y:NodeLabel>
          <y:Shape type="diamond"/>
        </y:ShapeNode>
      </data>
    </node>
    <node id="n165">
      <data key="d6">
        <y:ShapeNode>
          <y:Geometry height="30.0" width="30.0" x="938.6786204141662" y="858.1005431373799"/>
          <y:Fill color="#FFD3D3" transparent="false"/>
          <y:BorderStyle color="#000000" type="line" width="1.0"/>
          <y:NodeLabel alignment="center" autoSizePolicy="content" fontFamily="Dialog" fontSize="12" fontStyle="plain" hasBackgroundColor="false" hasLineColor="false" height="18.701171875" modelName="internal" modelPosition="c" textColor="#000000" visible="true" width="60.021484375" x="-15.0107421875" y="5.6494140625">GADD45A</y:NodeLabel>
          <y:Shape type="diamond"/>
        </y:ShapeNode>
      </data>
    </node>
    <node id="n166">
      <data key="d6">
        <y:ShapeNode>
          <y:Geometry height="30.0" width="30.0" x="531.6093973008685" y="607.5347731832198"/>
          <y:Fill color="#0000FF" transparent="false"/>
          <y:BorderStyle color="#000000" type="line" width="1.0"/>
          <y:NodeLabel alignment="center" autoSizePolicy="content" fontFamily="Dialog" fontSize="12" fontStyle="plain" hasBackgroundColor="false" hasLineColor="false" height="18.701171875" modelName="internal" modelPosition="c" textColor="#000000" visible="true" width="43.345703125" x="-6.6728515625" y="5.6494140625">GATA2</y:NodeLabel>
          <y:Shape type="diamond"/>
        </y:ShapeNode>
      </data>
    </node>
    <node id="n167">
      <data key="d6">
        <y:ShapeNode>
          <y:Geometry height="30.0" width="30.0" x="1106.810114364344" y="557.0515524186952"/>
          <y:Fill color="#FEFEFF" transparent="false"/>
          <y:BorderStyle color="#000000" type="line" width="1.0"/>
          <y:NodeLabel alignment="center" autoSizePolicy="content" fontFamily="Dialog" fontSize="12" fontStyle="plain" hasBackgroundColor="false" hasLineColor="false" height="18.701171875" modelName="internal" modelPosition="c" textColor="#000000" visible="true" width="36.015625" x="-3.0078125" y="5.6494140625">GBP1</y:NodeLabel>
          <y:Shape type="diamond"/>
        </y:ShapeNode>
      </data>
    </node>
    <node id="n168">
      <data key="d6">
        <y:ShapeNode>
          <y:Geometry height="30.0" width="30.0" x="253.8516115763955" y="532.7977445510332"/>
          <y:Fill color="#3939FF" transparent="false"/>
          <y:BorderStyle color="#000000" type="line" width="1.0"/>
          <y:NodeLabel alignment="center" autoSizePolicy="content" fontFamily="Dialog" fontSize="12" fontStyle="plain" hasBackgroundColor="false" hasLineColor="false" height="18.701171875" modelName="internal" modelPosition="c" textColor="#000000" visible="true" width="37.33984375" x="-3.669921875" y="5.6494140625">GHRL</y:NodeLabel>
          <y:Shape type="diamond"/>
        </y:ShapeNode>
      </data>
    </node>
    <node id="n169">
      <data key="d6">
        <y:ShapeNode>
          <y:Geometry height="30.0" width="30.0" x="103.68255580896334" y="580.9595015829739"/>
          <y:Fill color="#FF0000" transparent="false"/>
          <y:BorderStyle color="#000000" type="line" width="1.0"/>
          <y:NodeLabel alignment="center" autoSizePolicy="content" fontFamily="Dialog" fontSize="12" fontStyle="plain" hasBackgroundColor="false" hasLineColor="false" height="18.701171875" modelName="internal" modelPosition="c" textColor="#000000" visible="true" width="49.345703125" x="-9.6728515625" y="5.6494140625">GIMAP7</y:NodeLabel>
          <y:Shape type="diamond"/>
        </y:ShapeNode>
      </data>
    </node>
    <node id="n170">
      <data key="d6">
        <y:ShapeNode>
          <y:Geometry height="30.0" width="30.0" x="671.7622067581891" y="595.3616484933154"/>
          <y:Fill color="#FF3B3B" transparent="false"/>
          <y:BorderStyle color="#000000" type="line" width="1.0"/>
          <y:NodeLabel alignment="center" autoSizePolicy="content" fontFamily="Dialog" fontSize="12" fontStyle="plain" hasBackgroundColor="false" hasLineColor="false" height="18.701171875" modelName="internal" modelPosition="c" textColor="#000000" visible="true" width="43.3515625" x="-6.67578125" y="5.6494140625">GLRX5</y:NodeLabel>
          <y:Shape type="diamond"/>
        </y:ShapeNode>
      </data>
    </node>
    <node id="n171">
      <data key="d6">
        <y:ShapeNode>
          <y:Geometry height="30.0" width="30.0" x="965.9702666746821" y="658.2365024628835"/>
          <y:Fill color="#FFDCDC" transparent="false"/>
          <y:BorderStyle color="#000000" type="line" width="1.0"/>
          <y:NodeLabel alignment="center" autoSizePolicy="content" fontFamily="Dialog" fontSize="12" fontStyle="plain" hasBackgroundColor="false" hasLineColor="false" height="18.701171875" modelName="internal" modelPosition="c" textColor="#000000" visible="true" width="35.34765625" x="-2.673828125" y="5.6494140625">GLUL</y:NodeLabel>
          <y:Shape type="diamond"/>
        </y:ShapeNode>
      </data>
    </node>
    <node id="n172">
      <data key="d6">
        <y:ShapeNode>
          <y:Geometry height="30.0" width="30.0" x="1080.7910218830443" y="868.3341053945119"/>
          <y:Fill color="#FFD1D1" transparent="false"/>
          <y:BorderStyle color="#000000" type="line" width="1.0"/>
          <y:NodeLabel alignment="center" autoSizePolicy="content" fontFamily="Dialog" fontSize="12" fontStyle="plain" hasBackgroundColor="false" hasLineColor="false" height="18.701171875" modelName="internal" modelPosition="c" textColor="#000000" visible="true" width="40.0" x="-5.0" y="5.6494140625">GMPR</y:NodeLabel>
          <y:Shape type="diamond"/>
        </y:ShapeNode>
      </data>
    </node>
    <node id="n173">
      <data key="d6">
        <y:ShapeNode>
          <y:Geometry height="30.0" width="30.0" x="337.9796952529504" y="278.5456029995198"/>
          <y:Fill color="#E8E8FF" transparent="false"/>
          <y:BorderStyle color="#000000" type="line" width="1.0"/>
          <y:NodeLabel alignment="center" autoSizePolicy="content" fontFamily="Dialog" fontSize="12" fontStyle="plain" hasBackgroundColor="false" hasLineColor="false" height="18.701171875" modelName="internal" modelPosition="c" textColor="#000000" visible="true" width="38.0078125" x="-4.00390625" y="5.6494140625">GPER</y:NodeLabel>
          <y:Shape type="diamond"/>
        </y:ShapeNode>
      </data>
    </node>
    <node id="n174">
      <data key="d6">
        <y:ShapeNode>
          <y:Geometry height="30.0" width="30.0" x="1009.546166426157" y="777.7440316235268"/>
          <y:Fill color="#FFBFBF" transparent="false"/>
          <y:BorderStyle color="#000000" type="line" width="1.0"/>
          <y:NodeLabel alignment="center" autoSizePolicy="content" fontFamily="Dialog" fontSize="12" fontStyle="plain" hasBackgroundColor="false" hasLineColor="false" height="18.701171875" modelName="internal" modelPosition="c" textColor="#000000" visible="true" width="50.025390625" x="-10.0126953125" y="5.6494140625">GPR146</y:NodeLabel>
          <y:Shape type="diamond"/>
        </y:ShapeNode>
      </data>
    </node>
    <node id="n175">
      <data key="d6">
        <y:ShapeNode>
          <y:Geometry height="30.0" width="30.0" x="891.7172719491705" y="427.92553654745694"/>
          <y:Fill color="#FFFEFE" transparent="false"/>
          <y:BorderStyle color="#000000" type="line" width="1.0"/>
          <y:NodeLabel alignment="center" autoSizePolicy="content" fontFamily="Dialog" fontSize="12" fontStyle="plain" hasBackgroundColor="false" hasLineColor="false" height="18.701171875" modelName="internal" modelPosition="c" textColor="#000000" visible="true" width="43.3515625" x="-6.67578125" y="5.6494140625">GPR56</y:NodeLabel>
          <y:Shape type="diamond"/>
        </y:ShapeNode>
      </data>
    </node>
    <node id="n176">
      <data key="d6">
        <y:ShapeNode>
          <y:Geometry height="30.0" width="30.0" x="650.3705738505355" y="770.7456212513872"/>
          <y:Fill color="#8080FF" transparent="false"/>
          <y:BorderStyle color="#000000" type="line" width="1.0"/>
          <y:NodeLabel alignment="center" autoSizePolicy="content" fontFamily="Dialog" fontSize="12" fontStyle="plain" hasBackgroundColor="false" hasLineColor="false" height="18.701171875" modelName="internal" modelPosition="c" textColor="#000000" visible="true" width="55.33984375" x="-12.669921875" y="5.6494140625">GRAMD4</y:NodeLabel>
          <y:Shape type="diamond"/>
        </y:ShapeNode>
      </data>
    </node>
    <node id="n177">
      <data key="d6">
        <y:ShapeNode>
          <y:Geometry height="30.0" width="30.0" x="997.6216494644246" y="696.7492862507296"/>
          <y:Fill color="#9393FF" transparent="false"/>
          <y:BorderStyle color="#000000" type="line" width="1.0"/>
          <y:NodeLabel alignment="center" autoSizePolicy="content" fontFamily="Dialog" fontSize="12" fontStyle="plain" hasBackgroundColor="false" hasLineColor="false" height="18.701171875" modelName="internal" modelPosition="c" textColor="#000000" visible="true" width="44.01953125" x="-7.009765625" y="5.6494140625">GSK3B</y:NodeLabel>
          <y:Shape type="diamond"/>
        </y:ShapeNode>
      </data>
    </node>
    <node id="n178">
      <data key="d6">
        <y:ShapeNode>
          <y:Geometry height="30.0" width="30.0" x="734.2518665023011" y="517.8465438106548"/>
          <y:Fill color="#FF8D8D" transparent="false"/>
          <y:BorderStyle color="#000000" type="line" width="1.0"/>
          <y:NodeLabel alignment="center" autoSizePolicy="content" fontFamily="Dialog" fontSize="12" fontStyle="plain" hasBackgroundColor="false" hasLineColor="false" height="18.701171875" modelName="internal" modelPosition="c" textColor="#000000" visible="true" width="44.67578125" x="-7.337890625" y="5.6494140625">GSTO1</y:NodeLabel>
          <y:Shape type="diamond"/>
        </y:ShapeNode>
      </data>
    </node>
    <node id="n179">
      <data key="d6">
        <y:ShapeNode>
          <y:Geometry height="30.0" width="30.0" x="586.6936944830172" y="656.9746922826326"/>
          <y:Fill color="#FF0000" transparent="false"/>
          <y:BorderStyle color="#000000" type="line" width="1.0"/>
          <y:NodeLabel alignment="center" autoSizePolicy="content" fontFamily="Dialog" fontSize="12" fontStyle="plain" hasBackgroundColor="false" hasLineColor="false" height="18.701171875" modelName="internal" modelPosition="c" textColor="#000000" visible="true" width="50.0078125" x="-10.00390625" y="5.6494140625">GTF2H5</y:NodeLabel>
          <y:Shape type="diamond"/>
        </y:ShapeNode>
      </data>
    </node>
    <node id="n180">
      <data key="d6">
        <y:ShapeNode>
          <y:Geometry height="30.0" width="30.0" x="672.6753557718666" y="85.19315331929795"/>
          <y:Fill color="#FFC1C1" transparent="false"/>
          <y:BorderStyle color="#000000" type="line" width="1.0"/>
          <y:NodeLabel alignment="center" autoSizePolicy="content" fontFamily="Dialog" fontSize="12" fontStyle="plain" hasBackgroundColor="false" hasLineColor="false" height="18.701171875" modelName="internal" modelPosition="c" textColor="#000000" visible="true" width="36.677734375" x="-3.3388671875" y="5.6494140625">GUK1</y:NodeLabel>
          <y:Shape type="diamond"/>
        </y:ShapeNode>
      </data>
    </node>
    <node id="n181">
      <data key="d6">
        <y:ShapeNode>
          <y:Geometry height="30.0" width="30.0" x="670.9177046555585" y="669.5990220807225"/>
          <y:Fill color="#FF0000" transparent="false"/>
          <y:BorderStyle color="#000000" type="line" width="1.0"/>
          <y:NodeLabel alignment="center" autoSizePolicy="content" fontFamily="Dialog" fontSize="12" fontStyle="plain" hasBackgroundColor="false" hasLineColor="false" height="18.701171875" modelName="internal" modelPosition="c" textColor="#000000" visible="true" width="37.345703125" x="-3.6728515625" y="5.6494140625">GYPB</y:NodeLabel>
          <y:Shape type="diamond"/>
        </y:ShapeNode>
      </data>
    </node>
    <node id="n182">
      <data key="d6">
        <y:ShapeNode>
          <y:Geometry height="30.0" width="30.0" x="642.8357636157896" y="703.0561633838518"/>
          <y:Fill color="#FF0000" transparent="false"/>
          <y:BorderStyle color="#000000" type="line" width="1.0"/>
          <y:NodeLabel alignment="center" autoSizePolicy="content" fontFamily="Dialog" fontSize="12" fontStyle="plain" hasBackgroundColor="false" hasLineColor="false" height="18.701171875" modelName="internal" modelPosition="c" textColor="#000000" visible="true" width="37.345703125" x="-3.6728515625" y="5.6494140625">GYPE</y:NodeLabel>
          <y:Shape type="diamond"/>
        </y:ShapeNode>
      </data>
    </node>
    <node id="n183">
      <data key="d6">
        <y:ShapeNode>
          <y:Geometry height="30.0" width="30.0" x="705.7884178554649" y="375.9661945519381"/>
          <y:Fill color="#FFFCFC" transparent="false"/>
          <y:BorderStyle color="#000000" type="line" width="1.0"/>
          <y:NodeLabel alignment="center" autoSizePolicy="content" fontFamily="Dialog" fontSize="12" fontStyle="plain" hasBackgroundColor="false" hasLineColor="false" height="18.701171875" modelName="internal" modelPosition="c" textColor="#000000" visible="true" width="38.6640625" x="-4.33203125" y="5.6494140625">GZMB</y:NodeLabel>
          <y:Shape type="diamond"/>
        </y:ShapeNode>
      </data>
    </node>
    <node id="n184">
      <data key="d6">
        <y:ShapeNode>
          <y:Geometry height="30.0" width="30.0" x="1036.6241871041052" y="803.5517235379408"/>
          <y:Fill color="#FF9797" transparent="false"/>
          <y:BorderStyle color="#000000" type="line" width="1.0"/>
          <y:NodeLabel alignment="center" autoSizePolicy="content" fontFamily="Dialog" fontSize="12" fontStyle="plain" hasBackgroundColor="false" hasLineColor="false" height="18.701171875" modelName="internal" modelPosition="c" textColor="#000000" visible="true" width="38.669921875" x="-4.3349609375" y="5.6494140625">HAGH</y:NodeLabel>
          <y:Shape type="diamond"/>
        </y:ShapeNode>
      </data>
    </node>
    <node id="n185">
      <data key="d6">
        <y:ShapeNode>
          <y:Geometry height="30.0" width="30.0" x="613.1832702016762" y="1132.7014442420398"/>
          <y:Fill color="#5454FF" transparent="false"/>
          <y:BorderStyle color="#000000" type="line" width="1.0"/>
          <y:NodeLabel alignment="center" autoSizePolicy="content" fontFamily="Dialog" fontSize="12" fontStyle="plain" hasBackgroundColor="false" hasLineColor="false" height="18.701171875" modelName="internal" modelPosition="c" textColor="#000000" visible="true" width="27.34375" x="1.328125" y="5.6494140625">HAL</y:NodeLabel>
          <y:Shape type="diamond"/>
        </y:ShapeNode>
      </data>
    </node>
    <node id="n186">
      <data key="d6">
        <y:ShapeNode>
          <y:Geometry height="30.0" width="30.0" x="673.0331120305797" y="485.11898004455605"/>
          <y:Fill color="#FFF8F8" transparent="false"/>
          <y:BorderStyle color="#000000" type="line" width="1.0"/>
          <y:NodeLabel alignment="center" autoSizePolicy="content" fontFamily="Dialog" fontSize="12" fontStyle="plain" hasBackgroundColor="false" hasLineColor="false" height="18.701171875" modelName="internal" modelPosition="c" textColor="#000000" visible="true" width="52.6796875" x="-11.33984375" y="5.6494140625">HAVCR2</y:NodeLabel>
          <y:Shape type="diamond"/>
        </y:ShapeNode>
      </data>
    </node>
    <node id="n187">
      <data key="d6">
        <y:ShapeNode>
          <y:Geometry height="30.0" width="30.0" x="507.57111472343615" y="1273.4716658182285"/>
          <y:Fill color="#2525FF" transparent="false"/>
          <y:BorderStyle color="#000000" type="line" width="1.0"/>
          <y:NodeLabel alignment="center" autoSizePolicy="content" fontFamily="Dialog" fontSize="12" fontStyle="plain" hasBackgroundColor="false" hasLineColor="false" height="18.701171875" modelName="internal" modelPosition="c" textColor="#000000" visible="true" width="35.34765625" x="-2.673828125" y="5.6494140625">HBP1</y:NodeLabel>
          <y:Shape type="diamond"/>
        </y:ShapeNode>
      </data>
    </node>
    <node id="n188">
      <data key="d6">
        <y:ShapeNode>
          <y:Geometry height="30.0" width="30.0" x="1058.6709710105852" y="775.492541453939"/>
          <y:Fill color="#FFE2E2" transparent="false"/>
          <y:BorderStyle color="#000000" type="line" width="1.0"/>
          <y:NodeLabel alignment="center" autoSizePolicy="content" fontFamily="Dialog" fontSize="12" fontStyle="plain" hasBackgroundColor="false" hasLineColor="false" height="18.701171875" modelName="internal" modelPosition="c" textColor="#000000" visible="true" width="36.677734375" x="-3.3388671875" y="5.6494140625">HBQ1</y:NodeLabel>
          <y:Shape type="diamond"/>
        </y:ShapeNode>
      </data>
    </node>
    <node id="n189">
      <data key="d6">
        <y:ShapeNode>
          <y:Geometry height="30.0" width="30.0" x="189.10897691803166" y="544.7019281334889"/>
          <y:Fill color="#0000FF" transparent="false"/>
          <y:BorderStyle color="#000000" type="line" width="1.0"/>
          <y:NodeLabel alignment="center" autoSizePolicy="content" fontFamily="Dialog" fontSize="12" fontStyle="plain" hasBackgroundColor="false" hasLineColor="false" height="18.701171875" modelName="internal" modelPosition="c" textColor="#000000" visible="true" width="29.3359375" x="0.33203125" y="5.6494140625">HCK</y:NodeLabel>
          <y:Shape type="diamond"/>
        </y:ShapeNode>
      </data>
    </node>
    <node id="n190">
      <data key="d6">
        <y:ShapeNode>
          <y:Geometry height="30.0" width="30.0" x="480.1867611018498" y="595.6214996801134"/>
          <y:Fill color="#0000FF" transparent="false"/>
          <y:BorderStyle color="#000000" type="line" width="1.0"/>
          <y:NodeLabel alignment="center" autoSizePolicy="content" fontFamily="Dialog" fontSize="12" fontStyle="plain" hasBackgroundColor="false" hasLineColor="false" height="18.701171875" modelName="internal" modelPosition="c" textColor="#000000" visible="true" width="29.998046875" x="9.765625E-4" y="5.6494140625">HDC</y:NodeLabel>
          <y:Shape type="diamond"/>
        </y:ShapeNode>
      </data>
    </node>
    <node id="n191">
      <data key="d6">
        <y:ShapeNode>
          <y:Geometry height="30.0" width="30.0" x="991.9806323492801" y="704.8834919027609"/>
          <y:Fill color="#FFBDBD" transparent="false"/>
          <y:BorderStyle color="#000000" type="line" width="1.0"/>
          <y:NodeLabel alignment="center" autoSizePolicy="content" fontFamily="Dialog" fontSize="12" fontStyle="plain" hasBackgroundColor="false" hasLineColor="false" height="18.701171875" modelName="internal" modelPosition="c" textColor="#000000" visible="true" width="37.99609375" x="-3.998046875" y="5.6494140625">HDGF</y:NodeLabel>
          <y:Shape type="diamond"/>
        </y:ShapeNode>
      </data>
    </node>
    <node id="n192">
      <data key="d6">
        <y:ShapeNode>
          <y:Geometry height="30.0" width="30.0" x="1110.3684751958017" y="840.3648838280011"/>
          <y:Fill color="#FF6363" transparent="false"/>
          <y:BorderStyle color="#000000" type="line" width="1.0"/>
          <y:NodeLabel alignment="center" autoSizePolicy="content" fontFamily="Dialog" fontSize="12" fontStyle="plain" hasBackgroundColor="false" hasLineColor="false" height="18.701171875" modelName="internal" modelPosition="c" textColor="#000000" visible="true" width="48.666015625" x="-9.3330078125" y="5.6494140625">HEMGN</y:NodeLabel>
          <y:Shape type="diamond"/>
        </y:ShapeNode>
      </data>
    </node>
    <node id="n193">
      <data key="d6">
        <y:ShapeNode>
          <y:Geometry height="30.0" width="30.0" x="899.8282702810122" y="896.5914248522438"/>
          <y:Fill color="#D7D7FF" transparent="false"/>
          <y:BorderStyle color="#000000" type="line" width="1.0"/>
          <y:NodeLabel alignment="center" autoSizePolicy="content" fontFamily="Dialog" fontSize="12" fontStyle="plain" hasBackgroundColor="false" hasLineColor="false" height="18.701171875" modelName="internal" modelPosition="c" textColor="#000000" visible="true" width="45.34375" x="-7.671875" y="5.6494140625">HEMK1</y:NodeLabel>
          <y:Shape type="diamond"/>
        </y:ShapeNode>
      </data>
    </node>
    <node id="n194">
      <data key="d6">
        <y:ShapeNode>
          <y:Geometry height="30.0" width="30.0" x="346.8818025021514" y="1093.125813321523"/>
          <y:Fill color="#D5D5FF" transparent="false"/>
          <y:BorderStyle color="#000000" type="line" width="1.0"/>
          <y:NodeLabel alignment="center" autoSizePolicy="content" fontFamily="Dialog" fontSize="12" fontStyle="plain" hasBackgroundColor="false" hasLineColor="false" height="18.701171875" modelName="internal" modelPosition="c" textColor="#000000" visible="true" width="44.67578125" x="-7.337890625" y="5.6494140625">HERC5</y:NodeLabel>
          <y:Shape type="diamond"/>
        </y:ShapeNode>
      </data>
    </node>
    <node id="n195">
      <data key="d6">
        <y:ShapeNode>
          <y:Geometry height="30.0" width="30.0" x="424.4628252238742" y="847.6423640761044"/>
          <y:Fill color="#FF0000" transparent="false"/>
          <y:BorderStyle color="#000000" type="line" width="1.0"/>
          <y:NodeLabel alignment="center" autoSizePolicy="content" fontFamily="Dialog" fontSize="12" fontStyle="plain" hasBackgroundColor="false" hasLineColor="false" height="18.701171875" modelName="internal" modelPosition="c" textColor="#000000" visible="true" width="48.677734375" x="-9.3388671875" y="5.6494140625">HIGD1A</y:NodeLabel>
          <y:Shape type="diamond"/>
        </y:ShapeNode>
      </data>
    </node>
    <node id="n196">
      <data key="d6">
        <y:ShapeNode>
          <y:Geometry height="30.0" width="30.0" x="464.88978060230835" y="821.0426589153022"/>
          <y:Fill color="#FF0000" transparent="false"/>
          <y:BorderStyle color="#000000" type="line" width="1.0"/>
          <y:NodeLabel alignment="center" autoSizePolicy="content" fontFamily="Dialog" fontSize="12" fontStyle="plain" hasBackgroundColor="false" hasLineColor="false" height="18.701171875" modelName="internal" modelPosition="c" textColor="#000000" visible="true" width="38.669921875" x="-4.3349609375" y="5.6494140625">HINT1</y:NodeLabel>
          <y:Shape type="diamond"/>
        </y:ShapeNode>
      </data>
    </node>
    <node id="n197">
      <data key="d6">
        <y:ShapeNode>
          <y:Geometry height="30.0" width="30.0" x="242.84985760209088" y="655.24754553718"/>
          <y:Fill color="#7B7BFF" transparent="false"/>
          <y:BorderStyle color="#000000" type="line" width="1.0"/>
          <y:NodeLabel alignment="center" autoSizePolicy="content" fontFamily="Dialog" fontSize="12" fontStyle="plain" hasBackgroundColor="false" hasLineColor="false" height="18.701171875" modelName="internal" modelPosition="c" textColor="#000000" visible="true" width="70.017578125" x="-20.0087890625" y="5.6494140625">HIST1H2BD</y:NodeLabel>
          <y:Shape type="diamond"/>
        </y:ShapeNode>
      </data>
    </node>
    <node id="n198">
      <data key="d6">
        <y:ShapeNode>
          <y:Geometry height="30.0" width="30.0" x="138.22869563341715" y="674.8649630143782"/>
          <y:Fill color="#3E3EFF" transparent="false"/>
          <y:BorderStyle color="#000000" type="line" width="1.0"/>
          <y:NodeLabel alignment="center" autoSizePolicy="content" fontFamily="Dialog" fontSize="12" fontStyle="plain" hasBackgroundColor="false" hasLineColor="false" height="18.701171875" modelName="internal" modelPosition="c" textColor="#000000" visible="true" width="70.017578125" x="-20.0087890625" y="5.6494140625">HIST2H2AC</y:NodeLabel>
          <y:Shape type="diamond"/>
        </y:ShapeNode>
      </data>
    </node>
    <node id="n199">
      <data key="d6">
        <y:ShapeNode>
          <y:Geometry height="30.0" width="30.0" x="950.6129247757322" y="758.1142930081484"/>
          <y:Fill color="#F9F9FF" transparent="false"/>
          <y:BorderStyle color="#000000" type="line" width="1.0"/>
          <y:NodeLabel alignment="center" autoSizePolicy="content" fontFamily="Dialog" fontSize="12" fontStyle="plain" hasBackgroundColor="false" hasLineColor="false" height="18.701171875" modelName="internal" modelPosition="c" textColor="#000000" visible="true" width="58.005859375" x="-14.0029296875" y="5.6494140625">HLA-DMB</y:NodeLabel>
          <y:Shape type="diamond"/>
        </y:ShapeNode>
      </data>
    </node>
    <node id="n200">
      <data key="d6">
        <y:ShapeNode>
          <y:Geometry height="30.0" width="30.0" x="1017.6105940357352" y="796.2856765434675"/>
          <y:Fill color="#FF8181" transparent="false"/>
          <y:BorderStyle color="#000000" type="line" width="1.0"/>
          <y:NodeLabel alignment="center" autoSizePolicy="content" fontFamily="Dialog" fontSize="12" fontStyle="plain" hasBackgroundColor="false" hasLineColor="false" height="18.701171875" modelName="internal" modelPosition="c" textColor="#000000" visible="true" width="38.669921875" x="-4.3349609375" y="5.6494140625">HMBS</y:NodeLabel>
          <y:Shape type="diamond"/>
        </y:ShapeNode>
      </data>
    </node>
    <node id="n201">
      <data key="d6">
        <y:ShapeNode>
          <y:Geometry height="30.0" width="30.0" x="619.9502194126343" y="694.4916889153599"/>
          <y:Fill color="#FF0000" transparent="false"/>
          <y:BorderStyle color="#000000" type="line" width="1.0"/>
          <y:NodeLabel alignment="center" autoSizePolicy="content" fontFamily="Dialog" fontSize="12" fontStyle="plain" hasBackgroundColor="false" hasLineColor="false" height="18.701171875" modelName="internal" modelPosition="c" textColor="#000000" visible="true" width="54.677734375" x="-12.3388671875" y="5.6494140625">HMGXB4</y:NodeLabel>
          <y:Shape type="diamond"/>
        </y:ShapeNode>
      </data>
    </node>
    <node id="n202">
      <data key="d6">
        <y:ShapeNode>
          <y:Geometry height="30.0" width="30.0" x="105.64999697440192" y="1076.686967310712"/>
          <y:Fill color="#C3C3FF" transparent="false"/>
          <y:BorderStyle color="#000000" type="line" width="1.0"/>
          <y:NodeLabel alignment="center" autoSizePolicy="content" fontFamily="Dialog" fontSize="12" fontStyle="plain" hasBackgroundColor="false" hasLineColor="false" height="18.701171875" modelName="internal" modelPosition="c" textColor="#000000" visible="true" width="46.673828125" x="-8.3369140625" y="5.6494140625">HMOX1</y:NodeLabel>
          <y:Shape type="diamond"/>
        </y:ShapeNode>
      </data>
    </node>
    <node id="n203">
      <data key="d6">
        <y:ShapeNode>
          <y:Geometry height="30.0" width="30.0" x="598.7929598600663" y="655.5770974454418"/>
          <y:Fill color="#0000FF" transparent="false"/>
          <y:BorderStyle color="#000000" type="line" width="1.0"/>
          <y:NodeLabel alignment="center" autoSizePolicy="content" fontFamily="Dialog" fontSize="12" fontStyle="plain" hasBackgroundColor="false" hasLineColor="false" height="18.701171875" modelName="internal" modelPosition="c" textColor="#000000" visible="true" width="44.67578125" x="-7.337890625" y="5.6494140625">HSH2D</y:NodeLabel>
          <y:Shape type="diamond"/>
        </y:ShapeNode>
      </data>
    </node>
    <node id="n204">
      <data key="d6">
        <y:ShapeNode>
          <y:Geometry height="30.0" width="30.0" x="656.1797573052481" y="799.8856893345687"/>
          <y:Fill color="#FF0000" transparent="false"/>
          <y:BorderStyle color="#000000" type="line" width="1.0"/>
          <y:NodeLabel alignment="center" autoSizePolicy="content" fontFamily="Dialog" fontSize="12" fontStyle="plain" hasBackgroundColor="false" hasLineColor="false" height="18.701171875" modelName="internal" modelPosition="c" textColor="#000000" visible="true" width="43.3515625" x="-6.67578125" y="5.6494140625">HSPE1</y:NodeLabel>
          <y:Shape type="diamond"/>
        </y:ShapeNode>
      </data>
    </node>
    <node id="n205">
      <data key="d6">
        <y:ShapeNode>
          <y:Geometry height="30.0" width="30.0" x="137.81230101956123" y="690.9311243035922"/>
          <y:Fill color="#FF0000" transparent="false"/>
          <y:BorderStyle color="#000000" type="line" width="1.0"/>
          <y:NodeLabel alignment="center" autoSizePolicy="content" fontFamily="Dialog" fontSize="12" fontStyle="plain" hasBackgroundColor="false" hasLineColor="false" height="18.701171875" modelName="internal" modelPosition="c" textColor="#000000" visible="true" width="30.677734375" x="-0.3388671875" y="5.6494140625">IAH1</y:NodeLabel>
          <y:Shape type="diamond"/>
        </y:ShapeNode>
      </data>
    </node>
    <node id="n206">
      <data key="d6">
        <y:ShapeNode>
          <y:Geometry height="30.0" width="30.0" x="408.46119297329403" y="175.51410320684602"/>
          <y:Fill color="#FFF5F5" transparent="false"/>
          <y:BorderStyle color="#000000" type="line" width="1.0"/>
          <y:NodeLabel alignment="center" autoSizePolicy="content" fontFamily="Dialog" fontSize="12" fontStyle="plain" hasBackgroundColor="false" hasLineColor="false" height="18.701171875" modelName="internal" modelPosition="c" textColor="#000000" visible="true" width="22.673828125" x="3.6630859375" y="5.6494140625">ID2</y:NodeLabel>
          <y:Shape type="diamond"/>
        </y:ShapeNode>
      </data>
    </node>
    <node id="n207">
      <data key="d6">
        <y:ShapeNode>
          <y:Geometry height="30.0" width="30.0" x="1183.020013451414" y="294.3927528193635"/>
          <y:Fill color="#EFEFFF" transparent="false"/>
          <y:BorderStyle color="#000000" type="line" width="1.0"/>
          <y:NodeLabel alignment="center" autoSizePolicy="content" fontFamily="Dialog" fontSize="12" fontStyle="plain" hasBackgroundColor="false" hasLineColor="false" height="18.701171875" modelName="internal" modelPosition="c" textColor="#000000" visible="true" width="31.33984375" x="-0.669921875" y="5.6494140625">IDH2</y:NodeLabel>
          <y:Shape type="diamond"/>
        </y:ShapeNode>
      </data>
    </node>
    <node id="n208">
      <data key="d6">
        <y:ShapeNode>
          <y:Geometry height="30.0" width="30.0" x="260.777990563238" y="1075.526703509192"/>
          <y:Fill color="#E4E4FF" transparent="false"/>
          <y:BorderStyle color="#000000" type="line" width="1.0"/>
          <y:NodeLabel alignment="center" autoSizePolicy="content" fontFamily="Dialog" fontSize="12" fontStyle="plain" hasBackgroundColor="false" hasLineColor="false" height="18.701171875" modelName="internal" modelPosition="c" textColor="#000000" visible="true" width="38.01953125" x="-4.009765625" y="5.6494140625">IFI44L</y:NodeLabel>
          <y:Shape type="diamond"/>
        </y:ShapeNode>
      </data>
    </node>
    <node id="n209">
      <data key="d6">
        <y:ShapeNode>
          <y:Geometry height="30.0" width="30.0" x="713.8173086022096" y="625.7019658899558"/>
          <y:Fill color="#FF1D1D" transparent="false"/>
          <y:BorderStyle color="#000000" type="line" width="1.0"/>
          <y:NodeLabel alignment="center" autoSizePolicy="content" fontFamily="Dialog" fontSize="12" fontStyle="plain" hasBackgroundColor="false" hasLineColor="false" height="18.701171875" modelName="internal" modelPosition="c" textColor="#000000" visible="true" width="40.005859375" x="-5.0029296875" y="5.6494140625">IFIT1B</y:NodeLabel>
          <y:Shape type="diamond"/>
        </y:ShapeNode>
      </data>
    </node>
    <node id="n210">
      <data key="d6">
        <y:ShapeNode>
          <y:Geometry height="30.0" width="30.0" x="299.94423755829905" y="1116.7307632028123"/>
          <y:Fill color="#6262FF" transparent="false"/>
          <y:BorderStyle color="#000000" type="line" width="1.0"/>
          <y:NodeLabel alignment="center" autoSizePolicy="content" fontFamily="Dialog" fontSize="12" fontStyle="plain" hasBackgroundColor="false" hasLineColor="false" height="18.701171875" modelName="internal" modelPosition="c" textColor="#000000" visible="true" width="32.001953125" x="-1.0009765625" y="5.6494140625">IFIT2</y:NodeLabel>
          <y:Shape type="diamond"/>
        </y:ShapeNode>
      </data>
    </node>
    <node id="n211">
      <data key="d6">
        <y:ShapeNode>
          <y:Geometry height="30.0" width="30.0" x="294.9744339079669" y="1173.3388275104446"/>
          <y:Fill color="#A1A1FF" transparent="false"/>
          <y:BorderStyle color="#000000" type="line" width="1.0"/>
          <y:NodeLabel alignment="center" autoSizePolicy="content" fontFamily="Dialog" fontSize="12" fontStyle="plain" hasBackgroundColor="false" hasLineColor="false" height="18.701171875" modelName="internal" modelPosition="c" textColor="#000000" visible="true" width="32.001953125" x="-1.0009765625" y="5.6494140625">IFIT3</y:NodeLabel>
          <y:Shape type="diamond"/>
        </y:ShapeNode>
      </data>
    </node>
    <node id="n212">
      <data key="d6">
        <y:ShapeNode>
          <y:Geometry height="30.0" width="30.0" x="204.4406665675674" y="612.4023115985893"/>
          <y:Fill color="#0000FF" transparent="false"/>
          <y:BorderStyle color="#000000" type="line" width="1.0"/>
          <y:NodeLabel alignment="center" autoSizePolicy="content" fontFamily="Dialog" fontSize="12" fontStyle="plain" hasBackgroundColor="false" hasLineColor="false" height="18.701171875" modelName="internal" modelPosition="c" textColor="#000000" visible="true" width="41.998046875" x="-5.9990234375" y="5.6494140625">IFITM2</y:NodeLabel>
          <y:Shape type="diamond"/>
        </y:ShapeNode>
      </data>
    </node>
    <node id="n213">
      <data key="d6">
        <y:ShapeNode>
          <y:Geometry height="30.0" width="30.0" x="1120.3726642645743" y="789.6915542161281"/>
          <y:Fill color="#AAAAFF" transparent="false"/>
          <y:BorderStyle color="#000000" type="line" width="1.0"/>
          <y:NodeLabel alignment="center" autoSizePolicy="content" fontFamily="Dialog" fontSize="12" fontStyle="plain" hasBackgroundColor="false" hasLineColor="false" height="18.701171875" modelName="internal" modelPosition="c" textColor="#000000" visible="true" width="46.673828125" x="-8.3369140625" y="5.6494140625">IFNAR1</y:NodeLabel>
          <y:Shape type="diamond"/>
        </y:ShapeNode>
      </data>
    </node>
    <node id="n214">
      <data key="d6">
        <y:ShapeNode>
          <y:Geometry height="30.0" width="30.0" x="759.399699484719" y="657.6568735903761"/>
          <y:Fill color="#8686FF" transparent="false"/>
          <y:BorderStyle color="#000000" type="line" width="1.0"/>
          <y:NodeLabel alignment="center" autoSizePolicy="content" fontFamily="Dialog" fontSize="12" fontStyle="plain" hasBackgroundColor="false" hasLineColor="false" height="18.701171875" modelName="internal" modelPosition="c" textColor="#000000" visible="true" width="46.673828125" x="-8.3369140625" y="5.6494140625">IFNAR2</y:NodeLabel>
          <y:Shape type="diamond"/>
        </y:ShapeNode>
      </data>
    </node>
    <node id="n215">
      <data key="d6">
        <y:ShapeNode>
          <y:Geometry height="30.0" width="30.0" x="916.3119926979837" y="656.5190992835223"/>
          <y:Fill color="#FFBFBF" transparent="false"/>
          <y:BorderStyle color="#000000" type="line" width="1.0"/>
          <y:NodeLabel alignment="center" autoSizePolicy="content" fontFamily="Dialog" fontSize="12" fontStyle="plain" hasBackgroundColor="false" hasLineColor="false" height="18.701171875" modelName="internal" modelPosition="c" textColor="#000000" visible="true" width="53.353515625" x="-11.6767578125" y="5.6494140625">IGF2BP2</y:NodeLabel>
          <y:Shape type="diamond"/>
        </y:ShapeNode>
      </data>
    </node>
    <node id="n216">
      <data key="d6">
        <y:ShapeNode>
          <y:Geometry height="30.0" width="30.0" x="849.7174369055265" y="700.982368935615"/>
          <y:Fill color="#FF9696" transparent="false"/>
          <y:BorderStyle color="#000000" type="line" width="1.0"/>
          <y:NodeLabel alignment="center" autoSizePolicy="content" fontFamily="Dialog" fontSize="12" fontStyle="plain" hasBackgroundColor="false" hasLineColor="false" height="18.701171875" modelName="internal" modelPosition="c" textColor="#000000" visible="true" width="46.6796875" x="-8.33984375" y="5.6494140625">IGFBP1</y:NodeLabel>
          <y:Shape type="diamond"/>
        </y:ShapeNode>
      </data>
    </node>
    <node id="n217">
      <data key="d6">
        <y:ShapeNode>
          <y:Geometry height="30.0" width="30.0" x="218.52244664044764" y="567.3663457840853"/>
          <y:Fill color="#0000FF" transparent="false"/>
          <y:BorderStyle color="#000000" type="line" width="1.0"/>
          <y:NodeLabel alignment="center" autoSizePolicy="content" fontFamily="Dialog" fontSize="12" fontStyle="plain" hasBackgroundColor="false" hasLineColor="false" height="18.701171875" modelName="internal" modelPosition="c" textColor="#000000" visible="true" width="44.025390625" x="-7.0126953125" y="5.6494140625">IL17RA</y:NodeLabel>
          <y:Shape type="diamond"/>
        </y:ShapeNode>
      </data>
    </node>
    <node id="n218">
      <data key="d6">
        <y:ShapeNode>
          <y:Geometry height="30.0" width="30.0" x="202.51852333395772" y="1062.0016610133355"/>
          <y:Fill color="#D2D2FF" transparent="false"/>
          <y:BorderStyle color="#000000" type="line" width="1.0"/>
          <y:NodeLabel alignment="center" autoSizePolicy="content" fontFamily="Dialog" fontSize="12" fontStyle="plain" hasBackgroundColor="false" hasLineColor="false" height="18.701171875" modelName="internal" modelPosition="c" textColor="#000000" visible="true" width="42.6953125" x="-6.34765625" y="5.6494140625">IL18R1</y:NodeLabel>
          <y:Shape type="diamond"/>
        </y:ShapeNode>
      </data>
    </node>
    <node id="n219">
      <data key="d6">
        <y:ShapeNode>
          <y:Geometry height="30.0" width="30.0" x="718.8524720641213" y="118.23183867117154"/>
          <y:Fill color="#E8E8FF" transparent="false"/>
          <y:BorderStyle color="#000000" type="line" width="1.0"/>
          <y:NodeLabel alignment="center" autoSizePolicy="content" fontFamily="Dialog" fontSize="12" fontStyle="plain" hasBackgroundColor="false" hasLineColor="false" height="18.701171875" modelName="internal" modelPosition="c" textColor="#000000" visible="true" width="37.3515625" x="-3.67578125" y="5.6494140625">IL2RB</y:NodeLabel>
          <y:Shape type="diamond"/>
        </y:ShapeNode>
      </data>
    </node>
    <node id="n220">
      <data key="d6">
        <y:ShapeNode>
          <y:Geometry height="30.0" width="30.0" x="944.8503038539815" y="927.077772789277"/>
          <y:Fill color="#FFF2F2" transparent="false"/>
          <y:BorderStyle color="#000000" type="line" width="1.0"/>
          <y:NodeLabel alignment="center" autoSizePolicy="content" fontFamily="Dialog" fontSize="12" fontStyle="plain" hasBackgroundColor="false" hasLineColor="false" height="18.701171875" modelName="internal" modelPosition="c" textColor="#000000" visible="true" width="30.00390625" x="-0.001953125" y="5.6494140625">IRF8</y:NodeLabel>
          <y:Shape type="diamond"/>
        </y:ShapeNode>
      </data>
    </node>
    <node id="n221">
      <data key="d6">
        <y:ShapeNode>
          <y:Geometry height="30.0" width="30.0" x="433.3470143374333" y="244.5675681213129"/>
          <y:Fill color="#7E7EFF" transparent="false"/>
          <y:BorderStyle color="#000000" type="line" width="1.0"/>
          <y:NodeLabel alignment="center" autoSizePolicy="content" fontFamily="Dialog" fontSize="12" fontStyle="plain" hasBackgroundColor="false" hasLineColor="false" height="18.701171875" modelName="internal" modelPosition="c" textColor="#000000" visible="true" width="30.677734375" x="-0.3388671875" y="5.6494140625">IRS2</y:NodeLabel>
          <y:Shape type="diamond"/>
        </y:ShapeNode>
      </data>
    </node>
    <node id="n222">
      <data key="d6">
        <y:ShapeNode>
          <y:Geometry height="30.0" width="30.0" x="825.119942367229" y="15.0"/>
          <y:Fill color="#FFE4E4" transparent="false"/>
          <y:BorderStyle color="#000000" type="line" width="1.0"/>
          <y:NodeLabel alignment="center" autoSizePolicy="content" fontFamily="Dialog" fontSize="12" fontStyle="plain" hasBackgroundColor="false" hasLineColor="false" height="18.701171875" modelName="internal" modelPosition="c" textColor="#000000" visible="true" width="22.66796875" x="3.666015625" y="5.6494140625">ITK</y:NodeLabel>
          <y:Shape type="diamond"/>
        </y:ShapeNode>
      </data>
    </node>
    <node id="n223">
      <data key="d6">
        <y:ShapeNode>
          <y:Geometry height="30.0" width="30.0" x="700.7770087141378" y="708.0721606792085"/>
          <y:Fill color="#FF5151" transparent="false"/>
          <y:BorderStyle color="#000000" type="line" width="1.0"/>
          <y:NodeLabel alignment="center" autoSizePolicy="content" fontFamily="Dialog" fontSize="12" fontStyle="plain" hasBackgroundColor="false" hasLineColor="false" height="18.701171875" modelName="internal" modelPosition="c" textColor="#000000" visible="true" width="36.677734375" x="-3.3388671875" y="5.6494140625">ITLN1</y:NodeLabel>
          <y:Shape type="diamond"/>
        </y:ShapeNode>
      </data>
    </node>
    <node id="n224">
      <data key="d6">
        <y:ShapeNode>
          <y:Geometry height="30.0" width="30.0" x="380.3507736767417" y="1313.5222522589129"/>
          <y:Fill color="#B5B5FF" transparent="false"/>
          <y:BorderStyle color="#000000" type="line" width="1.0"/>
          <y:NodeLabel alignment="center" autoSizePolicy="content" fontFamily="Dialog" fontSize="12" fontStyle="plain" hasBackgroundColor="false" hasLineColor="false" height="18.701171875" modelName="internal" modelPosition="c" textColor="#000000" visible="true" width="40.0" x="-5.0" y="5.6494140625">ITM2C</y:NodeLabel>
          <y:Shape type="diamond"/>
        </y:ShapeNode>
      </data>
    </node>
    <node id="n225">
      <data key="d6">
        <y:ShapeNode>
          <y:Geometry height="30.0" width="30.0" x="950.5655040693478" y="590.1495149523338"/>
          <y:Fill color="#FF7D7D" transparent="false"/>
          <y:BorderStyle color="#000000" type="line" width="1.0"/>
          <y:NodeLabel alignment="center" autoSizePolicy="content" fontFamily="Dialog" fontSize="12" fontStyle="plain" hasBackgroundColor="false" hasLineColor="false" height="18.701171875" modelName="internal" modelPosition="c" textColor="#000000" visible="true" width="43.3515625" x="-6.67578125" y="5.6494140625">KANK2</y:NodeLabel>
          <y:Shape type="diamond"/>
        </y:ShapeNode>
      </data>
    </node>
    <node id="n226">
      <data key="d6">
        <y:ShapeNode>
          <y:Geometry height="30.0" width="30.0" x="602.2227371617553" y="1223.4783337870979"/>
          <y:Fill color="#6A6AFF" transparent="false"/>
          <y:BorderStyle color="#000000" type="line" width="1.0"/>
          <y:NodeLabel alignment="center" autoSizePolicy="content" fontFamily="Dialog" fontSize="12" fontStyle="plain" hasBackgroundColor="false" hasLineColor="false" height="18.701171875" modelName="internal" modelPosition="c" textColor="#000000" visible="true" width="48.68359375" x="-9.341796875" y="5.6494140625">KCNJ15</y:NodeLabel>
          <y:Shape type="diamond"/>
        </y:ShapeNode>
      </data>
    </node>
    <node id="n227">
      <data key="d6">
        <y:ShapeNode>
          <y:Geometry height="30.0" width="30.0" x="989.899748016332" y="437.1906299107937"/>
          <y:Fill color="#9595FF" transparent="false"/>
          <y:BorderStyle color="#000000" type="line" width="1.0"/>
          <y:NodeLabel alignment="center" autoSizePolicy="content" fontFamily="Dialog" fontSize="12" fontStyle="plain" hasBackgroundColor="false" hasLineColor="false" height="18.701171875" modelName="internal" modelPosition="c" textColor="#000000" visible="true" width="42.009765625" x="-6.0048828125" y="5.6494140625">KCNJ2</y:NodeLabel>
          <y:Shape type="diamond"/>
        </y:ShapeNode>
      </data>
    </node>
    <node id="n228">
      <data key="d6">
        <y:ShapeNode>
          <y:Geometry height="30.0" width="30.0" x="1060.4266783255039" y="825.8367061376068"/>
          <y:Fill color="#FFC1C1" transparent="false"/>
          <y:BorderStyle color="#000000" type="line" width="1.0"/>
          <y:NodeLabel alignment="center" autoSizePolicy="content" fontFamily="Dialog" fontSize="12" fontStyle="plain" hasBackgroundColor="false" hasLineColor="false" height="18.701171875" modelName="internal" modelPosition="c" textColor="#000000" visible="true" width="26.681640625" x="1.6591796875" y="5.6494140625">KEL</y:NodeLabel>
          <y:Shape type="diamond"/>
        </y:ShapeNode>
      </data>
    </node>
    <node id="n229">
      <data key="d6">
        <y:ShapeNode>
          <y:Geometry height="30.0" width="30.0" x="441.3698659559555" y="604.8351075997937"/>
          <y:Fill color="#0000FF" transparent="false"/>
          <y:BorderStyle color="#000000" type="line" width="1.0"/>
          <y:NodeLabel alignment="center" autoSizePolicy="content" fontFamily="Dialog" fontSize="12" fontStyle="plain" hasBackgroundColor="false" hasLineColor="false" height="18.701171875" modelName="internal" modelPosition="c" textColor="#000000" visible="true" width="58.041015625" x="-14.0205078125" y="5.6494140625">KIAA0247</y:NodeLabel>
          <y:Shape type="diamond"/>
        </y:ShapeNode>
      </data>
    </node>
    <node id="n230">
      <data key="d6">
        <y:ShapeNode>
          <y:Geometry height="30.0" width="30.0" x="880.8055455661727" y="126.26388153074754"/>
          <y:Fill color="#FFD8D8" transparent="false"/>
          <y:BorderStyle color="#000000" type="line" width="1.0"/>
          <y:NodeLabel alignment="center" autoSizePolicy="content" fontFamily="Dialog" fontSize="12" fontStyle="plain" hasBackgroundColor="false" hasLineColor="false" height="18.701171875" modelName="internal" modelPosition="c" textColor="#000000" visible="true" width="58.041015625" x="-14.0205078125" y="5.6494140625">KIAA1147</y:NodeLabel>
          <y:Shape type="diamond"/>
        </y:ShapeNode>
      </data>
    </node>
    <node id="n231">
      <data key="d6">
        <y:ShapeNode>
          <y:Geometry height="30.0" width="30.0" x="34.06948225835583" y="1076.686967310712"/>
          <y:Fill color="#C7C7FF" transparent="false"/>
          <y:BorderStyle color="#000000" type="line" width="1.0"/>
          <y:NodeLabel alignment="center" autoSizePolicy="content" fontFamily="Dialog" fontSize="12" fontStyle="plain" hasBackgroundColor="false" hasLineColor="false" height="18.701171875" modelName="internal" modelPosition="c" textColor="#000000" visible="true" width="44.01953125" x="-7.009765625" y="5.6494140625">KIF21B</y:NodeLabel>
          <y:Shape type="diamond"/>
        </y:ShapeNode>
      </data>
    </node>
    <node id="n232">
      <data key="d6">
        <y:ShapeNode>
          <y:Geometry height="30.0" width="30.0" x="880.0164626623483" y="461.16180870100817"/>
          <y:Fill color="#DDDDFF" transparent="false"/>
          <y:BorderStyle color="#000000" type="line" width="1.0"/>
          <y:NodeLabel alignment="center" autoSizePolicy="content" fontFamily="Dialog" fontSize="12" fontStyle="plain" hasBackgroundColor="false" hasLineColor="false" height="18.701171875" modelName="internal" modelPosition="c" textColor="#000000" visible="true" width="52.69140625" x="-11.345703125" y="5.6494140625">KIR3DL1</y:NodeLabel>
          <y:Shape type="diamond"/>
        </y:ShapeNode>
      </data>
    </node>
    <node id="n233">
      <data key="d6">
        <y:ShapeNode>
          <y:Geometry height="30.0" width="30.0" x="310.7121765606303" y="317.20348976675956"/>
          <y:Fill color="#FFC5C5" transparent="false"/>
          <y:BorderStyle color="#000000" type="line" width="1.0"/>
          <y:NodeLabel alignment="center" autoSizePolicy="content" fontFamily="Dialog" fontSize="12" fontStyle="plain" hasBackgroundColor="false" hasLineColor="false" height="18.701171875" modelName="internal" modelPosition="c" textColor="#000000" visible="true" width="32.681640625" x="-1.3408203125" y="5.6494140625">KLF9</y:NodeLabel>
          <y:Shape type="diamond"/>
        </y:ShapeNode>
      </data>
    </node>
    <node id="n234">
      <data key="d6">
        <y:ShapeNode>
          <y:Geometry height="30.0" width="30.0" x="887.9033339219891" y="892.9461985780509"/>
          <y:Fill color="#FFFDFD" transparent="false"/>
          <y:BorderStyle color="#000000" type="line" width="1.0"/>
          <y:NodeLabel alignment="center" autoSizePolicy="content" fontFamily="Dialog" fontSize="12" fontStyle="plain" hasBackgroundColor="false" hasLineColor="false" height="18.701171875" modelName="internal" modelPosition="c" textColor="#000000" visible="true" width="40.69140625" x="-5.345703125" y="5.6494140625">KLHL3</y:NodeLabel>
          <y:Shape type="diamond"/>
        </y:ShapeNode>
      </data>
    </node>
    <node id="n235">
      <data key="d6">
        <y:ShapeNode>
          <y:Geometry height="30.0" width="30.0" x="282.1403602884062" y="255.3073376684638"/>
          <y:Fill color="#FFCECE" transparent="false"/>
          <y:BorderStyle color="#000000" type="line" width="1.0"/>
          <y:NodeLabel alignment="center" autoSizePolicy="content" fontFamily="Dialog" fontSize="12" fontStyle="plain" hasBackgroundColor="false" hasLineColor="false" height="18.701171875" modelName="internal" modelPosition="c" textColor="#000000" visible="true" width="42.68359375" x="-6.341796875" y="5.6494140625">KLRD1</y:NodeLabel>
          <y:Shape type="diamond"/>
        </y:ShapeNode>
      </data>
    </node>
    <node id="n236">
      <data key="d6">
        <y:ShapeNode>
          <y:Geometry height="30.0" width="30.0" x="600.1294002613866" y="584.670991762076"/>
          <y:Fill color="#FF8686" transparent="false"/>
          <y:BorderStyle color="#000000" type="line" width="1.0"/>
          <y:NodeLabel alignment="center" autoSizePolicy="content" fontFamily="Dialog" fontSize="12" fontStyle="plain" hasBackgroundColor="false" hasLineColor="false" height="18.701171875" modelName="internal" modelPosition="c" textColor="#000000" visible="true" width="34.673828125" x="-2.3369140625" y="5.6494140625">KRT1</y:NodeLabel>
          <y:Shape type="diamond"/>
        </y:ShapeNode>
      </data>
    </node>
    <node id="n237">
      <data key="d6">
        <y:ShapeNode>
          <y:Geometry height="30.0" width="30.0" x="265.5386142075058" y="708.1457527195043"/>
          <y:Fill color="#0000FF" transparent="false"/>
          <y:BorderStyle color="#000000" type="line" width="1.0"/>
          <y:NodeLabel alignment="center" autoSizePolicy="content" fontFamily="Dialog" fontSize="12" fontStyle="plain" hasBackgroundColor="false" hasLineColor="false" height="18.701171875" modelName="internal" modelPosition="c" textColor="#000000" visible="true" width="41.34765625" x="-5.673828125" y="5.6494140625">KRT23</y:NodeLabel>
          <y:Shape type="diamond"/>
        </y:ShapeNode>
      </data>
    </node>
    <node id="n238">
      <data key="d6">
        <y:ShapeNode>
          <y:Geometry height="30.0" width="30.0" x="619.573879711907" y="404.80197081659213"/>
          <y:Fill color="#3232FF" transparent="false"/>
          <y:BorderStyle color="#000000" type="line" width="1.0"/>
          <y:NodeLabel alignment="center" autoSizePolicy="content" fontFamily="Dialog" fontSize="12" fontStyle="plain" hasBackgroundColor="false" hasLineColor="false" height="18.701171875" modelName="internal" modelPosition="c" textColor="#000000" visible="true" width="41.34765625" x="-5.673828125" y="5.6494140625">KRT86</y:NodeLabel>
          <y:Shape type="diamond"/>
        </y:ShapeNode>
      </data>
    </node>
    <node id="n239">
      <data key="d6">
        <y:ShapeNode>
          <y:Geometry height="30.0" width="30.0" x="883.2363290451506" y="252.34033164026584"/>
          <y:Fill color="#FFC4C4" transparent="false"/>
          <y:BorderStyle color="#000000" type="line" width="1.0"/>
          <y:NodeLabel alignment="center" autoSizePolicy="content" fontFamily="Dialog" fontSize="12" fontStyle="plain" hasBackgroundColor="false" hasLineColor="false" height="18.701171875" modelName="internal" modelPosition="c" textColor="#000000" visible="true" width="37.33984375" x="-3.669921875" y="5.6494140625">KYNU</y:NodeLabel>
          <y:Shape type="diamond"/>
        </y:ShapeNode>
      </data>
    </node>
    <node id="n240">
      <data key="d6">
        <y:ShapeNode>
          <y:Geometry height="30.0" width="30.0" x="543.4873610751498" y="500.98056228584767"/>
          <y:Fill color="#0000FF" transparent="false"/>
          <y:BorderStyle color="#000000" type="line" width="1.0"/>
          <y:NodeLabel alignment="center" autoSizePolicy="content" fontFamily="Dialog" fontSize="12" fontStyle="plain" hasBackgroundColor="false" hasLineColor="false" height="18.701171875" modelName="internal" modelPosition="c" textColor="#000000" visible="true" width="50.681640625" x="-10.3408203125" y="5.6494140625">LAPTM5</y:NodeLabel>
          <y:Shape type="diamond"/>
        </y:ShapeNode>
      </data>
    </node>
    <node id="n241">
      <data key="d6">
        <y:ShapeNode>
          <y:Geometry height="30.0" width="30.0" x="386.1761392227023" y="444.2262345322516"/>
          <y:Fill color="#8F8FFF" transparent="false"/>
          <y:BorderStyle color="#000000" type="line" width="1.0"/>
          <y:NodeLabel alignment="center" autoSizePolicy="content" fontFamily="Dialog" fontSize="12" fontStyle="plain" hasBackgroundColor="false" hasLineColor="false" height="18.701171875" modelName="internal" modelPosition="c" textColor="#000000" visible="true" width="32.681640625" x="-1.3408203125" y="5.6494140625">LAT2</y:NodeLabel>
          <y:Shape type="diamond"/>
        </y:ShapeNode>
      </data>
    </node>
    <node id="n242">
      <data key="d6">
        <y:ShapeNode>
          <y:Geometry height="30.0" width="30.0" x="721.9212658898284" y="469.1104315307636"/>
          <y:Fill color="#FF9191" transparent="false"/>
          <y:BorderStyle color="#000000" type="line" width="1.0"/>
          <y:NodeLabel alignment="center" autoSizePolicy="content" fontFamily="Dialog" fontSize="12" fontStyle="plain" hasBackgroundColor="false" hasLineColor="false" height="18.701171875" modelName="internal" modelPosition="c" textColor="#000000" visible="true" width="34.6796875" x="-2.33984375" y="5.6494140625">LCN2</y:NodeLabel>
          <y:Shape type="diamond"/>
        </y:ShapeNode>
      </data>
    </node>
    <node id="n243">
      <data key="d6">
        <y:ShapeNode>
          <y:Geometry height="30.0" width="30.0" x="807.874724218072" y="179.9007093399416"/>
          <y:Fill color="#F8F8FF" transparent="false"/>
          <y:BorderStyle color="#000000" type="line" width="1.0"/>
          <y:NodeLabel alignment="center" autoSizePolicy="content" fontFamily="Dialog" fontSize="12" fontStyle="plain" hasBackgroundColor="false" hasLineColor="false" height="18.701171875" modelName="internal" modelPosition="c" textColor="#000000" visible="true" width="48.021484375" x="-9.0107421875" y="5.6494140625">LHFPL2</y:NodeLabel>
          <y:Shape type="diamond"/>
        </y:ShapeNode>
      </data>
    </node>
    <node id="n244">
      <data key="d6">
        <y:ShapeNode>
          <y:Geometry height="30.0" width="30.0" x="894.1241742648051" y="973.5817836712517"/>
          <y:Fill color="#E7E7FF" transparent="false"/>
          <y:BorderStyle color="#000000" type="line" width="1.0"/>
          <y:NodeLabel alignment="center" autoSizePolicy="content" fontFamily="Dialog" fontSize="12" fontStyle="plain" hasBackgroundColor="false" hasLineColor="false" height="18.701171875" modelName="internal" modelPosition="c" textColor="#000000" visible="true" width="44.025390625" x="-7.0126953125" y="5.6494140625">LILRA5</y:NodeLabel>
          <y:Shape type="diamond"/>
        </y:ShapeNode>
      </data>
    </node>
    <node id="n245">
      <data key="d6">
        <y:ShapeNode>
          <y:Geometry height="30.0" width="30.0" x="1048.9183488899364" y="568.3281841065581"/>
          <y:Fill color="#FFFBFB" transparent="false"/>
          <y:BorderStyle color="#000000" type="line" width="1.0"/>
          <y:NodeLabel alignment="center" autoSizePolicy="content" fontFamily="Dialog" fontSize="12" fontStyle="plain" hasBackgroundColor="false" hasLineColor="false" height="18.701171875" modelName="internal" modelPosition="c" textColor="#000000" visible="true" width="44.025390625" x="-7.0126953125" y="5.6494140625">LILRB1</y:NodeLabel>
          <y:Shape type="diamond"/>
        </y:ShapeNode>
      </data>
    </node>
    <node id="n246">
      <data key="d6">
        <y:ShapeNode>
          <y:Geometry height="30.0" width="30.0" x="1015.4664849020902" y="908.3994677518314"/>
          <y:Fill color="#8686FF" transparent="false"/>
          <y:BorderStyle color="#000000" type="line" width="1.0"/>
          <y:NodeLabel alignment="center" autoSizePolicy="content" fontFamily="Dialog" fontSize="12" fontStyle="plain" hasBackgroundColor="false" hasLineColor="false" height="18.701171875" modelName="internal" modelPosition="c" textColor="#000000" visible="true" width="38.681640625" x="-4.3408203125" y="5.6494140625">LIMK2</y:NodeLabel>
          <y:Shape type="diamond"/>
        </y:ShapeNode>
      </data>
    </node>
    <node id="n247">
      <data key="d6">
        <y:ShapeNode>
          <y:Geometry height="30.0" width="30.0" x="937.3501079605421" y="729.4032374397231"/>
          <y:Fill color="#D7D7FF" transparent="false"/>
          <y:BorderStyle color="#000000" type="line" width="1.0"/>
          <y:NodeLabel alignment="center" autoSizePolicy="content" fontFamily="Dialog" fontSize="12" fontStyle="plain" hasBackgroundColor="false" hasLineColor="false" height="18.701171875" modelName="internal" modelPosition="c" textColor="#000000" visible="true" width="37.3515625" x="-3.67578125" y="5.6494140625">LIN7A</y:NodeLabel>
          <y:Shape type="diamond"/>
        </y:ShapeNode>
      </data>
    </node>
    <node id="n248">
      <data key="d6">
        <y:ShapeNode>
          <y:Geometry height="30.0" width="30.0" x="156.01459377029425" y="517.8140141266667"/>
          <y:Fill color="#2929FF" transparent="false"/>
          <y:BorderStyle color="#000000" type="line" width="1.0"/>
          <y:NodeLabel alignment="center" autoSizePolicy="content" fontFamily="Dialog" fontSize="12" fontStyle="plain" hasBackgroundColor="false" hasLineColor="false" height="18.701171875" modelName="internal" modelPosition="c" textColor="#000000" visible="true" width="64.708984375" x="-17.3544921875" y="5.6494140625">LINC00173</y:NodeLabel>
          <y:Shape type="diamond"/>
        </y:ShapeNode>
      </data>
    </node>
    <node id="n249">
      <data key="d6">
        <y:ShapeNode>
          <y:Geometry height="30.0" width="30.0" x="635.3123743825989" y="420.6230624217375"/>
          <y:Fill color="#D0D0FF" transparent="false"/>
          <y:BorderStyle color="#000000" type="line" width="1.0"/>
          <y:NodeLabel alignment="center" autoSizePolicy="content" fontFamily="Dialog" fontSize="12" fontStyle="plain" hasBackgroundColor="false" hasLineColor="false" height="18.701171875" modelName="internal" modelPosition="c" textColor="#000000" visible="true" width="48.015625" x="-9.0078125" y="5.6494140625">LINGO2</y:NodeLabel>
          <y:Shape type="diamond"/>
        </y:ShapeNode>
      </data>
    </node>
    <node id="n250">
      <data key="d6">
        <y:ShapeNode>
          <y:Geometry height="30.0" width="30.0" x="982.6306380122288" y="1127.6771340861646"/>
          <y:Fill color="#FFFAFA" transparent="false"/>
          <y:BorderStyle color="#000000" type="line" width="1.0"/>
          <y:NodeLabel alignment="center" autoSizePolicy="content" fontFamily="Dialog" fontSize="12" fontStyle="plain" hasBackgroundColor="false" hasLineColor="false" height="18.701171875" modelName="internal" modelPosition="c" textColor="#000000" visible="true" width="31.345703125" x="-0.6728515625" y="5.6494140625">LIPG</y:NodeLabel>
          <y:Shape type="diamond"/>
        </y:ShapeNode>
      </data>
    </node>
    <node id="n251">
      <data key="d6">
        <y:ShapeNode>
          <y:Geometry height="30.0" width="30.0" x="1002.6048245847533" y="881.3188170018205"/>
          <y:Fill color="#E4E4FF" transparent="false"/>
          <y:BorderStyle color="#000000" type="line" width="1.0"/>
          <y:NodeLabel alignment="center" autoSizePolicy="content" fontFamily="Dialog" fontSize="12" fontStyle="plain" hasBackgroundColor="false" hasLineColor="false" height="18.701171875" modelName="internal" modelPosition="c" textColor="#000000" visible="true" width="68.716796875" x="-19.3583984375" y="5.6494140625">LOC284023</y:NodeLabel>
          <y:Shape type="diamond"/>
        </y:ShapeNode>
      </data>
    </node>
    <node id="n252">
      <data key="d6">
        <y:ShapeNode>
          <y:Geometry height="30.0" width="30.0" x="154.0921900035372" y="635.4480780908693"/>
          <y:Fill color="#FF0000" transparent="false"/>
          <y:BorderStyle color="#000000" type="line" width="1.0"/>
          <y:NodeLabel alignment="center" autoSizePolicy="content" fontFamily="Dialog" fontSize="12" fontStyle="plain" hasBackgroundColor="false" hasLineColor="false" height="18.701171875" modelName="internal" modelPosition="c" textColor="#000000" visible="true" width="68.716796875" x="-19.3583984375" y="5.6494140625">LOC401397</y:NodeLabel>
          <y:Shape type="diamond"/>
        </y:ShapeNode>
      </data>
    </node>
    <node id="n253">
      <data key="d6">
        <y:ShapeNode>
          <y:Geometry height="30.0" width="30.0" x="267.8960140795403" y="600.4361406942855"/>
          <y:Fill color="#0000FF" transparent="false"/>
          <y:BorderStyle color="#000000" type="line" width="1.0"/>
          <y:NodeLabel alignment="center" autoSizePolicy="content" fontFamily="Dialog" fontSize="12" fontStyle="plain" hasBackgroundColor="false" hasLineColor="false" height="18.701171875" modelName="internal" modelPosition="c" textColor="#000000" visible="true" width="42.021484375" x="-6.0107421875" y="5.6494140625">LPAR2</y:NodeLabel>
          <y:Shape type="diamond"/>
        </y:ShapeNode>
      </data>
    </node>
    <node id="n254">
      <data key="d6">
        <y:ShapeNode>
          <y:Geometry height="30.0" width="30.0" x="666.1724657141" y="434.37394107729165"/>
          <y:Fill color="#6565FF" transparent="false"/>
          <y:BorderStyle color="#000000" type="line" width="1.0"/>
          <y:NodeLabel alignment="center" autoSizePolicy="content" fontFamily="Dialog" fontSize="12" fontStyle="plain" hasBackgroundColor="false" hasLineColor="false" height="18.701171875" modelName="internal" modelPosition="c" textColor="#000000" visible="true" width="50.01953125" x="-10.009765625" y="5.6494140625">LRRC26</y:NodeLabel>
          <y:Shape type="diamond"/>
        </y:ShapeNode>
      </data>
    </node>
    <node id="n255">
      <data key="d6">
        <y:ShapeNode>
          <y:Geometry height="30.0" width="30.0" x="594.2920482572638" y="442.5597532302134"/>
          <y:Fill color="#A6A6FF" transparent="false"/>
          <y:BorderStyle color="#000000" type="line" width="1.0"/>
          <y:NodeLabel alignment="center" autoSizePolicy="content" fontFamily="Dialog" fontSize="12" fontStyle="plain" hasBackgroundColor="false" hasLineColor="false" height="18.701171875" modelName="internal" modelPosition="c" textColor="#000000" visible="true" width="50.01953125" x="-10.009765625" y="5.6494140625">LRRC29</y:NodeLabel>
          <y:Shape type="diamond"/>
        </y:ShapeNode>
      </data>
    </node>
    <node id="n256">
      <data key="d6">
        <y:ShapeNode>
          <y:Geometry height="30.0" width="30.0" x="485.3135637782377" y="740.468899931588"/>
          <y:Fill color="#0000FF" transparent="false"/>
          <y:BorderStyle color="#000000" type="line" width="1.0"/>
          <y:NodeLabel alignment="center" autoSizePolicy="content" fontFamily="Dialog" fontSize="12" fontStyle="plain" hasBackgroundColor="false" hasLineColor="false" height="18.701171875" modelName="internal" modelPosition="c" textColor="#000000" visible="true" width="34.673828125" x="-2.3369140625" y="5.6494140625">LTBR</y:NodeLabel>
          <y:Shape type="diamond"/>
        </y:ShapeNode>
      </data>
    </node>
    <node id="n257">
      <data key="d6">
        <y:ShapeNode>
          <y:Geometry height="30.0" width="30.0" x="683.0800429636457" y="948.0241366743858"/>
          <y:Fill color="#FF3434" transparent="false"/>
          <y:BorderStyle color="#000000" type="line" width="1.0"/>
          <y:NodeLabel alignment="center" autoSizePolicy="content" fontFamily="Dialog" fontSize="12" fontStyle="plain" hasBackgroundColor="false" hasLineColor="false" height="18.701171875" modelName="internal" modelPosition="c" textColor="#000000" visible="true" width="25.333984375" x="2.3330078125" y="5.6494140625">LTF</y:NodeLabel>
          <y:Shape type="diamond"/>
        </y:ShapeNode>
      </data>
    </node>
    <node id="n258">
      <data key="d6">
        <y:ShapeNode>
          <y:Geometry height="30.0" width="30.0" x="206.96870797204343" y="682.3426654085667"/>
          <y:Fill color="#3C3CFF" transparent="false"/>
          <y:BorderStyle color="#000000" type="line" width="1.0"/>
          <y:NodeLabel alignment="center" autoSizePolicy="content" fontFamily="Dialog" fontSize="12" fontStyle="plain" hasBackgroundColor="false" hasLineColor="false" height="18.701171875" modelName="internal" modelPosition="c" textColor="#000000" visible="true" width="52.017578125" x="-11.0087890625" y="5.6494140625">MAN2A2</y:NodeLabel>
          <y:Shape type="diamond"/>
        </y:ShapeNode>
      </data>
    </node>
    <node id="n259">
      <data key="d6">
        <y:ShapeNode>
          <y:Geometry height="30.0" width="30.0" x="565.9318907929191" y="1302.2198542910828"/>
          <y:Fill color="#0000FF" transparent="false"/>
          <y:BorderStyle color="#000000" type="line" width="1.0"/>
          <y:NodeLabel alignment="center" autoSizePolicy="content" fontFamily="Dialog" fontSize="12" fontStyle="plain" hasBackgroundColor="false" hasLineColor="false" height="18.701171875" modelName="internal" modelPosition="c" textColor="#000000" visible="true" width="54.009765625" x="-12.0048828125" y="5.6494140625">MANSC1</y:NodeLabel>
          <y:Shape type="diamond"/>
        </y:ShapeNode>
      </data>
    </node>
    <node id="n260">
      <data key="d6">
        <y:ShapeNode>
          <y:Geometry height="30.0" width="30.0" x="574.9775039936453" y="1164.8373989727272"/>
          <y:Fill color="#5656FF" transparent="false"/>
          <y:BorderStyle color="#000000" type="line" width="1.0"/>
          <y:NodeLabel alignment="center" autoSizePolicy="content" fontFamily="Dialog" fontSize="12" fontStyle="plain" hasBackgroundColor="false" hasLineColor="false" height="18.701171875" modelName="internal" modelPosition="c" textColor="#000000" visible="true" width="51.35546875" x="-10.677734375" y="5.6494140625">MAP2K4</y:NodeLabel>
          <y:Shape type="diamond"/>
        </y:ShapeNode>
      </data>
    </node>
    <node id="n261">
      <data key="d6">
        <y:ShapeNode>
          <y:Geometry height="30.0" width="30.0" x="929.0145635653124" y="631.0401620412547"/>
          <y:Fill color="#CBCBFF" transparent="false"/>
          <y:BorderStyle color="#000000" type="line" width="1.0"/>
          <y:NodeLabel alignment="center" autoSizePolicy="content" fontFamily="Dialog" fontSize="12" fontStyle="plain" hasBackgroundColor="false" hasLineColor="false" height="18.701171875" modelName="internal" modelPosition="c" textColor="#000000" visible="true" width="51.35546875" x="-10.677734375" y="5.6494140625">MAPK14</y:NodeLabel>
          <y:Shape type="diamond"/>
        </y:ShapeNode>
      </data>
    </node>
    <node id="n262">
      <data key="d6">
        <y:ShapeNode>
          <y:Geometry height="30.0" width="30.0" x="131.32299838502865" y="615.4557385136544"/>
          <y:Fill color="#0000FF" transparent="false"/>
          <y:BorderStyle color="#000000" type="line" width="1.0"/>
          <y:NodeLabel alignment="center" autoSizePolicy="content" fontFamily="Dialog" fontSize="12" fontStyle="plain" hasBackgroundColor="false" hasLineColor="false" height="18.701171875" modelName="internal" modelPosition="c" textColor="#000000" visible="true" width="44.681640625" x="-7.3408203125" y="5.6494140625">MAPK3</y:NodeLabel>
          <y:Shape type="diamond"/>
        </y:ShapeNode>
      </data>
    </node>
    <node id="n263">
      <data key="d6">
        <y:ShapeNode>
          <y:Geometry height="30.0" width="30.0" x="799.0280455785883" y="467.65625433893524"/>
          <y:Fill color="#E4E4FF" transparent="false"/>
          <y:BorderStyle color="#000000" type="line" width="1.0"/>
          <y:NodeLabel alignment="center" autoSizePolicy="content" fontFamily="Dialog" fontSize="12" fontStyle="plain" hasBackgroundColor="false" hasLineColor="false" height="18.701171875" modelName="internal" modelPosition="c" textColor="#000000" visible="true" width="53.34765625" x="-11.673828125" y="5.6494140625">MAPRE2</y:NodeLabel>
          <y:Shape type="diamond"/>
        </y:ShapeNode>
      </data>
    </node>
    <node id="n264">
      <data key="d6">
        <y:ShapeNode>
          <y:Geometry height="30.0" width="30.0" x="705.7926900581738" y="539.2014546012585"/>
          <y:Fill color="#FF7272" transparent="false"/>
          <y:BorderStyle color="#000000" type="line" width="1.0"/>
          <y:NodeLabel alignment="center" autoSizePolicy="content" fontFamily="Dialog" fontSize="12" fontStyle="plain" hasBackgroundColor="false" hasLineColor="false" height="18.701171875" modelName="internal" modelPosition="c" textColor="#000000" visible="true" width="54.671875" x="-12.3359375" y="5.6494140625">MARCH8</y:NodeLabel>
          <y:Shape type="diamond"/>
        </y:ShapeNode>
      </data>
    </node>
    <node id="n265">
      <data key="d6">
        <y:ShapeNode>
          <y:Geometry height="30.0" width="30.0" x="864.5327478038621" y="797.5822010872891"/>
          <y:Fill color="#E0E0FF" transparent="false"/>
          <y:BorderStyle color="#000000" type="line" width="1.0"/>
          <y:NodeLabel alignment="center" autoSizePolicy="content" fontFamily="Dialog" fontSize="12" fontStyle="plain" hasBackgroundColor="false" hasLineColor="false" height="18.701171875" modelName="internal" modelPosition="c" textColor="#000000" visible="true" width="30.00390625" x="-0.001953125" y="5.6494140625">MAX</y:NodeLabel>
          <y:Shape type="diamond"/>
        </y:ShapeNode>
      </data>
    </node>
    <node id="n266">
      <data key="d6">
        <y:ShapeNode>
          <y:Geometry height="30.0" width="30.0" x="230.62865243205397" y="691.5503487398785"/>
          <y:Fill color="#0000FF" transparent="false"/>
          <y:BorderStyle color="#000000" type="line" width="1.0"/>
          <y:NodeLabel alignment="center" autoSizePolicy="content" fontFamily="Dialog" fontSize="12" fontStyle="plain" hasBackgroundColor="false" hasLineColor="false" height="18.701171875" modelName="internal" modelPosition="c" textColor="#000000" visible="true" width="53.341796875" x="-11.6708984375" y="5.6494140625">MBOAT7</y:NodeLabel>
          <y:Shape type="diamond"/>
        </y:ShapeNode>
      </data>
    </node>
    <node id="n267">
      <data key="d6">
        <y:ShapeNode>
          <y:Geometry height="30.0" width="30.0" x="817.9531342558191" y="790.477358278183"/>
          <y:Fill color="#FFEEEE" transparent="false"/>
          <y:BorderStyle color="#000000" type="line" width="1.0"/>
          <y:NodeLabel alignment="center" autoSizePolicy="content" fontFamily="Dialog" fontSize="12" fontStyle="plain" hasBackgroundColor="false" hasLineColor="false" height="18.701171875" modelName="internal" modelPosition="c" textColor="#000000" visible="true" width="46.66796875" x="-8.333984375" y="5.6494140625">MCCC1</y:NodeLabel>
          <y:Shape type="diamond"/>
        </y:ShapeNode>
      </data>
    </node>
    <node id="n268">
      <data key="d6">
        <y:ShapeNode>
          <y:Geometry height="30.0" width="30.0" x="679.6337422311166" y="500.4919115620479"/>
          <y:Fill color="#FF8E8E" transparent="false"/>
          <y:BorderStyle color="#000000" type="line" width="1.0"/>
          <y:NodeLabel alignment="center" autoSizePolicy="content" fontFamily="Dialog" fontSize="12" fontStyle="plain" hasBackgroundColor="false" hasLineColor="false" height="18.701171875" modelName="internal" modelPosition="c" textColor="#000000" visible="true" width="54.009765625" x="-12.0048828125" y="5.6494140625">MCOLN3</y:NodeLabel>
          <y:Shape type="diamond"/>
        </y:ShapeNode>
      </data>
    </node>
    <node id="n269">
      <data key="d6">
        <y:ShapeNode>
          <y:Geometry height="30.0" width="30.0" x="634.2461450986056" y="744.5889967478386"/>
          <y:Fill color="#6F6FFF" transparent="false"/>
          <y:BorderStyle color="#000000" type="line" width="1.0"/>
          <y:NodeLabel alignment="center" autoSizePolicy="content" fontFamily="Dialog" fontSize="12" fontStyle="plain" hasBackgroundColor="false" hasLineColor="false" height="18.701171875" modelName="internal" modelPosition="c" textColor="#000000" visible="true" width="53.3359375" x="-11.66796875" y="5.6494140625">METRNL</y:NodeLabel>
          <y:Shape type="diamond"/>
        </y:ShapeNode>
      </data>
    </node>
    <node id="n270">
      <data key="d6">
        <y:ShapeNode>
          <y:Geometry height="30.0" width="30.0" x="899.1503028828208" y="78.35246620443058"/>
          <y:Fill color="#FFFAFA" transparent="false"/>
          <y:BorderStyle color="#000000" type="line" width="1.0"/>
          <y:NodeLabel alignment="center" autoSizePolicy="content" fontFamily="Dialog" fontSize="12" fontStyle="plain" hasBackgroundColor="false" hasLineColor="false" height="18.701171875" modelName="internal" modelPosition="c" textColor="#000000" visible="true" width="45.337890625" x="-7.6689453125" y="5.6494140625">MGST1</y:NodeLabel>
          <y:Shape type="diamond"/>
        </y:ShapeNode>
      </data>
    </node>
    <node id="n271">
      <data key="d6">
        <y:ShapeNode>
          <y:Geometry height="30.0" width="30.0" x="717.8769832728672" y="577.4100589538473"/>
          <y:Fill color="#FF7878" transparent="false"/>
          <y:BorderStyle color="#000000" type="line" width="1.0"/>
          <y:NodeLabel alignment="center" autoSizePolicy="content" fontFamily="Dialog" fontSize="12" fontStyle="plain" hasBackgroundColor="false" hasLineColor="false" height="18.701171875" modelName="internal" modelPosition="c" textColor="#000000" visible="true" width="46.005859375" x="-8.0029296875" y="5.6494140625">MKRN1</y:NodeLabel>
          <y:Shape type="diamond"/>
        </y:ShapeNode>
      </data>
    </node>
    <node id="n272">
      <data key="d6">
        <y:ShapeNode>
          <y:Geometry height="30.0" width="30.0" x="446.7397082052091" y="707.0788228377172"/>
          <y:Fill color="#8080FF" transparent="false"/>
          <y:BorderStyle color="#000000" type="line" width="1.0"/>
          <y:NodeLabel alignment="center" autoSizePolicy="content" fontFamily="Dialog" fontSize="12" fontStyle="plain" hasBackgroundColor="false" hasLineColor="false" height="18.701171875" modelName="internal" modelPosition="c" textColor="#000000" visible="true" width="34.017578125" x="-2.0087890625" y="5.6494140625">MLL5</y:NodeLabel>
          <y:Shape type="diamond"/>
        </y:ShapeNode>
      </data>
    </node>
    <node id="n273">
      <data key="d6">
        <y:ShapeNode>
          <y:Geometry height="30.0" width="30.0" x="274.54119140522835" y="826.3928212508877"/>
          <y:Fill color="#0000FF" transparent="false"/>
          <y:BorderStyle color="#000000" type="line" width="1.0"/>
          <y:NodeLabel alignment="center" autoSizePolicy="content" fontFamily="Dialog" fontSize="12" fontStyle="plain" hasBackgroundColor="false" hasLineColor="false" height="18.701171875" modelName="internal" modelPosition="c" textColor="#000000" visible="true" width="31.99609375" x="-0.998046875" y="5.6494140625">MME</y:NodeLabel>
          <y:Shape type="diamond"/>
        </y:ShapeNode>
      </data>
    </node>
    <node id="n274">
      <data key="d6">
        <y:ShapeNode>
          <y:Geometry height="30.0" width="30.0" x="624.0239527724593" y="1078.2685771305696"/>
          <y:Fill color="#0000FF" transparent="false"/>
          <y:BorderStyle color="#000000" type="line" width="1.0"/>
          <y:NodeLabel alignment="center" autoSizePolicy="content" fontFamily="Dialog" fontSize="12" fontStyle="plain" hasBackgroundColor="false" hasLineColor="false" height="18.701171875" modelName="internal" modelPosition="c" textColor="#000000" visible="true" width="45.34375" x="-7.671875" y="5.6494140625">MMP25</y:NodeLabel>
          <y:Shape type="diamond"/>
        </y:ShapeNode>
      </data>
    </node>
    <node id="n275">
      <data key="d6">
        <y:ShapeNode>
          <y:Geometry height="30.0" width="30.0" x="539.6306534903626" y="910.6999474054"/>
          <y:Fill color="#FF9D9D" transparent="false"/>
          <y:BorderStyle color="#000000" type="line" width="1.0"/>
          <y:NodeLabel alignment="center" autoSizePolicy="content" fontFamily="Dialog" fontSize="12" fontStyle="plain" hasBackgroundColor="false" hasLineColor="false" height="18.701171875" modelName="internal" modelPosition="c" textColor="#000000" visible="true" width="38.669921875" x="-4.3349609375" y="5.6494140625">MMP8</y:NodeLabel>
          <y:Shape type="diamond"/>
        </y:ShapeNode>
      </data>
    </node>
    <node id="n276">
      <data key="d6">
        <y:ShapeNode>
          <y:Geometry height="30.0" width="30.0" x="1110.3684751958017" y="1250.9151644914355"/>
          <y:Fill color="#CCCCFF" transparent="false"/>
          <y:BorderStyle color="#000000" type="line" width="1.0"/>
          <y:NodeLabel alignment="center" autoSizePolicy="content" fontFamily="Dialog" fontSize="12" fontStyle="plain" hasBackgroundColor="false" hasLineColor="false" height="18.701171875" modelName="internal" modelPosition="c" textColor="#000000" visible="true" width="47.998046875" x="-8.9990234375" y="5.6494140625">MMRN1</y:NodeLabel>
          <y:Shape type="diamond"/>
        </y:ShapeNode>
      </data>
    </node>
    <node id="n277">
      <data key="d6">
        <y:ShapeNode>
          <y:Geometry height="30.0" width="30.0" x="660.2814217237474" y="1175.9752472699215"/>
          <y:Fill color="#FF0000" transparent="false"/>
          <y:BorderStyle color="#000000" type="line" width="1.0"/>
          <y:NodeLabel alignment="center" autoSizePolicy="content" fontFamily="Dialog" fontSize="12" fontStyle="plain" hasBackgroundColor="false" hasLineColor="false" height="18.701171875" modelName="internal" modelPosition="c" textColor="#000000" visible="true" width="50.6875" x="-10.34375" y="5.6494140625">MRPL14</y:NodeLabel>
          <y:Shape type="diamond"/>
        </y:ShapeNode>
      </data>
    </node>
    <node id="n278">
      <data key="d6">
        <y:ShapeNode>
          <y:Geometry height="30.0" width="30.0" x="490.79717212915114" y="538.9173747316324"/>
          <y:Fill color="#FF0000" transparent="false"/>
          <y:BorderStyle color="#000000" type="line" width="1.0"/>
          <y:NodeLabel alignment="center" autoSizePolicy="content" fontFamily="Dialog" fontSize="12" fontStyle="plain" hasBackgroundColor="false" hasLineColor="false" height="18.701171875" modelName="internal" modelPosition="c" textColor="#000000" visible="true" width="50.6875" x="-10.34375" y="5.6494140625">MRPL21</y:NodeLabel>
          <y:Shape type="diamond"/>
        </y:ShapeNode>
      </data>
    </node>
    <node id="n279">
      <data key="d6">
        <y:ShapeNode>
          <y:Geometry height="30.0" width="30.0" x="623.0800429636457" y="892.4463067892614"/>
          <y:Fill color="#FF0000" transparent="false"/>
          <y:BorderStyle color="#000000" type="line" width="1.0"/>
          <y:NodeLabel alignment="center" autoSizePolicy="content" fontFamily="Dialog" fontSize="12" fontStyle="plain" hasBackgroundColor="false" hasLineColor="false" height="18.701171875" modelName="internal" modelPosition="c" textColor="#000000" visible="true" width="60.68359375" x="-15.341796875" y="5.6494140625">MRPS18C</y:NodeLabel>
          <y:Shape type="diamond"/>
        </y:ShapeNode>
      </data>
    </node>
    <node id="n280">
      <data key="d6">
        <y:ShapeNode>
          <y:Geometry height="30.0" width="30.0" x="428.5698952875893" y="504.76235171913186"/>
          <y:Fill color="#0000FF" transparent="false"/>
          <y:BorderStyle color="#000000" type="line" width="1.0"/>
          <y:NodeLabel alignment="center" autoSizePolicy="content" fontFamily="Dialog" fontSize="12" fontStyle="plain" hasBackgroundColor="false" hasLineColor="false" height="18.701171875" modelName="internal" modelPosition="c" textColor="#000000" visible="true" width="43.3515625" x="-6.67578125" y="5.6494140625">MS4A2</y:NodeLabel>
          <y:Shape type="diamond"/>
        </y:ShapeNode>
      </data>
    </node>
    <node id="n281">
      <data key="d6">
        <y:ShapeNode>
          <y:Geometry height="30.0" width="30.0" x="507.6989228228984" y="441.12596573351294"/>
          <y:Fill color="#0000FF" transparent="false"/>
          <y:BorderStyle color="#000000" type="line" width="1.0"/>
          <y:NodeLabel alignment="center" autoSizePolicy="content" fontFamily="Dialog" fontSize="12" fontStyle="plain" hasBackgroundColor="false" hasLineColor="false" height="18.701171875" modelName="internal" modelPosition="c" textColor="#000000" visible="true" width="43.3515625" x="-6.67578125" y="5.6494140625">MS4A3</y:NodeLabel>
          <y:Shape type="diamond"/>
        </y:ShapeNode>
      </data>
    </node>
    <node id="n282">
      <data key="d6">
        <y:ShapeNode>
          <y:Geometry height="30.0" width="30.0" x="986.7885923885437" y="754.7480117634418"/>
          <y:Fill color="#FF8B8B" transparent="false"/>
          <y:BorderStyle color="#000000" type="line" width="1.0"/>
          <y:NodeLabel alignment="center" autoSizePolicy="content" fontFamily="Dialog" fontSize="12" fontStyle="plain" hasBackgroundColor="false" hasLineColor="false" height="18.701171875" modelName="internal" modelPosition="c" textColor="#000000" visible="true" width="32.0078125" x="-1.00390625" y="5.6494140625">MSI2</y:NodeLabel>
          <y:Shape type="diamond"/>
        </y:ShapeNode>
      </data>
    </node>
    <node id="n283">
      <data key="d6">
        <y:ShapeNode>
          <y:Geometry height="30.0" width="30.0" x="925.7529373103592" y="743.280939872415"/>
          <y:Fill color="#E5E5FF" transparent="false"/>
          <y:BorderStyle color="#000000" type="line" width="1.0"/>
          <y:NodeLabel alignment="center" autoSizePolicy="content" fontFamily="Dialog" fontSize="12" fontStyle="plain" hasBackgroundColor="false" hasLineColor="false" height="18.701171875" modelName="internal" modelPosition="c" textColor="#000000" visible="true" width="36.00390625" x="-3.001953125" y="5.6494140625">MTA1</y:NodeLabel>
          <y:Shape type="diamond"/>
        </y:ShapeNode>
      </data>
    </node>
    <node id="n284">
      <data key="d6">
        <y:ShapeNode>
          <y:Geometry height="30.0" width="30.0" x="346.5948334584259" y="1151.3873884624518"/>
          <y:Fill color="#BEBEFF" transparent="false"/>
          <y:BorderStyle color="#000000" type="line" width="1.0"/>
          <y:NodeLabel alignment="center" autoSizePolicy="content" fontFamily="Dialog" fontSize="12" fontStyle="plain" hasBackgroundColor="false" hasLineColor="false" height="18.701171875" modelName="internal" modelPosition="c" textColor="#000000" visible="true" width="28.673828125" x="0.6630859375" y="5.6494140625">MX1</y:NodeLabel>
          <y:Shape type="diamond"/>
        </y:ShapeNode>
      </data>
    </node>
    <node id="n285">
      <data key="d6">
        <y:ShapeNode>
          <y:Geometry height="30.0" width="30.0" x="223.48976098422435" y="1085.2022871219074"/>
          <y:Fill color="#0000FF" transparent="false"/>
          <y:BorderStyle color="#000000" type="line" width="1.0"/>
          <y:NodeLabel alignment="center" autoSizePolicy="content" fontFamily="Dialog" fontSize="12" fontStyle="plain" hasBackgroundColor="false" hasLineColor="false" height="18.701171875" modelName="internal" modelPosition="c" textColor="#000000" visible="true" width="28.673828125" x="0.6630859375" y="5.6494140625">MX2</y:NodeLabel>
          <y:Shape type="diamond"/>
        </y:ShapeNode>
      </data>
    </node>
    <node id="n286">
      <data key="d6">
        <y:ShapeNode>
          <y:Geometry height="30.0" width="30.0" x="525.2741975875042" y="1094.9259080969005"/>
          <y:Fill color="#0000FF" transparent="false"/>
          <y:BorderStyle color="#000000" type="line" width="1.0"/>
          <y:NodeLabel alignment="center" autoSizePolicy="content" fontFamily="Dialog" fontSize="12" fontStyle="plain" hasBackgroundColor="false" hasLineColor="false" height="18.701171875" modelName="internal" modelPosition="c" textColor="#000000" visible="true" width="37.33984375" x="-3.669921875" y="5.6494140625">MXD1</y:NodeLabel>
          <y:Shape type="diamond"/>
        </y:ShapeNode>
      </data>
    </node>
    <node id="n287">
      <data key="d6">
        <y:ShapeNode>
          <y:Geometry height="30.0" width="30.0" x="897.4896818030506" y="737.401363561491"/>
          <y:Fill color="#FF1111" transparent="false"/>
          <y:BorderStyle color="#000000" type="line" width="1.0"/>
          <y:NodeLabel alignment="center" autoSizePolicy="content" fontFamily="Dialog" fontSize="12" fontStyle="plain" hasBackgroundColor="false" hasLineColor="false" height="18.701171875" modelName="internal" modelPosition="c" textColor="#000000" visible="true" width="35.34765625" x="-2.673828125" y="5.6494140625">MYL4</y:NodeLabel>
          <y:Shape type="diamond"/>
        </y:ShapeNode>
      </data>
    </node>
    <node id="n288">
      <data key="d6">
        <y:ShapeNode>
          <y:Geometry height="30.0" width="30.0" x="585.2643732267773" y="532.2369276910923"/>
          <y:Fill color="#FF0000" transparent="false"/>
          <y:BorderStyle color="#000000" type="line" width="1.0"/>
          <y:NodeLabel alignment="center" autoSizePolicy="content" fontFamily="Dialog" fontSize="12" fontStyle="plain" hasBackgroundColor="false" hasLineColor="false" height="18.701171875" modelName="internal" modelPosition="c" textColor="#000000" visible="true" width="35.34765625" x="-2.673828125" y="5.6494140625">MYL6</y:NodeLabel>
          <y:Shape type="diamond"/>
        </y:ShapeNode>
      </data>
    </node>
    <node id="n289">
      <data key="d6">
        <y:ShapeNode>
          <y:Geometry height="30.0" width="30.0" x="499.78581399619964" y="634.493719088259"/>
          <y:Fill color="#0000FF" transparent="false"/>
          <y:BorderStyle color="#000000" type="line" width="1.0"/>
          <y:NodeLabel alignment="center" autoSizePolicy="content" fontFamily="Dialog" fontSize="12" fontStyle="plain" hasBackgroundColor="false" hasLineColor="false" height="18.701171875" modelName="internal" modelPosition="c" textColor="#000000" visible="true" width="45.337890625" x="-7.6689453125" y="5.6494140625">MYO1F</y:NodeLabel>
          <y:Shape type="diamond"/>
        </y:ShapeNode>
      </data>
    </node>
    <node id="n290">
      <data key="d6">
        <y:ShapeNode>
          <y:Geometry height="30.0" width="30.0" x="1167.8836721446364" y="233.19324296526625"/>
          <y:Fill color="#E0E0FF" transparent="false"/>
          <y:BorderStyle color="#000000" type="line" width="1.0"/>
          <y:NodeLabel alignment="center" autoSizePolicy="content" fontFamily="Dialog" fontSize="12" fontStyle="plain" hasBackgroundColor="false" hasLineColor="false" height="18.701171875" modelName="internal" modelPosition="c" textColor="#000000" visible="true" width="47.341796875" x="-8.6708984375" y="5.649414062499972">MYO1G</y:NodeLabel>
          <y:Shape type="diamond"/>
        </y:ShapeNode>
      </data>
    </node>
    <node id="n291">
      <data key="d6">
        <y:ShapeNode>
          <y:Geometry height="30.0" width="30.0" x="626.8990445616963" y="1168.5552461684135"/>
          <y:Fill color="#C0C0FF" transparent="false"/>
          <y:BorderStyle color="#000000" type="line" width="1.0"/>
          <y:NodeLabel alignment="center" autoSizePolicy="content" fontFamily="Dialog" fontSize="12" fontStyle="plain" hasBackgroundColor="false" hasLineColor="false" height="18.701171875" modelName="internal" modelPosition="c" textColor="#000000" visible="true" width="55.369140625" x="-12.6845703125" y="5.6494140625">N4BP2L2</y:NodeLabel>
          <y:Shape type="diamond"/>
        </y:ShapeNode>
      </data>
    </node>
    <node id="n292">
      <data key="d6">
        <y:ShapeNode>
          <y:Geometry height="30.0" width="30.0" x="620.9059166400478" y="1282.316399512635"/>
          <y:Fill color="#FFE5E5" transparent="false"/>
          <y:BorderStyle color="#000000" type="line" width="1.0"/>
          <y:NodeLabel alignment="center" autoSizePolicy="content" fontFamily="Dialog" fontSize="12" fontStyle="plain" hasBackgroundColor="false" hasLineColor="false" height="18.701171875" modelName="internal" modelPosition="c" textColor="#000000" visible="true" width="44.681640625" x="-7.3408203125" y="5.6494140625">NAPSB</y:NodeLabel>
          <y:Shape type="diamond"/>
        </y:ShapeNode>
      </data>
    </node>
    <node id="n293">
      <data key="d6">
        <y:ShapeNode>
          <y:Geometry height="30.0" width="30.0" x="169.69090044189306" y="570.5454293119213"/>
          <y:Fill color="#0000FF" transparent="false"/>
          <y:BorderStyle color="#000000" type="line" width="1.0"/>
          <y:NodeLabel alignment="center" autoSizePolicy="content" fontFamily="Dialog" fontSize="12" fontStyle="plain" hasBackgroundColor="false" hasLineColor="false" height="18.701171875" modelName="internal" modelPosition="c" textColor="#000000" visible="true" width="35.3359375" x="-2.66796875" y="5.6494140625">NCF4</y:NodeLabel>
          <y:Shape type="diamond"/>
        </y:ShapeNode>
      </data>
    </node>
    <node id="n294">
      <data key="d6">
        <y:ShapeNode>
          <y:Geometry height="30.0" width="30.0" x="689.4951107138226" y="1273.1504780332934"/>
          <y:Fill color="#D9D9FF" transparent="false"/>
          <y:BorderStyle color="#000000" type="line" width="1.0"/>
          <y:NodeLabel alignment="center" autoSizePolicy="content" fontFamily="Dialog" fontSize="12" fontStyle="plain" hasBackgroundColor="false" hasLineColor="false" height="18.701171875" modelName="internal" modelPosition="c" textColor="#000000" visible="true" width="45.34375" x="-7.671875" y="5.6494140625">NCOA6</y:NodeLabel>
          <y:Shape type="diamond"/>
        </y:ShapeNode>
      </data>
    </node>
    <node id="n295">
      <data key="d6">
        <y:ShapeNode>
          <y:Geometry height="30.0" width="30.0" x="592.6905503900117" y="384.5988643321526"/>
          <y:Fill color="#7C7CFF" transparent="false"/>
          <y:BorderStyle color="#000000" type="line" width="1.0"/>
          <y:NodeLabel alignment="center" autoSizePolicy="content" fontFamily="Dialog" fontSize="12" fontStyle="plain" hasBackgroundColor="false" hasLineColor="false" height="18.701171875" modelName="internal" modelPosition="c" textColor="#000000" visible="true" width="45.33203125" x="-7.666015625" y="5.6494140625">NCSTN</y:NodeLabel>
          <y:Shape type="diamond"/>
        </y:ShapeNode>
      </data>
    </node>
    <node id="n296">
      <data key="d6">
        <y:ShapeNode>
          <y:Geometry height="30.0" width="30.0" x="409.778425855927" y="808.9813524572846"/>
          <y:Fill color="#FF0000" transparent="false"/>
          <y:BorderStyle color="#000000" type="line" width="1.0"/>
          <y:NodeLabel alignment="center" autoSizePolicy="content" fontFamily="Dialog" fontSize="12" fontStyle="plain" hasBackgroundColor="false" hasLineColor="false" height="18.701171875" modelName="internal" modelPosition="c" textColor="#000000" visible="true" width="52.005859375" x="-11.0029296875" y="5.6494140625">NDUFA4</y:NodeLabel>
          <y:Shape type="diamond"/>
        </y:ShapeNode>
      </data>
    </node>
    <node id="n297">
      <data key="d6">
        <y:ShapeNode>
          <y:Geometry height="30.0" width="30.0" x="590.1773072188362" y="490.8015771477481"/>
          <y:Fill color="#FF0000" transparent="false"/>
          <y:BorderStyle color="#000000" type="line" width="1.0"/>
          <y:NodeLabel alignment="center" autoSizePolicy="content" fontFamily="Dialog" fontSize="12" fontStyle="plain" hasBackgroundColor="false" hasLineColor="false" height="18.701171875" modelName="internal" modelPosition="c" textColor="#000000" visible="true" width="52.005859375" x="-11.0029296875" y="5.649414062499943">NDUFB2</y:NodeLabel>
          <y:Shape type="diamond"/>
        </y:ShapeNode>
      </data>
    </node>
    <node id="n298">
      <data key="d6">
        <y:ShapeNode>
          <y:Geometry height="30.0" width="30.0" x="522.7508365079291" y="573.7513808413973"/>
          <y:Fill color="#FF0000" transparent="false"/>
          <y:BorderStyle color="#000000" type="line" width="1.0"/>
          <y:NodeLabel alignment="center" autoSizePolicy="content" fontFamily="Dialog" fontSize="12" fontStyle="plain" hasBackgroundColor="false" hasLineColor="false" height="18.701171875" modelName="internal" modelPosition="c" textColor="#000000" visible="true" width="52.005859375" x="-11.0029296875" y="5.6494140625">NDUFB3</y:NodeLabel>
          <y:Shape type="diamond"/>
        </y:ShapeNode>
      </data>
    </node>
    <node id="n299">
      <data key="d6">
        <y:ShapeNode>
          <y:Geometry height="30.0" width="30.0" x="509.10585692991765" y="905.9749025887979"/>
          <y:Fill color="#FF0000" transparent="false"/>
          <y:BorderStyle color="#000000" type="line" width="1.0"/>
          <y:NodeLabel alignment="center" autoSizePolicy="content" fontFamily="Dialog" fontSize="12" fontStyle="plain" hasBackgroundColor="false" hasLineColor="false" height="18.701171875" modelName="internal" modelPosition="c" textColor="#000000" visible="true" width="52.005859375" x="-11.0029296875" y="5.6494140625">NDUFS4</y:NodeLabel>
          <y:Shape type="diamond"/>
        </y:ShapeNode>
      </data>
    </node>
    <node id="n300">
      <data key="d6">
        <y:ShapeNode>
          <y:Geometry height="30.0" width="30.0" x="620.8735007036477" y="611.0218003101257"/>
          <y:Fill color="#0000FF" transparent="false"/>
          <y:BorderStyle color="#000000" type="line" width="1.0"/>
          <y:NodeLabel alignment="center" autoSizePolicy="content" fontFamily="Dialog" fontSize="12" fontStyle="plain" hasBackgroundColor="false" hasLineColor="false" height="18.701171875" modelName="internal" modelPosition="c" textColor="#000000" visible="true" width="36.009765625" x="-3.0048828125" y="5.6494140625">NEU1</y:NodeLabel>
          <y:Shape type="diamond"/>
        </y:ShapeNode>
      </data>
    </node>
    <node id="n301">
      <data key="d6">
        <y:ShapeNode>
          <y:Geometry height="30.0" width="30.0" x="418.39878387881964" y="311.50092011888046"/>
          <y:Fill color="#9595FF" transparent="false"/>
          <y:BorderStyle color="#000000" type="line" width="1.0"/>
          <y:NodeLabel alignment="center" autoSizePolicy="content" fontFamily="Dialog" fontSize="12" fontStyle="plain" hasBackgroundColor="false" hasLineColor="false" height="18.701171875" modelName="internal" modelPosition="c" textColor="#000000" visible="true" width="47.341796875" x="-8.6708984375" y="5.6494140625">NFKBIA</y:NodeLabel>
          <y:Shape type="diamond"/>
        </y:ShapeNode>
      </data>
    </node>
    <node id="n302">
      <data key="d6">
        <y:ShapeNode>
          <y:Geometry height="30.0" width="30.0" x="633.0085806450894" y="622.2531012339425"/>
          <y:Fill color="#CFCFFF" transparent="false"/>
          <y:BorderStyle color="#000000" type="line" width="1.0"/>
          <y:NodeLabel alignment="center" autoSizePolicy="content" fontFamily="Dialog" fontSize="12" fontStyle="plain" hasBackgroundColor="false" hasLineColor="false" height="18.701171875" modelName="internal" modelPosition="c" textColor="#000000" visible="true" width="36.00390625" x="-3.001953125" y="5.6494140625">NFYA</y:NodeLabel>
          <y:Shape type="diamond"/>
        </y:ShapeNode>
      </data>
    </node>
    <node id="n303">
      <data key="d6">
        <y:ShapeNode>
          <y:Geometry height="30.0" width="30.0" x="179.487595738138" y="708.8262684088917"/>
          <y:Fill color="#0000FF" transparent="false"/>
          <y:BorderStyle color="#000000" type="line" width="1.0"/>
          <y:NodeLabel alignment="center" autoSizePolicy="content" fontFamily="Dialog" fontSize="12" fontStyle="plain" hasBackgroundColor="false" hasLineColor="false" height="18.701171875" modelName="internal" modelPosition="c" textColor="#000000" visible="true" width="49.357421875" x="-9.6787109375" y="5.6494140625">NLRP12</y:NodeLabel>
          <y:Shape type="diamond"/>
        </y:ShapeNode>
      </data>
    </node>
    <node id="n304">
      <data key="d6">
        <y:ShapeNode>
          <y:Geometry height="30.0" width="30.0" x="590.9350446913056" y="1015.8244168141089"/>
          <y:Fill color="#0000FF" transparent="false"/>
          <y:BorderStyle color="#000000" type="line" width="1.0"/>
          <y:NodeLabel alignment="center" autoSizePolicy="content" fontFamily="Dialog" fontSize="12" fontStyle="plain" hasBackgroundColor="false" hasLineColor="false" height="18.701171875" modelName="internal" modelPosition="c" textColor="#000000" visible="true" width="53.3359375" x="-11.66796875" y="5.6494140625">NOTCH1</y:NodeLabel>
          <y:Shape type="diamond"/>
        </y:ShapeNode>
      </data>
    </node>
    <node id="n305">
      <data key="d6">
        <y:ShapeNode>
          <y:Geometry height="30.0" width="30.0" x="1090.7660466587395" y="744.3880112242041"/>
          <y:Fill color="#FFF1F1" transparent="false"/>
          <y:BorderStyle color="#000000" type="line" width="1.0"/>
          <y:NodeLabel alignment="center" autoSizePolicy="content" fontFamily="Dialog" fontSize="12" fontStyle="plain" hasBackgroundColor="false" hasLineColor="false" height="18.701171875" modelName="internal" modelPosition="c" textColor="#000000" visible="true" width="43.345703125" x="-6.6728515625" y="5.6494140625">NR2C1</y:NodeLabel>
          <y:Shape type="diamond"/>
        </y:ShapeNode>
      </data>
    </node>
    <node id="n306">
      <data key="d6">
        <y:ShapeNode>
          <y:Geometry height="30.0" width="30.0" x="764.8265171148507" y="453.98811150420096"/>
          <y:Fill color="#DCDCFF" transparent="false"/>
          <y:BorderStyle color="#000000" type="line" width="1.0"/>
          <y:NodeLabel alignment="center" autoSizePolicy="content" fontFamily="Dialog" fontSize="12" fontStyle="plain" hasBackgroundColor="false" hasLineColor="false" height="18.701171875" modelName="internal" modelPosition="c" textColor="#000000" visible="true" width="42.68359375" x="-6.341796875" y="5.6494140625">NR4A2</y:NodeLabel>
          <y:Shape type="diamond"/>
        </y:ShapeNode>
      </data>
    </node>
    <node id="n307">
      <data key="d6">
        <y:ShapeNode>
          <y:Geometry height="30.0" width="30.0" x="856.569322036252" y="162.4245587360159"/>
          <y:Fill color="#FFE0E0" transparent="false"/>
          <y:BorderStyle color="#000000" type="line" width="1.0"/>
          <y:NodeLabel alignment="center" autoSizePolicy="content" fontFamily="Dialog" fontSize="12" fontStyle="plain" hasBackgroundColor="false" hasLineColor="false" height="18.701171875" modelName="internal" modelPosition="c" textColor="#000000" visible="true" width="49.357421875" x="-9.6787109375" y="5.6494140625">NUP160</y:NodeLabel>
          <y:Shape type="diamond"/>
        </y:ShapeNode>
      </data>
    </node>
    <node id="n308">
      <data key="d6">
        <y:ShapeNode>
          <y:Geometry height="30.0" width="30.0" x="167.36325872860323" y="1106.686967310712"/>
          <y:Fill color="#A0A0FF" transparent="false"/>
          <y:BorderStyle color="#000000" type="line" width="1.0"/>
          <y:NodeLabel alignment="center" autoSizePolicy="content" fontFamily="Dialog" fontSize="12" fontStyle="plain" hasBackgroundColor="false" hasLineColor="false" height="18.701171875" modelName="internal" modelPosition="c" textColor="#000000" visible="true" width="36.015625" x="-3.0078125" y="5.6494140625">OASL</y:NodeLabel>
          <y:Shape type="diamond"/>
        </y:ShapeNode>
      </data>
    </node>
    <node id="n309">
      <data key="d6">
        <y:ShapeNode>
          <y:Geometry height="30.0" width="30.0" x="835.7320132914634" y="837.6842524454275"/>
          <y:Fill color="#FFE6E6" transparent="false"/>
          <y:BorderStyle color="#000000" type="line" width="1.0"/>
          <y:NodeLabel alignment="center" autoSizePolicy="content" fontFamily="Dialog" fontSize="12" fontStyle="plain" hasBackgroundColor="false" hasLineColor="false" height="18.701171875" modelName="internal" modelPosition="c" textColor="#000000" visible="true" width="48.677734375" x="-9.3388671875" y="5.6494140625">OCIAD1</y:NodeLabel>
          <y:Shape type="diamond"/>
        </y:ShapeNode>
      </data>
    </node>
    <node id="n310">
      <data key="d6">
        <y:ShapeNode>
          <y:Geometry height="30.0" width="30.0" x="840.5279612300537" y="391.50600571766944"/>
          <y:Fill color="#FFFBFB" transparent="false"/>
          <y:BorderStyle color="#000000" type="line" width="1.0"/>
          <y:NodeLabel alignment="center" autoSizePolicy="content" fontFamily="Dialog" fontSize="12" fontStyle="plain" hasBackgroundColor="false" hasLineColor="false" height="18.701171875" modelName="internal" modelPosition="c" textColor="#000000" visible="true" width="39.349609375" x="-4.6748046875" y="5.6494140625">OLIG1</y:NodeLabel>
          <y:Shape type="diamond"/>
        </y:ShapeNode>
      </data>
    </node>
    <node id="n311">
      <data key="d6">
        <y:ShapeNode>
          <y:Geometry height="30.0" width="30.0" x="799.42936217199" y="317.74247428135413"/>
          <y:Fill color="#FFF7F7" transparent="false"/>
          <y:BorderStyle color="#000000" type="line" width="1.0"/>
          <y:NodeLabel alignment="center" autoSizePolicy="content" fontFamily="Dialog" fontSize="12" fontStyle="plain" hasBackgroundColor="false" hasLineColor="false" height="18.701171875" modelName="internal" modelPosition="c" textColor="#000000" visible="true" width="39.349609375" x="-4.6748046875" y="5.6494140625">OLIG2</y:NodeLabel>
          <y:Shape type="diamond"/>
        </y:ShapeNode>
      </data>
    </node>
    <node id="n312">
      <data key="d6">
        <y:ShapeNode>
          <y:Geometry height="30.0" width="30.0" x="679.9206545046299" y="892.4463067892614"/>
          <y:Fill color="#FF4242" transparent="false"/>
          <y:BorderStyle color="#000000" type="line" width="1.0"/>
          <y:NodeLabel alignment="center" autoSizePolicy="content" fontFamily="Dialog" fontSize="12" fontStyle="plain" hasBackgroundColor="false" hasLineColor="false" height="18.701171875" modelName="internal" modelPosition="c" textColor="#000000" visible="true" width="35.34765625" x="-2.673828125" y="5.6494140625">OLR1</y:NodeLabel>
          <y:Shape type="diamond"/>
        </y:ShapeNode>
      </data>
    </node>
    <node id="n313">
      <data key="d6">
        <y:ShapeNode>
          <y:Geometry height="30.0" width="30.0" x="157.07799860176146" y="521.3768318623772"/>
          <y:Fill color="#1717FF" transparent="false"/>
          <y:BorderStyle color="#000000" type="line" width="1.0"/>
          <y:NodeLabel alignment="center" autoSizePolicy="content" fontFamily="Dialog" fontSize="12" fontStyle="plain" hasBackgroundColor="false" hasLineColor="false" height="18.701171875" modelName="internal" modelPosition="c" textColor="#000000" visible="true" width="43.3515625" x="-6.67578125" y="5.6494140625">OPRL1</y:NodeLabel>
          <y:Shape type="diamond"/>
        </y:ShapeNode>
      </data>
    </node>
    <node id="n314">
      <data key="d6">
        <y:ShapeNode>
          <y:Geometry height="30.0" width="30.0" x="641.5062412272605" y="552.1315980408339"/>
          <y:Fill color="#FF0000" transparent="false"/>
          <y:BorderStyle color="#000000" type="line" width="1.0"/>
          <y:NodeLabel alignment="center" autoSizePolicy="content" fontFamily="Dialog" fontSize="12" fontStyle="plain" hasBackgroundColor="false" hasLineColor="false" height="18.701171875" modelName="internal" modelPosition="c" textColor="#000000" visible="true" width="37.333984375" x="-3.6669921875" y="5.6494140625">OPTN</y:NodeLabel>
          <y:Shape type="diamond"/>
        </y:ShapeNode>
      </data>
    </node>
    <node id="n315">
      <data key="d6">
        <y:ShapeNode>
          <y:Geometry height="30.0" width="30.0" x="1141.8054646654568" y="624.7140024033592"/>
          <y:Fill color="#F0F0FF" transparent="false"/>
          <y:BorderStyle color="#000000" type="line" width="1.0"/>
          <y:NodeLabel alignment="center" autoSizePolicy="content" fontFamily="Dialog" fontSize="12" fontStyle="plain" hasBackgroundColor="false" hasLineColor="false" height="18.701171875" modelName="internal" modelPosition="c" textColor="#000000" visible="true" width="50.693359375" x="-10.3466796875" y="5.6494140625">OSBPL9</y:NodeLabel>
          <y:Shape type="diamond"/>
        </y:ShapeNode>
      </data>
    </node>
    <node id="n316">
      <data key="d6">
        <y:ShapeNode>
          <y:Geometry height="30.0" width="30.0" x="216.43858102890744" y="737.4756963469695"/>
          <y:Fill color="#5C5CFF" transparent="false"/>
          <y:BorderStyle color="#000000" type="line" width="1.0"/>
          <y:NodeLabel alignment="center" autoSizePolicy="content" fontFamily="Dialog" fontSize="12" fontStyle="plain" hasBackgroundColor="false" hasLineColor="false" height="18.701171875" modelName="internal" modelPosition="c" textColor="#000000" visible="true" width="46.673828125" x="-8.3369140625" y="5.6494140625">OSCAR</y:NodeLabel>
          <y:Shape type="diamond"/>
        </y:ShapeNode>
      </data>
    </node>
    <node id="n317">
      <data key="d6">
        <y:ShapeNode>
          <y:Geometry height="30.0" width="30.0" x="1077.9865161622647" y="340.82282295207017"/>
          <y:Fill color="#EFEFFF" transparent="false"/>
          <y:BorderStyle color="#000000" type="line" width="1.0"/>
          <y:NodeLabel alignment="center" autoSizePolicy="content" fontFamily="Dialog" fontSize="12" fontStyle="plain" hasBackgroundColor="false" hasLineColor="false" height="18.701171875" modelName="internal" modelPosition="c" textColor="#000000" visible="true" width="42.021484375" x="-6.0107421875" y="5.6494140625">P2RX7</y:NodeLabel>
          <y:Shape type="diamond"/>
        </y:ShapeNode>
      </data>
    </node>
    <node id="n318">
      <data key="d6">
        <y:ShapeNode>
          <y:Geometry height="30.0" width="30.0" x="291.9929683171622" y="652.8858218258383"/>
          <y:Fill color="#3636FF" transparent="false"/>
          <y:BorderStyle color="#000000" type="line" width="1.0"/>
          <y:NodeLabel alignment="center" autoSizePolicy="content" fontFamily="Dialog" fontSize="12" fontStyle="plain" hasBackgroundColor="false" hasLineColor="false" height="18.701171875" modelName="internal" modelPosition="c" textColor="#000000" visible="true" width="34.685546875" x="-2.3427734375" y="5.6494140625">PAK1</y:NodeLabel>
          <y:Shape type="diamond"/>
        </y:ShapeNode>
      </data>
    </node>
    <node id="n319">
      <data key="d6">
        <y:ShapeNode>
          <y:Geometry height="30.0" width="30.0" x="278.7983974386672" y="1074.5607360131603"/>
          <y:Fill color="#ECECFF" transparent="false"/>
          <y:BorderStyle color="#000000" type="line" width="1.0"/>
          <y:NodeLabel alignment="center" autoSizePolicy="content" fontFamily="Dialog" fontSize="12" fontStyle="plain" hasBackgroundColor="false" hasLineColor="false" height="18.701171875" modelName="internal" modelPosition="c" textColor="#000000" visible="true" width="50.025390625" x="-10.0126953125" y="5.6494140625">PARP14</y:NodeLabel>
          <y:Shape type="diamond"/>
        </y:ShapeNode>
      </data>
    </node>
    <node id="n320">
      <data key="d6">
        <y:ShapeNode>
          <y:Geometry height="30.0" width="30.0" x="259.08420709680905" y="1134.5144380416941"/>
          <y:Fill color="#DBDBFF" transparent="false"/>
          <y:BorderStyle color="#000000" type="line" width="1.0"/>
          <y:NodeLabel alignment="center" autoSizePolicy="content" fontFamily="Dialog" fontSize="12" fontStyle="plain" hasBackgroundColor="false" hasLineColor="false" height="18.701171875" modelName="internal" modelPosition="c" textColor="#000000" visible="true" width="43.3515625" x="-6.67578125" y="5.6494140625">PARP9</y:NodeLabel>
          <y:Shape type="diamond"/>
        </y:ShapeNode>
      </data>
    </node>
    <node id="n321">
      <data key="d6">
        <y:ShapeNode>
          <y:Geometry height="30.0" width="30.0" x="627.2372755635057" y="520.8250875329086"/>
          <y:Fill color="#FF0000" transparent="false"/>
          <y:BorderStyle color="#000000" type="line" width="1.0"/>
          <y:NodeLabel alignment="center" autoSizePolicy="content" fontFamily="Dialog" fontSize="12" fontStyle="plain" hasBackgroundColor="false" hasLineColor="false" height="18.701171875" modelName="internal" modelPosition="c" textColor="#000000" visible="true" width="34.685546875" x="-2.3427734375" y="5.6494140625">PAX7</y:NodeLabel>
          <y:Shape type="diamond"/>
        </y:ShapeNode>
      </data>
    </node>
    <node id="n322">
      <data key="d6">
        <y:ShapeNode>
          <y:Geometry height="30.0" width="30.0" x="909.8080188680289" y="677.6345593073065"/>
          <y:Fill color="#FFD7D7" transparent="false"/>
          <y:BorderStyle color="#000000" type="line" width="1.0"/>
          <y:NodeLabel alignment="center" autoSizePolicy="content" fontFamily="Dialog" fontSize="12" fontStyle="plain" hasBackgroundColor="false" hasLineColor="false" height="18.701171875" modelName="internal" modelPosition="c" textColor="#000000" visible="true" width="34.685546875" x="-2.3427734375" y="5.6494140625">PBX1</y:NodeLabel>
          <y:Shape type="diamond"/>
        </y:ShapeNode>
      </data>
    </node>
    <node id="n323">
      <data key="d6">
        <y:ShapeNode>
          <y:Geometry height="30.0" width="30.0" x="619.9206545046299" y="837.2451998248948"/>
          <y:Fill color="#FF2020" transparent="false"/>
          <y:BorderStyle color="#000000" type="line" width="1.0"/>
          <y:NodeLabel alignment="center" autoSizePolicy="content" fontFamily="Dialog" fontSize="12" fontStyle="plain" hasBackgroundColor="false" hasLineColor="false" height="18.701171875" modelName="internal" modelPosition="c" textColor="#000000" visible="true" width="51.349609375" x="-10.6748046875" y="5.6494140625">PDCD10</y:NodeLabel>
          <y:Shape type="diamond"/>
        </y:ShapeNode>
      </data>
    </node>
    <node id="n324">
      <data key="d6">
        <y:ShapeNode>
          <y:Geometry height="30.0" width="30.0" x="1048.2497303905368" y="635.575559837888"/>
          <y:Fill color="#DEDEFF" transparent="false"/>
          <y:BorderStyle color="#000000" type="line" width="1.0"/>
          <y:NodeLabel alignment="center" autoSizePolicy="content" fontFamily="Dialog" fontSize="12" fontStyle="plain" hasBackgroundColor="false" hasLineColor="false" height="18.701171875" modelName="internal" modelPosition="c" textColor="#000000" visible="true" width="43.3515625" x="-6.67578125" y="5.6494140625">PDE3B</y:NodeLabel>
          <y:Shape type="diamond"/>
        </y:ShapeNode>
      </data>
    </node>
    <node id="n325">
      <data key="d6">
        <y:ShapeNode>
          <y:Geometry height="30.0" width="30.0" x="1006.8932886312248" y="226.81263430821696"/>
          <y:Fill color="#F4F4FF" transparent="false"/>
          <y:BorderStyle color="#000000" type="line" width="1.0"/>
          <y:NodeLabel alignment="center" autoSizePolicy="content" fontFamily="Dialog" fontSize="12" fontStyle="plain" hasBackgroundColor="false" hasLineColor="false" height="18.701171875" modelName="internal" modelPosition="c" textColor="#000000" visible="true" width="44.013671875" x="-7.0068359375" y="5.6494140625">PDE4D</y:NodeLabel>
          <y:Shape type="diamond"/>
        </y:ShapeNode>
      </data>
    </node>
    <node id="n326">
      <data key="d6">
        <y:ShapeNode>
          <y:Geometry height="30.0" width="30.0" x="1080.3684751958017" y="1195.0222038446777"/>
          <y:Fill color="#BCBCFF" transparent="false"/>
          <y:BorderStyle color="#000000" type="line" width="1.0"/>
          <y:NodeLabel alignment="center" autoSizePolicy="content" fontFamily="Dialog" fontSize="12" fontStyle="plain" hasBackgroundColor="false" hasLineColor="false" height="18.701171875" modelName="internal" modelPosition="c" textColor="#000000" visible="true" width="43.3515625" x="-6.67578125" y="5.6494140625">PDE5A</y:NodeLabel>
          <y:Shape type="diamond"/>
        </y:ShapeNode>
      </data>
    </node>
    <node id="n327">
      <data key="d6">
        <y:ShapeNode>
          <y:Geometry height="30.0" width="30.0" x="750.9341341712462" y="304.83110888206835"/>
          <y:Fill color="#FFBEBE" transparent="false"/>
          <y:BorderStyle color="#000000" type="line" width="1.0"/>
          <y:NodeLabel alignment="center" autoSizePolicy="content" fontFamily="Dialog" fontSize="12" fontStyle="plain" hasBackgroundColor="false" hasLineColor="false" height="18.701171875" modelName="internal" modelPosition="c" textColor="#000000" visible="true" width="35.34765625" x="-2.673828125" y="5.6494140625">PDK4</y:NodeLabel>
          <y:Shape type="diamond"/>
        </y:ShapeNode>
      </data>
    </node>
    <node id="n328">
      <data key="d6">
        <y:ShapeNode>
          <y:Geometry height="30.0" width="30.0" x="63.27763187751464" y="933.5939619917367"/>
          <y:Fill color="#FAFAFF" transparent="false"/>
          <y:BorderStyle color="#000000" type="line" width="1.0"/>
          <y:NodeLabel alignment="center" autoSizePolicy="content" fontFamily="Dialog" fontSize="12" fontStyle="plain" hasBackgroundColor="false" hasLineColor="false" height="18.701171875" modelName="internal" modelPosition="c" textColor="#000000" visible="true" width="42.677734375" x="-6.3388671875" y="5.6494140625">PDZK1</y:NodeLabel>
          <y:Shape type="diamond"/>
        </y:ShapeNode>
      </data>
    </node>
    <node id="n329">
      <data key="d6">
        <y:ShapeNode>
          <y:Geometry height="30.0" width="30.0" x="463.1775329025159" y="605.5889105979375"/>
          <y:Fill color="#FF0000" transparent="false"/>
          <y:BorderStyle color="#000000" type="line" width="1.0"/>
          <y:NodeLabel alignment="center" autoSizePolicy="content" fontFamily="Dialog" fontSize="12" fontStyle="plain" hasBackgroundColor="false" hasLineColor="false" height="18.701171875" modelName="internal" modelPosition="c" textColor="#000000" visible="true" width="43.33984375" x="-6.669921875" y="5.6494140625">PFDN5</y:NodeLabel>
          <y:Shape type="diamond"/>
        </y:ShapeNode>
      </data>
    </node>
    <node id="n330">
      <data key="d6">
        <y:ShapeNode>
          <y:Geometry height="30.0" width="30.0" x="116.79209233715983" y="592.7397144681122"/>
          <y:Fill color="#0000FF" transparent="false"/>
          <y:BorderStyle color="#000000" type="line" width="1.0"/>
          <y:NodeLabel alignment="center" autoSizePolicy="content" fontFamily="Dialog" fontSize="12" fontStyle="plain" hasBackgroundColor="false" hasLineColor="false" height="18.701171875" modelName="internal" modelPosition="c" textColor="#000000" visible="true" width="49.345703125" x="-9.6728515625" y="5.6494140625">PFKFB4</y:NodeLabel>
          <y:Shape type="diamond"/>
        </y:ShapeNode>
      </data>
    </node>
    <node id="n331">
      <data key="d6">
        <y:ShapeNode>
          <y:Geometry height="30.0" width="30.0" x="72.32764899771917" y="608.4929522162504"/>
          <y:Fill color="#0000FF" transparent="false"/>
          <y:BorderStyle color="#000000" type="line" width="1.0"/>
          <y:NodeLabel alignment="center" autoSizePolicy="content" fontFamily="Dialog" fontSize="12" fontStyle="plain" hasBackgroundColor="false" hasLineColor="false" height="18.701171875" modelName="internal" modelPosition="c" textColor="#000000" visible="true" width="36.009765625" x="-3.0048828125" y="5.6494140625">PHC2</y:NodeLabel>
          <y:Shape type="diamond"/>
        </y:ShapeNode>
      </data>
    </node>
    <node id="n332">
      <data key="d6">
        <y:ShapeNode>
          <y:Geometry height="30.0" width="30.0" x="424.95974983484" y="1061.6045188769874"/>
          <y:Fill color="#8080FF" transparent="false"/>
          <y:BorderStyle color="#000000" type="line" width="1.0"/>
          <y:NodeLabel alignment="center" autoSizePolicy="content" fontFamily="Dialog" fontSize="12" fontStyle="plain" hasBackgroundColor="false" hasLineColor="false" height="18.701171875" modelName="internal" modelPosition="c" textColor="#000000" visible="true" width="41.34765625" x="-5.673828125" y="5.6494140625">PHF12</y:NodeLabel>
          <y:Shape type="diamond"/>
        </y:ShapeNode>
      </data>
    </node>
    <node id="n333">
      <data key="d6">
        <y:ShapeNode>
          <y:Geometry height="30.0" width="30.0" x="782.541313942074" y="509.45115258107506"/>
          <y:Fill color="#FFDDDD" transparent="false"/>
          <y:BorderStyle color="#000000" type="line" width="1.0"/>
          <y:NodeLabel alignment="center" autoSizePolicy="content" fontFamily="Dialog" fontSize="12" fontStyle="plain" hasBackgroundColor="false" hasLineColor="false" height="18.701171875" modelName="internal" modelPosition="c" textColor="#000000" visible="true" width="45.35546875" x="-7.677734375" y="5.649414062500057">PIK3R2</y:NodeLabel>
          <y:Shape type="diamond"/>
        </y:ShapeNode>
      </data>
    </node>
    <node id="n334">
      <data key="d6">
        <y:ShapeNode>
          <y:Geometry height="30.0" width="30.0" x="551.8752728037894" y="508.4067657771871"/>
          <y:Fill color="#0000FF" transparent="false"/>
          <y:BorderStyle color="#000000" type="line" width="1.0"/>
          <y:NodeLabel alignment="center" autoSizePolicy="content" fontFamily="Dialog" fontSize="12" fontStyle="plain" hasBackgroundColor="false" hasLineColor="false" height="18.701171875" modelName="internal" modelPosition="c" textColor="#000000" visible="true" width="38.681640625" x="-4.3408203125" y="5.649414062499943">PILRA</y:NodeLabel>
          <y:Shape type="diamond"/>
        </y:ShapeNode>
      </data>
    </node>
    <node id="n335">
      <data key="d6">
        <y:ShapeNode>
          <y:Geometry height="30.0" width="30.0" x="549.135576698033" y="584.0513726090788"/>
          <y:Fill color="#FF6666" transparent="false"/>
          <y:BorderStyle color="#000000" type="line" width="1.0"/>
          <y:NodeLabel alignment="center" autoSizePolicy="content" fontFamily="Dialog" fontSize="12" fontStyle="plain" hasBackgroundColor="false" hasLineColor="false" height="18.701171875" modelName="internal" modelPosition="c" textColor="#000000" visible="true" width="52.697265625" x="-11.3486328125" y="5.6494140625">PIP4K2A</y:NodeLabel>
          <y:Shape type="diamond"/>
        </y:ShapeNode>
      </data>
    </node>
    <node id="n336">
      <data key="d6">
        <y:ShapeNode>
          <y:Geometry height="30.0" width="30.0" x="724.2843918200251" y="758.8936918283891"/>
          <y:Fill color="#FFC5C5" transparent="false"/>
          <y:BorderStyle color="#000000" type="line" width="1.0"/>
          <y:NodeLabel alignment="center" autoSizePolicy="content" fontFamily="Dialog" fontSize="12" fontStyle="plain" hasBackgroundColor="false" hasLineColor="false" height="18.701171875" modelName="internal" modelPosition="c" textColor="#000000" visible="true" width="38.01953125" x="-4.009765625" y="5.6494140625">PIPSL</y:NodeLabel>
          <y:Shape type="diamond"/>
        </y:ShapeNode>
      </data>
    </node>
    <node id="n337">
      <data key="d6">
        <y:ShapeNode>
          <y:Geometry height="30.0" width="30.0" x="582.7130939428631" y="535.8171733031703"/>
          <y:Fill color="#0000FF" transparent="false"/>
          <y:BorderStyle color="#000000" type="line" width="1.0"/>
          <y:NodeLabel alignment="center" autoSizePolicy="content" fontFamily="Dialog" fontSize="12" fontStyle="plain" hasBackgroundColor="false" hasLineColor="false" height="18.701171875" modelName="internal" modelPosition="c" textColor="#000000" visible="true" width="32.0078125" x="-1.00390625" y="5.6494140625">PISD</y:NodeLabel>
          <y:Shape type="diamond"/>
        </y:ShapeNode>
      </data>
    </node>
    <node id="n338">
      <data key="d6">
        <y:ShapeNode>
          <y:Geometry height="30.0" width="30.0" x="665.7588626553588" y="696.4973078821457"/>
          <y:Fill color="#FF2F2F" transparent="false"/>
          <y:BorderStyle color="#000000" type="line" width="1.0"/>
          <y:NodeLabel alignment="center" autoSizePolicy="content" fontFamily="Dialog" fontSize="12" fontStyle="plain" hasBackgroundColor="false" hasLineColor="false" height="18.701171875" modelName="internal" modelPosition="c" textColor="#000000" visible="true" width="46.673828125" x="-8.3369140625" y="5.6494140625">PITHD1</y:NodeLabel>
          <y:Shape type="diamond"/>
        </y:ShapeNode>
      </data>
    </node>
    <node id="n339">
      <data key="d6">
        <y:ShapeNode>
          <y:Geometry height="30.0" width="30.0" x="943.7456639983819" y="703.6788637366913"/>
          <y:Fill color="#FF9797" transparent="false"/>
          <y:BorderStyle color="#000000" type="line" width="1.0"/>
          <y:NodeLabel alignment="center" autoSizePolicy="content" fontFamily="Dialog" fontSize="12" fontStyle="plain" hasBackgroundColor="false" hasLineColor="false" height="18.701171875" modelName="internal" modelPosition="c" textColor="#000000" visible="true" width="41.359375" x="-5.6796875" y="5.6494140625">PLEK2</y:NodeLabel>
          <y:Shape type="diamond"/>
        </y:ShapeNode>
      </data>
    </node>
    <node id="n340">
      <data key="d6">
        <y:ShapeNode>
          <y:Geometry height="30.0" width="30.0" x="740.0223155164149" y="455.89147342669696"/>
          <y:Fill color="#0000FF" transparent="false"/>
          <y:BorderStyle color="#000000" type="line" width="1.0"/>
          <y:NodeLabel alignment="center" autoSizePolicy="content" fontFamily="Dialog" fontSize="12" fontStyle="plain" hasBackgroundColor="false" hasLineColor="false" height="18.701171875" modelName="internal" modelPosition="c" textColor="#000000" visible="true" width="59.359375" x="-14.6796875" y="5.6494140625">PLEKHG3</y:NodeLabel>
          <y:Shape type="diamond"/>
        </y:ShapeNode>
      </data>
    </node>
    <node id="n341">
      <data key="d6">
        <y:ShapeNode>
          <y:Geometry height="30.0" width="30.0" x="727.7205389793728" y="259.504566741179"/>
          <y:Fill color="#FFEBEB" transparent="false"/>
          <y:BorderStyle color="#000000" type="line" width="1.0"/>
          <y:NodeLabel alignment="center" autoSizePolicy="content" fontFamily="Dialog" fontSize="12" fontStyle="plain" hasBackgroundColor="false" hasLineColor="false" height="18.701171875" modelName="internal" modelPosition="c" textColor="#000000" visible="true" width="37.3515625" x="-3.67578125" y="5.6494140625">PLIN2</y:NodeLabel>
          <y:Shape type="diamond"/>
        </y:ShapeNode>
      </data>
    </node>
    <node id="n342">
      <data key="d6">
        <y:ShapeNode>
          <y:Geometry height="30.0" width="30.0" x="519.5694151860529" y="941.8818360274072"/>
          <y:Fill color="#FF0000" transparent="false"/>
          <y:BorderStyle color="#000000" type="line" width="1.0"/>
          <y:NodeLabel alignment="center" autoSizePolicy="content" fontFamily="Dialog" fontSize="12" fontStyle="plain" hasBackgroundColor="false" hasLineColor="false" height="18.701171875" modelName="internal" modelPosition="c" textColor="#000000" visible="true" width="28.673828125" x="0.6630859375" y="5.6494140625">PNP</y:NodeLabel>
          <y:Shape type="diamond"/>
        </y:ShapeNode>
      </data>
    </node>
    <node id="n343">
      <data key="d6">
        <y:ShapeNode>
          <y:Geometry height="30.0" width="30.0" x="490.107631967641" y="1212.893987209627"/>
          <y:Fill color="#FFACAC" transparent="false"/>
          <y:BorderStyle color="#000000" type="line" width="1.0"/>
          <y:NodeLabel alignment="center" autoSizePolicy="content" fontFamily="Dialog" fontSize="12" fontStyle="plain" hasBackgroundColor="false" hasLineColor="false" height="18.701171875" modelName="internal" modelPosition="c" textColor="#000000" visible="true" width="52.017578125" x="-11.0087890625" y="5.6494140625">POLR1C</y:NodeLabel>
          <y:Shape type="diamond"/>
        </y:ShapeNode>
      </data>
    </node>
    <node id="n344">
      <data key="d6">
        <y:ShapeNode>
          <y:Geometry height="30.0" width="30.0" x="444.6168291539442" y="916.138852331122"/>
          <y:Fill color="#FF0000" transparent="false"/>
          <y:BorderStyle color="#000000" type="line" width="1.0"/>
          <y:NodeLabel alignment="center" autoSizePolicy="content" fontFamily="Dialog" fontSize="12" fontStyle="plain" hasBackgroundColor="false" hasLineColor="false" height="18.701171875" modelName="internal" modelPosition="c" textColor="#000000" visible="true" width="52.017578125" x="-11.0087890625" y="5.6494140625">POLR1D</y:NodeLabel>
          <y:Shape type="diamond"/>
        </y:ShapeNode>
      </data>
    </node>
    <node id="n345">
      <data key="d6">
        <y:ShapeNode>
          <y:Geometry height="30.0" width="30.0" x="976.7851212367952" y="731.417262851843"/>
          <y:Fill color="#FFECEC" transparent="false"/>
          <y:BorderStyle color="#000000" type="line" width="1.0"/>
          <y:NodeLabel alignment="center" autoSizePolicy="content" fontFamily="Dialog" fontSize="12" fontStyle="plain" hasBackgroundColor="false" hasLineColor="false" height="18.701171875" modelName="internal" modelPosition="c" textColor="#000000" visible="true" width="60.021484375" x="-15.0107421875" y="5.6494140625">PPAPDC2</y:NodeLabel>
          <y:Shape type="diamond"/>
        </y:ShapeNode>
      </data>
    </node>
    <node id="n346">
      <data key="d6">
        <y:ShapeNode>
          <y:Geometry height="30.0" width="30.0" x="1002.8027067861617" y="857.2154278501125"/>
          <y:Fill color="#FFC1C1" transparent="false"/>
          <y:BorderStyle color="#000000" type="line" width="1.0"/>
          <y:NodeLabel alignment="center" autoSizePolicy="content" fontFamily="Dialog" fontSize="12" fontStyle="plain" hasBackgroundColor="false" hasLineColor="false" height="18.701171875" modelName="internal" modelPosition="c" textColor="#000000" visible="true" width="44.681640625" x="-7.3408203125" y="5.6494140625">PPM1A</y:NodeLabel>
          <y:Shape type="diamond"/>
        </y:ShapeNode>
      </data>
    </node>
    <node id="n347">
      <data key="d6">
        <y:ShapeNode>
          <y:Geometry height="30.0" width="30.0" x="558.3750802068719" y="1042.9394336880114"/>
          <y:Fill color="#0000FF" transparent="false"/>
          <y:BorderStyle color="#000000" type="line" width="1.0"/>
          <y:NodeLabel alignment="center" autoSizePolicy="content" fontFamily="Dialog" fontSize="12" fontStyle="plain" hasBackgroundColor="false" hasLineColor="false" height="18.701171875" modelName="internal" modelPosition="c" textColor="#000000" visible="true" width="44.0078125" x="-7.00390625" y="5.6494140625">PPM1F</y:NodeLabel>
          <y:Shape type="diamond"/>
        </y:ShapeNode>
      </data>
    </node>
    <node id="n348">
      <data key="d6">
        <y:ShapeNode>
          <y:Geometry height="30.0" width="30.0" x="479.0759171368825" y="852.4120299390997"/>
          <y:Fill color="#8181FF" transparent="false"/>
          <y:BorderStyle color="#000000" type="line" width="1.0"/>
          <y:NodeLabel alignment="center" autoSizePolicy="content" fontFamily="Dialog" fontSize="12" fontStyle="plain" hasBackgroundColor="false" hasLineColor="false" height="18.701171875" modelName="internal" modelPosition="c" textColor="#000000" visible="true" width="51.35546875" x="-10.677734375" y="5.6494140625">PPP1CA</y:NodeLabel>
          <y:Shape type="diamond"/>
        </y:ShapeNode>
      </data>
    </node>
    <node id="n349">
      <data key="d6">
        <y:ShapeNode>
          <y:Geometry height="30.0" width="30.0" x="1051.0528787813082" y="696.1773501137062"/>
          <y:Fill color="#9797FF" transparent="false"/>
          <y:BorderStyle color="#000000" type="line" width="1.0"/>
          <y:NodeLabel alignment="center" autoSizePolicy="content" fontFamily="Dialog" fontSize="12" fontStyle="plain" hasBackgroundColor="false" hasLineColor="false" height="18.701171875" modelName="internal" modelPosition="c" textColor="#000000" visible="true" width="58.029296875" x="-14.0146484375" y="5.6494140625">PPP1R3B</y:NodeLabel>
          <y:Shape type="diamond"/>
        </y:ShapeNode>
      </data>
    </node>
    <node id="n350">
      <data key="d6">
        <y:ShapeNode>
          <y:Geometry height="30.0" width="30.0" x="870.4972316284692" y="396.9871802063563"/>
          <y:Fill color="#F0F0FF" transparent="false"/>
          <y:BorderStyle color="#000000" type="line" width="1.0"/>
          <y:NodeLabel alignment="center" autoSizePolicy="content" fontFamily="Dialog" fontSize="12" fontStyle="plain" hasBackgroundColor="false" hasLineColor="false" height="18.701171875" modelName="internal" modelPosition="c" textColor="#000000" visible="true" width="34.673828125" x="-2.3369140625" y="5.6494140625">PRF1</y:NodeLabel>
          <y:Shape type="diamond"/>
        </y:ShapeNode>
      </data>
    </node>
    <node id="n351">
      <data key="d6">
        <y:ShapeNode>
          <y:Geometry height="30.0" width="30.0" x="341.781414570749" y="977.1942740161469"/>
          <y:Fill color="#3131FF" transparent="false"/>
          <y:BorderStyle color="#000000" type="line" width="1.0"/>
          <y:NodeLabel alignment="center" autoSizePolicy="content" fontFamily="Dialog" fontSize="12" fontStyle="plain" hasBackgroundColor="false" hasLineColor="false" height="18.701171875" modelName="internal" modelPosition="c" textColor="#000000" visible="true" width="52.69140625" x="-11.345703125" y="5.6494140625">PRIC285</y:NodeLabel>
          <y:Shape type="diamond"/>
        </y:ShapeNode>
      </data>
    </node>
    <node id="n352">
      <data key="d6">
        <y:ShapeNode>
          <y:Geometry height="30.0" width="30.0" x="943.9231913676962" y="408.9181626569915"/>
          <y:Fill color="#EBEBFF" transparent="false"/>
          <y:BorderStyle color="#000000" type="line" width="1.0"/>
          <y:NodeLabel alignment="center" autoSizePolicy="content" fontFamily="Dialog" fontSize="12" fontStyle="plain" hasBackgroundColor="false" hasLineColor="false" height="18.701171875" modelName="internal" modelPosition="c" textColor="#000000" visible="true" width="42.677734375" x="-6.3388671875" y="5.6494140625">PRPF4</y:NodeLabel>
          <y:Shape type="diamond"/>
        </y:ShapeNode>
      </data>
    </node>
    <node id="n353">
      <data key="d6">
        <y:ShapeNode>
          <y:Geometry height="30.0" width="30.0" x="472.10467503622897" y="359.6578861093447"/>
          <y:Fill color="#0000FF" transparent="false"/>
          <y:BorderStyle color="#000000" type="line" width="1.0"/>
          <y:NodeLabel alignment="center" autoSizePolicy="content" fontFamily="Dialog" fontSize="12" fontStyle="plain" hasBackgroundColor="false" hasLineColor="false" height="18.701171875" modelName="internal" modelPosition="c" textColor="#000000" visible="true" width="43.3515625" x="-6.67578125" y="5.6494140625">PRSS3</y:NodeLabel>
          <y:Shape type="diamond"/>
        </y:ShapeNode>
      </data>
    </node>
    <node id="n354">
      <data key="d6">
        <y:ShapeNode>
          <y:Geometry height="30.0" width="30.0" x="838.4070832836201" y="354.2432008188065"/>
          <y:Fill color="#FFFEFE" transparent="false"/>
          <y:BorderStyle color="#000000" type="line" width="1.0"/>
          <y:NodeLabel alignment="center" autoSizePolicy="content" fontFamily="Dialog" fontSize="12" fontStyle="plain" hasBackgroundColor="false" hasLineColor="false" height="18.701171875" modelName="internal" modelPosition="c" textColor="#000000" visible="true" width="50.025390625" x="-10.0126953125" y="5.6494140625">PRSS33</y:NodeLabel>
          <y:Shape type="diamond"/>
        </y:ShapeNode>
      </data>
    </node>
    <node id="n355">
      <data key="d6">
        <y:ShapeNode>
          <y:Geometry height="30.0" width="30.0" x="260.2449244622" y="651.7101909020337"/>
          <y:Fill color="#7575FF" transparent="false"/>
          <y:BorderStyle color="#000000" type="line" width="1.0"/>
          <y:NodeLabel alignment="center" autoSizePolicy="content" fontFamily="Dialog" fontSize="12" fontStyle="plain" hasBackgroundColor="false" hasLineColor="false" height="18.701171875" modelName="internal" modelPosition="c" textColor="#000000" visible="true" width="53.34765625" x="-11.673828125" y="5.6494140625">PSENEN</y:NodeLabel>
          <y:Shape type="diamond"/>
        </y:ShapeNode>
      </data>
    </node>
    <node id="n356">
      <data key="d6">
        <y:ShapeNode>
          <y:Geometry height="30.0" width="30.0" x="1097.0208643738629" y="648.1697997125689"/>
          <y:Fill color="#FFEBEB" transparent="false"/>
          <y:BorderStyle color="#000000" type="line" width="1.0"/>
          <y:NodeLabel alignment="center" autoSizePolicy="content" fontFamily="Dialog" fontSize="12" fontStyle="plain" hasBackgroundColor="false" hasLineColor="false" height="18.701171875" modelName="internal" modelPosition="c" textColor="#000000" visible="true" width="44.681640625" x="-7.3408203125" y="5.6494140625">PSME2</y:NodeLabel>
          <y:Shape type="diamond"/>
        </y:ShapeNode>
      </data>
    </node>
    <node id="n357">
      <data key="d6">
        <y:ShapeNode>
          <y:Geometry height="30.0" width="30.0" x="115.32044530305893" y="933.5939619917367"/>
          <y:Fill color="#FFE2E2" transparent="false"/>
          <y:BorderStyle color="#000000" type="line" width="1.0"/>
          <y:NodeLabel alignment="center" autoSizePolicy="content" fontFamily="Dialog" fontSize="12" fontStyle="plain" hasBackgroundColor="false" hasLineColor="false" height="18.701171875" modelName="internal" modelPosition="c" textColor="#000000" visible="true" width="43.3515625" x="-6.67578125" y="5.6494140625">PSPC1</y:NodeLabel>
          <y:Shape type="diamond"/>
        </y:ShapeNode>
      </data>
    </node>
    <node id="n358">
      <data key="d6">
        <y:ShapeNode>
          <y:Geometry height="30.0" width="30.0" x="635.1753694868603" y="1111.437922588108"/>
          <y:Fill color="#8C8CFF" transparent="false"/>
          <y:BorderStyle color="#000000" type="line" width="1.0"/>
          <y:NodeLabel alignment="center" autoSizePolicy="content" fontFamily="Dialog" fontSize="12" fontStyle="plain" hasBackgroundColor="false" hasLineColor="false" height="18.701171875" modelName="internal" modelPosition="c" textColor="#000000" visible="true" width="43.345703125" x="-6.6728515625" y="5.6494140625">PTGS2</y:NodeLabel>
          <y:Shape type="diamond"/>
        </y:ShapeNode>
      </data>
    </node>
    <node id="n359">
      <data key="d6">
        <y:ShapeNode>
          <y:Geometry height="30.0" width="30.0" x="387.1273651710686" y="935.3896628945578"/>
          <y:Fill color="#0D0DFF" transparent="false"/>
          <y:BorderStyle color="#000000" type="line" width="1.0"/>
          <y:NodeLabel alignment="center" autoSizePolicy="content" fontFamily="Dialog" fontSize="12" fontStyle="plain" hasBackgroundColor="false" hasLineColor="false" height="18.701171875" modelName="internal" modelPosition="c" textColor="#000000" visible="true" width="44.0078125" x="-7.00390625" y="5.6494140625">PTPRE</y:NodeLabel>
          <y:Shape type="diamond"/>
        </y:ShapeNode>
      </data>
    </node>
    <node id="n360">
      <data key="d6">
        <y:ShapeNode>
          <y:Geometry height="30.0" width="30.0" x="637.5034813149637" y="468.9239335593202"/>
          <y:Fill color="#FF0000" transparent="false"/>
          <y:BorderStyle color="#000000" type="line" width="1.0"/>
          <y:NodeLabel alignment="center" autoSizePolicy="content" fontFamily="Dialog" fontSize="12" fontStyle="plain" hasBackgroundColor="false" hasLineColor="false" height="18.701171875" modelName="internal" modelPosition="c" textColor="#000000" visible="true" width="43.33984375" x="-6.669921875" y="5.6494140625">PTRH2</y:NodeLabel>
          <y:Shape type="diamond"/>
        </y:ShapeNode>
      </data>
    </node>
    <node id="n361">
      <data key="d6">
        <y:ShapeNode>
          <y:Geometry height="30.0" width="30.0" x="503.89280910411605" y="521.4322928136628"/>
          <y:Fill color="#0000FF" transparent="false"/>
          <y:BorderStyle color="#000000" type="line" width="1.0"/>
          <y:NodeLabel alignment="center" autoSizePolicy="content" fontFamily="Dialog" fontSize="12" fontStyle="plain" hasBackgroundColor="false" hasLineColor="false" height="18.701171875" modelName="internal" modelPosition="c" textColor="#000000" visible="true" width="67.36328125" x="-18.681640625" y="5.6494140625">RAB11FIP1</y:NodeLabel>
          <y:Shape type="diamond"/>
        </y:ShapeNode>
      </data>
    </node>
    <node id="n362">
      <data key="d6">
        <y:ShapeNode>
          <y:Geometry height="30.0" width="30.0" x="667.1097004193039" y="1121.9527581647385"/>
          <y:Fill color="#9A9AFF" transparent="false"/>
          <y:BorderStyle color="#000000" type="line" width="1.0"/>
          <y:NodeLabel alignment="center" autoSizePolicy="content" fontFamily="Dialog" fontSize="12" fontStyle="plain" hasBackgroundColor="false" hasLineColor="false" height="18.701171875" modelName="internal" modelPosition="c" textColor="#000000" visible="true" width="42.021484375" x="-6.0107421875" y="5.6494140625">RAB24</y:NodeLabel>
          <y:Shape type="diamond"/>
        </y:ShapeNode>
      </data>
    </node>
    <node id="n363">
      <data key="d6">
        <y:ShapeNode>
          <y:Geometry height="30.0" width="30.0" x="652.5199051024116" y="551.1541313686952"/>
          <y:Fill color="#FF1C1C" transparent="false"/>
          <y:BorderStyle color="#000000" type="line" width="1.0"/>
          <y:NodeLabel alignment="center" autoSizePolicy="content" fontFamily="Dialog" fontSize="12" fontStyle="plain" hasBackgroundColor="false" hasLineColor="false" height="18.701171875" modelName="internal" modelPosition="c" textColor="#000000" visible="true" width="43.3515625" x="-6.67578125" y="5.6494140625">RAB2B</y:NodeLabel>
          <y:Shape type="diamond"/>
        </y:ShapeNode>
      </data>
    </node>
    <node id="n364">
      <data key="d6">
        <y:ShapeNode>
          <y:Geometry height="30.0" width="30.0" x="841.3189045881683" y="444.273171823731"/>
          <y:Fill color="#EAEAFF" transparent="false"/>
          <y:BorderStyle color="#000000" type="line" width="1.0"/>
          <y:NodeLabel alignment="center" autoSizePolicy="content" fontFamily="Dialog" fontSize="12" fontStyle="plain" hasBackgroundColor="false" hasLineColor="false" height="18.701171875" modelName="internal" modelPosition="c" textColor="#000000" visible="true" width="44.013671875" x="-7.0068359375" y="5.6494140625">RASD1</y:NodeLabel>
          <y:Shape type="diamond"/>
        </y:ShapeNode>
      </data>
    </node>
    <node id="n365">
      <data key="d6">
        <y:ShapeNode>
          <y:Geometry height="30.0" width="30.0" x="794.7663897224028" y="703.9907524231979"/>
          <y:Fill color="#FF9393" transparent="false"/>
          <y:BorderStyle color="#000000" type="line" width="1.0"/>
          <y:NodeLabel alignment="center" autoSizePolicy="content" fontFamily="Dialog" fontSize="12" fontStyle="plain" hasBackgroundColor="false" hasLineColor="false" height="18.701171875" modelName="internal" modelPosition="c" textColor="#000000" visible="true" width="44.013671875" x="-7.0068359375" y="5.6494140625">RBM38</y:NodeLabel>
          <y:Shape type="diamond"/>
        </y:ShapeNode>
      </data>
    </node>
    <node id="n366">
      <data key="d6">
        <y:ShapeNode>
          <y:Geometry height="30.0" width="30.0" x="504.6630283630102" y="693.5073928288198"/>
          <y:Fill color="#FF0000" transparent="false"/>
          <y:BorderStyle color="#000000" type="line" width="1.0"/>
          <y:NodeLabel alignment="center" autoSizePolicy="content" fontFamily="Dialog" fontSize="12" fontStyle="plain" hasBackgroundColor="false" hasLineColor="false" height="18.701171875" modelName="internal" modelPosition="c" textColor="#000000" visible="true" width="35.34765625" x="-2.673828125" y="5.6494140625">RBX1</y:NodeLabel>
          <y:Shape type="diamond"/>
        </y:ShapeNode>
      </data>
    </node>
    <node id="n367">
      <data key="d6">
        <y:ShapeNode>
          <y:Geometry height="30.0" width="30.0" x="676.6418145216822" y="1148.1417255441818"/>
          <y:Fill color="#0000FF" transparent="false"/>
          <y:BorderStyle color="#000000" type="line" width="1.0"/>
          <y:NodeLabel alignment="center" autoSizePolicy="content" fontFamily="Dialog" fontSize="12" fontStyle="plain" hasBackgroundColor="false" hasLineColor="false" height="18.701171875" modelName="internal" modelPosition="c" textColor="#000000" visible="true" width="37.33984375" x="-3.669921875" y="5.6494140625">REM2</y:NodeLabel>
          <y:Shape type="diamond"/>
        </y:ShapeNode>
      </data>
    </node>
    <node id="n368">
      <data key="d6">
        <y:ShapeNode>
          <y:Geometry height="30.0" width="30.0" x="557.8303920301291" y="1136.8247054812796"/>
          <y:Fill color="#6C6CFF" transparent="false"/>
          <y:BorderStyle color="#000000" type="line" width="1.0"/>
          <y:NodeLabel alignment="center" autoSizePolicy="content" fontFamily="Dialog" fontSize="12" fontStyle="plain" hasBackgroundColor="false" hasLineColor="false" height="18.701171875" modelName="internal" modelPosition="c" textColor="#000000" visible="true" width="37.33984375" x="-3.669921875" y="5.6494140625">RERE</y:NodeLabel>
          <y:Shape type="diamond"/>
        </y:ShapeNode>
      </data>
    </node>
    <node id="n369">
      <data key="d6">
        <y:ShapeNode>
          <y:Geometry height="30.0" width="30.0" x="581.7465630803475" y="699.4180021391176"/>
          <y:Fill color="#FF0000" transparent="false"/>
          <y:BorderStyle color="#000000" type="line" width="1.0"/>
          <y:NodeLabel alignment="center" autoSizePolicy="content" fontFamily="Dialog" fontSize="12" fontStyle="plain" hasBackgroundColor="false" hasLineColor="false" height="18.701171875" modelName="internal" modelPosition="c" textColor="#000000" visible="true" width="44.681640625" x="-7.3408203125" y="5.6494140625">REXO2</y:NodeLabel>
          <y:Shape type="diamond"/>
        </y:ShapeNode>
      </data>
    </node>
    <node id="n370">
      <data key="d6">
        <y:ShapeNode>
          <y:Geometry height="30.0" width="30.0" x="956.374504880687" y="907.3747342970232"/>
          <y:Fill color="#7474FF" transparent="false"/>
          <y:BorderStyle color="#000000" type="line" width="1.0"/>
          <y:NodeLabel alignment="center" autoSizePolicy="content" fontFamily="Dialog" fontSize="12" fontStyle="plain" hasBackgroundColor="false" hasLineColor="false" height="18.701171875" modelName="internal" modelPosition="c" textColor="#000000" visible="true" width="34.673828125" x="-2.3369140625" y="5.6494140625">RFX2</y:NodeLabel>
          <y:Shape type="diamond"/>
        </y:ShapeNode>
      </data>
    </node>
    <node id="n371">
      <data key="d6">
        <y:ShapeNode>
          <y:Geometry height="30.0" width="30.0" x="608.1427548572096" y="488.2207720662773"/>
          <y:Fill color="#FF1010" transparent="false"/>
          <y:BorderStyle color="#000000" type="line" width="1.0"/>
          <y:NodeLabel alignment="center" autoSizePolicy="content" fontFamily="Dialog" fontSize="12" fontStyle="plain" hasBackgroundColor="false" hasLineColor="false" height="18.701171875" modelName="internal" modelPosition="c" textColor="#000000" visible="true" width="43.3515625" x="-6.67578125" y="5.6494140625">RGS10</y:NodeLabel>
          <y:Shape type="diamond"/>
        </y:ShapeNode>
      </data>
    </node>
    <node id="n372">
      <data key="d6">
        <y:ShapeNode>
          <y:Geometry height="30.0" width="30.0" x="388.6009724862021" y="861.9082974273372"/>
          <y:Fill color="#A1A1FF" transparent="false"/>
          <y:BorderStyle color="#000000" type="line" width="1.0"/>
          <y:NodeLabel alignment="center" autoSizePolicy="content" fontFamily="Dialog" fontSize="12" fontStyle="plain" hasBackgroundColor="false" hasLineColor="false" height="18.701171875" modelName="internal" modelPosition="c" textColor="#000000" visible="true" width="39.34375" x="-4.671875" y="5.6494140625">RIC8A</y:NodeLabel>
          <y:Shape type="diamond"/>
        </y:ShapeNode>
      </data>
    </node>
    <node id="n373">
      <data key="d6">
        <y:ShapeNode>
          <y:Geometry height="30.0" width="30.0" x="839.2270037828836" y="749.0758033861063"/>
          <y:Fill color="#FF8080" transparent="false"/>
          <y:BorderStyle color="#000000" type="line" width="1.0"/>
          <y:NodeLabel alignment="center" autoSizePolicy="content" fontFamily="Dialog" fontSize="12" fontStyle="plain" hasBackgroundColor="false" hasLineColor="false" height="18.701171875" modelName="internal" modelPosition="c" textColor="#000000" visible="true" width="40.01171875" x="-5.005859375" y="5.6494140625">RIOK3</y:NodeLabel>
          <y:Shape type="diamond"/>
        </y:ShapeNode>
      </data>
    </node>
    <node id="n374">
      <data key="d6">
        <y:ShapeNode>
          <y:Geometry height="30.0" width="30.0" x="899.3923581510527" y="700.980529664904"/>
          <y:Fill color="#FF9595" transparent="false"/>
          <y:BorderStyle color="#000000" type="line" width="1.0"/>
          <y:NodeLabel alignment="center" autoSizePolicy="content" fontFamily="Dialog" fontSize="12" fontStyle="plain" hasBackgroundColor="false" hasLineColor="false" height="18.701171875" modelName="internal" modelPosition="c" textColor="#000000" visible="true" width="42.009765625" x="-6.0048828125" y="5.6494140625">RNF11</y:NodeLabel>
          <y:Shape type="diamond"/>
        </y:ShapeNode>
      </data>
    </node>
    <node id="n375">
      <data key="d6">
        <y:ShapeNode>
          <y:Geometry height="30.0" width="30.0" x="159.62871523189267" y="638.5066587200168"/>
          <y:Fill color="#9393FF" transparent="false"/>
          <y:BorderStyle color="#000000" type="line" width="1.0"/>
          <y:NodeLabel alignment="center" autoSizePolicy="content" fontFamily="Dialog" fontSize="12" fontStyle="plain" hasBackgroundColor="false" hasLineColor="false" height="18.701171875" modelName="internal" modelPosition="c" textColor="#000000" visible="true" width="48.68359375" x="-9.341796875" y="5.6494140625">RNF135</y:NodeLabel>
          <y:Shape type="diamond"/>
        </y:ShapeNode>
      </data>
    </node>
    <node id="n376">
      <data key="d6">
        <y:ShapeNode>
          <y:Geometry height="30.0" width="30.0" x="374.1754030837337" y="284.1995496348581"/>
          <y:Fill color="#F9F9FF" transparent="false"/>
          <y:BorderStyle color="#000000" type="line" width="1.0"/>
          <y:NodeLabel alignment="center" autoSizePolicy="content" fontFamily="Dialog" fontSize="12" fontStyle="plain" hasBackgroundColor="false" hasLineColor="false" height="18.701171875" modelName="internal" modelPosition="c" textColor="#000000" visible="true" width="56.6875" x="-13.34375" y="5.6494140625">RNF144B</y:NodeLabel>
          <y:Shape type="diamond"/>
        </y:ShapeNode>
      </data>
    </node>
    <node id="n377">
      <data key="d6">
        <y:ShapeNode>
          <y:Geometry height="30.0" width="30.0" x="474.99115880955964" y="674.4908432984341"/>
          <y:Fill color="#0000FF" transparent="false"/>
          <y:BorderStyle color="#000000" type="line" width="1.0"/>
          <y:NodeLabel alignment="center" autoSizePolicy="content" fontFamily="Dialog" fontSize="12" fontStyle="plain" hasBackgroundColor="false" hasLineColor="false" height="18.701171875" modelName="internal" modelPosition="c" textColor="#000000" visible="true" width="42.009765625" x="-6.0048828125" y="5.6494140625">RNF24</y:NodeLabel>
          <y:Shape type="diamond"/>
        </y:ShapeNode>
      </data>
    </node>
    <node id="n378">
      <data key="d6">
        <y:ShapeNode>
          <y:Geometry height="30.0" width="30.0" x="211.42341324064375" y="509.93927553491073"/>
          <y:Fill color="#1313FF" transparent="false"/>
          <y:BorderStyle color="#000000" type="line" width="1.0"/>
          <y:NodeLabel alignment="center" autoSizePolicy="content" fontFamily="Dialog" fontSize="12" fontStyle="plain" hasBackgroundColor="false" hasLineColor="false" height="18.701171875" modelName="internal" modelPosition="c" textColor="#000000" visible="true" width="52.017578125" x="-11.0087890625" y="5.6494140625">ROPN1L</y:NodeLabel>
          <y:Shape type="diamond"/>
        </y:ShapeNode>
      </data>
    </node>
    <node id="n379">
      <data key="d6">
        <y:ShapeNode>
          <y:Geometry height="30.0" width="30.0" x="373.94351242852616" y="826.3928212508877"/>
          <y:Fill color="#FF0000" transparent="false"/>
          <y:BorderStyle color="#000000" type="line" width="1.0"/>
          <y:NodeLabel alignment="center" autoSizePolicy="content" fontFamily="Dialog" fontSize="12" fontStyle="plain" hasBackgroundColor="false" hasLineColor="false" height="18.701171875" modelName="internal" modelPosition="c" textColor="#000000" visible="true" width="35.34765625" x="-2.673828125" y="5.6494140625">RPA3</y:NodeLabel>
          <y:Shape type="diamond"/>
        </y:ShapeNode>
      </data>
    </node>
    <node id="n380">
      <data key="d6">
        <y:ShapeNode>
          <y:Geometry height="30.0" width="30.0" x="529.9413173322099" y="661.850107975243"/>
          <y:Fill color="#FF0000" transparent="false"/>
          <y:BorderStyle color="#000000" type="line" width="1.0"/>
          <y:NodeLabel alignment="center" autoSizePolicy="content" fontFamily="Dialog" fontSize="12" fontStyle="plain" hasBackgroundColor="false" hasLineColor="false" height="18.701171875" modelName="internal" modelPosition="c" textColor="#000000" visible="true" width="32.0078125" x="-1.00390625" y="5.6494140625">RPIA</y:NodeLabel>
          <y:Shape type="diamond"/>
        </y:ShapeNode>
      </data>
    </node>
    <node id="n381">
      <data key="d6">
        <y:ShapeNode>
          <y:Geometry height="30.0" width="30.0" x="553.9968519675278" y="790.8648654261663"/>
          <y:Fill color="#FF0000" transparent="false"/>
          <y:BorderStyle color="#000000" type="line" width="1.0"/>
          <y:NodeLabel alignment="center" autoSizePolicy="content" fontFamily="Dialog" fontSize="12" fontStyle="plain" hasBackgroundColor="false" hasLineColor="false" height="18.701171875" modelName="internal" modelPosition="c" textColor="#000000" visible="true" width="40.69140625" x="-5.345703125" y="5.6494140625">RPL11</y:NodeLabel>
          <y:Shape type="diamond"/>
        </y:ShapeNode>
      </data>
    </node>
    <node id="n382">
      <data key="d6">
        <y:ShapeNode>
          <y:Geometry height="30.0" width="30.0" x="554.2156999681903" y="988.8987073945556"/>
          <y:Fill color="#FF0000" transparent="false"/>
          <y:BorderStyle color="#000000" type="line" width="1.0"/>
          <y:NodeLabel alignment="center" autoSizePolicy="content" fontFamily="Dialog" fontSize="12" fontStyle="plain" hasBackgroundColor="false" hasLineColor="false" height="18.701171875" modelName="internal" modelPosition="c" textColor="#000000" visible="true" width="40.69140625" x="-5.345703125" y="5.6494140625">RPL12</y:NodeLabel>
          <y:Shape type="diamond"/>
        </y:ShapeNode>
      </data>
    </node>
    <node id="n383">
      <data key="d6">
        <y:ShapeNode>
          <y:Geometry height="30.0" width="30.0" x="472.8359401917843" y="569.4396833716407"/>
          <y:Fill color="#FF0000" transparent="false"/>
          <y:BorderStyle color="#000000" type="line" width="1.0"/>
          <y:NodeLabel alignment="center" autoSizePolicy="content" fontFamily="Dialog" fontSize="12" fontStyle="plain" hasBackgroundColor="false" hasLineColor="false" height="18.701171875" modelName="internal" modelPosition="c" textColor="#000000" visible="true" width="40.69140625" x="-5.345703125" y="5.6494140625">RPL21</y:NodeLabel>
          <y:Shape type="diamond"/>
        </y:ShapeNode>
      </data>
    </node>
    <node id="n384">
      <data key="d6">
        <y:ShapeNode>
          <y:Geometry height="30.0" width="30.0" x="127.16822625172176" y="734.5703505369551"/>
          <y:Fill color="#FF8888" transparent="false"/>
          <y:BorderStyle color="#000000" type="line" width="1.0"/>
          <y:NodeLabel alignment="center" autoSizePolicy="content" fontFamily="Dialog" fontSize="12" fontStyle="plain" hasBackgroundColor="false" hasLineColor="false" height="18.701171875" modelName="internal" modelPosition="c" textColor="#000000" visible="true" width="40.69140625" x="-5.345703125" y="5.6494140625">RPL22</y:NodeLabel>
          <y:Shape type="diamond"/>
        </y:ShapeNode>
      </data>
    </node>
    <node id="n385">
      <data key="d6">
        <y:ShapeNode>
          <y:Geometry height="30.0" width="30.0" x="385.3652979562295" y="671.2215121435877"/>
          <y:Fill color="#FF0000" transparent="false"/>
          <y:BorderStyle color="#000000" type="line" width="1.0"/>
          <y:NodeLabel alignment="center" autoSizePolicy="content" fontFamily="Dialog" fontSize="12" fontStyle="plain" hasBackgroundColor="false" hasLineColor="false" height="18.701171875" modelName="internal" modelPosition="c" textColor="#000000" visible="true" width="40.69140625" x="-5.345703125" y="5.6494140625">RPL26</y:NodeLabel>
          <y:Shape type="diamond"/>
        </y:ShapeNode>
      </data>
    </node>
    <node id="n386">
      <data key="d6">
        <y:ShapeNode>
          <y:Geometry height="30.0" width="30.0" x="462.3034231431802" y="800.0668691340559"/>
          <y:Fill color="#FF0000" transparent="false"/>
          <y:BorderStyle color="#000000" type="line" width="1.0"/>
          <y:NodeLabel alignment="center" autoSizePolicy="content" fontFamily="Dialog" fontSize="12" fontStyle="plain" hasBackgroundColor="false" hasLineColor="false" height="18.701171875" modelName="internal" modelPosition="c" textColor="#000000" visible="true" width="54.0390625" x="-12.01953125" y="5.6494140625">RPL26L1</y:NodeLabel>
          <y:Shape type="diamond"/>
        </y:ShapeNode>
      </data>
    </node>
    <node id="n387">
      <data key="d6">
        <y:ShapeNode>
          <y:Geometry height="30.0" width="30.0" x="341.5755480024705" y="637.803272075917"/>
          <y:Fill color="#FF0000" transparent="false"/>
          <y:BorderStyle color="#000000" type="line" width="1.0"/>
          <y:NodeLabel alignment="center" autoSizePolicy="content" fontFamily="Dialog" fontSize="12" fontStyle="plain" hasBackgroundColor="false" hasLineColor="false" height="18.701171875" modelName="internal" modelPosition="c" textColor="#000000" visible="true" width="40.69140625" x="-5.345703125" y="5.6494140625">RPL30</y:NodeLabel>
          <y:Shape type="diamond"/>
        </y:ShapeNode>
      </data>
    </node>
    <node id="n388">
      <data key="d6">
        <y:ShapeNode>
          <y:Geometry height="30.0" width="30.0" x="505.7774801101276" y="763.6704353018988"/>
          <y:Fill color="#FF0000" transparent="false"/>
          <y:BorderStyle color="#000000" type="line" width="1.0"/>
          <y:NodeLabel alignment="center" autoSizePolicy="content" fontFamily="Dialog" fontSize="12" fontStyle="plain" hasBackgroundColor="false" hasLineColor="false" height="18.701171875" modelName="internal" modelPosition="c" textColor="#000000" visible="true" width="40.69140625" x="-5.345703125" y="5.6494140625">RPL31</y:NodeLabel>
          <y:Shape type="diamond"/>
        </y:ShapeNode>
      </data>
    </node>
    <node id="n389">
      <data key="d6">
        <y:ShapeNode>
          <y:Geometry height="30.0" width="30.0" x="564.9726766181259" y="899.7367349544195"/>
          <y:Fill color="#FF0000" transparent="false"/>
          <y:BorderStyle color="#000000" type="line" width="1.0"/>
          <y:NodeLabel alignment="center" autoSizePolicy="content" fontFamily="Dialog" fontSize="12" fontStyle="plain" hasBackgroundColor="false" hasLineColor="false" height="18.701171875" modelName="internal" modelPosition="c" textColor="#000000" visible="true" width="40.69140625" x="-5.345703125" y="5.6494140625">RPL34</y:NodeLabel>
          <y:Shape type="diamond"/>
        </y:ShapeNode>
      </data>
    </node>
    <node id="n390">
      <data key="d6">
        <y:ShapeNode>
          <y:Geometry height="30.0" width="30.0" x="228.7480067309827" y="568.052524140738"/>
          <y:Fill color="#FF0000" transparent="false"/>
          <y:BorderStyle color="#000000" type="line" width="1.0"/>
          <y:NodeLabel alignment="center" autoSizePolicy="content" fontFamily="Dialog" fontSize="12" fontStyle="plain" hasBackgroundColor="false" hasLineColor="false" height="18.701171875" modelName="internal" modelPosition="c" textColor="#000000" visible="true" width="48.6953125" x="-9.34765625" y="5.6494140625">RPL35A</y:NodeLabel>
          <y:Shape type="diamond"/>
        </y:ShapeNode>
      </data>
    </node>
    <node id="n391">
      <data key="d6">
        <y:ShapeNode>
          <y:Geometry height="30.0" width="30.0" x="951.7714075348745" y="893.4584034925292"/>
          <y:Fill color="#FFABAB" transparent="false"/>
          <y:BorderStyle color="#000000" type="line" width="1.0"/>
          <y:NodeLabel alignment="center" autoSizePolicy="content" fontFamily="Dialog" fontSize="12" fontStyle="plain" hasBackgroundColor="false" hasLineColor="false" height="18.701171875" modelName="internal" modelPosition="c" textColor="#000000" visible="true" width="40.69140625" x="-5.345703125" y="5.6494140625">RPL36</y:NodeLabel>
          <y:Shape type="diamond"/>
        </y:ShapeNode>
      </data>
    </node>
    <node id="n392">
      <data key="d6">
        <y:ShapeNode>
          <y:Geometry height="30.0" width="30.0" x="513.7530068431506" y="565.6451484394088"/>
          <y:Fill color="#FF0000" transparent="false"/>
          <y:BorderStyle color="#000000" type="line" width="1.0"/>
          <y:NodeLabel alignment="center" autoSizePolicy="content" fontFamily="Dialog" fontSize="12" fontStyle="plain" hasBackgroundColor="false" hasLineColor="false" height="18.701171875" modelName="internal" modelPosition="c" textColor="#000000" visible="true" width="47.365234375" x="-8.6826171875" y="5.6494140625">RPL39L</y:NodeLabel>
          <y:Shape type="diamond"/>
        </y:ShapeNode>
      </data>
    </node>
    <node id="n393">
      <data key="d6">
        <y:ShapeNode>
          <y:Geometry height="30.0" width="30.0" x="461.20902012105904" y="658.8696018544942"/>
          <y:Fill color="#FF0000" transparent="false"/>
          <y:BorderStyle color="#000000" type="line" width="1.0"/>
          <y:NodeLabel alignment="center" autoSizePolicy="content" fontFamily="Dialog" fontSize="12" fontStyle="plain" hasBackgroundColor="false" hasLineColor="false" height="18.701171875" modelName="internal" modelPosition="c" textColor="#000000" visible="true" width="40.69140625" x="-5.345703125" y="5.6494140625">RPL41</y:NodeLabel>
          <y:Shape type="diamond"/>
        </y:ShapeNode>
      </data>
    </node>
    <node id="n394">
      <data key="d6">
        <y:ShapeNode>
          <y:Geometry height="30.0" width="30.0" x="587.8602770921166" y="862.9410754555225"/>
          <y:Fill color="#FF0000" transparent="false"/>
          <y:BorderStyle color="#000000" type="line" width="1.0"/>
          <y:NodeLabel alignment="center" autoSizePolicy="content" fontFamily="Dialog" fontSize="12" fontStyle="plain" hasBackgroundColor="false" hasLineColor="false" height="18.701171875" modelName="internal" modelPosition="c" textColor="#000000" visible="true" width="34.017578125" x="-2.0087890625" y="5.6494140625">RPL7</y:NodeLabel>
          <y:Shape type="diamond"/>
        </y:ShapeNode>
      </data>
    </node>
    <node id="n395">
      <data key="d6">
        <y:ShapeNode>
          <y:Geometry height="30.0" width="30.0" x="330.13180288298105" y="574.1856853134059"/>
          <y:Fill color="#FF0000" transparent="false"/>
          <y:BorderStyle color="#000000" type="line" width="1.0"/>
          <y:NodeLabel alignment="center" autoSizePolicy="content" fontFamily="Dialog" fontSize="12" fontStyle="plain" hasBackgroundColor="false" hasLineColor="false" height="18.701171875" modelName="internal" modelPosition="c" textColor="#000000" visible="true" width="34.017578125" x="-2.0087890625" y="5.6494140625">RPL9</y:NodeLabel>
          <y:Shape type="diamond"/>
        </y:ShapeNode>
      </data>
    </node>
    <node id="n396">
      <data key="d6">
        <y:ShapeNode>
          <y:Geometry height="30.0" width="30.0" x="579.3749814711192" y="742.3252821399091"/>
          <y:Fill color="#FF0000" transparent="false"/>
          <y:BorderStyle color="#000000" type="line" width="1.0"/>
          <y:NodeLabel alignment="center" autoSizePolicy="content" fontFamily="Dialog" fontSize="12" fontStyle="plain" hasBackgroundColor="false" hasLineColor="false" height="18.701171875" modelName="internal" modelPosition="c" textColor="#000000" visible="true" width="50.025390625" x="-10.0126953125" y="5.6494140625">RPS15A</y:NodeLabel>
          <y:Shape type="diamond"/>
        </y:ShapeNode>
      </data>
    </node>
    <node id="n397">
      <data key="d6">
        <y:ShapeNode>
          <y:Geometry height="30.0" width="30.0" x="467.0487363787727" y="459.11124068636974"/>
          <y:Fill color="#FF0000" transparent="false"/>
          <y:BorderStyle color="#000000" type="line" width="1.0"/>
          <y:NodeLabel alignment="center" autoSizePolicy="content" fontFamily="Dialog" fontSize="12" fontStyle="plain" hasBackgroundColor="false" hasLineColor="false" height="18.701171875" modelName="internal" modelPosition="c" textColor="#000000" visible="true" width="42.021484375" x="-6.0107421875" y="5.6494140625">RPS21</y:NodeLabel>
          <y:Shape type="diamond"/>
        </y:ShapeNode>
      </data>
    </node>
    <node id="n398">
      <data key="d6">
        <y:ShapeNode>
          <y:Geometry height="30.0" width="30.0" x="617.0958724505685" y="822.7203261468713"/>
          <y:Fill color="#FF0000" transparent="false"/>
          <y:BorderStyle color="#000000" type="line" width="1.0"/>
          <y:NodeLabel alignment="center" autoSizePolicy="content" fontFamily="Dialog" fontSize="12" fontStyle="plain" hasBackgroundColor="false" hasLineColor="false" height="18.701171875" modelName="internal" modelPosition="c" textColor="#000000" visible="true" width="42.021484375" x="-6.0107421875" y="5.6494140625">RPS24</y:NodeLabel>
          <y:Shape type="diamond"/>
        </y:ShapeNode>
      </data>
    </node>
    <node id="n399">
      <data key="d6">
        <y:ShapeNode>
          <y:Geometry height="30.0" width="30.0" x="542.9117843321137" y="638.0449312536147"/>
          <y:Fill color="#FF0000" transparent="false"/>
          <y:BorderStyle color="#000000" type="line" width="1.0"/>
          <y:NodeLabel alignment="center" autoSizePolicy="content" fontFamily="Dialog" fontSize="12" fontStyle="plain" hasBackgroundColor="false" hasLineColor="false" height="18.701171875" modelName="internal" modelPosition="c" textColor="#000000" visible="true" width="42.021484375" x="-6.0107421875" y="5.6494140625">RPS27</y:NodeLabel>
          <y:Shape type="diamond"/>
        </y:ShapeNode>
      </data>
    </node>
    <node id="n400">
      <data key="d6">
        <y:ShapeNode>
          <y:Geometry height="30.0" width="30.0" x="418.7354245544572" y="736.9848793086771"/>
          <y:Fill color="#FF0000" transparent="false"/>
          <y:BorderStyle color="#000000" type="line" width="1.0"/>
          <y:NodeLabel alignment="center" autoSizePolicy="content" fontFamily="Dialog" fontSize="12" fontStyle="plain" hasBackgroundColor="false" hasLineColor="false" height="18.701171875" modelName="internal" modelPosition="c" textColor="#000000" visible="true" width="48.6953125" x="-9.34765625" y="5.6494140625">RPS27L</y:NodeLabel>
          <y:Shape type="diamond"/>
        </y:ShapeNode>
      </data>
    </node>
    <node id="n401">
      <data key="d6">
        <y:ShapeNode>
          <y:Geometry height="30.0" width="30.0" x="1009.7094641740819" y="301.1911552924155"/>
          <y:Fill color="#FFDFDF" transparent="false"/>
          <y:BorderStyle color="#000000" type="line" width="1.0"/>
          <y:NodeLabel alignment="center" autoSizePolicy="content" fontFamily="Dialog" fontSize="12" fontStyle="plain" hasBackgroundColor="false" hasLineColor="false" height="18.701171875" modelName="internal" modelPosition="c" textColor="#000000" visible="true" width="37.33984375" x="-3.669921875" y="5.6494140625">RRAS</y:NodeLabel>
          <y:Shape type="diamond"/>
        </y:ShapeNode>
      </data>
    </node>
    <node id="n402">
      <data key="d6">
        <y:ShapeNode>
          <y:Geometry height="30.0" width="30.0" x="93.88790733722738" y="646.33143206624"/>
          <y:Fill color="#FF0000" transparent="false"/>
          <y:BorderStyle color="#000000" type="line" width="1.0"/>
          <y:NodeLabel alignment="center" autoSizePolicy="content" fontFamily="Dialog" fontSize="12" fontStyle="plain" hasBackgroundColor="false" hasLineColor="false" height="18.701171875" modelName="internal" modelPosition="c" textColor="#000000" visible="true" width="47.998046875" x="-8.9990234375" y="5.6494140625">RWDD1</y:NodeLabel>
          <y:Shape type="diamond"/>
        </y:ShapeNode>
      </data>
    </node>
    <node id="n403">
      <data key="d6">
        <y:ShapeNode>
          <y:Geometry height="30.0" width="30.0" x="472.3811337661101" y="717.239015314077"/>
          <y:Fill color="#FF0000" transparent="false"/>
          <y:BorderStyle color="#000000" type="line" width="1.0"/>
          <y:NodeLabel alignment="center" autoSizePolicy="content" fontFamily="Dialog" fontSize="12" fontStyle="plain" hasBackgroundColor="false" hasLineColor="false" height="18.701171875" modelName="internal" modelPosition="c" textColor="#000000" visible="true" width="46.703125" x="-8.3515625" y="5.6494140625">S100A8</y:NodeLabel>
          <y:Shape type="diamond"/>
        </y:ShapeNode>
      </data>
    </node>
    <node id="n404">
      <data key="d6">
        <y:ShapeNode>
          <y:Geometry height="30.0" width="30.0" x="897.4892948900285" y="490.6813985147606"/>
          <y:Fill color="#FFF8F8" transparent="false"/>
          <y:BorderStyle color="#000000" type="line" width="1.0"/>
          <y:NodeLabel alignment="center" autoSizePolicy="content" fontFamily="Dialog" fontSize="12" fontStyle="plain" hasBackgroundColor="false" hasLineColor="false" height="18.701171875" modelName="internal" modelPosition="c" textColor="#000000" visible="true" width="42.021484375" x="-6.0107421875" y="5.649414062499943">S1PR5</y:NodeLabel>
          <y:Shape type="diamond"/>
        </y:ShapeNode>
      </data>
    </node>
    <node id="n405">
      <data key="d6">
        <y:ShapeNode>
          <y:Geometry height="30.0" width="30.0" x="296.93951630743936" y="1006.7077469071618"/>
          <y:Fill color="#8A8AFF" transparent="false"/>
          <y:BorderStyle color="#000000" type="line" width="1.0"/>
          <y:NodeLabel alignment="center" autoSizePolicy="content" fontFamily="Dialog" fontSize="12" fontStyle="plain" hasBackgroundColor="false" hasLineColor="false" height="18.701171875" modelName="internal" modelPosition="c" textColor="#000000" visible="true" width="52.017578125" x="-11.0087890625" y="5.649414062500114">SAMD9L</y:NodeLabel>
          <y:Shape type="diamond"/>
        </y:ShapeNode>
      </data>
    </node>
    <node id="n406">
      <data key="d6">
        <y:ShapeNode>
          <y:Geometry height="30.0" width="30.0" x="508.41943471953135" y="854.1860595100767"/>
          <y:Fill color="#FF2626" transparent="false"/>
          <y:BorderStyle color="#000000" type="line" width="1.0"/>
          <y:NodeLabel alignment="center" autoSizePolicy="content" fontFamily="Dialog" fontSize="12" fontStyle="plain" hasBackgroundColor="false" hasLineColor="false" height="18.701171875" modelName="internal" modelPosition="c" textColor="#000000" visible="true" width="43.3515625" x="-6.67578125" y="5.6494140625">SAR1B</y:NodeLabel>
          <y:Shape type="diamond"/>
        </y:ShapeNode>
      </data>
    </node>
    <node id="n407">
      <data key="d6">
        <y:ShapeNode>
          <y:Geometry height="30.0" width="30.0" x="790.724431353877" y="973.5817836712517"/>
          <y:Fill color="#D0D0FF" transparent="false"/>
          <y:BorderStyle color="#000000" type="line" width="1.0"/>
          <y:NodeLabel alignment="center" autoSizePolicy="content" fontFamily="Dialog" fontSize="12" fontStyle="plain" hasBackgroundColor="false" hasLineColor="false" height="18.701171875" modelName="internal" modelPosition="c" textColor="#000000" visible="true" width="53.34765625" x="-11.673828125" y="5.6494140625">SCAMP5</y:NodeLabel>
          <y:Shape type="diamond"/>
        </y:ShapeNode>
      </data>
    </node>
    <node id="n408">
      <data key="d6">
        <y:ShapeNode>
          <y:Geometry height="30.0" width="30.0" x="549.1704030625071" y="411.4094850353245"/>
          <y:Fill color="#FF4242" transparent="false"/>
          <y:BorderStyle color="#000000" type="line" width="1.0"/>
          <y:NodeLabel alignment="center" autoSizePolicy="content" fontFamily="Dialog" fontSize="12" fontStyle="plain" hasBackgroundColor="false" hasLineColor="false" height="18.701171875" modelName="internal" modelPosition="c" textColor="#000000" visible="true" width="51.35546875" x="-10.677734375" y="5.6494140625">SEC61G</y:NodeLabel>
          <y:Shape type="diamond"/>
        </y:ShapeNode>
      </data>
    </node>
    <node id="n409">
      <data key="d6">
        <y:ShapeNode>
          <y:Geometry height="30.0" width="30.0" x="676.2452874211511" y="751.0820530382481"/>
          <y:Fill color="#FF8686" transparent="false"/>
          <y:BorderStyle color="#000000" type="line" width="1.0"/>
          <y:NodeLabel alignment="center" autoSizePolicy="content" fontFamily="Dialog" fontSize="12" fontStyle="plain" hasBackgroundColor="false" hasLineColor="false" height="18.701171875" modelName="internal" modelPosition="c" textColor="#000000" visible="true" width="66.033203125" x="-18.0166015625" y="5.6494140625">SELENBP1</y:NodeLabel>
          <y:Shape type="diamond"/>
        </y:ShapeNode>
      </data>
    </node>
    <node id="n410">
      <data key="d6">
        <y:ShapeNode>
          <y:Geometry height="30.0" width="30.0" x="393.8794210537299" y="606.4004223313865"/>
          <y:Fill color="#FF0000" transparent="false"/>
          <y:BorderStyle color="#000000" type="line" width="1.0"/>
          <y:NodeLabel alignment="center" autoSizePolicy="content" fontFamily="Dialog" fontSize="12" fontStyle="plain" hasBackgroundColor="false" hasLineColor="false" height="18.701171875" modelName="internal" modelPosition="c" textColor="#000000" visible="true" width="34.685546875" x="-2.3427734375" y="5.6494140625">SELK</y:NodeLabel>
          <y:Shape type="diamond"/>
        </y:ShapeNode>
      </data>
    </node>
    <node id="n411">
      <data key="d6">
        <y:ShapeNode>
          <y:Geometry height="30.0" width="30.0" x="167.36325872860323" y="933.5939619917367"/>
          <y:Fill color="#FFF7F7" transparent="false"/>
          <y:BorderStyle color="#000000" type="line" width="1.0"/>
          <y:NodeLabel alignment="center" autoSizePolicy="content" fontFamily="Dialog" fontSize="12" fontStyle="plain" hasBackgroundColor="false" hasLineColor="false" height="18.701171875" modelName="internal" modelPosition="c" textColor="#000000" visible="true" width="52.685546875" x="-11.3427734375" y="5.6494140625">SEMA3A</y:NodeLabel>
          <y:Shape type="diamond"/>
        </y:ShapeNode>
      </data>
    </node>
    <node id="n412">
      <data key="d6">
        <y:ShapeNode>
          <y:Geometry height="30.0" width="30.0" x="553.4113553993092" y="782.1935340875883"/>
          <y:Fill color="#0000FF" transparent="false"/>
          <y:BorderStyle color="#000000" type="line" width="1.0"/>
          <y:NodeLabel alignment="center" autoSizePolicy="content" fontFamily="Dialog" fontSize="12" fontStyle="plain" hasBackgroundColor="false" hasLineColor="false" height="18.701171875" modelName="internal" modelPosition="c" textColor="#000000" visible="true" width="53.34765625" x="-11.673828125" y="5.6494140625">SEMA4D</y:NodeLabel>
          <y:Shape type="diamond"/>
        </y:ShapeNode>
      </data>
    </node>
    <node id="n413">
      <data key="d6">
        <y:ShapeNode>
          <y:Geometry height="30.0" width="30.0" x="1136.1120925952168" y="585.6150836330929"/>
          <y:Fill color="#E1E1FF" transparent="false"/>
          <y:BorderStyle color="#000000" type="line" width="1.0"/>
          <y:NodeLabel alignment="center" autoSizePolicy="content" fontFamily="Dialog" fontSize="12" fontStyle="plain" hasBackgroundColor="false" hasLineColor="false" height="18.701171875" modelName="internal" modelPosition="c" textColor="#000000" visible="true" width="64.685546875" x="-17.3427734375" y="5.6494140625">SERPING1</y:NodeLabel>
          <y:Shape type="diamond"/>
        </y:ShapeNode>
      </data>
    </node>
    <node id="n414">
      <data key="d6">
        <y:ShapeNode>
          <y:Geometry height="30.0" width="30.0" x="901.7677664412531" y="544.175793573737"/>
          <y:Fill color="#FF4242" transparent="false"/>
          <y:BorderStyle color="#000000" type="line" width="1.0"/>
          <y:NodeLabel alignment="center" autoSizePolicy="content" fontFamily="Dialog" fontSize="12" fontStyle="plain" hasBackgroundColor="false" hasLineColor="false" height="18.701171875" modelName="internal" modelPosition="c" textColor="#000000" visible="true" width="43.3515625" x="-6.67578125" y="5.6494140625">SESN3</y:NodeLabel>
          <y:Shape type="diamond"/>
        </y:ShapeNode>
      </data>
    </node>
    <node id="n415">
      <data key="d6">
        <y:ShapeNode>
          <y:Geometry height="30.0" width="30.0" x="443.81831700302547" y="854.8601129440872"/>
          <y:Fill color="#FF5858" transparent="false"/>
          <y:BorderStyle color="#000000" type="line" width="1.0"/>
          <y:NodeLabel alignment="center" autoSizePolicy="content" fontFamily="Dialog" fontSize="12" fontStyle="plain" hasBackgroundColor="false" hasLineColor="false" height="18.701171875" modelName="internal" modelPosition="c" textColor="#000000" visible="true" width="47.359375" x="-8.6796875" y="5.6494140625">SF3B14</y:NodeLabel>
          <y:Shape type="diamond"/>
        </y:ShapeNode>
      </data>
    </node>
    <node id="n416">
      <data key="d6">
        <y:ShapeNode>
          <y:Geometry height="30.0" width="30.0" x="810.1533201968602" y="478.5814686094324"/>
          <y:Fill color="#FFFBFB" transparent="false"/>
          <y:BorderStyle color="#000000" type="line" width="1.0"/>
          <y:NodeLabel alignment="center" autoSizePolicy="content" fontFamily="Dialog" fontSize="12" fontStyle="plain" hasBackgroundColor="false" hasLineColor="false" height="18.701171875" modelName="internal" modelPosition="c" textColor="#000000" visible="true" width="50.6875" x="-10.34375" y="5.6494140625">SH2D1B</y:NodeLabel>
          <y:Shape type="diamond"/>
        </y:ShapeNode>
      </data>
    </node>
    <node id="n417">
      <data key="d6">
        <y:ShapeNode>
          <y:Geometry height="30.0" width="30.0" x="876.2404151647629" y="656.1964299479082"/>
          <y:Fill color="#B7B7FF" transparent="false"/>
          <y:BorderStyle color="#000000" type="line" width="1.0"/>
          <y:NodeLabel alignment="center" autoSizePolicy="content" fontFamily="Dialog" fontSize="12" fontStyle="plain" hasBackgroundColor="false" hasLineColor="false" height="18.701171875" modelName="internal" modelPosition="c" textColor="#000000" visible="true" width="58.029296875" x="-14.0146484375" y="5.6494140625">SH3GLB1</y:NodeLabel>
          <y:Shape type="diamond"/>
        </y:ShapeNode>
      </data>
    </node>
    <node id="n418">
      <data key="d6">
        <y:ShapeNode>
          <y:Geometry height="30.0" width="30.0" x="537.226431037501" y="863.8856222276692"/>
          <y:Fill color="#FF0000" transparent="false"/>
          <y:BorderStyle color="#000000" type="line" width="1.0"/>
          <y:NodeLabel alignment="center" autoSizePolicy="content" fontFamily="Dialog" fontSize="12" fontStyle="plain" hasBackgroundColor="false" hasLineColor="false" height="18.701171875" modelName="internal" modelPosition="c" textColor="#000000" visible="true" width="44.669921875" x="-7.3349609375" y="5.6494140625">SHFM1</y:NodeLabel>
          <y:Shape type="diamond"/>
        </y:ShapeNode>
      </data>
    </node>
    <node id="n419">
      <data key="d6">
        <y:ShapeNode>
          <y:Geometry height="30.0" width="30.0" x="997.7404848256729" y="564.851830117881"/>
          <y:Fill color="#FFB2B2" transparent="false"/>
          <y:BorderStyle color="#000000" type="line" width="1.0"/>
          <y:NodeLabel alignment="center" autoSizePolicy="content" fontFamily="Dialog" fontSize="12" fontStyle="plain" hasBackgroundColor="false" hasLineColor="false" height="18.701171875" modelName="internal" modelPosition="c" textColor="#000000" visible="true" width="38.681640625" x="-4.3408203125" y="5.6494140625">SIAH2</y:NodeLabel>
          <y:Shape type="diamond"/>
        </y:ShapeNode>
      </data>
    </node>
    <node id="n420">
      <data key="d6">
        <y:ShapeNode>
          <y:Geometry height="30.0" width="30.0" x="925.9854286567019" y="832.9303837071083"/>
          <y:Fill color="#4B4BFF" transparent="false"/>
          <y:BorderStyle color="#000000" type="line" width="1.0"/>
          <y:NodeLabel alignment="center" autoSizePolicy="content" fontFamily="Dialog" fontSize="12" fontStyle="plain" hasBackgroundColor="false" hasLineColor="false" height="18.701171875" modelName="internal" modelPosition="c" textColor="#000000" visible="true" width="54.689453125" x="-12.3447265625" y="5.6494140625">SIGLEC5</y:NodeLabel>
          <y:Shape type="diamond"/>
        </y:ShapeNode>
      </data>
    </node>
    <node id="n421">
      <data key="d6">
        <y:ShapeNode>
          <y:Geometry height="30.0" width="30.0" x="1005.5734078407479" y="749.8540741677965"/>
          <y:Fill color="#FF8080" transparent="false"/>
          <y:BorderStyle color="#000000" type="line" width="1.0"/>
          <y:NodeLabel alignment="center" autoSizePolicy="content" fontFamily="Dialog" fontSize="12" fontStyle="plain" hasBackgroundColor="false" hasLineColor="false" height="18.701171875" modelName="internal" modelPosition="c" textColor="#000000" visible="true" width="55.369140625" x="-12.6845703125" y="5.6494140625">SLC14A1</y:NodeLabel>
          <y:Shape type="diamond"/>
        </y:ShapeNode>
      </data>
    </node>
    <node id="n422">
      <data key="d6">
        <y:ShapeNode>
          <y:Geometry height="30.0" width="30.0" x="186.99949343483217" y="653.5486619597152"/>
          <y:Fill color="#0000FF" transparent="false"/>
          <y:BorderStyle color="#000000" type="line" width="1.0"/>
          <y:NodeLabel alignment="center" autoSizePolicy="content" fontFamily="Dialog" fontSize="12" fontStyle="plain" hasBackgroundColor="false" hasLineColor="false" height="18.701171875" modelName="internal" modelPosition="c" textColor="#000000" visible="true" width="55.369140625" x="-12.6845703125" y="5.6494140625">SLC15A4</y:NodeLabel>
          <y:Shape type="diamond"/>
        </y:ShapeNode>
      </data>
    </node>
    <node id="n423">
      <data key="d6">
        <y:ShapeNode>
          <y:Geometry height="30.0" width="30.0" x="224.35692795942498" y="465.641246709996"/>
          <y:Fill color="#0000FF" transparent="false"/>
          <y:BorderStyle color="#000000" type="line" width="1.0"/>
          <y:NodeLabel alignment="center" autoSizePolicy="content" fontFamily="Dialog" fontSize="12" fontStyle="plain" hasBackgroundColor="false" hasLineColor="false" height="18.701171875" modelName="internal" modelPosition="c" textColor="#000000" visible="true" width="55.369140625" x="-12.6845703125" y="5.6494140625">SLC16A5</y:NodeLabel>
          <y:Shape type="diamond"/>
        </y:ShapeNode>
      </data>
    </node>
    <node id="n424">
      <data key="d6">
        <y:ShapeNode>
          <y:Geometry height="30.0" width="30.0" x="210.9683039379844" y="621.8492551044873"/>
          <y:Fill color="#0000FF" transparent="false"/>
          <y:BorderStyle color="#000000" type="line" width="1.0"/>
          <y:NodeLabel alignment="center" autoSizePolicy="content" fontFamily="Dialog" fontSize="12" fontStyle="plain" hasBackgroundColor="false" hasLineColor="false" height="18.701171875" modelName="internal" modelPosition="c" textColor="#000000" visible="true" width="55.369140625" x="-12.6845703125" y="5.6494140625">SLC19A1</y:NodeLabel>
          <y:Shape type="diamond"/>
        </y:ShapeNode>
      </data>
    </node>
    <node id="n425">
      <data key="d6">
        <y:ShapeNode>
          <y:Geometry height="30.0" width="30.0" x="712.8218604327176" y="314.5752943845482"/>
          <y:Fill color="#FFD6D6" transparent="false"/>
          <y:BorderStyle color="#000000" type="line" width="1.0"/>
          <y:NodeLabel alignment="center" autoSizePolicy="content" fontFamily="Dialog" fontSize="12" fontStyle="plain" hasBackgroundColor="false" hasLineColor="false" height="18.701171875" modelName="internal" modelPosition="c" textColor="#000000" visible="true" width="62.04296875" x="-16.021484375" y="5.6494140625">SLC25A20</y:NodeLabel>
          <y:Shape type="diamond"/>
        </y:ShapeNode>
      </data>
    </node>
    <node id="n426">
      <data key="d6">
        <y:ShapeNode>
          <y:Geometry height="30.0" width="30.0" x="846.3813992855256" y="499.3389327424047"/>
          <y:Fill color="#EFEFFF" transparent="false"/>
          <y:BorderStyle color="#000000" type="line" width="1.0"/>
          <y:NodeLabel alignment="center" autoSizePolicy="content" fontFamily="Dialog" fontSize="12" fontStyle="plain" hasBackgroundColor="false" hasLineColor="false" height="18.701171875" modelName="internal" modelPosition="c" textColor="#000000" visible="true" width="55.369140625" x="-12.6845703125" y="5.6494140625">SLC29A1</y:NodeLabel>
          <y:Shape type="diamond"/>
        </y:ShapeNode>
      </data>
    </node>
    <node id="n427">
      <data key="d6">
        <y:ShapeNode>
          <y:Geometry height="30.0" width="30.0" x="556.4970512613318" y="554.7591001627188"/>
          <y:Fill color="#0000FF" transparent="false"/>
          <y:BorderStyle color="#000000" type="line" width="1.0"/>
          <y:NodeLabel alignment="center" autoSizePolicy="content" fontFamily="Dialog" fontSize="12" fontStyle="plain" hasBackgroundColor="false" hasLineColor="false" height="18.701171875" modelName="internal" modelPosition="c" textColor="#000000" visible="true" width="55.369140625" x="-12.6845703125" y="5.6494140625">SLC45A3</y:NodeLabel>
          <y:Shape type="diamond"/>
        </y:ShapeNode>
      </data>
    </node>
    <node id="n428">
      <data key="d6">
        <y:ShapeNode>
          <y:Geometry height="30.0" width="30.0" x="170.79228146520222" y="477.8810724303471"/>
          <y:Fill color="#0000FF" transparent="false"/>
          <y:BorderStyle color="#000000" type="line" width="1.0"/>
          <y:NodeLabel alignment="center" autoSizePolicy="content" fontFamily="Dialog" fontSize="12" fontStyle="plain" hasBackgroundColor="false" hasLineColor="false" height="18.701171875" modelName="internal" modelPosition="c" textColor="#000000" visible="true" width="55.369140625" x="-12.6845703125" y="5.6494140625">SLC45A4</y:NodeLabel>
          <y:Shape type="diamond"/>
        </y:ShapeNode>
      </data>
    </node>
    <node id="n429">
      <data key="d6">
        <y:ShapeNode>
          <y:Geometry height="30.0" width="30.0" x="1051.3434449167914" y="700.8744294256111"/>
          <y:Fill color="#FFCCCC" transparent="false"/>
          <y:BorderStyle color="#000000" type="line" width="1.0"/>
          <y:NodeLabel alignment="center" autoSizePolicy="content" fontFamily="Dialog" fontSize="12" fontStyle="plain" hasBackgroundColor="false" hasLineColor="false" height="18.701171875" modelName="internal" modelPosition="c" textColor="#000000" visible="true" width="48.6953125" x="-9.34765625" y="5.6494140625">SLC4A1</y:NodeLabel>
          <y:Shape type="diamond"/>
        </y:ShapeNode>
      </data>
    </node>
    <node id="n430">
      <data key="d6">
        <y:ShapeNode>
          <y:Geometry height="30.0" width="30.0" x="1089.739249791635" y="797.4262870007409"/>
          <y:Fill color="#1D1DFF" transparent="false"/>
          <y:BorderStyle color="#000000" type="line" width="1.0"/>
          <y:NodeLabel alignment="center" autoSizePolicy="content" fontFamily="Dialog" fontSize="12" fontStyle="plain" hasBackgroundColor="false" hasLineColor="false" height="18.701171875" modelName="internal" modelPosition="c" textColor="#000000" visible="true" width="48.6953125" x="-9.34765625" y="5.6494140625">SLC6A6</y:NodeLabel>
          <y:Shape type="diamond"/>
        </y:ShapeNode>
      </data>
    </node>
    <node id="n431">
      <data key="d6">
        <y:ShapeNode>
          <y:Geometry height="30.0" width="30.0" x="643.8975395046408" y="505.70977473388166"/>
          <y:Fill color="#FF8080" transparent="false"/>
          <y:BorderStyle color="#000000" type="line" width="1.0"/>
          <y:NodeLabel alignment="center" autoSizePolicy="content" fontFamily="Dialog" fontSize="12" fontStyle="plain" hasBackgroundColor="false" hasLineColor="false" height="18.701171875" modelName="internal" modelPosition="c" textColor="#000000" visible="true" width="48.6953125" x="-9.34765625" y="5.6494140625">SLC6A9</y:NodeLabel>
          <y:Shape type="diamond"/>
        </y:ShapeNode>
      </data>
    </node>
    <node id="n432">
      <data key="d6">
        <y:ShapeNode>
          <y:Geometry height="30.0" width="30.0" x="976.4191442728832" y="936.4117404186754"/>
          <y:Fill color="#FFBDBD" transparent="false"/>
          <y:BorderStyle color="#000000" type="line" width="1.0"/>
          <y:NodeLabel alignment="center" autoSizePolicy="content" fontFamily="Dialog" fontSize="12" fontStyle="plain" hasBackgroundColor="false" hasLineColor="false" height="18.701171875" modelName="internal" modelPosition="c" textColor="#000000" visible="true" width="48.6953125" x="-9.34765625" y="5.6494140625">SLC7A5</y:NodeLabel>
          <y:Shape type="diamond"/>
        </y:ShapeNode>
      </data>
    </node>
    <node id="n433">
      <data key="d6">
        <y:ShapeNode>
          <y:Geometry height="30.0" width="30.0" x="506.3671352683406" y="951.7307030670288"/>
          <y:Fill color="#FF0000" transparent="false"/>
          <y:BorderStyle color="#000000" type="line" width="1.0"/>
          <y:NodeLabel alignment="center" autoSizePolicy="content" fontFamily="Dialog" fontSize="12" fontStyle="plain" hasBackgroundColor="false" hasLineColor="false" height="18.701171875" modelName="internal" modelPosition="c" textColor="#000000" visible="true" width="38.681640625" x="-4.3408203125" y="5.6494140625">SLIRP</y:NodeLabel>
          <y:Shape type="diamond"/>
        </y:ShapeNode>
      </data>
    </node>
    <node id="n434">
      <data key="d6">
        <y:ShapeNode>
          <y:Geometry height="30.0" width="30.0" x="756.915014839249" y="152.1901504236481"/>
          <y:Fill color="#FEFEFF" transparent="false"/>
          <y:BorderStyle color="#000000" type="line" width="1.0"/>
          <y:NodeLabel alignment="center" autoSizePolicy="content" fontFamily="Dialog" fontSize="12" fontStyle="plain" hasBackgroundColor="false" hasLineColor="false" height="18.701171875" modelName="internal" modelPosition="c" textColor="#000000" visible="true" width="30.015625" x="-0.0078125" y="5.6494140625">SLPI</y:NodeLabel>
          <y:Shape type="diamond"/>
        </y:ShapeNode>
      </data>
    </node>
    <node id="n435">
      <data key="d6">
        <y:ShapeNode>
          <y:Geometry height="30.0" width="30.0" x="290.8756296786181" y="191.26308873356209"/>
          <y:Fill color="#4A4AFF" transparent="false"/>
          <y:BorderStyle color="#000000" type="line" width="1.0"/>
          <y:NodeLabel alignment="center" autoSizePolicy="content" fontFamily="Dialog" fontSize="12" fontStyle="plain" hasBackgroundColor="false" hasLineColor="false" height="18.701171875" modelName="internal" modelPosition="c" textColor="#000000" visible="true" width="44.681640625" x="-7.3408203125" y="5.6494140625">SMAP2</y:NodeLabel>
          <y:Shape type="diamond"/>
        </y:ShapeNode>
      </data>
    </node>
    <node id="n436">
      <data key="d6">
        <y:ShapeNode>
          <y:Geometry height="30.0" width="30.0" x="714.2490770514229" y="654.4173605140188"/>
          <y:Fill color="#FF7676" transparent="false"/>
          <y:BorderStyle color="#000000" type="line" width="1.0"/>
          <y:NodeLabel alignment="center" autoSizePolicy="content" fontFamily="Dialog" fontSize="12" fontStyle="plain" hasBackgroundColor="false" hasLineColor="false" height="18.701171875" modelName="internal" modelPosition="c" textColor="#000000" visible="true" width="37.33984375" x="-3.669921875" y="5.6494140625">SNCA</y:NodeLabel>
          <y:Shape type="diamond"/>
        </y:ShapeNode>
      </data>
    </node>
    <node id="n437">
      <data key="d6">
        <y:ShapeNode>
          <y:Geometry height="30.0" width="30.0" x="532.8049938433721" y="361.9114485840259"/>
          <y:Fill color="#ABABFF" transparent="false"/>
          <y:BorderStyle color="#000000" type="line" width="1.0"/>
          <y:NodeLabel alignment="center" autoSizePolicy="content" fontFamily="Dialog" fontSize="12" fontStyle="plain" hasBackgroundColor="false" hasLineColor="false" height="18.701171875" modelName="internal" modelPosition="c" textColor="#000000" visible="true" width="57.34375" x="-13.671875" y="5.6494140625">SND1-IT1</y:NodeLabel>
          <y:Shape type="diamond"/>
        </y:ShapeNode>
      </data>
    </node>
    <node id="n438">
      <data key="d6">
        <y:ShapeNode>
          <y:Geometry height="30.0" width="30.0" x="657.421338593894" y="848.4134296221072"/>
          <y:Fill color="#FF4141" transparent="false"/>
          <y:BorderStyle color="#000000" type="line" width="1.0"/>
          <y:NodeLabel alignment="center" autoSizePolicy="content" fontFamily="Dialog" fontSize="12" fontStyle="plain" hasBackgroundColor="false" hasLineColor="false" height="18.701171875" modelName="internal" modelPosition="c" textColor="#000000" visible="true" width="60.68359375" x="-15.341796875" y="5.6494140625">SNORD16</y:NodeLabel>
          <y:Shape type="diamond"/>
        </y:ShapeNode>
      </data>
    </node>
    <node id="n439">
      <data key="d6">
        <y:ShapeNode>
          <y:Geometry height="30.0" width="30.0" x="381.02558911352827" y="483.8344393493543"/>
          <y:Fill color="#FF0000" transparent="false"/>
          <y:BorderStyle color="#000000" type="line" width="1.0"/>
          <y:NodeLabel alignment="center" autoSizePolicy="content" fontFamily="Dialog" fontSize="12" fontStyle="plain" hasBackgroundColor="false" hasLineColor="false" height="18.701171875" modelName="internal" modelPosition="c" textColor="#000000" visible="true" width="60.68359375" x="-15.341796875" y="5.6494140625">SNORD46</y:NodeLabel>
          <y:Shape type="diamond"/>
        </y:ShapeNode>
      </data>
    </node>
    <node id="n440">
      <data key="d6">
        <y:ShapeNode>
          <y:Geometry height="30.0" width="30.0" x="678.6774671650778" y="730.0384222288139"/>
          <y:Fill color="#FF0000" transparent="false"/>
          <y:BorderStyle color="#000000" type="line" width="1.0"/>
          <y:NodeLabel alignment="center" autoSizePolicy="content" fontFamily="Dialog" fontSize="12" fontStyle="plain" hasBackgroundColor="false" hasLineColor="false" height="18.701171875" modelName="internal" modelPosition="c" textColor="#000000" visible="true" width="60.68359375" x="-15.341796875" y="5.6494140625">SNORD56</y:NodeLabel>
          <y:Shape type="diamond"/>
        </y:ShapeNode>
      </data>
    </node>
    <node id="n441">
      <data key="d6">
        <y:ShapeNode>
          <y:Geometry height="30.0" width="30.0" x="1003.2984797831172" y="633.2609889802441"/>
          <y:Fill color="#C8C8FF" transparent="false"/>
          <y:BorderStyle color="#000000" type="line" width="1.0"/>
          <y:NodeLabel alignment="center" autoSizePolicy="content" fontFamily="Dialog" fontSize="12" fontStyle="plain" hasBackgroundColor="false" hasLineColor="false" height="18.701171875" modelName="internal" modelPosition="c" textColor="#000000" visible="true" width="59.353515625" x="-14.6767578125" y="5.6494140625">SNRNP70</y:NodeLabel>
          <y:Shape type="diamond"/>
        </y:ShapeNode>
      </data>
    </node>
    <node id="n442">
      <data key="d6">
        <y:ShapeNode>
          <y:Geometry height="30.0" width="30.0" x="379.9576406726084" y="768.5854257333051"/>
          <y:Fill color="#FF0000" transparent="false"/>
          <y:BorderStyle color="#000000" type="line" width="1.0"/>
          <y:NodeLabel alignment="center" autoSizePolicy="content" fontFamily="Dialog" fontSize="12" fontStyle="plain" hasBackgroundColor="false" hasLineColor="false" height="18.701171875" modelName="internal" modelPosition="c" textColor="#000000" visible="true" width="52.6796875" x="-11.33984375" y="5.6494140625">SNRPD2</y:NodeLabel>
          <y:Shape type="diamond"/>
        </y:ShapeNode>
      </data>
    </node>
    <node id="n443">
      <data key="d6">
        <y:ShapeNode>
          <y:Geometry height="30.0" width="30.0" x="497.22215892431404" y="231.72169531421025"/>
          <y:Fill color="#FFE6E6" transparent="false"/>
          <y:BorderStyle color="#000000" type="line" width="1.0"/>
          <y:NodeLabel alignment="center" autoSizePolicy="content" fontFamily="Dialog" fontSize="12" fontStyle="plain" hasBackgroundColor="false" hasLineColor="false" height="18.701171875" modelName="internal" modelPosition="c" textColor="#000000" visible="true" width="42.677734375" x="-6.3388671875" y="5.6494140625">SNTB1</y:NodeLabel>
          <y:Shape type="diamond"/>
        </y:ShapeNode>
      </data>
    </node>
    <node id="n444">
      <data key="d6">
        <y:ShapeNode>
          <y:Geometry height="30.0" width="30.0" x="869.3453936500648" y="215.35976474188794"/>
          <y:Fill color="#FFE6E6" transparent="false"/>
          <y:BorderStyle color="#000000" type="line" width="1.0"/>
          <y:NodeLabel alignment="center" autoSizePolicy="content" fontFamily="Dialog" fontSize="12" fontStyle="plain" hasBackgroundColor="false" hasLineColor="false" height="18.701171875" modelName="internal" modelPosition="c" textColor="#000000" visible="true" width="42.021484375" x="-6.0107421875" y="5.6494140625">SNX25</y:NodeLabel>
          <y:Shape type="diamond"/>
        </y:ShapeNode>
      </data>
    </node>
    <node id="n445">
      <data key="d6">
        <y:ShapeNode>
          <y:Geometry height="30.0" width="30.0" x="342.0897702822988" y="215.14723408121154"/>
          <y:Fill color="#CDCDFF" transparent="false"/>
          <y:BorderStyle color="#000000" type="line" width="1.0"/>
          <y:NodeLabel alignment="center" autoSizePolicy="content" fontFamily="Dialog" fontSize="12" fontStyle="plain" hasBackgroundColor="false" hasLineColor="false" height="18.701171875" modelName="internal" modelPosition="c" textColor="#000000" visible="true" width="44.681640625" x="-7.3408203125" y="5.6494140625">SOCS1</y:NodeLabel>
          <y:Shape type="diamond"/>
        </y:ShapeNode>
      </data>
    </node>
    <node id="n446">
      <data key="d6">
        <y:ShapeNode>
          <y:Geometry height="30.0" width="30.0" x="314.1276130026" y="791.5650727756866"/>
          <y:Fill color="#0000FF" transparent="false"/>
          <y:BorderStyle color="#000000" type="line" width="1.0"/>
          <y:NodeLabel alignment="center" autoSizePolicy="content" fontFamily="Dialog" fontSize="12" fontStyle="plain" hasBackgroundColor="false" hasLineColor="false" height="18.701171875" modelName="internal" modelPosition="c" textColor="#000000" visible="true" width="36.677734375" x="-3.3388671875" y="5.6494140625">SOD2</y:NodeLabel>
          <y:Shape type="diamond"/>
        </y:ShapeNode>
      </data>
    </node>
    <node id="n447">
      <data key="d6">
        <y:ShapeNode>
          <y:Geometry height="30.0" width="30.0" x="696.3350431364245" y="487.7394491598196"/>
          <y:Fill color="#FF4444" transparent="false"/>
          <y:BorderStyle color="#000000" type="line" width="1.0"/>
          <y:NodeLabel alignment="center" autoSizePolicy="content" fontFamily="Dialog" fontSize="12" fontStyle="plain" hasBackgroundColor="false" hasLineColor="false" height="18.701171875" modelName="internal" modelPosition="c" textColor="#000000" visible="true" width="44.01953125" x="-7.009765625" y="5.6494140625">SPAG7</y:NodeLabel>
          <y:Shape type="diamond"/>
        </y:ShapeNode>
      </data>
    </node>
    <node id="n448">
      <data key="d6">
        <y:ShapeNode>
          <y:Geometry height="30.0" width="30.0" x="812.6786586483015" y="648.0139634352158"/>
          <y:Fill color="#FFB7B7" transparent="false"/>
          <y:BorderStyle color="#000000" type="line" width="1.0"/>
          <y:NodeLabel alignment="center" autoSizePolicy="content" fontFamily="Dialog" fontSize="12" fontStyle="plain" hasBackgroundColor="false" hasLineColor="false" height="18.701171875" modelName="internal" modelPosition="c" textColor="#000000" visible="true" width="38.001953125" x="-4.0009765625" y="5.6494140625">SRRD</y:NodeLabel>
          <y:Shape type="diamond"/>
        </y:ShapeNode>
      </data>
    </node>
    <node id="n449">
      <data key="d6">
        <y:ShapeNode>
          <y:Geometry height="30.0" width="30.0" x="1009.4473662080559" y="681.4434590722639"/>
          <y:Fill color="#FFB5B5" transparent="false"/>
          <y:BorderStyle color="#000000" type="line" width="1.0"/>
          <y:NodeLabel alignment="center" autoSizePolicy="content" fontFamily="Dialog" fontSize="12" fontStyle="plain" hasBackgroundColor="false" hasLineColor="false" height="18.701171875" modelName="internal" modelPosition="c" textColor="#000000" visible="true" width="42.677734375" x="-6.3388671875" y="5.6494140625">SRSF6</y:NodeLabel>
          <y:Shape type="diamond"/>
        </y:ShapeNode>
      </data>
    </node>
    <node id="n450">
      <data key="d6">
        <y:ShapeNode>
          <y:Geometry height="30.0" width="30.0" x="924.7850514539331" y="1285.8469531460487"/>
          <y:Fill color="#9D9DFF" transparent="false"/>
          <y:BorderStyle color="#000000" type="line" width="1.0"/>
          <y:NodeLabel alignment="center" autoSizePolicy="content" fontFamily="Dialog" fontSize="12" fontStyle="plain" hasBackgroundColor="false" hasLineColor="false" height="18.701171875" modelName="internal" modelPosition="c" textColor="#000000" visible="true" width="42.677734375" x="-6.3388671875" y="5.6494140625">SRSF9</y:NodeLabel>
          <y:Shape type="diamond"/>
        </y:ShapeNode>
      </data>
    </node>
    <node id="n451">
      <data key="d6">
        <y:ShapeNode>
          <y:Geometry height="30.0" width="30.0" x="249.59759498517144" y="1028.2732709638994"/>
          <y:Fill color="#D8D8FF" transparent="false"/>
          <y:BorderStyle color="#000000" type="line" width="1.0"/>
          <y:NodeLabel alignment="center" autoSizePolicy="content" fontFamily="Dialog" fontSize="12" fontStyle="plain" hasBackgroundColor="false" hasLineColor="false" height="18.701171875" modelName="internal" modelPosition="c" textColor="#000000" visible="true" width="41.341796875" x="-5.6708984375" y="5.6494140625">STAT2</y:NodeLabel>
          <y:Shape type="diamond"/>
        </y:ShapeNode>
      </data>
    </node>
    <node id="n452">
      <data key="d6">
        <y:ShapeNode>
          <y:Geometry height="30.0" width="30.0" x="274.77565208982594" y="705.1195174321823"/>
          <y:Fill color="#FF9898" transparent="false"/>
          <y:BorderStyle color="#000000" type="line" width="1.0"/>
          <y:NodeLabel alignment="center" autoSizePolicy="content" fontFamily="Dialog" fontSize="12" fontStyle="plain" hasBackgroundColor="false" hasLineColor="false" height="18.701171875" modelName="internal" modelPosition="c" textColor="#000000" visible="true" width="41.341796875" x="-5.6708984375" y="5.6494140625">STAT4</y:NodeLabel>
          <y:Shape type="diamond"/>
        </y:ShapeNode>
      </data>
    </node>
    <node id="n453">
      <data key="d6">
        <y:ShapeNode>
          <y:Geometry height="30.0" width="30.0" x="663.7640880649699" y="705.9375541009114"/>
          <y:Fill color="#FF8C8C" transparent="false"/>
          <y:BorderStyle color="#000000" type="line" width="1.0"/>
          <y:NodeLabel alignment="center" autoSizePolicy="content" fontFamily="Dialog" fontSize="12" fontStyle="plain" hasBackgroundColor="false" hasLineColor="false" height="18.701171875" modelName="internal" modelPosition="c" textColor="#000000" visible="true" width="52.673828125" x="-11.3369140625" y="5.6494140625">STRADB</y:NodeLabel>
          <y:Shape type="diamond"/>
        </y:ShapeNode>
      </data>
    </node>
    <node id="n454">
      <data key="d6">
        <y:ShapeNode>
          <y:Geometry height="30.0" width="30.0" x="513.0224092676236" y="1039.9662644279965"/>
          <y:Fill color="#0000FF" transparent="false"/>
          <y:BorderStyle color="#000000" type="line" width="1.0"/>
          <y:NodeLabel alignment="center" autoSizePolicy="content" fontFamily="Dialog" fontSize="12" fontStyle="plain" hasBackgroundColor="false" hasLineColor="false" height="18.701171875" modelName="internal" modelPosition="c" textColor="#000000" visible="true" width="34.01171875" x="-2.005859375" y="5.6494140625">STX3</y:NodeLabel>
          <y:Shape type="diamond"/>
        </y:ShapeNode>
      </data>
    </node>
    <node id="n455">
      <data key="d6">
        <y:ShapeNode>
          <y:Geometry height="30.0" width="30.0" x="825.9384641679053" y="825.9553957517707"/>
          <y:Fill color="#DEDEFF" transparent="false"/>
          <y:BorderStyle color="#000000" type="line" width="1.0"/>
          <y:NodeLabel alignment="center" autoSizePolicy="content" fontFamily="Dialog" fontSize="12" fontStyle="plain" hasBackgroundColor="false" hasLineColor="false" height="18.701171875" modelName="internal" modelPosition="c" textColor="#000000" visible="true" width="35.34765625" x="-2.673828125" y="5.6494140625">SYN2</y:NodeLabel>
          <y:Shape type="diamond"/>
        </y:ShapeNode>
      </data>
    </node>
    <node id="n456">
      <data key="d6">
        <y:ShapeNode>
          <y:Geometry height="30.0" width="30.0" x="814.8929278173947" y="540.8694642069643"/>
          <y:Fill color="#0000FF" transparent="false"/>
          <y:BorderStyle color="#000000" type="line" width="1.0"/>
          <y:NodeLabel alignment="center" autoSizePolicy="content" fontFamily="Dialog" fontSize="12" fontStyle="plain" hasBackgroundColor="false" hasLineColor="false" height="18.701171875" modelName="internal" modelPosition="c" textColor="#000000" visible="true" width="40.685546875" x="-5.3427734375" y="5.6494140625">SYTL3</y:NodeLabel>
          <y:Shape type="diamond"/>
        </y:ShapeNode>
      </data>
    </node>
    <node id="n457">
      <data key="d6">
        <y:ShapeNode>
          <y:Geometry height="30.0" width="30.0" x="586.083578221994" y="759.3085739144105"/>
          <y:Fill color="#6464FF" transparent="false"/>
          <y:BorderStyle color="#000000" type="line" width="1.0"/>
          <y:NodeLabel alignment="center" autoSizePolicy="content" fontFamily="Dialog" fontSize="12" fontStyle="plain" hasBackgroundColor="false" hasLineColor="false" height="18.701171875" modelName="internal" modelPosition="c" textColor="#000000" visible="true" width="43.33984375" x="-6.669921875" y="5.6494140625">TACC1</y:NodeLabel>
          <y:Shape type="diamond"/>
        </y:ShapeNode>
      </data>
    </node>
    <node id="n458">
      <data key="d6">
        <y:ShapeNode>
          <y:Geometry height="30.0" width="30.0" x="560.6844220749922" y="748.9659715642222"/>
          <y:Fill color="#0000FF" transparent="false"/>
          <y:BorderStyle color="#000000" type="line" width="1.0"/>
          <y:NodeLabel alignment="center" autoSizePolicy="content" fontFamily="Dialog" fontSize="12" fontStyle="plain" hasBackgroundColor="false" hasLineColor="false" height="18.701171875" modelName="internal" modelPosition="c" textColor="#000000" visible="true" width="34.01171875" x="-2.005859375" y="5.6494140625">TAP1</y:NodeLabel>
          <y:Shape type="diamond"/>
        </y:ShapeNode>
      </data>
    </node>
    <node id="n459">
      <data key="d6">
        <y:ShapeNode>
          <y:Geometry height="30.0" width="30.0" x="1025.9756970653586" y="175.0876722439216"/>
          <y:Fill color="#ECECFF" transparent="false"/>
          <y:BorderStyle color="#000000" type="line" width="1.0"/>
          <y:NodeLabel alignment="center" autoSizePolicy="content" fontFamily="Dialog" fontSize="12" fontStyle="plain" hasBackgroundColor="false" hasLineColor="false" height="18.701171875" modelName="internal" modelPosition="c" textColor="#000000" visible="true" width="40.685546875" x="-5.3427734375" y="5.6494140625">TBPL2</y:NodeLabel>
          <y:Shape type="diamond"/>
        </y:ShapeNode>
      </data>
    </node>
    <node id="n460">
      <data key="d6">
        <y:ShapeNode>
          <y:Geometry height="30.0" width="30.0" x="564.1604422681512" y="631.3852680639466"/>
          <y:Fill color="#FF0000" transparent="false"/>
          <y:BorderStyle color="#000000" type="line" width="1.0"/>
          <y:NodeLabel alignment="center" autoSizePolicy="content" fontFamily="Dialog" fontSize="12" fontStyle="plain" hasBackgroundColor="false" hasLineColor="false" height="18.701171875" modelName="internal" modelPosition="c" textColor="#000000" visible="true" width="42.677734375" x="-6.3388671875" y="5.6494140625">TCEB2</y:NodeLabel>
          <y:Shape type="diamond"/>
        </y:ShapeNode>
      </data>
    </node>
    <node id="n461">
      <data key="d6">
        <y:ShapeNode>
          <y:Geometry height="30.0" width="30.0" x="309.2870508004156" y="519.2121605103105"/>
          <y:Fill color="#2222FF" transparent="false"/>
          <y:BorderStyle color="#000000" type="line" width="1.0"/>
          <y:NodeLabel alignment="center" autoSizePolicy="content" fontFamily="Dialog" fontSize="12" fontStyle="plain" hasBackgroundColor="false" hasLineColor="false" height="18.701171875" modelName="internal" modelPosition="c" textColor="#000000" visible="true" width="35.3359375" x="-2.66796875" y="5.6494140625">TCN1</y:NodeLabel>
          <y:Shape type="diamond"/>
        </y:ShapeNode>
      </data>
    </node>
    <node id="n462">
      <data key="d6">
        <y:ShapeNode>
          <y:Geometry height="30.0" width="30.0" x="455.5942572576198" y="444.99281902899224"/>
          <y:Fill color="#0000FF" transparent="false"/>
          <y:BorderStyle color="#000000" type="line" width="1.0"/>
          <y:NodeLabel alignment="center" autoSizePolicy="content" fontFamily="Dialog" fontSize="12" fontStyle="plain" hasBackgroundColor="false" hasLineColor="false" height="18.701171875" modelName="internal" modelPosition="c" textColor="#000000" visible="true" width="47.359375" x="-8.6796875" y="5.6494140625">TEX101</y:NodeLabel>
          <y:Shape type="diamond"/>
        </y:ShapeNode>
      </data>
    </node>
    <node id="n463">
      <data key="d6">
        <y:ShapeNode>
          <y:Geometry height="30.0" width="30.0" x="742.5225736470518" y="704.5605972673733"/>
          <y:Fill color="#FF8585" transparent="false"/>
          <y:BorderStyle color="#000000" type="line" width="1.0"/>
          <y:NodeLabel alignment="center" autoSizePolicy="content" fontFamily="Dialog" fontSize="12" fontStyle="plain" hasBackgroundColor="false" hasLineColor="false" height="18.701171875" modelName="internal" modelPosition="c" textColor="#000000" visible="true" width="42.00390625" x="-6.001953125" y="5.6494140625">TFDP1</y:NodeLabel>
          <y:Shape type="diamond"/>
        </y:ShapeNode>
      </data>
    </node>
    <node id="n464">
      <data key="d6">
        <y:ShapeNode>
          <y:Geometry height="30.0" width="30.0" x="890.5227462172276" y="367.4641692570083"/>
          <y:Fill color="#FFD9D9" transparent="false"/>
          <y:BorderStyle color="#000000" type="line" width="1.0"/>
          <y:NodeLabel alignment="center" autoSizePolicy="content" fontFamily="Dialog" fontSize="12" fontStyle="plain" hasBackgroundColor="false" hasLineColor="false" height="18.701171875" modelName="internal" modelPosition="c" textColor="#000000" visible="true" width="32.6640625" x="-1.33203125" y="5.6494140625">TFF3</y:NodeLabel>
          <y:Shape type="diamond"/>
        </y:ShapeNode>
      </data>
    </node>
    <node id="n465">
      <data key="d6">
        <y:ShapeNode>
          <y:Geometry height="30.0" width="30.0" x="658.80217490822" y="498.9421714489641"/>
          <y:Fill color="#FF0000" transparent="false"/>
          <y:BorderStyle color="#000000" type="line" width="1.0"/>
          <y:NodeLabel alignment="center" autoSizePolicy="content" fontFamily="Dialog" fontSize="12" fontStyle="plain" hasBackgroundColor="false" hasLineColor="false" height="18.701171875" modelName="internal" modelPosition="c" textColor="#000000" visible="true" width="48.00390625" x="-9.001953125" y="5.649414062499943">TIMM23</y:NodeLabel>
          <y:Shape type="diamond"/>
        </y:ShapeNode>
      </data>
    </node>
    <node id="n466">
      <data key="d6">
        <y:ShapeNode>
          <y:Geometry height="30.0" width="30.0" x="684.9917839122653" y="163.53469805275972"/>
          <y:Fill color="#A1A1FF" transparent="false"/>
          <y:BorderStyle color="#000000" type="line" width="1.0"/>
          <y:NodeLabel alignment="center" autoSizePolicy="content" fontFamily="Dialog" fontSize="12" fontStyle="plain" hasBackgroundColor="false" hasLineColor="false" height="18.701171875" modelName="internal" modelPosition="c" textColor="#000000" visible="true" width="33.34375" x="-1.671875" y="5.6494140625">TLR2</y:NodeLabel>
          <y:Shape type="diamond"/>
        </y:ShapeNode>
      </data>
    </node>
    <node id="n467">
      <data key="d6">
        <y:ShapeNode>
          <y:Geometry height="30.0" width="30.0" x="784.3176797847656" y="72.84495115033292"/>
          <y:Fill color="#E7E7FF" transparent="false"/>
          <y:BorderStyle color="#000000" type="line" width="1.0"/>
          <y:NodeLabel alignment="center" autoSizePolicy="content" fontFamily="Dialog" fontSize="12" fontStyle="plain" hasBackgroundColor="false" hasLineColor="false" height="18.701171875" modelName="internal" modelPosition="c" textColor="#000000" visible="true" width="33.34375" x="-1.671875" y="5.6494140625">TLR5</y:NodeLabel>
          <y:Shape type="diamond"/>
        </y:ShapeNode>
      </data>
    </node>
    <node id="n468">
      <data key="d6">
        <y:ShapeNode>
          <y:Geometry height="30.0" width="30.0" x="651.1634384688155" y="456.1458283280944"/>
          <y:Fill color="#FFC4C4" transparent="false"/>
          <y:BorderStyle color="#000000" type="line" width="1.0"/>
          <y:NodeLabel alignment="center" autoSizePolicy="content" fontFamily="Dialog" fontSize="12" fontStyle="plain" hasBackgroundColor="false" hasLineColor="false" height="18.701171875" modelName="internal" modelPosition="c" textColor="#000000" visible="true" width="45.33203125" x="-7.666015625" y="5.6494140625">TMCC2</y:NodeLabel>
          <y:Shape type="diamond"/>
        </y:ShapeNode>
      </data>
    </node>
    <node id="n469">
      <data key="d6">
        <y:ShapeNode>
          <y:Geometry height="30.0" width="30.0" x="485.76615388343265" y="900.6596741840312"/>
          <y:Fill color="#FF0000" transparent="false"/>
          <y:BorderStyle color="#000000" type="line" width="1.0"/>
          <y:NodeLabel alignment="center" autoSizePolicy="content" fontFamily="Dialog" fontSize="12" fontStyle="plain" hasBackgroundColor="false" hasLineColor="false" height="18.701171875" modelName="internal" modelPosition="c" textColor="#000000" visible="true" width="67.3515625" x="-18.67578125" y="5.6494140625">TMEM126B</y:NodeLabel>
          <y:Shape type="diamond"/>
        </y:ShapeNode>
      </data>
    </node>
    <node id="n470">
      <data key="d6">
        <y:ShapeNode>
          <y:Geometry height="30.0" width="30.0" x="288.25623534480604" y="562.662231746968"/>
          <y:Fill color="#0000FF" transparent="false"/>
          <y:BorderStyle color="#000000" type="line" width="1.0"/>
          <y:NodeLabel alignment="center" autoSizePolicy="content" fontFamily="Dialog" fontSize="12" fontStyle="plain" hasBackgroundColor="false" hasLineColor="false" height="18.701171875" modelName="internal" modelPosition="c" textColor="#000000" visible="true" width="59.34765625" x="-14.673828125" y="5.6494140625">TMEM140</y:NodeLabel>
          <y:Shape type="diamond"/>
        </y:ShapeNode>
      </data>
    </node>
    <node id="n471">
      <data key="d6">
        <y:ShapeNode>
          <y:Geometry height="30.0" width="30.0" x="921.8574615742245" y="930.9519053929071"/>
          <y:Fill color="#FFE9E9" transparent="false"/>
          <y:BorderStyle color="#000000" type="line" width="1.0"/>
          <y:NodeLabel alignment="center" autoSizePolicy="content" fontFamily="Dialog" fontSize="12" fontStyle="plain" hasBackgroundColor="false" hasLineColor="false" height="18.701171875" modelName="internal" modelPosition="c" textColor="#000000" visible="true" width="59.34765625" x="-14.673828125" y="5.6494140625">TMEM158</y:NodeLabel>
          <y:Shape type="diamond"/>
        </y:ShapeNode>
      </data>
    </node>
    <node id="n472">
      <data key="d6">
        <y:ShapeNode>
          <y:Geometry height="30.0" width="30.0" x="620.7303145699528" y="870.4915801029802"/>
          <y:Fill color="#FFA3A3" transparent="false"/>
          <y:BorderStyle color="#000000" type="line" width="1.0"/>
          <y:NodeLabel alignment="center" autoSizePolicy="content" fontFamily="Dialog" fontSize="12" fontStyle="plain" hasBackgroundColor="false" hasLineColor="false" height="18.701171875" modelName="internal" modelPosition="c" textColor="#000000" visible="true" width="59.34765625" x="-14.673828125" y="5.6494140625">TMEM165</y:NodeLabel>
          <y:Shape type="diamond"/>
        </y:ShapeNode>
      </data>
    </node>
    <node id="n473">
      <data key="d6">
        <y:ShapeNode>
          <y:Geometry height="30.0" width="30.0" x="572.1577660244785" y="591.1837154347788"/>
          <y:Fill color="#0000FF" transparent="false"/>
          <y:BorderStyle color="#000000" type="line" width="1.0"/>
          <y:NodeLabel alignment="center" autoSizePolicy="content" fontFamily="Dialog" fontSize="12" fontStyle="plain" hasBackgroundColor="false" hasLineColor="false" height="18.701171875" modelName="internal" modelPosition="c" textColor="#000000" visible="true" width="67.3515625" x="-18.67578125" y="5.6494140625">TMEM184B</y:NodeLabel>
          <y:Shape type="diamond"/>
        </y:ShapeNode>
      </data>
    </node>
    <node id="n474">
      <data key="d6">
        <y:ShapeNode>
          <y:Geometry height="30.0" width="30.0" x="431.94645750530776" y="1186.9006881267785"/>
          <y:Fill color="#FFFEFE" transparent="false"/>
          <y:BorderStyle color="#000000" type="line" width="1.0"/>
          <y:NodeLabel alignment="center" autoSizePolicy="content" fontFamily="Dialog" fontSize="12" fontStyle="plain" hasBackgroundColor="false" hasLineColor="false" height="18.701171875" modelName="internal" modelPosition="c" textColor="#000000" visible="true" width="59.34765625" x="-14.673828125" y="5.6494140625">TMEM203</y:NodeLabel>
          <y:Shape type="diamond"/>
        </y:ShapeNode>
      </data>
    </node>
    <node id="n475">
      <data key="d6">
        <y:ShapeNode>
          <y:Geometry height="30.0" width="30.0" x="792.8831408981173" y="1285.8469531460487"/>
          <y:Fill color="#FFDEDE" transparent="false"/>
          <y:BorderStyle color="#000000" type="line" width="1.0"/>
          <y:NodeLabel alignment="center" autoSizePolicy="content" fontFamily="Dialog" fontSize="12" fontStyle="plain" hasBackgroundColor="false" hasLineColor="false" height="18.701171875" modelName="internal" modelPosition="c" textColor="#000000" visible="true" width="60.677734375" x="-15.3388671875" y="5.6494140625">TMEM86B</y:NodeLabel>
          <y:Shape type="diamond"/>
        </y:ShapeNode>
      </data>
    </node>
    <node id="n476">
      <data key="d6">
        <y:ShapeNode>
          <y:Geometry height="30.0" width="30.0" x="848.8249829461471" y="773.6179946551127"/>
          <y:Fill color="#FF9090" transparent="false"/>
          <y:BorderStyle color="#000000" type="line" width="1.0"/>
          <y:NodeLabel alignment="center" autoSizePolicy="content" fontFamily="Dialog" fontSize="12" fontStyle="plain" hasBackgroundColor="false" hasLineColor="false" height="18.701171875" modelName="internal" modelPosition="c" textColor="#000000" visible="true" width="46.0" x="-8.0" y="5.6494140625">TMOD1</y:NodeLabel>
          <y:Shape type="diamond"/>
        </y:ShapeNode>
      </data>
    </node>
    <node id="n477">
      <data key="d6">
        <y:ShapeNode>
          <y:Geometry height="30.0" width="30.0" x="270.80392479073737" y="486.6763098194665"/>
          <y:Fill color="#0000FF" transparent="false"/>
          <y:BorderStyle color="#000000" type="line" width="1.0"/>
          <y:NodeLabel alignment="center" autoSizePolicy="content" fontFamily="Dialog" fontSize="12" fontStyle="plain" hasBackgroundColor="false" hasLineColor="false" height="18.701171875" modelName="internal" modelPosition="c" textColor="#000000" visible="true" width="44.669921875" x="-7.3349609375" y="5.6494140625">TMUB2</y:NodeLabel>
          <y:Shape type="diamond"/>
        </y:ShapeNode>
      </data>
    </node>
    <node id="n478">
      <data key="d6">
        <y:ShapeNode>
          <y:Geometry height="30.0" width="30.0" x="772.9423663379075" y="508.34025993895705"/>
          <y:Fill color="#9A9AFF" transparent="false"/>
          <y:BorderStyle color="#000000" type="line" width="1.0"/>
          <y:NodeLabel alignment="center" autoSizePolicy="content" fontFamily="Dialog" fontSize="12" fontStyle="plain" hasBackgroundColor="false" hasLineColor="false" height="18.701171875" modelName="internal" modelPosition="c" textColor="#000000" visible="true" width="64.673828125" x="-17.3369140625" y="5.6494140625">TNFRSF21</y:NodeLabel>
          <y:Shape type="diamond"/>
        </y:ShapeNode>
      </data>
    </node>
    <node id="n479">
      <data key="d6">
        <y:ShapeNode>
          <y:Geometry height="30.0" width="30.0" x="770.6540689617633" y="1127.6771340861646"/>
          <y:Fill color="#E3E3FF" transparent="false"/>
          <y:BorderStyle color="#000000" type="line" width="1.0"/>
          <y:NodeLabel alignment="center" autoSizePolicy="content" fontFamily="Dialog" fontSize="12" fontStyle="plain" hasBackgroundColor="false" hasLineColor="false" height="18.701171875" modelName="internal" modelPosition="c" textColor="#000000" visible="true" width="56.0078125" x="-13.00390625" y="5.6494140625">TNFSF13</y:NodeLabel>
          <y:Shape type="diamond"/>
        </y:ShapeNode>
      </data>
    </node>
    <node id="n480">
      <data key="d6">
        <y:ShapeNode>
          <y:Geometry height="30.0" width="30.0" x="602.8022479670195" y="774.5593054443169"/>
          <y:Fill color="#5858FF" transparent="false"/>
          <y:BorderStyle color="#000000" type="line" width="1.0"/>
          <y:NodeLabel alignment="center" autoSizePolicy="content" fontFamily="Dialog" fontSize="12" fontStyle="plain" hasBackgroundColor="false" hasLineColor="false" height="18.701171875" modelName="internal" modelPosition="c" textColor="#000000" visible="true" width="64.01171875" x="-17.005859375" y="5.6494140625">TNFSF13B</y:NodeLabel>
          <y:Shape type="diamond"/>
        </y:ShapeNode>
      </data>
    </node>
    <node id="n481">
      <data key="d6">
        <y:ShapeNode>
          <y:Geometry height="30.0" width="30.0" x="115.53224973423028" y="509.1716501863457"/>
          <y:Fill color="#0000FF" transparent="false"/>
          <y:BorderStyle color="#000000" type="line" width="1.0"/>
          <y:NodeLabel alignment="center" autoSizePolicy="content" fontFamily="Dialog" fontSize="12" fontStyle="plain" hasBackgroundColor="false" hasLineColor="false" height="18.701171875" modelName="internal" modelPosition="c" textColor="#000000" visible="true" width="56.0078125" x="-13.00390625" y="5.6494140625">TNFSF14</y:NodeLabel>
          <y:Shape type="diamond"/>
        </y:ShapeNode>
      </data>
    </node>
    <node id="n482">
      <data key="d6">
        <y:ShapeNode>
          <y:Geometry height="30.0" width="30.0" x="1156.1414257373915" y="428.17011509946633"/>
          <y:Fill color="#FFFEFE" transparent="false"/>
          <y:BorderStyle color="#000000" type="line" width="1.0"/>
          <y:NodeLabel alignment="center" autoSizePolicy="content" fontFamily="Dialog" fontSize="12" fontStyle="plain" hasBackgroundColor="false" hasLineColor="false" height="18.701171875" modelName="internal" modelPosition="c" textColor="#000000" visible="true" width="54.00390625" x="-12.001953125" y="5.6494140625">TOMM40</y:NodeLabel>
          <y:Shape type="diamond"/>
        </y:ShapeNode>
      </data>
    </node>
    <node id="n483">
      <data key="d6">
        <y:ShapeNode>
          <y:Geometry height="30.0" width="30.0" x="445.23265991808154" y="622.0674588655882"/>
          <y:Fill color="#FF0000" transparent="false"/>
          <y:BorderStyle color="#000000" type="line" width="1.0"/>
          <y:NodeLabel alignment="center" autoSizePolicy="content" fontFamily="Dialog" fontSize="12" fontStyle="plain" hasBackgroundColor="false" hasLineColor="false" height="18.701171875" modelName="internal" modelPosition="c" textColor="#000000" visible="true" width="47.330078125" x="-8.6650390625" y="5.6494140625">TOMM7</y:NodeLabel>
          <y:Shape type="diamond"/>
        </y:ShapeNode>
      </data>
    </node>
    <node id="n484">
      <data key="d6">
        <y:ShapeNode>
          <y:Geometry height="30.0" width="30.0" x="331.3004465723998" y="1218.1691117108373"/>
          <y:Fill color="#FBFBFF" transparent="false"/>
          <y:BorderStyle color="#000000" type="line" width="1.0"/>
          <y:NodeLabel alignment="center" autoSizePolicy="content" fontFamily="Dialog" fontSize="12" fontStyle="plain" hasBackgroundColor="false" hasLineColor="false" height="18.701171875" modelName="internal" modelPosition="c" textColor="#000000" visible="true" width="52.66796875" x="-11.333984375" y="5.6494140625">TOP1MT</y:NodeLabel>
          <y:Shape type="diamond"/>
        </y:ShapeNode>
      </data>
    </node>
    <node id="n485">
      <data key="d6">
        <y:ShapeNode>
          <y:Geometry height="30.0" width="30.0" x="1038.0819046718661" y="842.2486695882874"/>
          <y:Fill color="#F7F7FF" transparent="false"/>
          <y:BorderStyle color="#000000" type="line" width="1.0"/>
          <y:NodeLabel alignment="center" autoSizePolicy="content" fontFamily="Dialog" fontSize="12" fontStyle="plain" hasBackgroundColor="false" hasLineColor="false" height="18.701171875" modelName="internal" modelPosition="c" textColor="#000000" visible="true" width="49.36328125" x="-9.681640625" y="5.6494140625">TP53I13</y:NodeLabel>
          <y:Shape type="diamond"/>
        </y:ShapeNode>
      </data>
    </node>
    <node id="n486">
      <data key="d6">
        <y:ShapeNode>
          <y:Geometry height="30.0" width="30.0" x="555.8144375187343" y="1071.9849556777533"/>
          <y:Fill color="#9292FF" transparent="false"/>
          <y:BorderStyle color="#000000" type="line" width="1.0"/>
          <y:NodeLabel alignment="center" autoSizePolicy="content" fontFamily="Dialog" fontSize="12" fontStyle="plain" hasBackgroundColor="false" hasLineColor="false" height="18.701171875" modelName="internal" modelPosition="c" textColor="#000000" visible="true" width="59.359375" x="-14.6796875" y="5.6494140625">TP53INP1</y:NodeLabel>
          <y:Shape type="diamond"/>
        </y:ShapeNode>
      </data>
    </node>
    <node id="n487">
      <data key="d6">
        <y:ShapeNode>
          <y:Geometry height="30.0" width="30.0" x="175.13887038193047" y="760.5009566727616"/>
          <y:Fill color="#1010FF" transparent="false"/>
          <y:BorderStyle color="#000000" type="line" width="1.0"/>
          <y:NodeLabel alignment="center" autoSizePolicy="content" fontFamily="Dialog" fontSize="12" fontStyle="plain" hasBackgroundColor="false" hasLineColor="false" height="18.701171875" modelName="internal" modelPosition="c" textColor="#000000" visible="true" width="54.6953125" x="-12.34765625" y="5.6494140625">TPD52L2</y:NodeLabel>
          <y:Shape type="diamond"/>
        </y:ShapeNode>
      </data>
    </node>
    <node id="n488">
      <data key="d6">
        <y:ShapeNode>
          <y:Geometry height="30.0" width="30.0" x="856.388869266007" y="867.0448070710532"/>
          <y:Fill color="#FF9D9D" transparent="false"/>
          <y:BorderStyle color="#000000" type="line" width="1.0"/>
          <y:NodeLabel alignment="center" autoSizePolicy="content" fontFamily="Dialog" fontSize="12" fontStyle="plain" hasBackgroundColor="false" hasLineColor="false" height="18.701171875" modelName="internal" modelPosition="c" textColor="#000000" visible="true" width="43.345703125" x="-6.6728515625" y="5.6494140625">TPGS2</y:NodeLabel>
          <y:Shape type="diamond"/>
        </y:ShapeNode>
      </data>
    </node>
    <node id="n489">
      <data key="d6">
        <y:ShapeNode>
          <y:Geometry height="30.0" width="30.0" x="504.08594448308986" y="636.6327094704903"/>
          <y:Fill color="#FF2D2D" transparent="false"/>
          <y:BorderStyle color="#000000" type="line" width="1.0"/>
          <y:NodeLabel alignment="center" autoSizePolicy="content" fontFamily="Dialog" fontSize="12" fontStyle="plain" hasBackgroundColor="false" hasLineColor="false" height="18.701171875" modelName="internal" modelPosition="c" textColor="#000000" visible="true" width="42.677734375" x="-6.3388671875" y="5.6494140625">TRAK2</y:NodeLabel>
          <y:Shape type="diamond"/>
        </y:ShapeNode>
      </data>
    </node>
    <node id="n490">
      <data key="d6">
        <y:ShapeNode>
          <y:Geometry height="30.0" width="30.0" x="870.2174380008869" y="804.4476244892423"/>
          <y:Fill color="#FF8383" transparent="false"/>
          <y:BorderStyle color="#000000" type="line" width="1.0"/>
          <y:NodeLabel alignment="center" autoSizePolicy="content" fontFamily="Dialog" fontSize="12" fontStyle="plain" hasBackgroundColor="false" hasLineColor="false" height="18.701171875" modelName="internal" modelPosition="c" textColor="#000000" visible="true" width="46.673828125" x="-8.3369140625" y="5.6494140625">TRIM10</y:NodeLabel>
          <y:Shape type="diamond"/>
        </y:ShapeNode>
      </data>
    </node>
    <node id="n491">
      <data key="d6">
        <y:ShapeNode>
          <y:Geometry height="30.0" width="30.0" x="1107.3395918262474" y="746.253771274949"/>
          <y:Fill color="#FF8B8B" transparent="false"/>
          <y:BorderStyle color="#000000" type="line" width="1.0"/>
          <y:NodeLabel alignment="center" autoSizePolicy="content" fontFamily="Dialog" fontSize="12" fontStyle="plain" hasBackgroundColor="false" hasLineColor="false" height="18.701171875" modelName="internal" modelPosition="c" textColor="#000000" visible="true" width="46.673828125" x="-8.3369140625" y="5.6494140625">TRIM58</y:NodeLabel>
          <y:Shape type="diamond"/>
        </y:ShapeNode>
      </data>
    </node>
    <node id="n492">
      <data key="d6">
        <y:ShapeNode>
          <y:Geometry height="30.0" width="30.0" x="259.77880790825185" y="527.6763135650708"/>
          <y:Fill color="#0000FF" transparent="false"/>
          <y:BorderStyle color="#000000" type="line" width="1.0"/>
          <y:NodeLabel alignment="center" autoSizePolicy="content" fontFamily="Dialog" fontSize="12" fontStyle="plain" hasBackgroundColor="false" hasLineColor="false" height="18.701171875" modelName="internal" modelPosition="c" textColor="#000000" visible="true" width="44.669921875" x="-7.3349609375" y="5.6494140625">TRPM6</y:NodeLabel>
          <y:Shape type="diamond"/>
        </y:ShapeNode>
      </data>
    </node>
    <node id="n493">
      <data key="d6">
        <y:ShapeNode>
          <y:Geometry height="30.0" width="30.0" x="194.02062266588854" y="676.1492856551747"/>
          <y:Fill color="#0000FF" transparent="false"/>
          <y:BorderStyle color="#000000" type="line" width="1.0"/>
          <y:NodeLabel alignment="center" autoSizePolicy="content" fontFamily="Dialog" fontSize="12" fontStyle="plain" hasBackgroundColor="false" hasLineColor="false" height="18.701171875" modelName="internal" modelPosition="c" textColor="#000000" visible="true" width="49.3515625" x="-9.67578125" y="5.6494140625">TSEN34</y:NodeLabel>
          <y:Shape type="diamond"/>
        </y:ShapeNode>
      </data>
    </node>
    <node id="n494">
      <data key="d6">
        <y:ShapeNode>
          <y:Geometry height="30.0" width="30.0" x="529.6486459749426" y="723.1466924722203"/>
          <y:Fill color="#FF0000" transparent="false"/>
          <y:BorderStyle color="#000000" type="line" width="1.0"/>
          <y:NodeLabel alignment="center" autoSizePolicy="content" fontFamily="Dialog" fontSize="12" fontStyle="plain" hasBackgroundColor="false" hasLineColor="false" height="18.701171875" modelName="internal" modelPosition="c" textColor="#000000" visible="true" width="28.0" x="1.0" y="5.6494140625">TXN</y:NodeLabel>
          <y:Shape type="diamond"/>
        </y:ShapeNode>
      </data>
    </node>
    <node id="n495">
      <data key="d6">
        <y:ShapeNode>
          <y:Geometry height="30.0" width="30.0" x="411.7873143568947" y="901.3200393818312"/>
          <y:Fill color="#FF0000" transparent="false"/>
          <y:BorderStyle color="#000000" type="line" width="1.0"/>
          <y:NodeLabel alignment="center" autoSizePolicy="content" fontFamily="Dialog" fontSize="12" fontStyle="plain" hasBackgroundColor="false" hasLineColor="false" height="18.701171875" modelName="internal" modelPosition="c" textColor="#000000" visible="true" width="58.6796875" x="-14.33984375" y="5.6494140625">TXNDC17</y:NodeLabel>
          <y:Shape type="diamond"/>
        </y:ShapeNode>
      </data>
    </node>
    <node id="n496">
      <data key="d6">
        <y:ShapeNode>
          <y:Geometry height="30.0" width="30.0" x="494.6565662175765" y="594.228846862197"/>
          <y:Fill color="#0000FF" transparent="false"/>
          <y:BorderStyle color="#000000" type="line" width="1.0"/>
          <y:NodeLabel alignment="center" autoSizePolicy="content" fontFamily="Dialog" fontSize="12" fontStyle="plain" hasBackgroundColor="false" hasLineColor="false" height="18.701171875" modelName="internal" modelPosition="c" textColor="#000000" visible="true" width="53.341796875" x="-11.6708984375" y="5.6494140625">TYROBP</y:NodeLabel>
          <y:Shape type="diamond"/>
        </y:ShapeNode>
      </data>
    </node>
    <node id="n497">
      <data key="d6">
        <y:ShapeNode>
          <y:Geometry height="30.0" width="30.0" x="903.9706041064842" y="773.7299302792561"/>
          <y:Fill color="#DBDBFF" transparent="false"/>
          <y:BorderStyle color="#000000" type="line" width="1.0"/>
          <y:NodeLabel alignment="center" autoSizePolicy="content" fontFamily="Dialog" fontSize="12" fontStyle="plain" hasBackgroundColor="false" hasLineColor="false" height="18.701171875" modelName="internal" modelPosition="c" textColor="#000000" visible="true" width="43.3515625" x="-6.67578125" y="5.6494140625">UBAP1</y:NodeLabel>
          <y:Shape type="diamond"/>
        </y:ShapeNode>
      </data>
    </node>
    <node id="n498">
      <data key="d6">
        <y:ShapeNode>
          <y:Geometry height="30.0" width="30.0" x="650.0634508051647" y="655.3954546213985"/>
          <y:Fill color="#FF0000" transparent="false"/>
          <y:BorderStyle color="#000000" type="line" width="1.0"/>
          <y:NodeLabel alignment="center" autoSizePolicy="content" fontFamily="Dialog" fontSize="12" fontStyle="plain" hasBackgroundColor="false" hasLineColor="false" height="18.701171875" modelName="internal" modelPosition="c" textColor="#000000" visible="true" width="42.677734375" x="-6.3388671875" y="5.6494140625">UBE2F</y:NodeLabel>
          <y:Shape type="diamond"/>
        </y:ShapeNode>
      </data>
    </node>
    <node id="n499">
      <data key="d6">
        <y:ShapeNode>
          <y:Geometry height="30.0" width="30.0" x="592.8778588293319" y="917.0159256000888"/>
          <y:Fill color="#FF3535" transparent="false"/>
          <y:BorderStyle color="#000000" type="line" width="1.0"/>
          <y:NodeLabel alignment="center" autoSizePolicy="content" fontFamily="Dialog" fontSize="12" fontStyle="plain" hasBackgroundColor="false" hasLineColor="false" height="18.701171875" modelName="internal" modelPosition="c" textColor="#000000" visible="true" width="34.017578125" x="-2.0087890625" y="5.6494140625">UBL5</y:NodeLabel>
          <y:Shape type="diamond"/>
        </y:ShapeNode>
      </data>
    </node>
    <node id="n500">
      <data key="d6">
        <y:ShapeNode>
          <y:Geometry height="30.0" width="30.0" x="877.2893911965514" y="720.2738905362457"/>
          <y:Fill color="#FFFEFE" transparent="false"/>
          <y:BorderStyle color="#000000" type="line" width="1.0"/>
          <y:NodeLabel alignment="center" autoSizePolicy="content" fontFamily="Dialog" fontSize="12" fontStyle="plain" hasBackgroundColor="false" hasLineColor="false" height="18.701171875" modelName="internal" modelPosition="c" textColor="#000000" visible="true" width="42.68359375" x="-6.341796875" y="5.6494140625">UCKL1</y:NodeLabel>
          <y:Shape type="diamond"/>
        </y:ShapeNode>
      </data>
    </node>
    <node id="n501">
      <data key="d6">
        <y:ShapeNode>
          <y:Geometry height="30.0" width="30.0" x="211.32637899872526" y="505.89648234888153"/>
          <y:Fill color="#FF0000" transparent="false"/>
          <y:BorderStyle color="#000000" type="line" width="1.0"/>
          <y:NodeLabel alignment="center" autoSizePolicy="content" fontFamily="Dialog" fontSize="12" fontStyle="plain" hasBackgroundColor="false" hasLineColor="false" height="18.701171875" modelName="internal" modelPosition="c" textColor="#000000" visible="true" width="35.3359375" x="-2.66796875" y="5.649414062500057">UFC1</y:NodeLabel>
          <y:Shape type="diamond"/>
        </y:ShapeNode>
      </data>
    </node>
    <node id="n502">
      <data key="d6">
        <y:ShapeNode>
          <y:Geometry height="30.0" width="30.0" x="750.2750768854387" y="559.1284843159254"/>
          <y:Fill color="#FFEBEB" transparent="false"/>
          <y:BorderStyle color="#000000" type="line" width="1.0"/>
          <y:NodeLabel alignment="center" autoSizePolicy="content" fontFamily="Dialog" fontSize="12" fontStyle="plain" hasBackgroundColor="false" hasLineColor="false" height="18.701171875" modelName="internal" modelPosition="c" textColor="#000000" visible="true" width="35.34765625" x="-2.673828125" y="5.6494140625">UPP1</y:NodeLabel>
          <y:Shape type="diamond"/>
        </y:ShapeNode>
      </data>
    </node>
    <node id="n503">
      <data key="d6">
        <y:ShapeNode>
          <y:Geometry height="30.0" width="30.0" x="539.1449945860148" y="516.2644075653336"/>
          <y:Fill color="#FF6666" transparent="false"/>
          <y:BorderStyle color="#000000" type="line" width="1.0"/>
          <y:NodeLabel alignment="center" autoSizePolicy="content" fontFamily="Dialog" fontSize="12" fontStyle="plain" hasBackgroundColor="false" hasLineColor="false" height="18.701171875" modelName="internal" modelPosition="c" textColor="#000000" visible="true" width="52.6796875" x="-11.33984375" y="5.6494140625">UQCR10</y:NodeLabel>
          <y:Shape type="diamond"/>
        </y:ShapeNode>
      </data>
    </node>
    <node id="n504">
      <data key="d6">
        <y:ShapeNode>
          <y:Geometry height="30.0" width="30.0" x="518.0083658743727" y="798.3222193722924"/>
          <y:Fill color="#FF0000" transparent="false"/>
          <y:BorderStyle color="#000000" type="line" width="1.0"/>
          <y:NodeLabel alignment="center" autoSizePolicy="content" fontFamily="Dialog" fontSize="12" fontStyle="plain" hasBackgroundColor="false" hasLineColor="false" height="18.701171875" modelName="internal" modelPosition="c" textColor="#000000" visible="true" width="47.3359375" x="-8.66796875" y="5.6494140625">UQCRB</y:NodeLabel>
          <y:Shape type="diamond"/>
        </y:ShapeNode>
      </data>
    </node>
    <node id="n505">
      <data key="d6">
        <y:ShapeNode>
          <y:Geometry height="30.0" width="30.0" x="566.8099528966777" y="872.1364008316143"/>
          <y:Fill color="#FF0000" transparent="false"/>
          <y:BorderStyle color="#000000" type="line" width="1.0"/>
          <y:NodeLabel alignment="center" autoSizePolicy="content" fontFamily="Dialog" fontSize="12" fontStyle="plain" hasBackgroundColor="false" hasLineColor="false" height="18.701171875" modelName="internal" modelPosition="c" textColor="#000000" visible="true" width="47.998046875" x="-8.9990234375" y="5.6494140625">UQCRH</y:NodeLabel>
          <y:Shape type="diamond"/>
        </y:ShapeNode>
      </data>
    </node>
    <node id="n506">
      <data key="d6">
        <y:ShapeNode>
          <y:Geometry height="30.0" width="30.0" x="525.5390630317494" y="541.8011736383012"/>
          <y:Fill color="#FF0000" transparent="false"/>
          <y:BorderStyle color="#000000" type="line" width="1.0"/>
          <y:NodeLabel alignment="center" autoSizePolicy="content" fontFamily="Dialog" fontSize="12" fontStyle="plain" hasBackgroundColor="false" hasLineColor="false" height="18.701171875" modelName="internal" modelPosition="c" textColor="#000000" visible="true" width="48.666015625" x="-9.3330078125" y="5.6494140625">UQCRQ</y:NodeLabel>
          <y:Shape type="diamond"/>
        </y:ShapeNode>
      </data>
    </node>
    <node id="n507">
      <data key="d6">
        <y:ShapeNode>
          <y:Geometry height="30.0" width="30.0" x="1041.9861237479058" y="596.6863723300085"/>
          <y:Fill color="#FFAFAF" transparent="false"/>
          <y:BorderStyle color="#000000" type="line" width="1.0"/>
          <y:NodeLabel alignment="center" autoSizePolicy="content" fontFamily="Dialog" fontSize="12" fontStyle="plain" hasBackgroundColor="false" hasLineColor="false" height="18.701171875" modelName="internal" modelPosition="c" textColor="#000000" visible="true" width="44.681640625" x="-7.3408203125" y="5.6494140625">VAMP5</y:NodeLabel>
          <y:Shape type="diamond"/>
        </y:ShapeNode>
      </data>
    </node>
    <node id="n508">
      <data key="d6">
        <y:ShapeNode>
          <y:Geometry height="30.0" width="30.0" x="599.1646407640793" y="446.5536275653065"/>
          <y:Fill color="#FF0000" transparent="false"/>
          <y:BorderStyle color="#000000" type="line" width="1.0"/>
          <y:NodeLabel alignment="center" autoSizePolicy="content" fontFamily="Dialog" fontSize="12" fontStyle="plain" hasBackgroundColor="false" hasLineColor="false" height="18.701171875" modelName="internal" modelPosition="c" textColor="#000000" visible="true" width="44.681640625" x="-7.3408203125" y="5.6494140625">VAMP8</y:NodeLabel>
          <y:Shape type="diamond"/>
        </y:ShapeNode>
      </data>
    </node>
    <node id="n509">
      <data key="d6">
        <y:ShapeNode>
          <y:Geometry height="30.0" width="30.0" x="522.474605826714" y="1151.1712475690672"/>
          <y:Fill color="#0000FF" transparent="false"/>
          <y:BorderStyle color="#000000" type="line" width="1.0"/>
          <y:NodeLabel alignment="center" autoSizePolicy="content" fontFamily="Dialog" fontSize="12" fontStyle="plain" hasBackgroundColor="false" hasLineColor="false" height="18.701171875" modelName="internal" modelPosition="c" textColor="#000000" visible="true" width="36.009765625" x="-3.0048828125" y="5.6494140625">VNN3</y:NodeLabel>
          <y:Shape type="diamond"/>
        </y:ShapeNode>
      </data>
    </node>
    <node id="n510">
      <data key="d6">
        <y:ShapeNode>
          <y:Geometry height="30.0" width="30.0" x="967.7789534713745" y="656.644178039684"/>
          <y:Fill color="#FFB6B6" transparent="false"/>
          <y:BorderStyle color="#000000" type="line" width="1.0"/>
          <y:NodeLabel alignment="center" autoSizePolicy="content" fontFamily="Dialog" fontSize="12" fontStyle="plain" hasBackgroundColor="false" hasLineColor="false" height="18.701171875" modelName="internal" modelPosition="c" textColor="#000000" visible="true" width="46.005859375" x="-8.0029296875" y="5.6494140625">WDR75</y:NodeLabel>
          <y:Shape type="diamond"/>
        </y:ShapeNode>
      </data>
    </node>
    <node id="n511">
      <data key="d6">
        <y:ShapeNode>
          <y:Geometry height="30.0" width="30.0" x="303.907929226496" y="673.1988387756929"/>
          <y:Fill color="#0000FF" transparent="false"/>
          <y:BorderStyle color="#000000" type="line" width="1.0"/>
          <y:NodeLabel alignment="center" autoSizePolicy="content" fontFamily="Dialog" fontSize="12" fontStyle="plain" hasBackgroundColor="false" hasLineColor="false" height="18.701171875" modelName="internal" modelPosition="c" textColor="#000000" visible="true" width="36.015625" x="-3.0078125" y="5.6494140625">XPO6</y:NodeLabel>
          <y:Shape type="diamond"/>
        </y:ShapeNode>
      </data>
    </node>
    <node id="n512">
      <data key="d6">
        <y:ShapeNode>
          <y:Geometry height="30.0" width="30.0" x="395.24051027380483" y="122.11802574663795"/>
          <y:Fill color="#D2D2FF" transparent="false"/>
          <y:BorderStyle color="#000000" type="line" width="1.0"/>
          <y:NodeLabel alignment="center" autoSizePolicy="content" fontFamily="Dialog" fontSize="12" fontStyle="plain" hasBackgroundColor="false" hasLineColor="false" height="18.701171875" modelName="internal" modelPosition="c" textColor="#000000" visible="true" width="48.015625" x="-9.0078125" y="5.6494140625">ZBTB16</y:NodeLabel>
          <y:Shape type="diamond"/>
        </y:ShapeNode>
      </data>
    </node>
    <node id="n513">
      <data key="d6">
        <y:ShapeNode>
          <y:Geometry height="30.0" width="30.0" x="1150.3263073258645" y="360.0226649424546"/>
          <y:Fill color="#FFE9E9" transparent="false"/>
          <y:BorderStyle color="#000000" type="line" width="1.0"/>
          <y:NodeLabel alignment="center" autoSizePolicy="content" fontFamily="Dialog" fontSize="12" fontStyle="plain" hasBackgroundColor="false" hasLineColor="false" height="18.701171875" modelName="internal" modelPosition="c" textColor="#000000" visible="true" width="58.017578125" x="-14.0087890625" y="5.6494140625">ZC3HAV1</y:NodeLabel>
          <y:Shape type="diamond"/>
        </y:ShapeNode>
      </data>
    </node>
    <node id="n514">
      <data key="d6">
        <y:ShapeNode>
          <y:Geometry height="30.0" width="30.0" x="101.89079700157242" y="648.2756031029146"/>
          <y:Fill color="#0000FF" transparent="false"/>
          <y:BorderStyle color="#000000" type="line" width="1.0"/>
          <y:NodeLabel alignment="center" autoSizePolicy="content" fontFamily="Dialog" fontSize="12" fontStyle="plain" hasBackgroundColor="false" hasLineColor="false" height="18.701171875" modelName="internal" modelPosition="c" textColor="#000000" visible="true" width="59.341796875" x="-14.6708984375" y="5.6494140625">ZDHHC18</y:NodeLabel>
          <y:Shape type="diamond"/>
        </y:ShapeNode>
      </data>
    </node>
    <node id="n515">
      <data key="d6">
        <y:ShapeNode>
          <y:Geometry height="30.0" width="30.0" x="608.4164419420562" y="543.5955248024006"/>
          <y:Fill color="#FF0000" transparent="false"/>
          <y:BorderStyle color="#000000" type="line" width="1.0"/>
          <y:NodeLabel alignment="center" autoSizePolicy="content" fontFamily="Dialog" fontSize="12" fontStyle="plain" hasBackgroundColor="false" hasLineColor="false" height="18.701171875" modelName="internal" modelPosition="c" textColor="#000000" visible="true" width="43.333984375" x="-6.6669921875" y="5.6494140625">ZMAT2</y:NodeLabel>
          <y:Shape type="diamond"/>
        </y:ShapeNode>
      </data>
    </node>
    <node id="n516">
      <data key="d6">
        <y:ShapeNode>
          <y:Geometry height="30.0" width="30.0" x="930.7011980273078" y="129.30337603714247"/>
          <y:Fill color="#EBEBFF" transparent="false"/>
          <y:BorderStyle color="#000000" type="line" width="1.0"/>
          <y:NodeLabel alignment="center" autoSizePolicy="content" fontFamily="Dialog" fontSize="12" fontStyle="plain" hasBackgroundColor="false" hasLineColor="false" height="18.701171875" modelName="internal" modelPosition="c" textColor="#000000" visible="true" width="47.34765625" x="-8.673828125" y="5.6494140625">ZNF236</y:NodeLabel>
          <y:Shape type="diamond"/>
        </y:ShapeNode>
      </data>
    </node>
    <node id="n517">
      <data key="d6">
        <y:ShapeNode>
          <y:Geometry height="30.0" width="30.0" x="768.270680383682" y="22.32307678491918"/>
          <y:Fill color="#FFC5C5" transparent="false"/>
          <y:BorderStyle color="#000000" type="line" width="1.0"/>
          <y:NodeLabel alignment="center" autoSizePolicy="content" fontFamily="Dialog" fontSize="12" fontStyle="plain" hasBackgroundColor="false" hasLineColor="false" height="18.701171875" modelName="internal" modelPosition="c" textColor="#000000" visible="true" width="40.673828125" x="-5.3369140625" y="5.6494140625">ZNF30</y:NodeLabel>
          <y:Shape type="diamond"/>
        </y:ShapeNode>
      </data>
    </node>
    <node id="n518">
      <data key="d6">
        <y:ShapeNode>
          <y:Geometry height="30.0" width="30.0" x="521.3200982955714" y="450.694905184915"/>
          <y:Fill color="#FF0000" transparent="false"/>
          <y:BorderStyle color="#000000" type="line" width="1.0"/>
          <y:NodeLabel alignment="center" autoSizePolicy="content" fontFamily="Dialog" fontSize="12" fontStyle="plain" hasBackgroundColor="false" hasLineColor="false" height="18.701171875" modelName="internal" modelPosition="c" textColor="#000000" visible="true" width="55.3515625" x="-12.67578125" y="5.6494140625">ZNF585A</y:NodeLabel>
          <y:Shape type="diamond"/>
        </y:ShapeNode>
      </data>
    </node>
    <node id="n519">
      <data key="d6">
        <y:ShapeNode>
          <y:Geometry height="30.0" width="30.0" x="912.1014854604881" y="787.0753557860654"/>
          <y:Fill color="#FFDFDF" transparent="false"/>
          <y:BorderStyle color="#000000" type="line" width="1.0"/>
          <y:NodeLabel alignment="center" autoSizePolicy="content" fontFamily="Dialog" fontSize="12" fontStyle="plain" hasBackgroundColor="false" hasLineColor="false" height="18.701171875" modelName="internal" modelPosition="c" textColor="#000000" visible="true" width="47.34765625" x="-8.673828125" y="5.6494140625">ZNF621</y:NodeLabel>
          <y:Shape type="diamond"/>
        </y:ShapeNode>
      </data>
    </node>
    <node id="n520">
      <data key="d6">
        <y:ShapeNode>
          <y:Geometry height="30.0" width="30.0" x="980.8863738565994" y="802.0314039220514"/>
          <y:Fill color="#FFF8F8" transparent="false"/>
          <y:BorderStyle color="#000000" type="line" width="1.0"/>
          <y:NodeLabel alignment="center" autoSizePolicy="content" fontFamily="Dialog" fontSize="12" fontStyle="plain" hasBackgroundColor="false" hasLineColor="false" height="18.701171875" modelName="internal" modelPosition="c" textColor="#000000" visible="true" width="47.34765625" x="-8.673828125" y="5.6494140625">ZNF763</y:NodeLabel>
          <y:Shape type="diamond"/>
        </y:ShapeNode>
      </data>
    </node>
    <node id="n521">
      <data key="d6">
        <y:ShapeNode>
          <y:Geometry height="30.0" width="30.0" x="1034.155400574311" y="406.85553945940933"/>
          <y:Fill color="#FFD6D6" transparent="false"/>
          <y:BorderStyle color="#000000" type="line" width="1.0"/>
          <y:NodeLabel alignment="center" autoSizePolicy="content" fontFamily="Dialog" fontSize="12" fontStyle="plain" hasBackgroundColor="false" hasLineColor="false" height="18.701171875" modelName="internal" modelPosition="c" textColor="#000000" visible="true" width="47.34765625" x="-8.673828125" y="5.6494140625">ZNF831</y:NodeLabel>
          <y:Shape type="diamond"/>
        </y:ShapeNode>
      </data>
    </node>
    <node id="n522">
      <data key="d6">
        <y:ShapeNode>
          <y:Geometry height="30.0" width="30.0" x="470.56376663409037" y="532.6345881524136"/>
          <y:Fill color="#FF0000" transparent="false"/>
          <y:BorderStyle color="#000000" type="line" width="1.0"/>
          <y:NodeLabel alignment="center" autoSizePolicy="content" fontFamily="Dialog" fontSize="12" fontStyle="plain" hasBackgroundColor="false" hasLineColor="false" height="18.701171875" modelName="internal" modelPosition="c" textColor="#000000" visible="true" width="144.724609375" x="-57.3623046875" y="5.6494140625">Glycerol(18:2(n-6)/0:0/0:0)</y:NodeLabel>
          <y:Shape type="ellipse"/>
        </y:ShapeNode>
      </data>
    </node>
    <node id="n523">
      <data key="d6">
        <y:ShapeNode>
          <y:Geometry height="30.0" width="30.0" x="903.4065871233815" y="1042.9394336880114"/>
          <y:Fill color="#DBDBFF" transparent="false"/>
          <y:BorderStyle color="#000000" type="line" width="1.0"/>
          <y:NodeLabel alignment="center" autoSizePolicy="content" fontFamily="Dialog" fontSize="12" fontStyle="plain" hasBackgroundColor="false" hasLineColor="false" height="18.701171875" modelName="internal" modelPosition="c" textColor="#000000" visible="true" width="97.369140625" x="-33.6845703125" y="5.6494140625">PC(18:2(n-6)/0:0)</y:NodeLabel>
          <y:Shape type="ellipse"/>
        </y:ShapeNode>
      </data>
    </node>
    <node id="n524">
      <data key="d6">
        <y:ShapeNode>
          <y:Geometry height="30.0" width="30.0" x="382.23264014591" y="570.2956940024491"/>
          <y:Fill color="#FF0101" transparent="false"/>
          <y:BorderStyle color="#000000" type="line" width="1.0"/>
          <y:NodeLabel alignment="center" autoSizePolicy="content" fontFamily="Dialog" fontSize="12" fontStyle="plain" hasBackgroundColor="false" hasLineColor="false" height="18.701171875" modelName="internal" modelPosition="c" textColor="#000000" visible="true" width="72.033203125" x="-21.0166015625" y="5.6494140625">PC(14:0/0:0)</y:NodeLabel>
          <y:Shape type="ellipse"/>
        </y:ShapeNode>
      </data>
    </node>
    <node id="n525">
      <data key="d6">
        <y:ShapeNode>
          <y:Geometry height="30.0" width="30.0" x="504.1821024604395" y="489.8995732131347"/>
          <y:Fill color="#FF0000" transparent="false"/>
          <y:BorderStyle color="#000000" type="line" width="1.0"/>
          <y:NodeLabel alignment="center" autoSizePolicy="content" fontFamily="Dialog" fontSize="12" fontStyle="plain" hasBackgroundColor="false" hasLineColor="false" height="18.701171875" modelName="internal" modelPosition="c" textColor="#000000" visible="true" width="144.724609375" x="-57.3623046875" y="5.649414062500057">Glycerol(18:1(n-9)/0:0/0:0)</y:NodeLabel>
          <y:Shape type="ellipse"/>
        </y:ShapeNode>
      </data>
    </node>
    <node id="n526">
      <data key="d6">
        <y:ShapeNode>
          <y:Geometry height="30.0" width="30.0" x="435.54406781838316" y="580.8324919082223"/>
          <y:Fill color="#FF0000" transparent="false"/>
          <y:BorderStyle color="#000000" type="line" width="1.0"/>
          <y:NodeLabel alignment="center" autoSizePolicy="content" fontFamily="Dialog" fontSize="12" fontStyle="plain" hasBackgroundColor="false" hasLineColor="false" height="18.701171875" modelName="internal" modelPosition="c" textColor="#000000" visible="true" width="119.388671875" x="-44.6943359375" y="5.6494140625">Glycerol(16:0/0:0/0:0)</y:NodeLabel>
          <y:Shape type="ellipse"/>
        </y:ShapeNode>
      </data>
    </node>
    <node id="n527">
      <data key="d6">
        <y:ShapeNode>
          <y:Geometry height="30.0" width="30.0" x="377.7076233111448" y="592.2106153724311"/>
          <y:Fill color="#FFABAB" transparent="false"/>
          <y:BorderStyle color="#000000" type="line" width="1.0"/>
          <y:NodeLabel alignment="center" autoSizePolicy="content" fontFamily="Dialog" fontSize="12" fontStyle="plain" hasBackgroundColor="false" hasLineColor="false" height="18.701171875" modelName="internal" modelPosition="c" textColor="#000000" visible="true" width="72.033203125" x="-21.0166015625" y="5.6494140625">PC(16:0/0:0)</y:NodeLabel>
          <y:Shape type="ellipse"/>
        </y:ShapeNode>
      </data>
    </node>
    <node id="n528">
      <data key="d6">
        <y:ShapeNode>
          <y:Geometry height="30.0" width="30.0" x="356.1501319884096" y="618.803929596743"/>
          <y:Fill color="#FF8282" transparent="false"/>
          <y:BorderStyle color="#000000" type="line" width="1.0"/>
          <y:NodeLabel alignment="center" autoSizePolicy="content" fontFamily="Dialog" fontSize="12" fontStyle="plain" hasBackgroundColor="false" hasLineColor="false" height="18.701171875" modelName="internal" modelPosition="c" textColor="#000000" visible="true" width="72.033203125" x="-21.0166015625" y="5.6494140625">PC(18:0/0:0)</y:NodeLabel>
          <y:Shape type="ellipse"/>
        </y:ShapeNode>
      </data>
    </node>
    <node id="n529">
      <data key="d6">
        <y:ShapeNode>
          <y:Geometry height="30.0" width="30.0" x="778.3575137744202" y="235.37194230363116"/>
          <y:Fill color="#FFC9C9" transparent="false"/>
          <y:BorderStyle color="#000000" type="line" width="1.0"/>
          <y:NodeLabel alignment="center" autoSizePolicy="content" fontFamily="Dialog" fontSize="12" fontStyle="plain" hasBackgroundColor="false" hasLineColor="false" height="18.701171875" modelName="internal" modelPosition="c" textColor="#000000" visible="true" width="104.048828125" x="-37.0244140625" y="5.6494140625">fatty acid 17:1(n-7)</y:NodeLabel>
          <y:Shape type="ellipse"/>
        </y:ShapeNode>
      </data>
    </node>
    <node id="n530">
      <data key="d6">
        <y:ShapeNode>
          <y:Geometry height="30.0" width="30.0" x="789.6139539828971" y="309.1192730527354"/>
          <y:Fill color="#FFD5D5" transparent="false"/>
          <y:BorderStyle color="#000000" type="line" width="1.0"/>
          <y:NodeLabel alignment="center" autoSizePolicy="content" fontFamily="Dialog" fontSize="12" fontStyle="plain" hasBackgroundColor="false" hasLineColor="false" height="18.701171875" modelName="internal" modelPosition="c" textColor="#000000" visible="true" width="104.048828125" x="-37.0244140625" y="5.6494140625">fatty acid 19:1(n-9)</y:NodeLabel>
          <y:Shape type="ellipse"/>
        </y:ShapeNode>
      </data>
    </node>
    <node id="n531">
      <data key="d6">
        <y:ShapeNode>
          <y:Geometry height="30.0" width="30.0" x="635.7433669522397" y="247.13744706143677"/>
          <y:Fill color="#A3A3FF" transparent="false"/>
          <y:BorderStyle color="#000000" type="line" width="1.0"/>
          <y:NodeLabel alignment="center" autoSizePolicy="content" fontFamily="Dialog" fontSize="12" fontStyle="plain" hasBackgroundColor="false" hasLineColor="false" height="18.701171875" modelName="internal" modelPosition="c" textColor="#000000" visible="true" width="104.048828125" x="-37.0244140625" y="5.6494140625">fatty acid 11:1(n-1)</y:NodeLabel>
          <y:Shape type="ellipse"/>
        </y:ShapeNode>
      </data>
    </node>
    <node id="n532">
      <data key="d6">
        <y:ShapeNode>
          <y:Geometry height="30.0" width="30.0" x="835.8506161089365" y="335.22736469243017"/>
          <y:Fill color="#FF9A9A" transparent="false"/>
          <y:BorderStyle color="#000000" type="line" width="1.0"/>
          <y:NodeLabel alignment="center" autoSizePolicy="content" fontFamily="Dialog" fontSize="12" fontStyle="plain" hasBackgroundColor="false" hasLineColor="false" height="18.701171875" modelName="internal" modelPosition="c" textColor="#000000" visible="true" width="100.046875" x="-35.0234375" y="5.6494140625">2-hydroxybutyrate</y:NodeLabel>
          <y:Shape type="ellipse"/>
        </y:ShapeNode>
      </data>
    </node>
    <node id="n533">
      <data key="d6">
        <y:ShapeNode>
          <y:Geometry height="30.0" width="30.0" x="390.3516955036364" y="989.1749810030112"/>
          <y:Fill color="#FFCCCC" transparent="false"/>
          <y:BorderStyle color="#000000" type="line" width="1.0"/>
          <y:NodeLabel alignment="center" autoSizePolicy="content" fontFamily="Dialog" fontSize="12" fontStyle="plain" hasBackgroundColor="false" hasLineColor="false" height="18.701171875" modelName="internal" modelPosition="c" textColor="#000000" visible="true" width="137.388671875" x="-53.6943359375" y="5.6494140625">2-methylbutyroylcarnitine</y:NodeLabel>
          <y:Shape type="ellipse"/>
        </y:ShapeNode>
      </data>
    </node>
    <node id="n534">
      <data key="d6">
        <y:ShapeNode>
          <y:Geometry height="30.0" width="30.0" x="497.9098949234174" y="478.81992323352574"/>
          <y:Fill color="#FF7474" transparent="false"/>
          <y:BorderStyle color="#000000" type="line" width="1.0"/>
          <y:NodeLabel alignment="center" autoSizePolicy="content" fontFamily="Dialog" fontSize="12" fontStyle="plain" hasBackgroundColor="false" hasLineColor="false" height="18.701171875" modelName="internal" modelPosition="c" textColor="#000000" visible="true" width="72.033203125" x="-21.0166015625" y="5.6494140625">PC(0:0/16:0)</y:NodeLabel>
          <y:Shape type="ellipse"/>
        </y:ShapeNode>
      </data>
    </node>
    <node id="n535">
      <data key="d6">
        <y:ShapeNode>
          <y:Geometry height="30.0" width="30.0" x="816.1118413703546" y="225.8141470732471"/>
          <y:Fill color="#FDFDFF" transparent="false"/>
          <y:BorderStyle color="#000000" type="line" width="1.0"/>
          <y:NodeLabel alignment="center" autoSizePolicy="content" fontFamily="Dialog" fontSize="12" fontStyle="plain" hasBackgroundColor="false" hasLineColor="false" height="18.701171875" modelName="internal" modelPosition="c" textColor="#000000" visible="true" width="135.408203125" x="-52.7041015625" y="5.6494140625">2-tetradecenoyl carnitine</y:NodeLabel>
          <y:Shape type="ellipse"/>
        </y:ShapeNode>
      </data>
    </node>
    <node id="n536">
      <data key="d6">
        <y:ShapeNode>
          <y:Geometry height="30.0" width="30.0" x="633.4421514985792" y="593.400446731996"/>
          <y:Fill color="#FF2626" transparent="false"/>
          <y:BorderStyle color="#000000" type="line" width="1.0"/>
          <y:NodeLabel alignment="center" autoSizePolicy="content" fontFamily="Dialog" fontSize="12" fontStyle="plain" hasBackgroundColor="false" hasLineColor="false" height="18.701171875" modelName="internal" modelPosition="c" textColor="#000000" visible="true" width="130.73828125" x="-50.369140625" y="5.6494140625">4-hydroxyphenyllactate;</y:NodeLabel>
          <y:Shape type="ellipse"/>
        </y:ShapeNode>
      </data>
    </node>
    <node id="n537">
      <data key="d6">
        <y:ShapeNode>
          <y:Geometry height="30.0" width="30.0" x="808.6743882758288" y="384.5582128428115"/>
          <y:Fill color="#B2B2FF" transparent="false"/>
          <y:BorderStyle color="#000000" type="line" width="1.0"/>
          <y:NodeLabel alignment="center" autoSizePolicy="content" fontFamily="Dialog" fontSize="12" fontStyle="plain" hasBackgroundColor="false" hasLineColor="false" height="18.701171875" modelName="internal" modelPosition="c" textColor="#000000" visible="true" width="100.046875" x="-35.0234375" y="5.6494140625">3-hydroxybutyrate</y:NodeLabel>
          <y:Shape type="ellipse"/>
        </y:ShapeNode>
      </data>
    </node>
    <node id="n538">
      <data key="d6">
        <y:ShapeNode>
          <y:Geometry height="30.0" width="30.0" x="1110.3684751958017" y="1042.9394336880114"/>
          <y:Fill color="#FFB5B5" transparent="false"/>
          <y:BorderStyle color="#000000" type="line" width="1.0"/>
          <y:NodeLabel alignment="center" autoSizePolicy="content" fontFamily="Dialog" fontSize="12" fontStyle="plain" hasBackgroundColor="false" hasLineColor="false" height="18.701171875" modelName="internal" modelPosition="c" textColor="#000000" visible="true" width="80.04296875" x="-25.021484375" y="5.6494140625">indoxyl sulfate</y:NodeLabel>
          <y:Shape type="ellipse"/>
        </y:ShapeNode>
      </data>
    </node>
    <node id="n539">
      <data key="d6">
        <y:ShapeNode>
          <y:Geometry height="30.0" width="30.0" x="570.9517490415815" y="702.8638265833328"/>
          <y:Fill color="#FF0C0C" transparent="false"/>
          <y:BorderStyle color="#000000" type="line" width="1.0"/>
          <y:NodeLabel alignment="center" autoSizePolicy="content" fontFamily="Dialog" fontSize="12" fontStyle="plain" hasBackgroundColor="false" hasLineColor="false" height="18.701171875" modelName="internal" modelPosition="c" textColor="#000000" visible="true" width="137.412109375" x="-53.7060546875" y="5.6494140625">3-methyl-2-oxobutanoate</y:NodeLabel>
          <y:Shape type="ellipse"/>
        </y:ShapeNode>
      </data>
    </node>
    <node id="n540">
      <data key="d6">
        <y:ShapeNode>
          <y:Geometry height="30.0" width="30.0" x="605.3703760671387" y="633.991316605181"/>
          <y:Fill color="#FF0000" transparent="false"/>
          <y:BorderStyle color="#000000" type="line" width="1.0"/>
          <y:NodeLabel alignment="center" autoSizePolicy="content" fontFamily="Dialog" fontSize="12" fontStyle="plain" hasBackgroundColor="false" hasLineColor="false" height="18.701171875" modelName="internal" modelPosition="c" textColor="#000000" visible="true" width="144.0859375" x="-57.04296875" y="5.6494140625">3-methyl-2-oxopentanoate</y:NodeLabel>
          <y:Shape type="ellipse"/>
        </y:ShapeNode>
      </data>
    </node>
    <node id="n541">
      <data key="d6">
        <y:ShapeNode>
          <y:Geometry height="30.0" width="30.0" x="942.858071114794" y="470.59838232954615"/>
          <y:Fill color="#FFDEDE" transparent="false"/>
          <y:BorderStyle color="#000000" type="line" width="1.0"/>
          <y:NodeLabel alignment="center" autoSizePolicy="content" fontFamily="Dialog" fontSize="12" fontStyle="plain" hasBackgroundColor="false" hasLineColor="false" height="18.701171875" modelName="internal" modelPosition="c" textColor="#000000" visible="true" width="123.419921875" x="-46.7099609375" y="5.6494140625">4-acetamidobutanoate</y:NodeLabel>
          <y:Shape type="ellipse"/>
        </y:ShapeNode>
      </data>
    </node>
    <node id="n542">
      <data key="d6">
        <y:ShapeNode>
          <y:Geometry height="30.0" width="30.0" x="640.8152057764233" y="661.3075592667951"/>
          <y:Fill color="#FF4242" transparent="false"/>
          <y:BorderStyle color="#000000" type="line" width="1.0"/>
          <y:NodeLabel alignment="center" autoSizePolicy="content" fontFamily="Dialog" fontSize="12" fontStyle="plain" hasBackgroundColor="false" hasLineColor="false" height="18.701171875" modelName="internal" modelPosition="c" textColor="#000000" visible="true" width="144.0859375" x="-57.04296875" y="5.6494140625">4-methyl-2-oxopentanoate</y:NodeLabel>
          <y:Shape type="ellipse"/>
        </y:ShapeNode>
      </data>
    </node>
    <node id="n543">
      <data key="d6">
        <y:ShapeNode>
          <y:Geometry height="30.0" width="30.0" x="728.3595052076973" y="422.12961146989113"/>
          <y:Fill color="#C2C2FF" transparent="false"/>
          <y:BorderStyle color="#000000" type="line" width="1.0"/>
          <y:NodeLabel alignment="center" autoSizePolicy="content" fontFamily="Dialog" fontSize="12" fontStyle="plain" hasBackgroundColor="false" hasLineColor="false" height="18.701171875" modelName="internal" modelPosition="c" textColor="#000000" visible="true" width="104.048828125" x="-37.0244140625" y="5.6494140625">fatty acid 12:0(n-7)</y:NodeLabel>
          <y:Shape type="ellipse"/>
        </y:ShapeNode>
      </data>
    </node>
    <node id="n544">
      <data key="d6">
        <y:ShapeNode>
          <y:Geometry height="30.0" width="30.0" x="743.1568115107654" y="377.8366147335024"/>
          <y:Fill color="#FFDEDE" transparent="false"/>
          <y:BorderStyle color="#000000" type="line" width="1.0"/>
          <y:NodeLabel alignment="center" autoSizePolicy="content" fontFamily="Dialog" fontSize="12" fontStyle="plain" hasBackgroundColor="false" hasLineColor="false" height="18.701171875" modelName="internal" modelPosition="c" textColor="#000000" visible="true" width="80.705078125" x="-25.3525390625" y="5.6494140625">acetylcarnitine</y:NodeLabel>
          <y:Shape type="ellipse"/>
        </y:ShapeNode>
      </data>
    </node>
    <node id="n545">
      <data key="d6">
        <y:ShapeNode>
          <y:Geometry height="30.0" width="30.0" x="984.2546311897461" y="366.00876380764356"/>
          <y:Fill color="#D3D3FF" transparent="false"/>
          <y:BorderStyle color="#000000" type="line" width="1.0"/>
          <y:NodeLabel alignment="center" autoSizePolicy="content" fontFamily="Dialog" fontSize="12" fontStyle="plain" hasBackgroundColor="false" hasLineColor="false" height="18.701171875" modelName="internal" modelPosition="c" textColor="#000000" visible="true" width="146.69921875" x="-58.349609375" y="5.6494140625">ADpSGEGDFXAEGGGVR</y:NodeLabel>
          <y:Shape type="ellipse"/>
        </y:ShapeNode>
      </data>
    </node>
    <node id="n546">
      <data key="d6">
        <y:ShapeNode>
          <y:Geometry height="30.0" width="30.0" x="694.4625336748006" y="281.5559518597654"/>
          <y:Fill color="#FFC0C0" transparent="false"/>
          <y:BorderStyle color="#000000" type="line" width="1.0"/>
          <y:NodeLabel alignment="center" autoSizePolicy="content" fontFamily="Dialog" fontSize="12" fontStyle="plain" hasBackgroundColor="false" hasLineColor="false" height="18.701171875" modelName="internal" modelPosition="c" textColor="#000000" visible="true" width="104.048828125" x="-37.0244140625" y="5.6494140625">fatty acid 22:4(n-6)</y:NodeLabel>
          <y:Shape type="ellipse"/>
        </y:ShapeNode>
      </data>
    </node>
    <node id="n547">
      <data key="d6">
        <y:ShapeNode>
          <y:Geometry height="30.0" width="30.0" x="813.3980446756287" y="933.3312838317686"/>
          <y:Fill color="#FFF3F3" transparent="false"/>
          <y:BorderStyle color="#000000" type="line" width="1.0"/>
          <y:NodeLabel alignment="center" autoSizePolicy="content" fontFamily="Dialog" fontSize="12" fontStyle="plain" hasBackgroundColor="false" hasLineColor="false" height="18.701171875" modelName="internal" modelPosition="c" textColor="#000000" visible="true" width="140.025390625" x="-55.0126953125" y="5.6494140625">ADSGEGDFXAEGGGVR</y:NodeLabel>
          <y:Shape type="ellipse"/>
        </y:ShapeNode>
      </data>
    </node>
    <node id="n548">
      <data key="d6">
        <y:ShapeNode>
          <y:Geometry height="30.0" width="30.0" x="552.9301707637449" y="467.042132295435"/>
          <y:Fill color="#FF5F5F" transparent="false"/>
          <y:BorderStyle color="#000000" type="line" width="1.0"/>
          <y:NodeLabel alignment="center" autoSizePolicy="content" fontFamily="Dialog" fontSize="12" fontStyle="plain" hasBackgroundColor="false" hasLineColor="false" height="18.701171875" modelName="internal" modelPosition="c" textColor="#000000" visible="true" width="42.701171875" x="-6.3505859375" y="5.6494140625">alanine</y:NodeLabel>
          <y:Shape type="ellipse"/>
        </y:ShapeNode>
      </data>
    </node>
    <node id="n549">
      <data key="d6">
        <y:ShapeNode>
          <y:Geometry height="30.0" width="30.0" x="693.6808324124775" y="583.1100507009786"/>
          <y:Fill color="#FF8989" transparent="false"/>
          <y:BorderStyle color="#000000" type="line" width="1.0"/>
          <y:NodeLabel alignment="center" autoSizePolicy="content" fontFamily="Dialog" fontSize="12" fontStyle="plain" hasBackgroundColor="false" hasLineColor="false" height="18.701171875" modelName="internal" modelPosition="c" textColor="#000000" visible="true" width="137.40625" x="-53.703125" y="5.6494140625">alpha-hydroxyisovalerate</y:NodeLabel>
          <y:Shape type="ellipse"/>
        </y:ShapeNode>
      </data>
    </node>
    <node id="n550">
      <data key="d6">
        <y:ShapeNode>
          <y:Geometry height="30.0" width="30.0" x="1011.8387876313876" y="1042.9394336880114"/>
          <y:Fill color="#E1E1FF" transparent="false"/>
          <y:BorderStyle color="#000000" type="line" width="1.0"/>
          <y:NodeLabel alignment="center" autoSizePolicy="content" fontFamily="Dialog" fontSize="12" fontStyle="plain" hasBackgroundColor="false" hasLineColor="false" height="18.701171875" modelName="internal" modelPosition="c" textColor="#000000" visible="true" width="113.40625" x="-41.703125" y="5.6494140625">androsterone sulfate</y:NodeLabel>
          <y:Shape type="ellipse"/>
        </y:ShapeNode>
      </data>
    </node>
    <node id="n551">
      <data key="d6">
        <y:ShapeNode>
          <y:Geometry height="30.0" width="30.0" x="600.7727692347775" y="296.3944638287061"/>
          <y:Fill color="#F8F8FF" transparent="false"/>
          <y:BorderStyle color="#000000" type="line" width="1.0"/>
          <y:NodeLabel alignment="center" autoSizePolicy="content" fontFamily="Dialog" fontSize="12" fontStyle="plain" hasBackgroundColor="false" hasLineColor="false" height="18.701171875" modelName="internal" modelPosition="c" textColor="#000000" visible="true" width="76.0234375" x="-23.01171875" y="5.6494140625">bilirubin (E;E)</y:NodeLabel>
          <y:Shape type="ellipse"/>
        </y:ShapeNode>
      </data>
    </node>
    <node id="n552">
      <data key="d6">
        <y:ShapeNode>
          <y:Geometry height="30.0" width="30.0" x="811.2808337835332" y="125.5682514652251"/>
          <y:Fill color="#FFE9E9" transparent="false"/>
          <y:BorderStyle color="#000000" type="line" width="1.0"/>
          <y:NodeLabel alignment="center" autoSizePolicy="content" fontFamily="Dialog" fontSize="12" fontStyle="plain" hasBackgroundColor="false" hasLineColor="false" height="18.701171875" modelName="internal" modelPosition="c" textColor="#000000" visible="true" width="116.048828125" x="-43.0244140625" y="5.6494140625">C-glycosyltryptophan</y:NodeLabel>
          <y:Shape type="ellipse"/>
        </y:ShapeNode>
      </data>
    </node>
    <node id="n553">
      <data key="d6">
        <y:ShapeNode>
          <y:Geometry height="30.0" width="30.0" x="682.5954731908521" y="397.38712173639203"/>
          <y:Fill color="#FF6464" transparent="false"/>
          <y:BorderStyle color="#000000" type="line" width="1.0"/>
          <y:NodeLabel alignment="center" autoSizePolicy="content" fontFamily="Dialog" fontSize="12" fontStyle="plain" hasBackgroundColor="false" hasLineColor="false" height="18.701171875" modelName="internal" modelPosition="c" textColor="#000000" visible="true" width="46.029296875" x="-8.0146484375" y="5.6494140625">caffeine</y:NodeLabel>
          <y:Shape type="ellipse"/>
        </y:ShapeNode>
      </data>
    </node>
    <node id="n554">
      <data key="d6">
        <y:ShapeNode>
          <y:Geometry height="30.0" width="30.0" x="988.8952287701086" y="497.6334880555326"/>
          <y:Fill color="#FFD5D5" transparent="false"/>
          <y:BorderStyle color="#000000" type="line" width="1.0"/>
          <y:NodeLabel alignment="center" autoSizePolicy="content" fontFamily="Dialog" fontSize="12" fontStyle="plain" hasBackgroundColor="false" hasLineColor="false" height="18.701171875" modelName="internal" modelPosition="c" textColor="#000000" visible="true" width="78.712890625" x="-24.3564453125" y="5.649414062499943">fatty acid 10:0</y:NodeLabel>
          <y:Shape type="ellipse"/>
        </y:ShapeNode>
      </data>
    </node>
    <node id="n555">
      <data key="d6">
        <y:ShapeNode>
          <y:Geometry height="30.0" width="30.0" x="608.195375472133" y="348.6502512731863"/>
          <y:Fill color="#E2E2FF" transparent="false"/>
          <y:BorderStyle color="#000000" type="line" width="1.0"/>
          <y:NodeLabel alignment="center" autoSizePolicy="content" fontFamily="Dialog" fontSize="12" fontStyle="plain" hasBackgroundColor="false" hasLineColor="false" height="18.701171875" modelName="internal" modelPosition="c" textColor="#000000" visible="true" width="36.677734375" x="-3.3388671875" y="5.6494140625">citrate</y:NodeLabel>
          <y:Shape type="ellipse"/>
        </y:ShapeNode>
      </data>
    </node>
    <node id="n556">
      <data key="d6">
        <y:ShapeNode>
          <y:Geometry height="30.0" width="30.0" x="396.34526968708957" y="254.2565211889538"/>
          <y:Fill color="#FEFEFF" transparent="false"/>
          <y:BorderStyle color="#000000" type="line" width="1.0"/>
          <y:NodeLabel alignment="center" autoSizePolicy="content" fontFamily="Dialog" fontSize="12" fontStyle="plain" hasBackgroundColor="false" hasLineColor="false" height="18.701171875" modelName="internal" modelPosition="c" textColor="#000000" visible="true" width="42.009765625" x="-6.0048828125" y="5.6494140625">cortisol</y:NodeLabel>
          <y:Shape type="ellipse"/>
        </y:ShapeNode>
      </data>
    </node>
    <node id="n557">
      <data key="d6">
        <y:ShapeNode>
          <y:Geometry height="30.0" width="30.0" x="250.2831653035352" y="308.91261947353547"/>
          <y:Fill color="#FFD3D3" transparent="false"/>
          <y:BorderStyle color="#000000" type="line" width="1.0"/>
          <y:NodeLabel alignment="center" autoSizePolicy="content" fontFamily="Dialog" fontSize="12" fontStyle="plain" hasBackgroundColor="false" hasLineColor="false" height="18.701171875" modelName="internal" modelPosition="c" textColor="#000000" visible="true" width="52.69140625" x="-11.345703125" y="5.6494140625">cortisone</y:NodeLabel>
          <y:Shape type="ellipse"/>
        </y:ShapeNode>
      </data>
    </node>
    <node id="n558">
      <data key="d6">
        <y:ShapeNode>
          <y:Geometry height="30.0" width="30.0" x="370.273769370211" y="660.817942304331"/>
          <y:Fill color="#4141FF" transparent="false"/>
          <y:BorderStyle color="#000000" type="line" width="1.0"/>
          <y:NodeLabel alignment="center" autoSizePolicy="content" fontFamily="Dialog" fontSize="12" fontStyle="plain" hasBackgroundColor="false" hasLineColor="false" height="18.701171875" modelName="internal" modelPosition="c" textColor="#000000" visible="true" width="135.396484375" x="-52.6982421875" y="5.6494140625">S-glutathionyl-L-cysteine</y:NodeLabel>
          <y:Shape type="ellipse"/>
        </y:ShapeNode>
      </data>
    </node>
    <node id="n559">
      <data key="d6">
        <y:ShapeNode>
          <y:Geometry height="30.0" width="30.0" x="757.2329343333495" y="336.3308361780256"/>
          <y:Fill color="#FFC7C7" transparent="false"/>
          <y:BorderStyle color="#000000" type="line" width="1.0"/>
          <y:NodeLabel alignment="center" autoSizePolicy="content" fontFamily="Dialog" fontSize="12" fontStyle="plain" hasBackgroundColor="false" hasLineColor="false" height="18.701171875" modelName="internal" modelPosition="c" textColor="#000000" visible="true" width="104.048828125" x="-37.0244140625" y="5.6494140625">fatty acid 20:2(n-6)</y:NodeLabel>
          <y:Shape type="ellipse"/>
        </y:ShapeNode>
      </data>
    </node>
    <node id="n560">
      <data key="d6">
        <y:ShapeNode>
          <y:Geometry height="30.0" width="30.0" x="781.0294418901983" y="410.9783115338717"/>
          <y:Fill color="#FFD6D6" transparent="false"/>
          <y:BorderStyle color="#000000" type="line" width="1.0"/>
          <y:NodeLabel alignment="center" autoSizePolicy="content" fontFamily="Dialog" fontSize="12" fontStyle="plain" hasBackgroundColor="false" hasLineColor="false" height="18.701171875" modelName="internal" modelPosition="c" textColor="#000000" visible="true" width="104.048828125" x="-37.0244140625" y="5.6494140625">fatty acid 22:5(n-3)</y:NodeLabel>
          <y:Shape type="ellipse"/>
        </y:ShapeNode>
      </data>
    </node>
    <node id="n561">
      <data key="d6">
        <y:ShapeNode>
          <y:Geometry height="30.0" width="30.0" x="786.7879874755197" y="287.9117369439857"/>
          <y:Fill color="#FFF1F1" transparent="false"/>
          <y:BorderStyle color="#000000" type="line" width="1.0"/>
          <y:NodeLabel alignment="center" autoSizePolicy="content" fontFamily="Dialog" fontSize="12" fontStyle="plain" hasBackgroundColor="false" hasLineColor="false" height="18.701171875" modelName="internal" modelPosition="c" textColor="#000000" visible="true" width="131.400390625" x="-50.7001953125" y="5.6494140625">fatty acid 20:1(n-9/n-11)</y:NodeLabel>
          <y:Shape type="ellipse"/>
        </y:ShapeNode>
      </data>
    </node>
    <node id="n562">
      <data key="d6">
        <y:ShapeNode>
          <y:Geometry height="30.0" width="30.0" x="953.9932010730919" y="1201.1092527478954"/>
          <y:Fill color="#FF7676" transparent="false"/>
          <y:BorderStyle color="#000000" type="line" width="1.0"/>
          <y:NodeLabel alignment="center" autoSizePolicy="content" fontFamily="Dialog" fontSize="12" fontStyle="plain" hasBackgroundColor="false" hasLineColor="false" height="18.701171875" modelName="internal" modelPosition="c" textColor="#000000" visible="true" width="150.056640625" x="-60.0283203125" y="5.6494140625">gamma-glutamyl-isoleucine</y:NodeLabel>
          <y:Shape type="ellipse"/>
        </y:ShapeNode>
      </data>
    </node>
    <node id="n563">
      <data key="d6">
        <y:ShapeNode>
          <y:Geometry height="30.0" width="30.0" x="442.20021799704" y="772.6458053518114"/>
          <y:Fill color="#FF8888" transparent="false"/>
          <y:BorderStyle color="#000000" type="line" width="1.0"/>
          <y:NodeLabel alignment="center" autoSizePolicy="content" fontFamily="Dialog" fontSize="12" fontStyle="plain" hasBackgroundColor="false" hasLineColor="false" height="18.701171875" modelName="internal" modelPosition="c" textColor="#000000" visible="true" width="134.716796875" x="-52.3583984375" y="5.6494140625">gamma-glutamyl-leucine</y:NodeLabel>
          <y:Shape type="ellipse"/>
        </y:ShapeNode>
      </data>
    </node>
    <node id="n564">
      <data key="d6">
        <y:ShapeNode>
          <y:Geometry height="30.0" width="30.0" x="837.7452997725256" y="598.0201524252116"/>
[truncated: 452,265 more chars]
