# Supplementary material for: The Human Blood Metabolome-Transcriptome Interface
Source: PLoS Genet. 2015 Jun 18;11(6):e1005274. doi: 10.1371/journal.pgen.1005274 (PMC4473262; doi:10.1371/journal.pgen.1005274)
Supplement: S1 Table — (XLSX) [file pgen.1005274.s013.xlsx]

## Sheet: Metabolite-mRNA associations
Metabolite	mRNA	Spearman's rho	p-value	Number of samples	Alternative metabolite name			Significance cutoff: 0.01 FDR
cortisol	DDIT4	0.56	7.70501e-59	710	cortisol
@1oleoylglycerol1monoolein	HDC	-0.41	2.01237e-29	695	Glycerol(18:1(n-9)/0:0/0:0)
oleate181n9	SLC25A20	0.4	2.29683e-29	712	fatty acid 18:1(n-9)
palmitate160	SLC25A20	0.4	3.9615e-29	712	fatty acid 16:0
@1oleoylglycerol1monoolein	SLC45A3	-0.4	3.59281e-28	695	Glycerol(18:1(n-9)/0:0/0:0)
dihomolinoleate202n6	SLC25A20	0.38	8.62576e-26	712	fatty acid 20:2(n-6)
linoleate182n6	SLC25A20	0.37	1.55281e-24	712	fatty acid 18:2(n-6)
stearate180	SLC25A20	0.37	2.01844e-24	712	fatty acid 18:0
eicosenoate201n9or11	SLC25A20	0.37	2.67405e-24	712	fatty acid 20:1(n-9/n-11)
@10nonadecenoate191n9	SLC25A20	0.36	9.06589e-24	712	fatty acid 19:1(n-9)
cortisol	SOCS1	0.36	2.18871e-23	710	cortisol
@3hydroxybutyrateBHBA	SLC25A20	0.35	1.77448e-22	712	3-hydroxybutyrate
X-12442	SLC25A20	0.35	3.84888e-22	712	5,8-tetradecadienoate
palmitoleate161n7	SLC25A20	0.35	4.59646e-22	712	fatty acid 16:1(n-7)
@10heptadecenoate171n7	SLC25A20	0.35	7.87407e-22	712	fatty acid 17:1(n-7)
@1oleoylglycerol1monoolein	GATA2	-0.35	2.63164e-21	695	Glycerol(18:1(n-9)/0:0/0:0)
cortisol	KLF9	0.34	5.20805e-21	710	cortisol
linolenatealphaorgamma183n3or6	SLC25A20	0.34	5.13385e-21	712	fatty acid 18:3(n-3/n-6)
cortisol	DUSP1	0.34	7.58688e-21	710	cortisol
margarate170	SLC25A20	0.34	3.49706e-20	712	fatty acid 17:0
myristate140	SLC25A20	0.32	8.04975e-19	712	fatty acid 14:0
@1oleoylglycerol1monoolein	C1ORF186	-0.32	4.72127e-18	695	Glycerol(18:1(n-9)/0:0/0:0)
@5dodecenoate121n7	SLC25A20	0.32	3.74161e-18	705	fatty acid 12:0(n-7)
isoleucine	ABCG1	-0.32	3.39239e-18	712	isoleucine
@1oleoylglycerol1monoolein	CPA3	-0.31	4.12638e-17	695	Glycerol(18:1(n-9)/0:0/0:0)
@1oleoylglycerol1monoolein	MS4A2	-0.31	7.25446e-17	695	Glycerol(18:1(n-9)/0:0/0:0)
X-13069	SLC25A20	0.31	2.573e-15	630	X-13069
docosapentaenoaten3DPA225n3	SLC25A20	0.3	4.07019e-16	712	fatty acid 22:5(n-3)
eicosenoate201n9or11	CPT1A	0.29	3.54148e-15	712	fatty acid 20:1(n-9/n-11)
@1oleoylglycerol1monoolein	CACNG6	-0.28	2.50946e-14	695	Glycerol(18:1(n-9)/0:0/0:0)
myristoleate141n5	SLC25A20	0.28	1.38153e-14	712	fatty acid 14:1(n-5)
cortisol	IRS2	0.28	1.98523e-14	710	cortisol
@1linoleoylglycerol1monolinolein	HDC	-0.28	2.47029e-14	710	Glycerol(18:2(n-6)/0:0/0:0)
X-12442	GZMB	0.28	2.62221e-14	712	5,8-tetradecadienoate
@1oleoylglycerol1monoolein	FCER1A	-0.28	5.56943e-14	695	Glycerol(18:1(n-9)/0:0/0:0)
@1oleoylglycerol1monoolein	ENPP3	-0.28	6.33615e-14	695	Glycerol(18:1(n-9)/0:0/0:0)
@1palmitoylglycerol1monopalmitin	HDC	-0.28	7.83185e-13	642	Glycerol(16:0/0:0/0:0)
laurate120	SLC25A20	0.28	5.54254e-14	712	fatty acid 12:0
leucine	ABCG1	-0.28	6.75297e-14	712	leucine
@3methyl2oxovalerate	ABCG1	-0.27	8.19935e-14	712	3-methyl-2-oxopentanoate
@1linoleoylglycerol1monolinolein	SLC45A3	-0.27	9.11024e-14	710	Glycerol(18:2(n-6)/0:0/0:0)
valine	ABCG1	-0.27	9.81818e-14	712	valine
oleate181n9	PDK4	0.27	1.97591e-13	712	fatty acid 18:1(n-9)
isoleucine	METRNL	-0.27	2.05808e-13	712	isoleucine
cortisol	CXCR4	0.27	2.22545e-13	710	cortisol
adrenate224n6	SLC25A20	0.27	2.91803e-13	712	fatty acid 22:4(n-6)
palmitoleate161n7	PDK4	0.27	3.84497e-13	712	fatty acid 16:1(n-7)
@1palmitoylglycerol1monopalmitin	GATA2	-0.27	7.79756e-12	642	Glycerol(16:0/0:0/0:0)
X-03094	HDC	-0.26	6.91586e-13	712	X-03094
lactate	NDUFB3	0.26	8.08267e-13	712	lactate
X-11470	FKBP5	0.26	1.81494e-11	636	X-11470
X-03094	GATA2	-0.26	2.0239e-12	712	X-03094
X-12428	FOXO1	-0.26	1.09781e-08	472	X-12428
@1linoleoylglycerol1monolinolein	GATA2	-0.26	3.15353e-12	710	Glycerol(18:2(n-6)/0:0/0:0)
isoleucine	GATA2	-0.26	4.65856e-12	712	isoleucine
@1oleoylglycerol1monoolein	MS4A3	-0.26	8.8453e-12	695	Glycerol(18:1(n-9)/0:0/0:0)
cortisol	ID2	0.25	5.8351e-12	710	cortisol
@1palmitoylglycerol1monopalmitin	SLC45A3	-0.25	8.66827e-11	642	Glycerol(16:0/0:0/0:0)
isoleucine	GYPB	0.25	8.29249e-12	712	isoleucine
isoleucine	AHSP	0.25	9.12804e-12	712	isoleucine
X-03094	SLC45A3	-0.25	1.03034e-11	712	X-03094
X-12428	MYO1G	0.25	3.65668e-08	472	X-12428
oleate181n9	CPT1A	0.25	1.52777e-11	712	fatty acid 18:1(n-9)
isoleucine	SNORD56	0.25	1.71099e-11	712	isoleucine
@1linoleoylglycerol1monolinolein	CPA3	-0.25	1.89442e-11	710	Glycerol(18:2(n-6)/0:0/0:0)
isoleucine	TCEB2	0.25	1.82293e-11	712	isoleucine
bilirubinEE	SLC25A20	0.25	1.88681e-11	712	bilirubin (E;E)
stearidonate184n3	SLC25A20	0.25	2.893e-11	708	fatty acid 18:4(n-3)
docosapentaenoaten3DPA225n3	OLIG2	-0.25	2.59675e-11	712	fatty acid 22:5(n-3)
linolenatealphaorgamma183n3or6	GZMB	0.25	2.60178e-11	712	fatty acid 18:3(n-3/n-6)
palmitate160	PDK4	0.25	2.67482e-11	712	fatty acid 16:0
@10heptadecenoate171n7	PDK4	0.25	3.18467e-11	712	fatty acid 17:1(n-7)
gammaglutamylisoleucine	SRSF9	-0.24	5.877e-08	479	gamma-glutamyl-isoleucine
eicosenoate201n9or11	PDK4	0.24	3.98555e-11	712	fatty acid 20:1(n-9/n-11)
@34hydroxyphenyllactate	ATP5EP2	0.24	4.44815e-11	710	4-hydroxyphenyllactate;
dihomolinoleate202n6	PDK4	0.24	4.19726e-11	712	fatty acid 20:2(n-6)
@1palmitoylglycerol1monopalmitin	RNF24	-0.24	3.88594e-10	642	Glycerol(16:0/0:0/0:0)
glycerol	SLC25A20	0.24	5.29182e-11	712	glycerol
@1palmitoylglycerol1monopalmitin	DUSP18	-0.24	4.65591e-10	642	Glycerol(16:0/0:0/0:0)
palmitate160	CPT1A	0.24	5.65104e-11	712	fatty acid 16:0
X-10810	CRK	0.24	1.61387e-09	604	X-10810
isoleucine	SLC45A3	-0.24	6.03733e-11	712	isoleucine
isoleucine	ABCA1	-0.24	7.50172e-11	712	isoleucine
X-03094	TNFSF14	-0.24	9.42866e-11	712	X-03094
mannose	CDC42	0.24	9.80364e-11	712	mannose
X-11793	SLC25A20	0.24	6.72343e-10	654	oxidized bilirubin*
urate	GYPB	0.24	1.33266e-10	712	urate
X-11470	IRS2	0.24	1.28467e-09	636	X-11470
stearate180	CPT1A	0.24	1.35821e-10	712	fatty acid 18:0
isoleucine	POLR1D	0.24	1.38925e-10	712	isoleucine
X-12428	IDH2	0.24	1.80611e-07	472	X-12428
dihomolinoleate202n6	CPT1A	0.24	1.52251e-10	712	fatty acid 20:2(n-6)
X-03094	C1ORF186	-0.24	1.56842e-10	712	X-03094
@1palmitoylglycerol1monopalmitin	MS4A2	-0.24	1.29374e-09	642	Glycerol(16:0/0:0/0:0)
isoleucine	AVPI1	-0.24	1.67809e-10	712	isoleucine
X-08766	C20ORF3	-0.23	6.21348e-07	441	X-08766
lactate	S100A8	0.23	2.41147e-10	712	lactate
stearate180	OLIG2	-0.23	2.43593e-10	712	fatty acid 18:0
X-08766	ABCA1	-0.23	7.04827e-07	441	X-08766
X-03094	DENND3	-0.23	3.11167e-10	712	X-03094
X-08766	FBL	0.23	7.5346e-07	441	X-08766
isoleucine	ATP5EP2	0.23	3.27808e-10	712	isoleucine
X-12428	P2RX7	0.23	3.19104e-07	472	X-12428
@3methyl2oxovalerate	GATA2	-0.23	3.47009e-10	712	3-methyl-2-oxopentanoate
X-11538	SLC25A20	0.23	3.58654e-10	711	X-11538
X-08766	FCGR2A	-0.23	8.22356e-07	441	X-08766
X-12442	RASD1	0.23	3.90488e-10	712	5,8-tetradecadienoate
citrate	SLC25A20	0.23	4.33939e-10	711	citrate
X-08766	SOD2	-0.23	9.13333e-07	441	X-08766
X-03094	MS4A2	-0.23	4.55641e-10	712	X-03094
@1palmitoylglycerol1monopalmitin	CPA3	-0.23	3.44982e-09	642	Glycerol(16:0/0:0/0:0)
isoleucine	CA1	0.23	4.9633e-10	712	isoleucine
isoleucine	RPIA	0.23	4.96646e-10	712	isoleucine
X-08766	MME	-0.23	1.02368e-06	441	X-08766
@10nonadecenoate191n9	PDK4	0.23	5.28553e-10	712	fatty acid 19:1(n-9)
@1linoleoylglycerol1monolinolein	MS4A2	-0.23	5.65934e-10	710	Glycerol(18:2(n-6)/0:0/0:0)
pseudouridine	AUTS2	-0.23	5.60463e-10	712	pseudouridine
@1palmitoylglycerol1monopalmitin	IL17RA	-0.23	4.15149e-09	642	Glycerol(16:0/0:0/0:0)
@2tetradecenoylcarnitine	SLC25A20	0.23	1.71371e-09	674	2-tetradecenoyl carnitine
dihomolinoleate202n6	OLIG2	-0.23	6.11928e-10	712	fatty acid 20:2(n-6)
@3methyl2oxovalerate	BPGM	0.23	6.39629e-10	712	3-methyl-2-oxopentanoate
@2hydroxybutyrateAHB	SLC25A20	0.23	6.40178e-10	712	2-hydroxybutyrate
X-11470	ECHDC3	0.23	5.32404e-09	636	X-11470
inositol1phosphateI1P	HDC	-0.23	5.04229e-08	555	inositol 1-phosphate
cortisol	RNF144B	0.23	7.15698e-10	710	cortisol
urate	GYPE	0.23	7.06807e-10	712	urate
@10nonadecenoate191n9	OLIG2	-0.23	7.44823e-10	712	fatty acid 19:1(n-9)
dihomolinoleate202n6	GZMB	0.23	7.55153e-10	712	fatty acid 20:2(n-6)
X-03094	CACNG6	-0.23	7.97251e-10	712	X-03094
@3methyl2oxovalerate	REXO2	0.23	8.05903e-10	712	3-methyl-2-oxopentanoate
oleoylcarnitine	SLC25A20	0.23	9.59235e-10	711	carnitine 18:1(n-9)
proline	PFDN5	0.23	9.97756e-10	712	proline
isoleucine	GYPE	0.23	1.00013e-09	712	isoleucine
palmitoleate161n7	CPT1A	0.23	1.00561e-09	712	fatty acid 16:1(n-7)
isoleucine	FECH	0.23	1.02835e-09	712	isoleucine
@3methyl2oxovalerate	FAM46C	0.23	1.10956e-09	712	3-methyl-2-oxopentanoate
X-12465	CPT1A	0.23	9.54829e-08	547	X-12465
Nacetylglycine	ATP5J2	-0.23	1.70441e-08	611	N-acetylglycine
isoleucine	GLRX5	0.23	1.14733e-09	712	isoleucine
isoleucine	MYO1F	-0.23	1.24863e-09	712	isoleucine
@3methyl2oxovalerate	AHSP	0.22	1.27175e-09	712	3-methyl-2-oxopentanoate
tyrosine	BCL6	-0.22	1.27337e-09	712	tyrosine
@3methyl2oxovalerate	MYO1F	-0.22	1.30714e-09	712	3-methyl-2-oxopentanoate
@10nonadecenoate191n9	CPT1A	0.22	1.34821e-09	712	fatty acid 19:1(n-9)
X-11319	SLC25A20	0.22	1.52416e-09	710	methylpalmitate
@1oleoylglycerol1monoolein	EPAS1	-0.22	2.34054e-09	695	Glycerol(18:1(n-9)/0:0/0:0)
glutamate	LRRC26	-0.22	1.60242e-09	712	glutamate
Nacetylglycine	TCEB2	-0.22	2.41727e-08	611	N-acetylglycine
kynurenine	FCGR1B	0.22	1.7446e-09	712	kynurenine
X-12442	OLIG2	-0.22	1.79193e-09	712	5,8-tetradecadienoate
inositol1phosphateI1P	CPA3	-0.22	1.12336e-07	555	inositol 1-phosphate
isoleucine	ZMAT2	0.22	1.84321e-09	712	isoleucine
lactate	ATP5J	0.22	2.01616e-09	712	lactate
tyrosine	ATP5H	0.22	2.05606e-09	712	tyrosine
lactate	RPL21	0.22	2.07809e-09	712	lactate
@1oleoylglycerol1monoolein	COX7A2	0.22	3.32197e-09	695	Glycerol(18:1(n-9)/0:0/0:0)
@1linoleoylglycerol1monolinolein	C1ORF186	-0.22	2.2628e-09	710	Glycerol(18:2(n-6)/0:0/0:0)
@34hydroxyphenyllactate	BPGM	0.22	2.29906e-09	710	4-hydroxyphenyllactate;
isoleucine	HMGXB4	0.22	2.20193e-09	712	isoleucine
lactate	ATP5EP2	0.22	2.34717e-09	712	lactate
@34hydroxyphenyllactate	FECH	0.22	2.70667e-09	710	4-hydroxyphenyllactate;
valine	REXO2	0.22	2.6679e-09	712	valine
lactate	MMP8	0.22	2.73797e-09	712	lactate
@1linoleoylglycerol1monolinolein	ENPP3	-0.22	2.91881e-09	710	Glycerol(18:2(n-6)/0:0/0:0)
lactate	RPL26	0.22	2.96992e-09	712	lactate
mannose	ITLN1	0.22	3.17828e-09	712	mannose
dihomolinoleate202n6	PRSS33	-0.22	3.19867e-09	712	fatty acid 20:2(n-6)
X-14745	PDZK1	0.22	1.80468e-07	554	X-14745
isoleucine	RAB2B	0.22	3.25896e-09	712	isoleucine
margarate170	OLIG2	-0.22	3.36131e-09	712	fatty acid 17:0
@1oleoylglycerol1monoolein	CCNA1	-0.22	5.18642e-09	695	Glycerol(18:1(n-9)/0:0/0:0)
mannose	HMGXB4	0.22	3.62803e-09	712	mannose
isoleucine	ATP5L	0.22	3.7653e-09	712	isoleucine
@3methyl2oxovalerate	KRT1	0.22	3.8902e-09	712	3-methyl-2-oxopentanoate
oleate181n9	PRSS33	-0.22	3.97562e-09	712	fatty acid 18:1(n-9)
Nacetylglycine	LRRC26	0.22	5.04609e-08	611	N-acetylglycine
@5dodecenoate121n7	GZMB	0.22	4.75784e-09	705	fatty acid 12:0(n-7)
oleate181n9	OLIG2	-0.22	4.04569e-09	712	fatty acid 18:1(n-9)
@3methyl2oxovalerate	GYPB	0.22	4.06036e-09	712	3-methyl-2-oxopentanoate
X-03094	ATP6V0B	-0.22	4.09478e-09	712	X-03094
@2hydroxybutyrateAHB	CPT1A	0.22	4.13974e-09	712	2-hydroxybutyrate
X-03094	RNF24	-0.22	4.19494e-09	712	X-03094
@3methyl2oxovalerate	FECH	0.22	4.27771e-09	712	3-methyl-2-oxopentanoate
@34hydroxyphenyllactate	PNP	0.22	4.63432e-09	710	4-hydroxyphenyllactate;
valine	SNORD56	0.22	4.45338e-09	712	valine
X-03094	CPA3	-0.22	4.46394e-09	712	X-03094
X-03094	PSENEN	-0.22	4.55667e-09	712	X-03094
dihomolinoleate202n6	PLIN2	0.22	4.63025e-09	712	fatty acid 20:2(n-6)
@3methyl2oxobutyrate	ABCG1	-0.22	4.63105e-09	712	3-methyl-2-oxobutanoate
histidine	CUTA	0.22	4.90261e-09	712	histidine
cortisol	ECHDC3	0.22	5.52544e-09	710	cortisol
lactate	MRPS18C	0.22	5.32326e-09	712	lactate
methionine	DARS	0.22	5.45257e-09	712	methionine
mannose	TMOD1	0.22	5.46585e-09	712	mannose
tryptophan	IFIT2	-0.22	5.49142e-09	712	tryptophan
valine	TCEB2	0.22	5.60877e-09	712	valine
@4acetamidobutanoate	SIAH2	0.22	1.16655e-08	683	4-acetamidobutanoate
@3methyl2oxovalerate	ZMAT2	0.22	5.81809e-09	712	3-methyl-2-oxopentanoate
@1palmitoylglycerol1monopalmitin	SNORD46	0.22	3.29897e-08	642	Glycerol(16:0/0:0/0:0)
glutamate	AHSP	0.22	5.93876e-09	712	glutamate
Nacetylglycine	ATP5H	-0.22	7.13908e-08	611	N-acetylglycine
glutamate	PTRH2	0.22	6.05109e-09	712	glutamate
isoleucine	RPL21	0.22	6.32758e-09	712	isoleucine
mannose	RIOK3	0.22	6.43054e-09	712	mannose
X-03094	ABCA1	-0.22	6.43382e-09	712	X-03094
acetylcarnitine	SLC25A20	0.22	6.6223e-09	712	acetylcarnitine
tryptophan	SAMD9L	-0.22	6.70536e-09	712	tryptophan
valine	AHSP	0.21	7.02296e-09	712	valine
X-11204	SLC45A3	-0.21	7.05996e-09	712	X-11204
cortisol	CEBPD	0.21	7.4423e-09	710	cortisol
mannose	GLUL	0.21	7.46271e-09	712	mannose
mannose	ALPL	0.21	7.56018e-09	712	mannose
linoleate182n6	PLIN2	0.21	7.6154e-09	712	fatty acid 18:2(n-6)
X-12442	LRRC26	0.21	7.6513e-09	712	5,8-tetradecadienoate
@3methyl2oxovalerate	RAB2B	0.21	7.68782e-09	712	3-methyl-2-oxopentanoate
isoleucine	GRAMD4	-0.21	7.74398e-09	712	isoleucine
inositol1phosphateI1P	SLC45A3	-0.21	3.50001e-07	555	inositol 1-phosphate
stearate180	OLIG1	-0.21	7.81223e-09	712	fatty acid 18:0
isoleucine	UBE2F	0.21	7.82083e-09	712	isoleucine
@2hydroxybutyrateAHB	OLIG1	-0.21	7.8425e-09	712	2-hydroxybutyrate
isoleucine	REXO2	0.21	7.86628e-09	712	isoleucine
isoleucine	RPL12	0.21	7.8866e-09	712	isoleucine
@1palmitoylglycerol1monopalmitin	C1ORF186	-0.21	4.30207e-08	642	Glycerol(16:0/0:0/0:0)
@3methyl2oxovalerate	ATP5EP2	0.21	8.09111e-09	712	3-methyl-2-oxopentanoate
alanine	ABCG1	-0.21	8.19137e-09	712	alanine
@3methyl2oxovalerate	SNORD56	0.21	8.21546e-09	712	3-methyl-2-oxopentanoate
@3methyl2oxovalerate	GLRX5	0.21	8.27688e-09	712	3-methyl-2-oxopentanoate
X-03094	SLC19A1	-0.21	8.4407e-09	712	X-03094
isoleucine	HSH2D	-0.21	8.58931e-09	712	isoleucine
mannose	IFNAR1	0.21	8.67593e-09	712	mannose
X-03094	MBOAT7	-0.21	8.77772e-09	712	X-03094
isoleucine	RPL11	0.21	8.89394e-09	712	isoleucine
Cglycosyltryptophan	ATM	-0.21	9.09267e-09	712	C-glycosyltryptophan
@10nonadecenoate191n9	OLIG1	-0.21	9.19457e-09	712	fatty acid 19:1(n-9)
lactate	ERH	0.21	9.5503e-09	712	lactate
tyrosine	RERE	-0.21	9.86047e-09	712	tyrosine
gammaglutamylvaline	IFIT1B	0.21	1.21004e-08	704	gamma-glutamyl-valine
tyrosine	AQP9	-0.21	1.00178e-08	712	tyrosine
tryptophan	HERC5	-0.21	1.03441e-08	712	tryptophan
laurate120	AKR1C3	0.21	1.04553e-08	712	fatty acid 12:0
@34hydroxyphenyllactate	FAM46C	0.21	1.13294e-08	710	4-hydroxyphenyllactate;
isoleucine	RPS27	0.21	1.08147e-08	712	isoleucine
Cglycosyltryptophan	SLPI	0.21	1.08732e-08	712	C-glycosyltryptophan
@1palmitoylglycerol1monopalmitin	ABCG1	-0.21	5.75003e-08	642	Glycerol(16:0/0:0/0:0)
@1oleoylglycerol1monoolein	ATP5EP2	0.21	1.64163e-08	695	Glycerol(18:1(n-9)/0:0/0:0)
@3methyl2oxovalerate	SLC45A3	-0.21	1.10744e-08	712	3-methyl-2-oxopentanoate
glutamate	ATP5EP2	0.21	1.12536e-08	712	glutamate
mannose	HDGF	0.21	1.1348e-08	712	mannose
X-11204	HDC	-0.21	1.1512e-08	712	X-11204
mannose	C19ORF59	0.21	1.19057e-08	712	mannose
@4acetamidobutanoate	CHPT1	0.21	2.37078e-08	683	4-acetamidobutanoate
glutamate	HMGXB4	0.21	1.20879e-08	712	glutamate
mannose	GPR146	0.21	1.30129e-08	712	mannose
mannose	TRIM10	0.21	1.32251e-08	712	mannose
eicosenoate201n9or11	PLIN2	0.21	1.34881e-08	712	fatty acid 20:1(n-9/n-11)
@4methyl2oxopentanoate	ABCG1	-0.21	1.38231e-08	712	4-methyl-2-oxopentanoate
lactate	ATP5I	0.21	1.40402e-08	712	lactate
X-03094	ROPN1L	-0.21	1.41741e-08	712	X-03094
glycerophosphorylcholineGPC	FOS	0.21	1.45401e-08	711	glycerophosphorylcholine
X-03094	FFAR2	-0.21	1.46817e-08	712	X-03094
oleoylcarnitine	PDK4	0.21	1.51125e-08	711	carnitine 18:1(n-9)
docosapentaenoaten3DPA225n3	GZMB	0.21	1.48848e-08	712	fatty acid 22:5(n-3)
X-03094	CEACAM1	-0.21	1.54397e-08	712	X-03094
X-03094	IL17RA	-0.21	1.59478e-08	712	X-03094
X-03094	MAN2A2	-0.21	1.59983e-08	712	X-03094
@34hydroxyphenyllactate	ATP5L	0.21	1.67607e-08	710	4-hydroxyphenyllactate;
palmitate160	OLIG2	-0.21	1.60169e-08	712	fatty acid 16:0
tryptophan	TNFSF13B	-0.21	1.63197e-08	712	tryptophan
Nacetylglycine	AVPI1	0.21	1.75274e-07	611	N-acetylglycine
mannose	C17ORF39	0.21	1.72727e-08	712	mannose
ADSGEGDFXAEGGGVR	ALPL	0.21	1.73517e-08	712	ADSGEGDFXAEGGGVR
mannose	SYN2	0.21	1.74347e-08	712	mannose
laurate120	GZMB	0.21	1.77057e-08	712	fatty acid 12:0
isoleucine	NEU1	-0.21	1.77312e-08	712	isoleucine
alphahydroxyisovalerate	FAM46C	0.21	1.77605e-08	712	alpha-hydroxyisovalerate
tryptophan	PARP9	-0.21	1.78433e-08	712	tryptophan
glutamate	TRAK2	0.21	1.7862e-08	712	glutamate
X-03094	CD300A	-0.21	1.79302e-08	712	X-03094
X-03094	SLC45A4	-0.21	1.8035e-08	712	X-03094
lactate	RPS24	0.21	1.80673e-08	712	lactate
X-03094	HIST2H2AC	-0.21	1.8297e-08	712	X-03094
@1palmitoylglycerol1monopalmitin	RPL21	0.21	9.39045e-08	642	Glycerol(16:0/0:0/0:0)
leucine	GATA2	-0.21	1.90988e-08	712	leucine
histidine	TMEM203	0.21	1.91887e-08	712	histidine
HWESASXX	IFIT3	0.21	2.46464e-08	702	HWESASXX
proline	ATP5EP2	0.21	1.96998e-08	712	proline
palmitoylcarnitine	SLC25A20	0.21	2.08286e-08	710	carnitine 16:0
@2tetradecenoylcarnitine	ACADVL	0.21	4.8704e-08	674	2-tetradecenoyl carnitine
proline	RPL41	0.21	2.06513e-08	712	proline
@3methyl2oxovalerate	RPIA	0.21	2.09719e-08	712	3-methyl-2-oxopentanoate
@34hydroxyphenyllactate	IFIT1B	0.21	2.28579e-08	710	4-hydroxyphenyllactate;
X-03094	MXD1	-0.21	2.19549e-08	712	X-03094
X-11470	RNF144B	0.21	1.25128e-07	636	X-11470
ADSGEGDFXAEGGGVR	IRF8	-0.21	2.25612e-08	712	ADSGEGDFXAEGGGVR
mannose	AES	-0.21	2.2686e-08	712	mannose
HWESASXX	PARP9	0.21	2.90677e-08	702	HWESASXX
X-12442	PRF1	0.21	2.31992e-08	712	5,8-tetradecadienoate
tryptophan	BTN3A1	-0.21	2.36202e-08	712	tryptophan
X-03094	MAPK3	-0.21	2.37221e-08	712	X-03094
glutamate	NDUFB3	0.21	2.37738e-08	712	glutamate
@3hydroxybutyrateBHBA	CPT1A	0.21	2.43776e-08	712	3-hydroxybutyrate
leucine	AHSP	0.21	2.44785e-08	712	leucine
X-12442	AGPAT4	0.21	2.47493e-08	712	5,8-tetradecadienoate
mannose	AHSP	0.21	2.54005e-08	712	mannose
@1palmitoylglycerol1monopalmitin	COX7C	0.21	1.23307e-07	642	Glycerol(16:0/0:0/0:0)
glutamate	FAM46C	0.21	2.55595e-08	712	glutamate
linoleate182n6	GZMB	0.21	2.65519e-08	712	fatty acid 18:2(n-6)
glutamate	FECH	0.21	2.67346e-08	712	glutamate
mannose	SIAH2	0.21	2.68757e-08	712	mannose
leucine	SLC45A3	-0.21	2.70965e-08	712	leucine
@1oleoylglycerol1monoolein	UQCRQ	0.21	3.98082e-08	695	Glycerol(18:1(n-9)/0:0/0:0)
isoleucine	BPGM	0.21	2.74757e-08	712	isoleucine
@2palmitoylglycerophosphocholine	HDC	-0.21	2.75496e-08	712	PC(0:0/16:0)
glutamate	GYPE	0.21	2.78106e-08	712	glutamate
mannose	C2ORF88	0.21	2.80736e-08	712	mannose
mannose	CTNNAL1	0.21	2.87297e-08	712	mannose
gammaglutamylvaline	DCAF12	0.21	3.44832e-08	704	gamma-glutamyl-valine
lactate	RPS27	0.21	2.88475e-08	712	lactate
lactate	PFDN5	0.21	2.88758e-08	712	lactate
caffeine	PLEKHG3	-0.21	5.0546e-08	687	caffeine
@1oleoylglycerol1monoolein	TEX101	-0.21	4.29043e-08	695	Glycerol(18:1(n-9)/0:0/0:0)
lactate	RPL31	0.21	2.94411e-08	712	lactate
lactate	TXNDC17	0.21	2.97404e-08	712	lactate
linoleate182n6	PDK4	0.21	3.00017e-08	712	fatty acid 18:2(n-6)
X-03094	TOMM7	0.21	3.00549e-08	712	X-03094
lactate	TXN	0.21	3.04891e-08	712	lactate
mannose	GYPE	0.21	3.06367e-08	712	mannose
isoleucine	HDC	-0.21	3.07372e-08	712	isoleucine
X-12095	BBS4	-0.21	3.60498e-08	705	N1-methyl-3-pyridone-4-carboxamide
mannose	MAX	0.21	3.09123e-08	712	mannose
methionine	KCNJ15	-0.21	3.11782e-08	712	methionine
@34hydroxyphenyllactate	AHSP	0.21	3.28815e-08	710	4-hydroxyphenyllactate;
@1oleoylglycerol1monoolein	PRSS3	-0.21	4.73483e-08	695	Glycerol(18:1(n-9)/0:0/0:0)
isoleucine	TOMM7	0.21	3.24777e-08	712	isoleucine
X-13069	GZMB	0.21	2.0733e-07	630	X-13069
X-12244	PNP	0.2	3.48713e-08	711	X-12244
proline	SELK	0.2	3.42473e-08	712	proline
isoleucine	PFDN5	0.2	3.45877e-08	712	isoleucine
stearidonate184n3	GZMB	0.2	3.79063e-08	708	fatty acid 18:4(n-3)
@1palmitoylglycerol1monopalmitin	CRK	-0.2	1.63576e-07	642	Glycerol(16:0/0:0/0:0)
caprate100	KCNJ2	-0.2	3.50073e-08	712	fatty acid 10:0
isoleucine	C1ORF186	-0.2	3.56117e-08	712	isoleucine
mannose	WDR75	-0.2	3.56693e-08	712	mannose
mannose	PPAPDC2	-0.2	3.57394e-08	712	mannose
@1oleoylglycerol1monoolein	C14ORF2	0.2	5.20539e-08	695	Glycerol(18:1(n-9)/0:0/0:0)
@5dodecenoate121n7	PDK4	0.2	4.19067e-08	705	fatty acid 12:0(n-7)
X-12094	C14ORF135	-0.2	4.3673e-08	704	X-12094
glutamate	GYPB	0.2	3.66826e-08	712	glutamate
alphahydroxyisovalerate	FECH	0.2	3.67295e-08	712	alpha-hydroxyisovalerate
glutamate	ABCG1	-0.2	3.72192e-08	712	glutamate
@4methyl2oxopentanoate	TNFSF13B	-0.2	3.76883e-08	712	4-methyl-2-oxopentanoate
lactate	COX7A2	0.2	3.78377e-08	712	lactate
@3methyl2oxovalerate	RPL39L	0.2	3.80864e-08	712	3-methyl-2-oxopentanoate
mannose	BPGM	0.2	3.87967e-08	712	mannose
lactate	COX7C	0.2	3.91067e-08	712	lactate
lactate	ABCG1	-0.2	3.91072e-08	712	lactate
adrenate224n6	PDK4	0.2	3.9467e-08	712	fatty acid 22:4(n-6)
lactate	SNORD16	0.2	3.95615e-08	712	lactate
tryptophan	MX2	-0.2	4.10114e-08	712	tryptophan
alphahydroxyisovalerate	GYPB	0.2	4.23088e-08	712	alpha-hydroxyisovalerate
X-12442	S1PR5	0.2	4.30488e-08	712	5,8-tetradecadienoate
X-12442	PDK4	0.2	4.30835e-08	712	5,8-tetradecadienoate
leucine	AVPI1	-0.2	4.4066e-08	712	leucine
tyrosine	MXD1	-0.2	4.41093e-08	712	tyrosine
X-11470	ZBTB16	0.2	2.31979e-07	636	X-11470
@3methyl2oxovalerate	ABCA1	-0.2	4.44869e-08	712	3-methyl-2-oxopentanoate
@3methyl2oxovalerate	SNCA	0.2	4.4842e-08	712	3-methyl-2-oxopentanoate
valine	RAB2B	0.2	4.5721e-08	712	valine
gammaglutamylvaline	GRAMD4	-0.2	5.49523e-08	704	gamma-glutamyl-valine
X-12442	AKR1C3	0.2	4.65025e-08	712	5,8-tetradecadienoate
kynurenine	P2RX7	0.2	4.66667e-08	712	kynurenine
mannose	GADD45A	0.2	4.74726e-08	712	mannose
urate	FAM46C	0.2	4.75739e-08	712	urate
glutamate	COX7C	0.2	4.77223e-08	712	glutamate
@34hydroxyphenyllactate	UPP1	0.2	4.99098e-08	710	4-hydroxyphenyllactate;
valine	METRNL	-0.2	4.83878e-08	712	valine
isoleucine	SEMA4D	-0.2	4.85756e-08	712	isoleucine
glutamate	C14ORF2	0.2	4.8836e-08	712	glutamate
mannose	HEMGN	0.2	4.93477e-08	712	mannose
@3hydroxybutyrateBHBA	PRSS33	-0.2	4.9659e-08	712	3-hydroxybutyrate
@1oleoylglycerol1monoolein	PFDN5	0.2	7.20459e-08	695	Glycerol(18:1(n-9)/0:0/0:0)
@10heptadecenoate171n7	CPT1A	0.2	5.01471e-08	712	fatty acid 17:1(n-7)
X-14304	HMOX1	0.2	8.52391e-07	582	leucylalanine
@3hydroxybutyrateBHBA	OLIG1	-0.2	5.15406e-08	712	3-hydroxybutyrate
isoleucine	RAB11FIP1	-0.2	5.17849e-08	712	isoleucine
@4acetamidobutanoate	FECH	0.2	9.70388e-08	683	4-acetamidobutanoate
hypoxanthine	PDE5A	0.2	6.30347e-08	703	hypoxanthine
@3methyl2oxovalerate	PITHD1	0.2	5.21739e-08	712	3-methyl-2-oxopentanoate
oleate181n9	PLIN2	0.2	5.26951e-08	712	fatty acid 18:1(n-9)
mannose	AGFG1	0.2	5.28749e-08	712	mannose
X-12442	NR4A2	0.2	5.42498e-08	712	5,8-tetradecadienoate
@10undecenoate111n1	SLC25A20	0.2	5.46528e-08	712	fatty acid 11:1(n-1)
@3methyl2oxovalerate	BOLA3	0.2	5.54022e-08	712	3-methyl-2-oxopentanoate
mannose	GMPR	0.2	5.59147e-08	712	mannose
@3methyl2oxovalerate	GYPE	0.2	5.6104e-08	712	3-methyl-2-oxopentanoate
mannose	MYL4	0.2	5.64018e-08	712	mannose
lactate	COMMD6	0.2	5.65368e-08	712	lactate
mannose	FECH	0.2	5.69384e-08	712	mannose
leucine	ABCA1	-0.2	5.74467e-08	712	leucine
N1methyladenosine	LTF	0.2	5.77245e-08	712	1-methyladenosine
@1linoleoylglycerol1monolinolein	MRPL21	0.2	6.04261e-08	710	Glycerol(18:2(n-6)/0:0/0:0)
Nacetylglycine	SLC25A20	0.2	5.06501e-07	611	N-acetylglycine
stearate180	PRSS33	-0.2	5.86203e-08	712	fatty acid 18:0
tyrosine	SNORD56	0.2	5.92191e-08	712	tyrosine
stearate180	PDK4	0.2	5.92793e-08	712	fatty acid 18:0
@1palmitoylglycerol1monopalmitin	COX7A2	0.2	2.66761e-07	642	Glycerol(16:0/0:0/0:0)
@4methyl2oxopentanoate	GATA2	-0.2	6.10956e-08	712	4-methyl-2-oxopentanoate
isoleucine	IFIT1B	0.2	6.1129e-08	712	isoleucine
X-12442	OLIG1	-0.2	6.1911e-08	712	5,8-tetradecadienoate
gammaglutamylvaline	FECH	0.2	7.37887e-08	704	gamma-glutamyl-valine
isoleucine	RPL30	0.2	6.32238e-08	712	isoleucine
@1oleoylglycerol1monoolein	NDUFB3	0.2	9.14889e-08	695	Glycerol(18:1(n-9)/0:0/0:0)
@5dodecenoate121n7	RASD1	0.2	7.39583e-08	705	fatty acid 12:0(n-7)
valine	GATA2	-0.2	6.37658e-08	712	valine
X-12442	SH2D1B	0.2	6.40493e-08	712	5,8-tetradecadienoate
tryptophan	IFI44L	-0.2	6.40564e-08	712	tryptophan
tyrosine	ARHGAP25	-0.2	6.45241e-08	712	tyrosine
@34hydroxyphenyllactate	MYL6	0.2	6.73777e-08	710	4-hydroxyphenyllactate;
@5dodecenoate121n7	TNFRSF21	0.2	7.49627e-08	705	fatty acid 12:0(n-7)
@34hydroxyphenyllactate	TIMM23	0.2	6.84705e-08	710	4-hydroxyphenyllactate;
lactate	UQCRQ	0.2	6.61146e-08	712	lactate
isoleucine	CMTM3	-0.2	6.68243e-08	712	isoleucine
palmitate160	PRSS33	-0.2	6.9028e-08	712	fatty acid 16:0
myristate140	PDK4	0.2	6.95395e-08	712	fatty acid 14:0
@3methyl2oxovalerate	ATP5L	0.2	7.00535e-08	712	3-methyl-2-oxopentanoate
alphahydroxyisovalerate	PISD	-0.2	7.04319e-08	712	alpha-hydroxyisovalerate
margarate170	PDK4	0.2	7.08357e-08	712	fatty acid 17:0
mannose	HEMK1	-0.2	7.36513e-08	712	mannose
X-03094	TMEM140	-0.2	7.38347e-08	712	X-03094
@4acetamidobutanoate	SESN3	0.2	1.37039e-07	683	4-acetamidobutanoate
X-06267	TMEM86B	-0.2	1.70014e-07	673	X-06267
glycerol	PLIN2	0.2	7.48973e-08	712	glycerol
X-03094	COX7C	0.2	7.50497e-08	712	X-03094
hypoxanthine	CXCR5	-0.2	9.08601e-08	703	hypoxanthine
proline	NDUFA4	0.2	7.5661e-08	712	proline
@3methyl2oxovalerate	HSH2D	-0.2	7.63038e-08	712	3-methyl-2-oxopentanoate
X-03094	STX3	-0.2	7.65129e-08	712	X-03094
Cglycosyltryptophan	NUP160	-0.2	7.69905e-08	712	C-glycosyltryptophan
@3methyl2oxovalerate	FAM46A	-0.2	7.73126e-08	712	3-methyl-2-oxopentanoate
@1palmitoylglycerol1monopalmitin	ATP5L	0.2	3.4079e-07	642	Glycerol(16:0/0:0/0:0)
proline	RPL21	0.2	8.1695e-08	712	proline
Cglycosyltryptophan	ZNF30	-0.2	8.2262e-08	712	C-glycosyltryptophan
mannose	LIMK2	0.2	8.24281e-08	712	mannose
@1palmitoylglycerol1monopalmitin	C14ORF2	0.2	3.61022e-07	642	Glycerol(16:0/0:0/0:0)
mannose	MCCC1	-0.2	8.36395e-08	712	mannose
X-03094	STAT4	0.2	8.36737e-08	712	X-03094
lactate	NDUFA4	0.2	8.41069e-08	712	lactate
docosapentaenoaten3DPA225n3	NR4A2	0.2	8.46165e-08	712	fatty acid 22:5(n-3)
@5dodecenoate121n7	HAVCR2	0.2	9.91813e-08	705	fatty acid 12:0(n-7)
X-11538	LAT2	0.2	8.75648e-08	711	X-11538
cortisol	LRRC26	0.2	8.96495e-08	710	cortisol
Nacetylthreonine	TNFSF13	0.2	8.33104e-07	604	N-acetylthreonine
mannose	STRADB	0.2	8.73876e-08	712	mannose
tyrosine	TCEB2	0.2	8.75328e-08	712	tyrosine
gammaglutamylvaline	BPGM	0.2	1.04186e-07	704	gamma-glutamyl-valine
alphahydroxyisovalerate	BPGM	0.2	8.83182e-08	712	alpha-hydroxyisovalerate
propionylcarnitine	FOS	-0.2	8.86117e-08	712	carnitine 3:0
oleate181n9	ACADVL	0.2	8.99711e-08	712	fatty acid 18:1(n-9)
myristoleate141n5	PDK4	0.2	9.00678e-08	712	fatty acid 14:1(n-5)
@34hydroxyphenyllactate	CA1	0.2	9.41268e-08	710	4-hydroxyphenyllactate;
@3methyl2oxovalerate	ATG16L2	-0.2	9.14455e-08	712	3-methyl-2-oxopentanoate
urate	DDX59	-0.2	9.20008e-08	712	urate
Cglycosyltryptophan	TLR2	0.2	9.35916e-08	712	C-glycosyltryptophan
phenylalanine	ABCG1	-0.2	9.39805e-08	712	phenylalanine
@5dodecenoate121n7	SH2D1B	0.2	1.08837e-07	705	fatty acid 12:0(n-7)
@5dodecenoate121n7	AGPAT4	0.2	1.09867e-07	705	fatty acid 12:0(n-7)
X-03094	ZDHHC18	-0.2	9.52717e-08	712	X-03094
@1oleoylglycerol1monoolein	SLC25A20	0.2	1.37926e-07	695	Glycerol(18:1(n-9)/0:0/0:0)
urate	SNCA	0.2	9.73242e-08	712	urate
alphahydroxyisovalerate	GYPE	0.2	9.76898e-08	712	alpha-hydroxyisovalerate
linolenatealphaorgamma183n3or6	OLIG2	-0.2	9.77694e-08	712	fatty acid 18:3(n-3/n-6)
proline	RPL26	0.2	9.78515e-08	712	proline
X-03094	ATG16L2	-0.2	9.85042e-08	712	X-03094
@1palmitoylglycerol1monopalmitin	ATP5EP2	0.2	4.20858e-07	642	Glycerol(16:0/0:0/0:0)
@3methyl2oxovalerate	TNFSF13B	-0.2	9.91945e-08	712	3-methyl-2-oxopentanoate
X-03056	CDKL1	0.2	9.92463e-08	712	N-[3-(2-Oxopyrrolidin-1-yl)propyl]acetamide
kynurenine	VAMP5	0.2	9.92573e-08	712	kynurenine
isoleucine	FAM46C	0.2	9.93321e-08	712	isoleucine
hippurate	ZC3HAV1	-0.2	9.94294e-08	712	hippurate
palmitoleate161n7	PLIN2	0.2	1.01185e-07	712	fatty acid 16:1(n-7)
urate	IFIT1B	0.2	1.01393e-07	712	urate
glutamate	C19ORF59	0.2	1.0209e-07	712	glutamate
Cglycosyltryptophan	KIAA1147	-0.2	1.02279e-07	712	C-glycosyltryptophan
kynurenine	FECH	0.2	1.0242e-07	712	kynurenine
X-03094	RPL35A	0.2	1.03607e-07	712	X-03094
proline	RBX1	0.2	1.03904e-07	712	proline
lactate	DBI	0.2	1.03958e-07	712	lactate
tryptophan	PRIC285	-0.2	1.04266e-07	712	tryptophan
@1oleoylglycerol1monoolein	ABCG1	-0.2	1.4802e-07	695	Glycerol(18:1(n-9)/0:0/0:0)
X-03094	PFKFB4	-0.2	1.05334e-07	712	X-03094
mannose	ADIPOR1	0.2	1.0545e-07	712	mannose
laurylcarnitine	PDK4	0.2	3.08355e-07	660	carnitine 12:0
lactate	RPL7	0.2	1.05661e-07	712	lactate
@1linoleoylglycerol1monolinolein	RPS21	0.2	1.10116e-07	710	Glycerol(18:2(n-6)/0:0/0:0)
@1oleoylglycerol1monoolein	RPS21	0.2	1.5083e-07	695	Glycerol(18:1(n-9)/0:0/0:0)
mannose	TMEM158	0.2	1.06593e-07	712	mannose
@3methyl2oxovalerate	IFIT1B	0.2	1.06622e-07	712	3-methyl-2-oxopentanoate
@1linoleoylglycerol1monolinolein	C17ORF61	0.2	1.11864e-07	710	Glycerol(18:2(n-6)/0:0/0:0)
mannose	CA1	0.2	1.0775e-07	712	mannose
gammaglutamylvaline	PITHD1	0.2	1.33521e-07	704	gamma-glutamyl-valine
X-12442	MAPRE2	0.2	1.13493e-07	712	5,8-tetradecadienoate
eicosenoate201n9or11	ACADVL	0.2	1.13888e-07	712	fatty acid 20:1(n-9/n-11)
X-03094	XPO6	-0.2	1.15237e-07	712	X-03094
gammaglutamylphenylalanine	FECH	0.2	1.25116e-07	708	gamma-glutamyl-phenylalanine
cortisol	NFKBIA	0.2	1.20543e-07	710	cortisol
leucine	TACC1	-0.2	1.15713e-07	712	leucine
X-03094	NLRP12	-0.2	1.16628e-07	712	X-03094
eicosenoate201n9or11	OLIG2	-0.2	1.16755e-07	712	fatty acid 20:1(n-9/n-11)
isoleucine	RPL41	0.2	1.169e-07	712	isoleucine
proline	ABCG1	-0.2	1.17375e-07	712	proline
@3hydroxybutyrateBHBA	PDK4	0.2	1.20624e-07	712	3-hydroxybutyrate
X-03094	TRPM6	-0.2	1.21101e-07	712	X-03094
pseudouridine	FECH	0.2	1.22395e-07	712	pseudouridine
androsteronesulfate	LIPG	-0.2	1.27498e-07	710	androsterone sulfate
tyrosine	MRPL14	0.2	1.22744e-07	712	tyrosine
@34hydroxyphenyllactate	REXO2	0.2	1.28275e-07	710	4-hydroxyphenyllactate;
X-12095	GUK1	0.2	1.42048e-07	705	N1-methyl-3-pyridone-4-carboxamide
X-03094	RPL30	0.2	1.24081e-07	712	X-03094
@1oleoylglycerol1monoolein	COX7C	0.2	1.75863e-07	695	Glycerol(18:1(n-9)/0:0/0:0)
mannose	SLC14A1	0.2	1.24837e-07	712	mannose
X-11444	FIGNL2	-0.2	1.71838e-07	697	X-11444
isoleucine	COX7C	0.2	1.2717e-07	712	isoleucine
mannose	LOC284023	-0.2	1.2766e-07	712	mannose
@3methyl2oxovalerate	CA1	0.2	1.28367e-07	712	3-methyl-2-oxopentanoate
X-11470	SMAP2	0.2	6.09528e-07	636	X-11470
methionine	ASPRV1	-0.2	1.30153e-07	712	methionine
@34hydroxyphenyllactate	GLRX5	0.2	1.37007e-07	710	4-hydroxyphenyllactate;
gammaglutamylvaline	RBM38	0.2	1.57228e-07	704	gamma-glutamyl-valine
mannose	ANKRD9	0.2	1.34117e-07	712	mannose
lactate	NDUFS4	0.2	1.3416e-07	712	lactate
@1oleoylglycerol1monoolein	S100A8	0.2	1.90762e-07	695	Glycerol(18:1(n-9)/0:0/0:0)
Cglycosyltryptophan	ITK	-0.2	1.35305e-07	712	C-glycosyltryptophan
mannose	IGFBP1	0.2	1.36749e-07	712	mannose
Cglycosyltryptophan	ETS1	-0.2	1.36801e-07	712	C-glycosyltryptophan
glycine	ENPP3	0.2	1.37458e-07	712	glycine
tryptophan	TAP1	-0.2	1.37761e-07	712	tryptophan
glutamate	ZMAT2	0.2	1.38171e-07	712	glutamate
HWESASXX	OASL	0.2	1.6923e-07	702	HWESASXX
@1palmitoylglycerol1monopalmitin	RPL26	0.2	5.71387e-07	642	Glycerol(16:0/0:0/0:0)
X-03094	BEST1	-0.2	1.388e-07	712	X-03094
@34hydroxyphenyllactate	GYPE	0.2	1.46173e-07	710	4-hydroxyphenyllactate;
@4methyl2oxopentanoate	PITHD1	0.2	1.40726e-07	712	4-methyl-2-oxopentanoate
mannose	HAGH	0.2	1.41132e-07	712	mannose
glycerophosphorylcholineGPC	PNP	-0.2	1.44395e-07	711	glycerophosphorylcholine
@5dodecenoate121n7	MAPRE2	0.2	1.64585e-07	705	fatty acid 12:0(n-7)
@1linoleoylglycerol1monolinolein	C14ORF2	0.2	1.49346e-07	710	Glycerol(18:2(n-6)/0:0/0:0)
@1palmitoylglycerol1monopalmitin	NOTCH1	-0.2	5.96957e-07	642	Glycerol(16:0/0:0/0:0)
mannose	PPM1A	0.2	1.47852e-07	712	mannose
tyrosine	MMP25	-0.2	1.48306e-07	712	tyrosine
dihomolinoleate202n6	OLIG1	-0.2	1.49687e-07	712	fatty acid 20:2(n-6)
gammaglutamylvaline	AHSP	0.2	1.76345e-07	704	gamma-glutamyl-valine
X-03094	RPL26	0.2	1.52021e-07	712	X-03094
@1palmitoylglycerol1monopalmitin	TMEM140	-0.2	6.21983e-07	642	Glycerol(16:0/0:0/0:0)
X-12442	GPR56	0.2	1.52418e-07	712	5,8-tetradecadienoate
valine	BTLA	0.2	1.52512e-07	712	valine
X-12442	PRSS33	-0.2	1.53556e-07	712	5,8-tetradecadienoate
alphahydroxyisovalerate	UBE2F	0.2	1.54336e-07	712	alpha-hydroxyisovalerate
@4methyl2oxopentanoate	KRT1	0.2	1.56597e-07	712	4-methyl-2-oxopentanoate
lactate	C14ORF2	0.19	1.59069e-07	712	lactate
gammaglutamylvaline	GYPB	0.19	1.87076e-07	704	gamma-glutamyl-valine
mannose	FAM46C	0.19	1.59646e-07	712	mannose
tyrosine	MAP2K4	-0.19	1.59692e-07	712	tyrosine
@34hydroxyphenyllactate	RGS10	0.19	1.67162e-07	710	4-hydroxyphenyllactate;
@1palmitoylglycerol1monopalmitin	XPO6	-0.19	6.55641e-07	642	Glycerol(16:0/0:0/0:0)
tryptophan	PARP14	-0.19	1.61676e-07	712	tryptophan
X-03094	UFC1	0.19	1.62181e-07	712	X-03094
margarate170	OLIG1	-0.19	1.62509e-07	712	fatty acid 17:0
mannose	BBS2	-0.19	1.63034e-07	712	mannose
X-03094	SOD2	-0.19	1.63458e-07	712	X-03094
X-11204	CPA3	-0.19	1.65113e-07	712	X-11204
@34hydroxyphenyllactate	GYPB	0.19	1.72405e-07	710	4-hydroxyphenyllactate;
isoleucine	TACC1	-0.19	1.66257e-07	712	isoleucine
lactate	PPP1CA	-0.19	1.66331e-07	712	lactate
isoleucine	LAPTM5	-0.19	1.66463e-07	712	isoleucine
glutamate	CA1	0.19	1.67425e-07	712	glutamate
lactate	RPS27L	0.19	1.67964e-07	712	lactate
X-03094	TMUB2	-0.19	1.6964e-07	712	X-03094
HWESASXX	ANKRD22	0.19	2.08948e-07	702	HWESASXX
pseudouridine	RRAS	0.19	1.71416e-07	712	pseudouridine
proline	ATP5L	0.19	1.72436e-07	712	proline
hippurate	IDH2	0.19	1.72931e-07	712	hippurate
mannose	FNBP4	-0.19	1.7409e-07	712	mannose
stearidonate184n3	NR4A2	0.19	1.88529e-07	708	fatty acid 18:4(n-3)
X-03094	HCK	-0.19	1.74426e-07	712	X-03094
@1oleoylglycerol1monoolein	CABIN1	-0.19	2.4469e-07	695	Glycerol(18:1(n-9)/0:0/0:0)
@3methyl2oxobutyrate	REXO2	0.19	1.74472e-07	712	3-methyl-2-oxobutanoate
cortisol	GPER	0.19	1.8284e-07	710	cortisol
eicosenoate201n9or11	PRSS33	-0.19	1.7587e-07	712	fatty acid 20:1(n-9/n-11)
tyrosine	PTGS2	-0.19	1.7678e-07	712	tyrosine
@4acetamidobutanoate	SNX25	-0.19	3.14917e-07	683	4-acetamidobutanoate
@10nonadecenoate191n9	GZMB	0.19	1.778e-07	712	fatty acid 19:1(n-9)
@3methyl2oxovalerate	OPTN	0.19	1.77971e-07	712	3-methyl-2-oxopentanoate
isoleucine	MLL5	-0.19	1.7879e-07	712	isoleucine
kynurenine	SERPING1	0.19	1.7901e-07	712	kynurenine
urate	BPGM	0.19	1.79494e-07	712	urate
alphahydroxyisovalerate	PIK3R2	0.19	1.80425e-07	712	alpha-hydroxyisovalerate
X-12442	SYTL3	0.19	1.81181e-07	712	5,8-tetradecadienoate
tryptophan	AQP9	-0.19	1.82043e-07	712	tryptophan
tyrosine	REM2	-0.19	1.82631e-07	712	tyrosine
@34hydroxyphenyllactate	C11ORF10	0.19	1.90772e-07	710	4-hydroxyphenyllactate;
tyrosine	BOLA3	0.19	1.834e-07	712	tyrosine
@5dodecenoate121n7	DUSP5	0.19	2.11401e-07	705	fatty acid 12:0(n-7)
methionine	CASP4	-0.19	1.84464e-07	712	methionine
@1oleoylglycerol1monoolein	CAV2	-0.19	2.59062e-07	695	Glycerol(18:1(n-9)/0:0/0:0)
@1palmitoylglycerol1monopalmitin	PSENEN	-0.19	7.47913e-07	642	Glycerol(16:0/0:0/0:0)
@3methyl2oxovalerate	RNF24	-0.19	1.86746e-07	712	3-methyl-2-oxopentanoate
gammaglutamylvaline	FBXO7	0.19	2.19882e-07	704	gamma-glutamyl-valine
kynurenine	MYL4	0.19	1.89387e-07	712	kynurenine
X-13069	OLIG2	-0.19	9.68603e-07	630	X-13069
lactate	SAR1B	0.19	1.95393e-07	712	lactate
mannose	CCDC85C	-0.19	1.95983e-07	712	mannose
gammaglutamylvaline	GLRX5	0.19	2.29717e-07	704	gamma-glutamyl-valine
mannose	ZNF621	-0.19	1.96629e-07	712	mannose
cortisol	SNTB1	0.19	2.05821e-07	710	cortisol
proline	COX7C	0.19	1.98232e-07	712	proline
valine	PITHD1	0.19	1.98979e-07	712	valine
X-03094	TLR2	-0.19	2.00241e-07	712	X-03094
tryptophan	EPSTI1	-0.19	2.01634e-07	712	tryptophan
@1oleoylglycerol1monoolein	PDK4	0.19	2.83204e-07	695	Glycerol(18:1(n-9)/0:0/0:0)
mannose	PLEK2	0.19	2.0394e-07	712	mannose
leucine	METRNL	-0.19	2.04793e-07	712	leucine
isoleucine	DNAJA4	0.19	2.04896e-07	712	isoleucine
lactate	RPS15A	0.19	2.07504e-07	712	lactate
@3hydroxybutyrateBHBA	ABCA1	0.19	2.10558e-07	712	3-hydroxybutyrate
@5dodecenoate121n7	LRRC26	0.19	2.43724e-07	705	fatty acid 12:0(n-7)
docosapentaenoaten3DPA225n3	OLIG1	-0.19	2.13163e-07	712	fatty acid 22:5(n-3)
isoleucine	FBXW8	0.19	2.14609e-07	712	isoleucine
lactate	SLIRP	0.19	2.15368e-07	712	lactate
leucine	GRAMD4	-0.19	2.15693e-07	712	leucine
methionine	RERE	-0.19	2.17071e-07	712	methionine
urate	GATA2	-0.19	2.1737e-07	712	urate
mannose	CDKN2D	0.19	2.17963e-07	712	mannose
kynurenine	PDE3B	-0.19	2.18382e-07	712	kynurenine
@34hydroxyphenyllactate	DPCD	0.19	2.28682e-07	710	4-hydroxyphenyllactate;
lactate	GTF2H5	0.19	2.21704e-07	712	lactate
X-03094	RPL12	0.19	2.24088e-07	712	X-03094
ADpSGEGDFXAEGGGVR	ZNF831	-0.19	2.24458e-07	712	ADpSGEGDFXAEGGGVR
@1palmitoylglycerol1monopalmitin	RAB11FIP1	-0.19	8.94046e-07	642	Glycerol(16:0/0:0/0:0)
isoleucine	RBX1	0.19	2.27388e-07	712	isoleucine
alphahydroxyisovalerate	AHSP	0.19	2.28708e-07	712	alpha-hydroxyisovalerate
mannose	RPL36	-0.19	2.28922e-07	712	mannose
stearate180	NR4A2	0.19	2.29666e-07	712	fatty acid 18:0
isoleucine	ITLN1	0.19	2.30284e-07	712	isoleucine
@3methyl2oxovalerate	DPEP2	-0.19	2.30675e-07	712	3-methyl-2-oxopentanoate
isoleucine	COX6C	0.19	2.33033e-07	712	isoleucine
mannose	SLC7A5	0.19	2.33952e-07	712	mannose
isoleucine	NFYA	-0.19	2.34135e-07	712	isoleucine
mannose	UBE2F	0.19	2.34669e-07	712	mannose
@1palmitoylglycerol1monopalmitin	RPL9	0.19	9.21527e-07	642	Glycerol(16:0/0:0/0:0)
@3hydroxybutyrateBHBA	OLIG2	-0.19	2.34972e-07	712	3-hydroxybutyrate
lactate	COL17A1	0.19	2.36609e-07	712	lactate
methionine	AQP9	-0.19	2.37037e-07	712	methionine
mannose	CSDAP1	0.19	2.41018e-07	712	mannose
valine	SLC45A3	-0.19	2.41202e-07	712	valine
X-11470	DUSP1	0.19	1.07209e-06	636	X-11470
propionylcarnitine	C1RL	-0.19	2.44107e-07	712	carnitine 3:0
lactate	DPH3	0.19	2.44267e-07	712	lactate
isoleucine	CASP9	-0.19	2.48179e-07	712	isoleucine
@34hydroxyphenyllactate	SPAG7	0.19	2.59284e-07	710	4-hydroxyphenyllactate;
@3methyl2oxovalerate	MMP25	-0.19	2.50789e-07	712	3-methyl-2-oxopentanoate
isoleucine	PISD	-0.19	2.53391e-07	712	isoleucine
X-12442	TFF3	-0.19	2.54334e-07	712	5,8-tetradecadienoate
X-03094	GHRL	-0.19	2.55364e-07	712	X-03094
X-03094	GIMAP7	0.19	2.58191e-07	712	X-03094
@1linoleoylglycerol1monolinolein	FCER1A	-0.19	2.76174e-07	710	Glycerol(18:2(n-6)/0:0/0:0)
isoleucine	PTPRE	-0.19	2.65737e-07	712	isoleucine
@1linoleoylglycerol1monolinolein	PFDN5	0.19	2.77331e-07	710	Glycerol(18:2(n-6)/0:0/0:0)
mannose	PBX1	0.19	2.68907e-07	712	mannose
propionylcarnitine	PTPRE	-0.19	2.69842e-07	712	carnitine 3:0
@34hydroxyphenyllactate	TCEB2	0.19	2.80885e-07	710	4-hydroxyphenyllactate;
@34hydroxyphenyllactate	VAMP8	0.19	2.81402e-07	710	4-hydroxyphenyllactate;
X-03094	SLC15A4	-0.19	2.70973e-07	712	X-03094
@3methyl2oxovalerate	HDC	-0.19	2.72457e-07	712	3-methyl-2-oxopentanoate
mannose	LIN7A	0.19	2.74074e-07	712	mannose
tyrosine	STX3	-0.19	2.74364e-07	712	tyrosine
@34hydroxyphenyllactate	UBE2F	0.19	2.87468e-07	710	4-hydroxyphenyllactate;
mannose	IFIT1B	0.19	2.776e-07	712	mannose
kynurenine	PNP	0.19	2.81201e-07	712	kynurenine
X-12798	NCOA6	-0.19	4.94981e-07	683	X-12798
mannose	DARC	0.19	2.83874e-07	712	mannose
N1methyladenosine	OLR1	0.19	2.84214e-07	712	1-methyladenosine
glycerophosphorylcholineGPC	UBE2F	-0.19	2.89908e-07	711	glycerophosphorylcholine
@1oleoylglycerol1monoolein	MRPL21	0.19	3.97614e-07	695	Glycerol(18:1(n-9)/0:0/0:0)
valine	ABCA1	-0.19	2.86837e-07	712	valine
valine	HMGXB4	0.19	2.88323e-07	712	valine
palmitate160	PLIN2	0.19	2.88368e-07	712	fatty acid 16:0
kynurenine	SIAH2	0.19	2.90757e-07	712	kynurenine
X-03094	DEF8	-0.19	2.98148e-07	712	X-03094
isoleucine	PAX7	0.19	2.98632e-07	712	isoleucine
X-03094	ADAM8	-0.19	2.99276e-07	712	X-03094
@1linoleoylglycerol1monolinolein	COX7C	0.19	3.1115e-07	710	Glycerol(18:2(n-6)/0:0/0:0)
kynurenine	IFIT1B	0.19	2.99587e-07	712	kynurenine
mannose	MTA1	-0.19	3.00429e-07	712	mannose
X-12063	CA1	0.19	5.04615e-07	685	X-12063
kynurenine	NR4A2	-0.19	3.01026e-07	712	kynurenine
urate	FECH	0.19	3.02007e-07	712	urate
gammaglutamylvaline	POLR1D	0.19	3.5525e-07	704	gamma-glutamyl-valine
proline	NDUFB3	0.19	3.05557e-07	712	proline
glycerophosphorylcholineGPC	PHF12	0.19	3.1248e-07	711	glycerophosphorylcholine
@34hydroxyphenyllactate	ATP5I	0.19	3.18906e-07	710	4-hydroxyphenyllactate;
@1linoleoylglycerol1monolinolein	RPL26L1	0.19	3.20084e-07	710	Glycerol(18:2(n-6)/0:0/0:0)
hippurate	P2RX7	0.19	3.08811e-07	712	hippurate
lactate	RBX1	0.19	3.09924e-07	712	lactate
mannose	SNORD56	0.19	3.10782e-07	712	mannose
tyrosine	N4BP2L2	-0.19	3.11076e-07	712	tyrosine
tyrosine	VNN3	-0.19	3.12942e-07	712	tyrosine
@3methyl2oxovalerate	HMGXB4	0.19	3.16003e-07	712	3-methyl-2-oxopentanoate
ADSGEGDFXAEGGGVR	LILRA5	0.19	3.16265e-07	712	ADSGEGDFXAEGGGVR
myristate140	OLIG2	-0.19	3.20069e-07	712	fatty acid 14:0
urate	GLRX5	0.19	3.20116e-07	712	urate
isoleucine	KRT86	-0.19	3.2016e-07	712	isoleucine
mannose	PPP1R3B	0.19	3.20413e-07	712	mannose
tryptophan	ABCA1	-0.19	3.21396e-07	712	tryptophan
leucine	SNORD56	0.19	3.23237e-07	712	leucine
@4methyl2oxopentanoate	HSH2D	-0.19	3.25766e-07	712	4-methyl-2-oxopentanoate
X-03094	TP53INP1	-0.19	3.2773e-07	712	X-03094
X-03094	OPRL1	-0.19	3.27747e-07	712	X-03094
@34hydroxyphenyllactate	ATP5H	0.19	3.40727e-07	710	4-hydroxyphenyllactate;
@3methyl2oxovalerate	PISD	-0.19	3.2965e-07	712	3-methyl-2-oxopentanoate
X-03094	HIST1H2BD	-0.19	3.3001e-07	712	X-03094
glutamate	RPS15A	0.19	3.30156e-07	712	glutamate
lactate	SHFM1	0.19	3.32227e-07	712	lactate
isoleucine	LAT2	-0.19	3.33106e-07	712	isoleucine
isoleucine	STRADB	0.19	3.35095e-07	712	isoleucine
mannose	MAPK14	0.19	3.3525e-07	712	mannose
X-03094	ATG7	-0.19	3.35421e-07	712	X-03094
X-03094	DUSP18	-0.19	3.37456e-07	712	X-03094
propionylcarnitine	TACC1	-0.19	3.39491e-07	712	carnitine 3:0
Cglycosyltryptophan	C14ORF135	-0.19	3.41265e-07	712	C-glycosyltryptophan
mannose	SNCA	0.19	3.44764e-07	712	mannose
methionine	NAPSB	0.19	3.45919e-07	712	methionine
@1linoleoylglycerol1monolinolein	ZNF585A	0.19	3.61711e-07	710	Glycerol(18:2(n-6)/0:0/0:0)
tyrosine	CELF2	-0.19	3.51706e-07	712	tyrosine
kynurenine	KANK2	0.19	3.52332e-07	712	kynurenine
isoleucine	PITHD1	0.19	3.52708e-07	712	isoleucine
isoleucine	SELENBP1	0.19	3.52779e-07	712	isoleucine
isoleucine	SNCA	0.19	3.53065e-07	712	isoleucine
valine	GYPB	0.19	3.53104e-07	712	valine
@3methyl2oxovalerate	UBE2F	0.19	3.54722e-07	712	3-methyl-2-oxopentanoate
proline	TRAK2	0.19	3.56557e-07	712	proline
Cglycosyltryptophan	LHFPL2	0.19	3.57871e-07	712	C-glycosyltryptophan
isoleucine	SESN3	0.19	3.57881e-07	712	isoleucine
isoleucine	ARL4A	0.19	3.58184e-07	712	isoleucine
X-12095	C14ORF135	-0.19	4.09168e-07	705	N1-methyl-3-pyridone-4-carboxamide
X-03094	TPD52L2	-0.19	3.59981e-07	712	X-03094
mannose	HBQ1	0.19	3.60907e-07	712	mannose
@2methylbutyroylcarnitine	POLR1D	0.19	5.0802e-07	694	2-methylbutyroylcarnitine
@4methyl2oxopentanoate	BPGM	0.19	3.62448e-07	712	4-methyl-2-oxopentanoate
leucine	TCEB2	0.19	3.64604e-07	712	leucine
@1linoleoylglycerol1monolinolein	CACNG6	-0.19	3.79272e-07	710	Glycerol(18:2(n-6)/0:0/0:0)
@1oleoylglycerol1monoolein	CACNA1I	-0.19	5.04317e-07	695	Glycerol(18:1(n-9)/0:0/0:0)
@2hydroxybutyrateAHB	OLIG2	-0.19	3.66042e-07	712	2-hydroxybutyrate
tryptophan	IL18R1	-0.19	3.67821e-07	712	tryptophan
X-03094	NCF4	-0.19	3.69668e-07	712	X-03094
X-12442	DUSP2	0.19	3.7275e-07	712	5,8-tetradecadienoate
X-12798	MRPL14	0.19	6.45575e-07	683	X-12798
urate	MARCH8	0.19	3.74609e-07	712	urate
tryptophan	MX1	-0.19	3.74869e-07	712	tryptophan
mannose	FCAR	0.19	3.74889e-07	712	mannose
cysteineglutathionedisulfide	HDC	0.19	7.68846e-07	674	S-glutathionyl-L-cysteine
isoleucine	DCAF12	0.19	3.76291e-07	712	isoleucine
@3methyl2oxovalerate	PIP4K2A	0.19	3.77029e-07	712	3-methyl-2-oxopentanoate
@3methyl2oxovalerate	COX7C	0.19	3.77385e-07	712	3-methyl-2-oxopentanoate
@4methyl2oxopentanoate	IFIT1B	0.19	3.7923e-07	712	4-methyl-2-oxopentanoate
alphahydroxyisovalerate	PLEKHG3	-0.19	3.79844e-07	712	alpha-hydroxyisovalerate
@2palmitoylglycerophosphocholine	SLC45A3	-0.19	3.80232e-07	712	PC(0:0/16:0)
@3methyl2oxovalerate	SLC6A9	0.19	3.80861e-07	712	3-methyl-2-oxopentanoate
tyrosine	GYPB	0.19	3.81103e-07	712	tyrosine
lactate	HSPE1	0.19	3.82515e-07	712	lactate
mannose	HLA-DMB	-0.19	3.82958e-07	712	mannose
tryptophan	IFIT3	-0.19	3.84404e-07	712	tryptophan
alphahydroxyisovalerate	ZMAT2	0.19	3.87228e-07	712	alpha-hydroxyisovalerate
lactate	PDCD10	0.19	3.87821e-07	712	lactate
tyrosine	TP53INP1	-0.19	3.87966e-07	712	tyrosine
mannose	TP53I13	-0.19	3.91045e-07	712	mannose
@3methyl2oxovalerate	CISD2	0.19	3.93611e-07	712	3-methyl-2-oxopentanoate
@34hydroxyphenyllactate	ABCC13	0.19	4.10159e-07	710	4-hydroxyphenyllactate;
X-06267	FLJ13224	-0.19	8.22881e-07	673	X-06267
gammaglutamylvaline	PIPSL	0.19	4.59865e-07	704	gamma-glutamyl-valine
X-03094	TCN1	-0.19	3.96617e-07	712	X-03094
lactate	TMEM126B	0.19	3.97562e-07	712	lactate
proline	C11ORF1	0.19	3.98021e-07	712	proline
gammaglutamylvaline	ABCG1	-0.19	4.62794e-07	704	gamma-glutamyl-valine
histidine	APEX1	0.19	3.98289e-07	712	histidine
@34hydroxyphenyllactate	C14ORF2	0.19	4.13532e-07	710	4-hydroxyphenyllactate;
X-03094	DDX1	0.19	4.00791e-07	712	X-03094
kynurenine	PSME2	0.19	4.025e-07	712	kynurenine
laurate120	AGPAT4	0.19	4.02869e-07	712	fatty acid 12:0
pseudouridine	PDE4D	-0.19	4.03744e-07	712	pseudouridine
methionine	MXD1	-0.19	4.04046e-07	712	methionine
@1stearoylglycerophosphocholine	HDC	-0.19	4.07278e-07	712	PC(18:0/0:0)
leucine	GYPB	0.19	4.08564e-07	712	leucine
isoleucine	KRT1	0.19	4.0961e-07	712	isoleucine
tyrosine	NOTCH1	-0.19	4.10522e-07	712	tyrosine
@1oleoylglycerol1monoolein	NDUFB2	0.19	5.71378e-07	695	Glycerol(18:1(n-9)/0:0/0:0)
valine	BPGM	0.19	4.16167e-07	712	valine
kynurenine	CXCL10	0.19	4.19795e-07	712	kynurenine
cortisone	KLF9	0.19	6.22709e-07	691	cortisone
X-12063	AHSP	0.19	6.98732e-07	685	X-12063
mannose	CGGBP1	0.19	4.23072e-07	712	mannose
@10heptadecenoate171n7	OLIG2	-0.19	4.25556e-07	712	fatty acid 17:1(n-7)
@10nonadecenoate191n9	PRSS33	-0.19	4.26374e-07	712	fatty acid 19:1(n-9)
@4acetamidobutanoate	IGF2BP2	0.19	7.45074e-07	683	4-acetamidobutanoate
@1oleoylglycerol1monoolein	RPL21	0.19	5.95635e-07	695	Glycerol(18:1(n-9)/0:0/0:0)
mannose	MSI2	0.19	4.38495e-07	712	mannose
proline	RPS27	0.19	4.40088e-07	712	proline
methionine	FAR2	-0.19	4.40625e-07	712	methionine
urate	KRT1	0.19	4.44513e-07	712	urate
leucine	TAP1	-0.19	4.4518e-07	712	leucine
tyrosine	AHSP	0.19	4.46512e-07	712	tyrosine
nonadecanoate190	SLC25A20	0.19	4.72288e-07	709	fatty acid 9:0
@5dodecenoate121n7	KRT86	0.19	5.10662e-07	705	fatty acid 12:0(n-7)
glutamate	TCEB2	0.19	4.50152e-07	712	glutamate
@4methyl2oxopentanoate	MKRN1	0.19	4.53347e-07	712	4-methyl-2-oxopentanoate
lactate	ATP5L	0.19	4.53412e-07	712	lactate
histidine	TOP1MT	0.19	4.54327e-07	712	histidine
glutamate	LINGO2	-0.19	4.56626e-07	712	glutamate
@34hydroxyphenyllactate	UQCR10	0.19	4.75227e-07	710	4-hydroxyphenyllactate;
mannose	KLHL3	-0.19	4.58513e-07	712	mannose
caprate100	PRPF4	0.19	4.61738e-07	712	fatty acid 10:0
X-03094	IFITM2	-0.19	4.62771e-07	712	X-03094
X-03094	FAM100B	-0.19	4.68675e-07	712	X-03094
tyrosine	GYPE	0.19	4.69611e-07	712	tyrosine
@34hydroxyphenyllactate	ARL4A	0.19	4.93839e-07	710	4-hydroxyphenyllactate;
X-12442	TNFRSF21	0.19	4.75897e-07	712	5,8-tetradecadienoate
methionine	POLR1C	0.19	4.78803e-07	712	methionine
mannose	NR2C1	-0.19	4.79547e-07	712	mannose
lactate	OLR1	0.19	4.79816e-07	712	lactate
methionine	HBP1	-0.19	4.80641e-07	712	methionine
@1oleoylglycerol1monoolein	SND1-IT1	-0.19	6.60068e-07	695	Glycerol(18:1(n-9)/0:0/0:0)
tyrosine	PPM1F	-0.19	4.84462e-07	712	tyrosine
gammaglutamylvaline	IGFBP1	0.19	5.66924e-07	704	gamma-glutamyl-valine
hexanoylcarnitine	SLC25A20	0.19	4.9373e-07	712	carnitine 6:0
lactate	COMMD8	0.19	4.93955e-07	712	lactate
X-03094	PHC2	-0.19	4.94487e-07	712	X-03094
@1linoleoylglycerol1monolinolein	C11ORF1	0.19	5.13395e-07	710	Glycerol(18:2(n-6)/0:0/0:0)
Cglycosyltryptophan	IL2RB	-0.19	4.96562e-07	712	C-glycosyltryptophan
dihomolinoleate202n6	ACADVL	0.19	4.97264e-07	712	fatty acid 20:2(n-6)
gammaglutamylvaline	AVPI1	-0.19	5.76736e-07	704	gamma-glutamyl-valine
hypoxanthine	MMRN1	0.19	5.92013e-07	703	hypoxanthine
@1oleoylglycerol1monoolein	ZNF585A	0.19	6.87684e-07	695	Glycerol(18:1(n-9)/0:0/0:0)
lactate	UQCRB	0.19	5.0367e-07	712	lactate
mannose	TPGS2	0.19	5.06621e-07	712	mannose
gammaglutamylvaline	SELENBP1	0.19	5.87992e-07	704	gamma-glutamyl-valine
glutamate	ARHGEF12	0.19	5.09206e-07	712	glutamate
lactate	DNAJA1	0.19	5.10244e-07	712	lactate
tryptophan	FCGR2A	-0.19	5.10773e-07	712	tryptophan
gammaglutamylvaline	SNORD56	0.19	5.93305e-07	704	gamma-glutamyl-valine
docosapentaenoaten3DPA225n3	PRSS33	-0.19	5.16025e-07	712	fatty acid 22:5(n-3)
X-03094	AQP9	-0.19	5.17231e-07	712	X-03094
X-03094	LPAR2	-0.19	5.17797e-07	712	X-03094
isoleucine	SNRPD2	0.19	5.2398e-07	712	isoleucine
leucine	IFIT1B	0.19	5.31664e-07	712	leucine
cortisol	KLRD1	0.19	5.52606e-07	710	cortisol
@4methyl2oxopentanoate	IFNAR2	-0.19	5.33255e-07	712	4-methyl-2-oxopentanoate
leucine	HSH2D	-0.19	5.33321e-07	712	leucine
alphahydroxyisovalerate	OPTN	0.19	5.34985e-07	712	alpha-hydroxyisovalerate
alphahydroxyisovalerate	PITHD1	0.19	5.36219e-07	712	alpha-hydroxyisovalerate
@4methyl2oxopentanoate	FAM46C	0.19	5.36292e-07	712	4-methyl-2-oxopentanoate
glycine	GATA2	0.19	5.40231e-07	712	glycine
X-03094	FPR1	-0.19	5.40433e-07	712	X-03094
isoleucine	TAP1	-0.19	5.44226e-07	712	isoleucine
@1oleoylglycerol1monoolein	TXN	0.19	7.45562e-07	695	Glycerol(18:1(n-9)/0:0/0:0)
ADSGEGDFXAEGGGVR	BTAF1	-0.19	5.47282e-07	712	ADSGEGDFXAEGGGVR
kynurenine	PLEK2	0.19	5.47391e-07	712	kynurenine
X-11540	KIF21B	0.19	5.81252e-07	709	X-11540
isoleucine	RPL39L	0.19	5.51122e-07	712	isoleucine
X-11497	SEMA3A	0.19	5.52109e-07	712	X-11497
histidine	ABCF2	0.19	5.53752e-07	712	histidine
valine	CA1	0.19	5.5401e-07	712	valine
X-12094	DNAJB9	-0.19	6.43301e-07	704	X-12094
lactate	TOMM7	0.19	5.59187e-07	712	lactate
proline	UQCRQ	0.19	5.60416e-07	712	proline
alphahydroxyisovalerate	GLRX5	0.19	5.61481e-07	712	alpha-hydroxyisovalerate
methionine	ARPC5L	0.19	5.6247e-07	712	methionine
X-11444	ARG1	0.19	7.41095e-07	697	X-11444
tryptophan	STAT2	-0.19	5.66885e-07	712	tryptophan
glucose	SLC45A3	-0.19	5.68189e-07	712	glucose
alphahydroxyisovalerate	TFDP1	0.19	5.69394e-07	712	alpha-hydroxyisovalerate
X-12442	KIR3DL1	0.19	5.71455e-07	712	5,8-tetradecadienoate
Cglycosyltryptophan	ZNF236	-0.19	5.73499e-07	712	C-glycosyltryptophan
urate	RIOK3	0.19	5.7391e-07	712	urate
serotonin5HT	CIB2	-0.19	6.526e-07	705	serotonin
glutamate	MCOLN3	0.19	5.78207e-07	712	glutamate
glutamate	ATP5L	0.19	5.79113e-07	712	glutamate
lactate	UQCRH	0.19	5.7979e-07	712	lactate
propionylcarnitine	ABCA1	-0.19	5.84256e-07	712	carnitine 3:0
@3methyl2oxovalerate	STRADB	0.19	5.84874e-07	712	3-methyl-2-oxopentanoate
mannose	ACTR1B	-0.19	5.8786e-07	712	mannose
serotonin5HT	ABCC13	-0.19	6.7203e-07	705	serotonin
@34hydroxyphenyllactate	ITLN1	0.19	6.22143e-07	710	4-hydroxyphenyllactate;
gammaglutamylleucine	ABCA1	-0.19	6.05137e-07	712	gamma-glutamyl-leucine
@10nonadecenoate191n9	PLIN2	0.19	6.0897e-07	712	fatty acid 19:1(n-9)
@34hydroxyphenyllactate	KANK2	0.19	6.32851e-07	710	4-hydroxyphenyllactate;
mannose	SELENBP1	0.19	6.11089e-07	712	mannose
@1myristoylglycerophosphocholine	HDC	-0.19	6.11485e-07	712	PC(14:0/0:0)
isoleucine	RPL31	0.19	6.11529e-07	712	isoleucine
lactate	SF3B14	0.19	6.14114e-07	712	lactate
Cglycosyltryptophan	TLR5	0.19	6.15615e-07	712	C-glycosyltryptophan
isoleucine	C14ORF2	0.19	6.16151e-07	712	isoleucine
tryptophan	MXD1	-0.19	6.17236e-07	712	tryptophan
mannose	HMBS	0.19	6.17616e-07	712	mannose
@34hydroxyphenyllactate	BOLA3	0.19	6.41163e-07	710	4-hydroxyphenyllactate;
kynurenine	GBP1	0.19	6.18942e-07	712	kynurenine
@4acetamidobutanoate	ZNF831	-0.19	1.04984e-06	683	4-acetamidobutanoate
Cglycosyltryptophan	SNX25	-0.19	6.20726e-07	712	C-glycosyltryptophan
lactate	HIGD1A	0.19	6.21003e-07	712	lactate
X-03094	RWDD1	0.19	6.21967e-07	712	X-03094
oleate181n9	KYNU	0.19	6.22875e-07	712	fatty acid 18:1(n-9)
valine	RPIA	0.19	6.23291e-07	712	valine
X-03094	IAH1	0.19	6.24534e-07	712	X-03094
@1oleoylglycerol1monoolein	SEC61G	0.19	8.50816e-07	695	Glycerol(18:1(n-9)/0:0/0:0)
leucine	HMGXB4	0.19	6.28555e-07	712	leucine
gammaglutamylvaline	SESN3	0.19	7.27702e-07	704	gamma-glutamyl-valine
X-12442	C1ORF21	0.19	6.33416e-07	712	5,8-tetradecadienoate
@34hydroxyphenyllactate	SNORD56	0.19	6.57568e-07	710	4-hydroxyphenyllactate;
X-03094	PAK1	-0.19	6.3709e-07	712	X-03094
kynurenine	SNORD56	0.19	6.37096e-07	712	kynurenine
X-12244	EIF3B	0.19	6.50151e-07	711	X-12244
leucine	GLRX5	0.19	6.38868e-07	712	leucine
@1palmitoylglycerophosphocholine	HDC	-0.19	6.39816e-07	712	PC(16:0/0:0)
histidine	ITM2C	0.19	6.40098e-07	712	histidine
isoleucine	ATP5J2	0.19	6.44266e-07	712	isoleucine
@1linoleoylglycerol1monolinolein	NDUFB2	0.19	6.70713e-07	710	Glycerol(18:2(n-6)/0:0/0:0)
kynurenine	BPGM	0.19	6.47772e-07	712	kynurenine
X-12063	GLRX5	0.19	1.06239e-06	685	X-12063
mannose	GSK3B	0.19	6.52042e-07	712	mannose
mannose	OCIAD1	-0.19	6.52207e-07	712	mannose
Cglycosyltryptophan	AUTS2	-0.19	6.58159e-07	712	C-glycosyltryptophan
@1linoleoylglycerol1monolinolein	COX7A2	0.19	6.85415e-07	710	Glycerol(18:2(n-6)/0:0/0:0)
@1linoleoylglycerol1monolinolein	TEX101	-0.19	6.86858e-07	710	Glycerol(18:2(n-6)/0:0/0:0)
X-03094	LINC00173	-0.19	6.65001e-07	712	X-03094
proline	CTDSP2	-0.19	6.65126e-07	712	proline
X-03094	ENPP3	-0.19	6.66128e-07	712	X-03094
isoleucine	BTF3	0.18	6.67889e-07	712	isoleucine
Cglycosyltryptophan	FAM198B	0.18	6.67989e-07	712	C-glycosyltryptophan
dihomolinoleate202n6	CABIN1	-0.18	6.71484e-07	712	fatty acid 20:2(n-6)
@34hydroxyphenyllactate	GATA2	-0.18	6.98277e-07	710	4-hydroxyphenyllactate;
@1linoleoylglycerol1monolinolein	EPAS1	-0.18	7.00236e-07	710	Glycerol(18:2(n-6)/0:0/0:0)
gammaglutamylvaline	SRRD	0.18	7.80752e-07	704	gamma-glutamyl-valine
@34hydroxyphenyllactate	ATP5J	0.18	7.01867e-07	710	4-hydroxyphenyllactate;
ADpSGEGDFXAEGGGVR	KCNJ2	0.18	6.77664e-07	712	ADpSGEGDFXAEGGGVR
@1linoleoylglycerol1monolinolein	ATP5EP2	0.18	7.03812e-07	710	Glycerol(18:2(n-6)/0:0/0:0)
glycerophosphorylcholineGPC	POLR1D	-0.18	6.92209e-07	711	glycerophosphorylcholine
isoleucine	LTBR	-0.18	6.80267e-07	712	isoleucine
methionine	BCL6	-0.18	6.80563e-07	712	methionine
isoleucine	CPEB2	-0.18	6.81584e-07	712	isoleucine
valine	GRAMD4	-0.18	6.81869e-07	712	valine
isoleucine	ATP5I	0.18	6.8247e-07	712	isoleucine
X-03094	ANP32A-IT1	-0.18	6.86275e-07	712	X-03094
kynurenine	AHSP	0.18	6.90288e-07	712	kynurenine
stearate180	GZMB	0.18	6.93934e-07	712	fatty acid 18:0
@3methyl2oxovalerate	MKRN1	0.18	6.94532e-07	712	3-methyl-2-oxopentanoate
N1methyladenosine	CBLB	-0.18	7.03786e-07	712	1-methyladenosine
gammaglutamylvaline	CA1	0.18	8.1367e-07	704	gamma-glutamyl-valine
isoleucine	TNFRSF21	-0.18	7.0629e-07	712	isoleucine
@10heptadecenoate171n7	PLIN2	0.18	7.11176e-07	712	fatty acid 17:1(n-7)
HWESASXX	IFIT2	0.18	8.52878e-07	702	HWESASXX
@34hydroxyphenyllactate	TMCC2	0.18	7.39841e-07	710	4-hydroxyphenyllactate;
X-03056	TFDP1	0.18	7.14594e-07	712	N-[3-(2-Oxopyrrolidin-1-yl)propyl]acetamide
gammaglutamylvaline	EPB41	0.18	8.25166e-07	704	gamma-glutamyl-valine
tyrosine	HAL	-0.18	7.21277e-07	712	tyrosine
docosapentaenoaten3DPA225n3	SLC29A1	-0.18	7.22337e-07	712	fatty acid 22:5(n-3)
methionine	MANSC1	-0.18	7.22357e-07	712	methionine
linolenatealphaorgamma183n3or6	CPT1A	0.18	7.23438e-07	712	fatty acid 18:3(n-3/n-6)
@1oleoylglycerol1monoolein	NCSTN	-0.18	9.83623e-07	695	Glycerol(18:1(n-9)/0:0/0:0)
isoleucine	TMEM184B	-0.18	7.27004e-07	712	isoleucine
cortisone	ANP32A-IT1	-0.18	1.0622e-06	691	cortisone
isoleucine	RPS24	0.18	7.3155e-07	712	isoleucine
@4methyl2oxopentanoate	SNCA	0.18	7.37666e-07	712	4-methyl-2-oxopentanoate
propionylcarnitine	PNP	0.18	7.43917e-07	712	carnitine 3:0
@34hydroxyphenyllactate	NDUFB2	0.18	7.71213e-07	710	4-hydroxyphenyllactate;
margarate170	PRSS33	-0.18	7.45022e-07	712	fatty acid 17:0
@3methyl2oxobutyrate	DPEP2	-0.18	7.49736e-07	712	3-methyl-2-oxobutanoate
X-03094	ATP5L	0.18	7.53774e-07	712	X-03094
X-03094	KRT23	-0.18	7.5587e-07	712	X-03094
@34hydroxyphenyllactate	ZMAT2	0.18	7.8503e-07	710	4-hydroxyphenyllactate;
tyrosine	RPL12	0.18	7.57714e-07	712	tyrosine
@1linoleoylglycerol1monolinolein	ATP5J2	0.18	7.88024e-07	710	Glycerol(18:2(n-6)/0:0/0:0)
alphahydroxyisovalerate	IFIT1B	0.18	7.60668e-07	712	alpha-hydroxyisovalerate
X-03094	SLC16A5	-0.18	7.64217e-07	712	X-03094
X-12038	HDC	-0.18	8.37944e-07	707	X-12038
@34hydroxyphenyllactate	UQCRQ	0.18	7.96506e-07	710	4-hydroxyphenyllactate;
X-11444	TOMM40	-0.18	1.01451e-06	697	X-11444
gammaglutamylvaline	SIAH2	0.18	8.99857e-07	704	gamma-glutamyl-valine
isoleucine	MRPL21	0.18	7.83964e-07	712	isoleucine
X-12094	BBS4	-0.18	9.05673e-07	704	X-12094
@3methyl2oxobutyrate	GATA2	-0.18	7.86265e-07	712	3-methyl-2-oxobutanoate
urate	CA1	0.18	7.86547e-07	712	urate
alphahydroxyisovalerate	MKRN1	0.18	7.8684e-07	712	alpha-hydroxyisovalerate
methionine	TMEM203	0.18	7.87321e-07	712	methionine
X-03094	TSEN34	-0.18	7.89245e-07	712	X-03094
X-03094	LOC401397	0.18	7.90356e-07	712	X-03094
alphahydroxyisovalerate	RAB2B	0.18	7.91495e-07	712	alpha-hydroxyisovalerate
X-03094	COMMD6	0.18	7.94257e-07	712	X-03094
X-03094	OSCAR	-0.18	7.94342e-07	712	X-03094
laurate120	FAM82A2	0.18	7.94597e-07	712	fatty acid 12:0
@1linoleoylglycerol1monolinolein	RPS27L	0.18	8.23655e-07	710	Glycerol(18:2(n-6)/0:0/0:0)
kynurenine	OSBPL9	-0.18	7.9533e-07	712	kynurenine
isoleucine	GTF2H5	0.18	7.9779e-07	712	isoleucine
citrate	LRRC26	0.18	8.12247e-07	711	citrate
isoleucine	PNP	0.18	8.07095e-07	712	isoleucine
mannose	CTTN	0.18	8.08396e-07	712	mannose
X-11538	FPR1	0.18	8.24395e-07	711	X-11538
mannose	TRIM58	0.18	8.13559e-07	712	mannose
glutamate	SH2D1B	-0.18	8.176e-07	712	glutamate
lactate	RIC8A	-0.18	8.19215e-07	712	lactate
glutamate	SLC45A3	-0.18	8.3096e-07	712	glutamate
linolenatealphaorgamma183n3or6	NR4A2	0.18	8.32139e-07	712	fatty acid 18:3(n-3/n-6)
lactate	TMEM165	0.18	8.34246e-07	712	lactate
histidine	FAIM3	0.18	8.36012e-07	712	histidine
valine	NEU1	-0.18	8.3672e-07	712	valine
glycerol	PDK4	0.18	8.38838e-07	712	glycerol
@34hydroxyphenyllactate	MARCH8	0.18	8.7014e-07	710	4-hydroxyphenyllactate;
lactate	HINT1	0.18	8.40227e-07	712	lactate
@3methyl2oxovalerate	TFDP1	0.18	8.41426e-07	712	3-methyl-2-oxopentanoate
lactate	UBL5	0.18	8.41849e-07	712	lactate
lactate	RPL34	0.18	8.4197e-07	712	lactate
X-03094	RPL22	0.18	8.42459e-07	712	X-03094
isoleucine	TYROBP	-0.18	8.49037e-07	712	isoleucine
@1linoleoylglycerol1monolinolein	UQCRQ	0.18	8.81692e-07	710	Glycerol(18:2(n-6)/0:0/0:0)
mannose	RFX2	0.18	8.51209e-07	712	mannose
mannose	CCR2	0.18	8.52313e-07	712	mannose
mannose	SIGLEC5	0.18	8.53029e-07	712	mannose
@3methyl2oxovalerate	PRIC285	-0.18	8.53846e-07	712	3-methyl-2-oxopentanoate
mannose	SRSF6	-0.18	8.54033e-07	712	mannose
@34hydroxyphenyllactate	DPEP2	-0.18	8.85672e-07	710	4-hydroxyphenyllactate;
isoleucine	C14ORF45	0.18	8.64008e-07	712	isoleucine
mannose	ACSL3	0.18	8.66072e-07	712	mannose
alphahydroxyisovalerate	CTSL1	0.18	8.67782e-07	712	alpha-hydroxyisovalerate
@1linoleoylglycerol1monolinolein	ATP5L	0.18	8.99391e-07	710	Glycerol(18:2(n-6)/0:0/0:0)
proline	DBI	0.18	8.70796e-07	712	proline
kynurenine	LILRB1	0.18	8.73536e-07	712	kynurenine
@1linoleoylglycerol1monolinolein	MS4A3	-0.18	9.10874e-07	710	Glycerol(18:2(n-6)/0:0/0:0)
proline	GTF2H5	0.18	8.79224e-07	712	proline
mannose	RNF11	0.18	8.79922e-07	712	mannose
@1linoleoylglycerol1monolinolein	TOMM7	0.18	9.12067e-07	710	Glycerol(18:2(n-6)/0:0/0:0)
cortisol	FKBP5	0.18	9.17829e-07	710	cortisol
kynurenine	RRAS	0.18	8.88077e-07	712	kynurenine
mannose	BNIP3L	0.18	8.88892e-07	712	mannose
X-03094	ASPRV1	-0.18	8.89717e-07	712	X-03094
tyrosine	ITLN1	0.18	8.96599e-07	712	tyrosine
isoleucine	C11ORF1	0.18	8.98467e-07	712	isoleucine
laurate120	ERBB2	0.18	8.98609e-07	712	fatty acid 12:0
leucine	HDC	-0.18	8.99173e-07	712	leucine
N1methyladenosine	CERK	-0.18	8.99438e-07	712	1-methyladenosine
glutamate	C1ORF186	-0.18	9.03009e-07	712	glutamate
@34hydroxyphenyllactate	GTF2H5	0.18	9.38039e-07	710	4-hydroxyphenyllactate;
isoleucine	PPM1F	-0.18	9.06148e-07	712	isoleucine
alphahydroxyisovalerate	DCAF12	0.18	9.08616e-07	712	alpha-hydroxyisovalerate
glycerophosphorylcholineGPC	C22ORF15	-0.18	9.26504e-07	711	glycerophosphorylcholine
@34hydroxyphenyllactate	GSTO1	0.18	9.43919e-07	710	4-hydroxyphenyllactate;
mannose	SH3GLB1	0.18	9.1188e-07	712	mannose
glucose	AHSP	0.18	9.12303e-07	712	glucose
piperine	PSPC1	0.18	1.07134e-06	703	piperine
laurate120	KRT86	0.18	9.14918e-07	712	fatty acid 12:0
@3methyl2oxovalerate	CD300A	-0.18	9.19548e-07	712	3-methyl-2-oxopentanoate
mannose	SLC6A6	0.18	9.21876e-07	712	mannose
mannose	FIGNL2	-0.18	9.22465e-07	712	mannose
ADSGEGDFXAEGGGVR	FNBP4	-0.18	9.26279e-07	712	ADSGEGDFXAEGGGVR
@5dodecenoate121n7	LCN2	-0.18	1.04879e-06	705	fatty acid 12:0(n-7)
linoleate182n6	OLIG2	-0.18	9.365e-07	712	fatty acid 18:2(n-6)
lactate	RPL26L1	0.18	9.38943e-07	712	lactate
urate	DCAF12	0.18	9.39751e-07	712	urate
mannose	CIRBP	-0.18	9.41318e-07	712	mannose
X-11538	GAB2	0.18	9.58421e-07	711	X-11538
proline	ATP5J2	0.18	9.41823e-07	712	proline
glutamate	LRRC29	-0.18	9.44166e-07	712	glutamate
urate	AHSP	0.18	9.46203e-07	712	urate
alphahydroxyisovalerate	SNCA	0.18	9.48416e-07	712	alpha-hydroxyisovalerate
X-03094	RNF135	-0.18	9.53584e-07	712	X-03094
proline	CECR1	-0.18	9.57959e-07	712	proline
isoleucine	SYTL3	-0.18	9.59666e-07	712	isoleucine
pseudouridine	TBPL2	-0.18	9.6317e-07	712	pseudouridine
mannose	SNRNP70	-0.18	9.63961e-07	712	mannose
tyrosine	RAB24	-0.18	9.64799e-07	712	tyrosine
lactate	AMDHD2	-0.18	9.67876e-07	712	lactate
@3methyl2oxobutyrate	BPGM	0.18	9.75856e-07	712	3-methyl-2-oxobutanoate
urate	BIN3	-0.18	9.85587e-07	712	urate
mannose	UBAP1	0.18	9.8616e-07	712	mannose
mannose	KEL	0.18	9.86793e-07	712	mannose
hexanoylcarnitine	PDK4	0.18	9.86958e-07	712	carnitine 6:0
mannose	UCKL1	-0.18	9.91439e-07	712	mannose
@3methyl2oxovalerate	ARL4A	0.18	9.92258e-07	712	3-methyl-2-oxopentanoate
X-03094	SNRPD2	0.18	1.00092e-06	712	X-03094
@1linoleoylglycerophosphocholine	CHMP6	0.18	1.01918e-06	711	PC(18:2(n-6)/0:0)
alphahydroxyisovalerate	ATG16L2	-0.18	1.00242e-06	712	alpha-hydroxyisovalerate
mannose	IGF2BP2	0.18	1.00344e-06	712	mannose
@1linoleoylglycerol1monolinolein	NDUFB3	0.18	1.05071e-06	710	Glycerol(18:2(n-6)/0:0/0:0)
lactate	SEMA4D	-0.18	1.01556e-06	712	lactate
mannose	ZNF763	-0.18	1.01618e-06	712	mannose
palmitate160	ACADVL	0.18	1.01837e-06	712	fatty acid 16:0
isoleucine	PILRA	-0.18	1.02079e-06	712	isoleucine
mannose	GYPB	0.18	1.02396e-06	712	mannose
mannose	SLC4A1	0.18	1.03471e-06	712	mannose
X-03056	CERK	-0.18	1.03875e-06	712	N-[3-(2-Oxopyrrolidin-1-yl)propyl]acetamide
lactate	SNRPD2	0.18	1.04091e-06	712	lactate
Cglycosyltryptophan	MGST1	0.18	1.04867e-06	712	C-glycosyltryptophan
leucine	PITHD1	0.18	1.04976e-06	712	leucine
X-12442	AUTS2	0.18	1.05334e-06	712	5,8-tetradecadienoate
lactate	ALDH3B1	-0.18	1.05353e-06	712	lactate
urate	HDC	-0.18	1.05795e-06	712	urate
ADSGEGDFXAEGGGVR	SCAMP5	-0.18	1.06458e-06	712	ADSGEGDFXAEGGGVR
X-12442	ACADVL	0.18	1.06724e-06	712	5,8-tetradecadienoate
lactate	RPA3	0.18	1.06945e-06	712	lactate
isoleucine	NR4A2	-0.18	1.06956e-06	712	isoleucine
urate	RPIA	0.18	1.07048e-06	712	urate
@3indoxylsulfate	CD7	-0.18	1.07202e-06	712	indoxyl sulfate
isoleucine	KIAA0247	-0.18	1.07415e-06	712	isoleucine
