# Supplementary material for: The Human Blood Metabolome-Transcriptome Interface
Source: PLoS Genet. 2015 Jun 18;11(6):e1005274. doi: 10.1371/journal.pgen.1005274 (PMC4473262; doi:10.1371/journal.pgen.1005274)
Supplement: S2 Table — (XLSX) [file pgen.1005274.s014.xlsx]

## Sheet: Tabelle1
		KORA F4 (n=712)		DILGOM (n=518)
Metabolite	mRNA	Spearman's correlation	P-value	Spearman's correlation	P-value
linoleate182n6	SLC25A20	0.37	1.55281e-24	-0.03	0.494578
@3hydroxybutyrateBHBA	SLC25A20	0.35	1.77448e-22	0.37	1.41175e-17
isoleucine	ABCG1	-0.32	3.39239e-18	-0.09	0.0576875
leucine	ABCG1	-0.28	6.75297e-14	-0.15	0.00056815
valine	ABCG1	-0.27	9.81818e-14	-0.13	0.00496695
isoleucine	METRNL	-0.27	2.05808e-13	-0.07	0.113041
isoleucine	GATA2	-0.26	4.65856e-12	0.05	0.28199
isoleucine	AHSP	0.25	9.12804e-12	0.01	0.793055
isoleucine	SNORD56	0.25	1.71099e-11	-0.04	0.424144
isoleucine	TCEB2	0.25	1.82293e-11	0.05	0.31199
isoleucine	SLC45A3	-0.24	6.03733e-11	-0.31	1.42374e-12
isoleucine	ABCA1	-0.24	7.50172e-11	-0.21	2.0657e-06
isoleucine	POLR1D	0.24	1.38925e-10	0.01	0.89012
isoleucine	AVPI1	-0.24	1.67809e-10	-0.12	0.00744609
lactate	S100A8	0.23	2.41147e-10	0.22	6.82734e-07
isoleucine	ATP5EP2	0.23	3.27808e-10	-0.02	0.586742
citrate	SLC25A20	0.23	4.33939e-10	0.32	3.323e-13
isoleucine	CA1	0.23	4.9633e-10	-0.03	0.564708
isoleucine	RPIA	0.23	4.96646e-10	0.04	0.430755
isoleucine	GYPE	0.23	1.00013e-09	0.07	0.107988
isoleucine	FECH	0.23	1.02835e-09	0.09	0.0349117
isoleucine	GLRX5	0.23	1.14733e-09	0	0.947057
isoleucine	MYO1F	-0.23	1.24863e-09	-0.03	0.509063
tyrosine	BCL6	-0.22	1.27337e-09	-0.15	0.00064074
isoleucine	ZMAT2	0.22	1.84321e-09	-0.11	0.0118827
lactate	ATP5J	0.22	2.01616e-09	0.07	0.127107
tyrosine	ATP5H	0.22	2.05606e-09	0.05	0.228568
isoleucine	HMGXB4	0.22	2.20193e-09	0.08	0.0683441
lactate	ATP5EP2	0.22	2.34717e-09	0.03	0.551766
valine	REXO2	0.22	2.6679e-09	0.01	0.890443
lactate	MMP8	0.22	2.73797e-09	0.14	0.00215583
isoleucine	RAB2B	0.22	3.25896e-09	0.05	0.302559
isoleucine	ATP5L	0.22	3.7653e-09	-0.02	0.6637
valine	SNORD56	0.22	4.45338e-09	0	0.930485
histidine	CUTA	0.22	4.90261e-09	0.13	0.00481503
lactate	MRPS18C	0.22	5.32326e-09	0.05	0.256453
valine	TCEB2	0.22	5.60877e-09	0.04	0.367638
valine	AHSP	0.21	7.02296e-09	0.01	0.865084
linoleate182n6	PLIN2	0.21	7.6154e-09	-0.03	0.552727
isoleucine	GRAMD4	-0.21	7.74398e-09	-0.1	0.0221705
isoleucine	UBE2F	0.21	7.82083e-09	-0.03	0.55517
isoleucine	REXO2	0.21	7.86628e-09	-0.01	0.741734
isoleucine	RPL12	0.21	7.8866e-09	-0.06	0.162945
alanine	ABCG1	-0.21	8.19137e-09	0.04	0.365246
isoleucine	HSH2D	-0.21	8.58931e-09	-0.16	0.000515586
isoleucine	RPL11	0.21	8.89394e-09	0.04	0.395652
lactate	ERH	0.21	9.5503e-09	-0.05	0.252841
tyrosine	RERE	-0.21	9.86047e-09	-0.13	0.00273137
tyrosine	AQP9	-0.21	1.00178e-08	-0.12	0.00815591
isoleucine	RPS27	0.21	1.08147e-08	-0.06	0.204727
lactate	ATP5I	0.21	1.40402e-08	0.06	0.168257
isoleucine	NEU1	-0.21	1.77312e-08	-0.12	0.00748127
lactate	RPS24	0.21	1.80673e-08	0.05	0.226803
leucine	GATA2	-0.21	1.90988e-08	0.04	0.324116
histidine	TMEM203	0.21	1.91887e-08	-0.07	0.10657
@3hydroxybutyrateBHBA	CPT1A	0.21	2.43776e-08	0.25	8.67209e-09
leucine	AHSP	0.21	2.44785e-08	-0.01	0.857367
linoleate182n6	GZMB	0.21	2.65519e-08	0.09	0.0585109
leucine	SLC45A3	-0.21	2.70965e-08	-0.21	1.67627e-06
isoleucine	BPGM	0.21	2.74757e-08	0.08	0.079212
lactate	RPS27	0.21	2.88475e-08	-0.02	0.647775
linoleate182n6	PDK4	0.21	3.00017e-08	-0.01	0.828444
isoleucine	HDC	-0.21	3.07372e-08	-0.34	7.41384e-15
isoleucine	TOMM7	0.21	3.24777e-08	0.15	0.000607817
isoleucine	C1ORF186	-0.2	3.56117e-08	-0.29	2.3573e-11
lactate	COX7C	0.2	3.91067e-08	0.08	0.0622819
lactate	ABCG1	-0.2	3.91072e-08	0.13	0.00395407
lactate	SNORD16	0.2	3.95615e-08	0.02	0.726661
leucine	AVPI1	-0.2	4.4066e-08	-0.13	0.00383472
tyrosine	MXD1	-0.2	4.41093e-08	0	0.983466
valine	RAB2B	0.2	4.5721e-08	0.01	0.810819
valine	METRNL	-0.2	4.83878e-08	-0.05	0.261381
isoleucine	SEMA4D	-0.2	4.85756e-08	-0.01	0.821088
@3hydroxybutyrateBHBA	PRSS33	-0.2	4.9659e-08	-0.14	0.00241602
@3hydroxybutyrateBHBA	OLIG1	-0.2	5.15406e-08	-0.07	0.0952679
isoleucine	RAB11FIP1	-0.2	5.17849e-08	0.14	0.00161066
lactate	COMMD6	0.2	5.65368e-08	-0.05	0.243225
leucine	ABCA1	-0.2	5.74467e-08	-0.17	0.000163966
tyrosine	SNORD56	0.2	5.92191e-08	-0.07	0.118697
isoleucine	IFIT1B	0.2	6.1129e-08	-0.04	0.336713
valine	GATA2	-0.2	6.37658e-08	0.01	0.907631
tyrosine	ARHGAP25	-0.2	6.45241e-08	-0.1	0.0216929
lactate	UQCRQ	0.2	6.61146e-08	0.1	0.0283633
isoleucine	CMTM3	-0.2	6.68243e-08	-0.09	0.0469546
lactate	NDUFA4	0.2	8.41069e-08	0.1	0.0260141
tyrosine	TCEB2	0.2	8.75328e-08	0.07	0.0998089
phenylalanine	ABCG1	-0.2	9.39805e-08	-0.06	0.169049
isoleucine	FAM46C	0.2	9.93321e-08	0.02	0.67932
leucine	TACC1	-0.2	1.15713e-07	0.01	0.742246
isoleucine	RPL41	0.2	1.169e-07	0.07	0.0958855
@3hydroxybutyrateBHBA	PDK4	0.2	1.20624e-07	0.29	7.22996e-11
isoleucine	COX7C	0.2	1.2717e-07	0.11	0.0135902
tyrosine	MMP25	-0.2	1.48306e-07	-0.05	0.22794
valine	BTLA	0.2	1.52512e-07	0.1	0.0254871
lactate	C14ORF2	0.19	1.59069e-07	0.11	0.0150464
tyrosine	MAP2K4	-0.19	1.59692e-07	-0.08	0.0843042
isoleucine	TACC1	-0.19	1.66257e-07	0	0.987054
lactate	PPP1CA	-0.19	1.66331e-07	-0.05	0.222391
isoleucine	LAPTM5	-0.19	1.66463e-07	-0.02	0.637597
lactate	RPS27L	0.19	1.67964e-07	0.05	0.264636
tyrosine	PTGS2	-0.19	1.7678e-07	-0.02	0.709953
isoleucine	MLL5	-0.19	1.7879e-07	0.09	0.0464836
tyrosine	REM2	-0.19	1.82631e-07	-0.13	0.00371972
tyrosine	BOLA3	0.19	1.834e-07	-0.06	0.214144
lactate	SAR1B	0.19	1.95393e-07	0.15	0.00084671
valine	PITHD1	0.19	1.98979e-07	0.04	0.413649
leucine	METRNL	-0.19	2.04793e-07	-0.1	0.0341658
isoleucine	DNAJA4	0.19	2.04896e-07	0.03	0.481362
lactate	RPS15A	0.19	2.07504e-07	0.03	0.46734
@3hydroxybutyrateBHBA	ABCA1	0.19	2.10558e-07	0.25	8.53139e-09
isoleucine	FBXW8	0.19	2.14609e-07	-0.04	0.422041
leucine	GRAMD4	-0.19	2.15693e-07	-0.08	0.0588843
lactate	GTF2H5	0.19	2.21704e-07	0.04	0.431395
isoleucine	COX6C	0.19	2.33033e-07	0.02	0.608105
isoleucine	NFYA	-0.19	2.34135e-07	-0.02	0.728021
@3hydroxybutyrateBHBA	OLIG2	-0.19	2.34972e-07	-0.09	0.0391239
lactate	COL17A1	0.19	2.36609e-07	0.07	0.100362
valine	SLC45A3	-0.19	2.41202e-07	-0.05	0.304603
lactate	DPH3	0.19	2.44267e-07	-0.08	0.0596617
isoleucine	CASP9	-0.19	2.48179e-07	-0.08	0.0854228
isoleucine	PISD	-0.19	2.53391e-07	-0.04	0.425107
isoleucine	PTPRE	-0.19	2.65737e-07	-0.06	0.194393
tyrosine	STX3	-0.19	2.74364e-07	-0.11	0.01141
valine	ABCA1	-0.19	2.86837e-07	-0.08	0.0845382
valine	HMGXB4	0.19	2.88323e-07	0.04	0.394968
isoleucine	PAX7	0.19	2.98632e-07	0.02	0.666795
tyrosine	N4BP2L2	-0.19	3.11076e-07	0.06	0.202433
tyrosine	VNN3	-0.19	3.12942e-07	-0.13	0.00426752
isoleucine	KRT86	-0.19	3.2016e-07	-0.08	0.0628419
leucine	SNORD56	0.19	3.23237e-07	-0.01	0.740705
lactate	SHFM1	0.19	3.32227e-07	-0.1	0.0294611
isoleucine	LAT2	-0.19	3.33106e-07	0.08	0.0839561
isoleucine	STRADB	0.19	3.35095e-07	-0.06	0.17309
tyrosine	CELF2	-0.19	3.51706e-07	-0.06	0.154389
isoleucine	PITHD1	0.19	3.52708e-07	0.03	0.492685
isoleucine	SNCA	0.19	3.53065e-07	-0.04	0.371558
isoleucine	SESN3	0.19	3.57881e-07	-0.07	0.108498
isoleucine	ARL4A	0.19	3.58184e-07	-0.11	0.013351
leucine	TCEB2	0.19	3.64604e-07	0.06	0.15688
isoleucine	DCAF12	0.19	3.76291e-07	0.01	0.782901
lactate	HSPE1	0.19	3.82515e-07	0.06	0.209838
lactate	PDCD10	0.19	3.87821e-07	0.12	0.008347
tyrosine	TP53INP1	-0.19	3.87966e-07	-0.02	0.654381
lactate	TMEM126B	0.19	3.97562e-07	0.03	0.46789
histidine	APEX1	0.19	3.98289e-07	0.18	8.72278e-05
isoleucine	KRT1	0.19	4.0961e-07	0.02	0.725974
tyrosine	NOTCH1	-0.19	4.10522e-07	-0.11	0.017943
valine	BPGM	0.19	4.16167e-07	0.1	0.0301512
leucine	TAP1	-0.19	4.4518e-07	-0.05	0.280162
tyrosine	AHSP	0.19	4.46512e-07	0.08	0.0666485
lactate	ATP5L	0.19	4.53412e-07	-0.02	0.649655
histidine	TOP1MT	0.19	4.54327e-07	-0.01	0.817766
tyrosine	GYPE	0.19	4.69611e-07	0.08	0.08593
lactate	OLR1	0.19	4.79816e-07	0.11	0.0181465
tyrosine	PPM1F	-0.19	4.84462e-07	0.04	0.334828
lactate	COMMD8	0.19	4.93955e-07	0.09	0.055178
lactate	UQCRB	0.19	5.0367e-07	0.05	0.261469
isoleucine	SNRPD2	0.19	5.2398e-07	-0.05	0.293799
leucine	IFIT1B	0.19	5.31664e-07	-0.05	0.242025
leucine	HSH2D	-0.19	5.33321e-07	-0.16	0.000351432
isoleucine	TAP1	-0.19	5.44226e-07	-0.01	0.853637
isoleucine	RPL39L	0.19	5.51122e-07	0.05	0.264747
histidine	ABCF2	0.19	5.53752e-07	0.06	0.208529
valine	CA1	0.19	5.5401e-07	-0.04	0.425287
lactate	TOMM7	0.19	5.59187e-07	0.07	0.0965113
glucose	SLC45A3	-0.19	5.68189e-07	-0.04	0.353037
lactate	UQCRH	0.19	5.7979e-07	0.05	0.231868
lactate	SF3B14	0.19	6.14114e-07	-0.05	0.270897
isoleucine	C14ORF2	0.19	6.16151e-07	0	0.988027
lactate	HIGD1A	0.19	6.21003e-07	0.12	0.00858017
valine	RPIA	0.19	6.23291e-07	-0.04	0.32851
leucine	HMGXB4	0.19	6.28555e-07	0.05	0.247429
leucine	GLRX5	0.19	6.38868e-07	-0.02	0.656358
histidine	ITM2C	0.19	6.40098e-07	0.06	0.158717
isoleucine	ATP5J2	0.19	6.44266e-07	-0.05	0.241171
isoleucine	BTF3	0.18	6.67889e-07	0.03	0.497242
isoleucine	LTBR	-0.18	6.80267e-07	-0.11	0.0144182
isoleucine	CPEB2	-0.18	6.81584e-07	-0.06	0.164734
valine	GRAMD4	-0.18	6.81869e-07	-0.04	0.323702
isoleucine	ATP5I	0.18	6.8247e-07	0.02	0.646674
isoleucine	TNFRSF21	-0.18	7.0629e-07	-0.09	0.0529247
tyrosine	HAL	-0.18	7.21277e-07	-0.04	0.364835
isoleucine	TMEM184B	-0.18	7.27004e-07	-0.1	0.0320206
isoleucine	RPS24	0.18	7.3155e-07	0.04	0.433223
tyrosine	RPL12	0.18	7.57714e-07	0.07	0.112572
isoleucine	GTF2H5	0.18	7.9779e-07	-0.01	0.801402
citrate	LRRC26	0.18	8.12247e-07	0.02	0.616035
isoleucine	PNP	0.18	8.07095e-07	-0.06	0.198008
lactate	RIC8A	-0.18	8.19215e-07	-0.05	0.303333
lactate	TMEM165	0.18	8.34246e-07	0.06	0.19825
histidine	FAIM3	0.18	8.36012e-07	0.16	0.000298322
valine	NEU1	-0.18	8.3672e-07	-0.08	0.0939347
lactate	UBL5	0.18	8.41849e-07	0.05	0.225733
lactate	RPL34	0.18	8.4197e-07	0.11	0.0150995
isoleucine	TYROBP	-0.18	8.49037e-07	-0.15	0.00098339
isoleucine	C14ORF45	0.18	8.64008e-07	-0.08	0.0778162
isoleucine	C11ORF1	0.18	8.98467e-07	-0.07	0.143102
leucine	HDC	-0.18	8.99173e-07	-0.23	2.45679e-07
isoleucine	PPM1F	-0.18	9.06148e-07	-0.02	0.722691
glucose	AHSP	0.18	9.12303e-07	0.06	0.177371
linoleate182n6	OLIG2	-0.18	9.365e-07	0.01	0.753947
lactate	RPL26L1	0.18	9.38943e-07	0.06	0.166533
tyrosine	RAB24	-0.18	9.64799e-07	-0.15	0.000806127
lactate	AMDHD2	-0.18	9.67876e-07	0	0.923911
lactate	SEMA4D	-0.18	1.01556e-06	0	0.933821
lactate	SNRPD2	0.18	1.04091e-06	0.01	0.840134
leucine	PITHD1	0.18	1.04976e-06	0.02	0.702918
lactate	ALDH3B1	-0.18	1.05353e-06	-0.05	0.260081
lactate	RPA3	0.18	1.06945e-06	0.02	0.732553
isoleucine	NR4A2	-0.18	1.06956e-06	-0.1	0.0322746
isoleucine	KIAA0247	-0.18	1.07415e-06	0	0.96455
