# Supplementary material for: The Human Blood Metabolome-Transcriptome Interface
Source: PLoS Genet. 2015 Jun 18;11(6):e1005274. doi: 10.1371/journal.pgen.1005274 (PMC4473262; doi:10.1371/journal.pgen.1005274)
Supplement: S3 Table — (XLSX) [file pgen.1005274.s015.xlsx]

## Sheet: Cell-type markers BMTI
mRNA (BMTI included)	Marker Genes (Palmer et al., 2006)	Marker Genes HaemAtlas (Watkins et al., 2009)	Highly expressed cell-specific genes (HECS) db (Shoemaker et al. 2012)
DDIT4	unspecific	unspecific	BronchialEpithelialCells|CD56._NKCells|Lung|Lymphoma_burkitts.Raji.|Ovary|X721_B_lymphoblasts
HDC	unspecific	unspecific	CD34.|Hypothalamus
SLC25A20	unspecific	unspecific	unspecific
SLC45A3	unspecific	unspecific	unspecific
SOCS1	unspecific	unspecific	Lymphoma_burkitts.Raji.|PancreaticIslet|X721_B_lymphoblasts
GATA2	unspecific	unspecific	CD34.|pineal_day|pineal_night|Placenta|Prostate
KLF9	unspecific	unspecific	unspecific
DUSP1	unspecific	unspecific	BDCA4._DentriticCells|CD14._Monocytes|CD33._Myeloid|CD4._Tcells|CD56._NKCells|CD8._Tcells|Lung
C1ORF186	unspecific	unspecific	unspecific
ABCG1	unspecific	Granulocyte-CD66b	Lung
CPA3	unspecific	Megakaryocyte	CD34.
MS4A2	unspecific	unspecific	unspecific
CPT1A	unspecific	unspecific	CD34.
CACNG6	unspecific	Granulocyte-CD66b	unspecific
IRS2	unspecific	unspecific	CD33._Myeloid
GZMB	unspecific	NK-CD56	BDCA4._DentriticCells|CD56._NKCells|WholeBlood
FCER1A	unspecific	Megakaryocyte	BDCA4._DentriticCells|CD14._Monocytes|CD33._Myeloid|CD34.
ENPP3	unspecific	Erythroblast	unspecific
PDK4	unspecific	unspecific	AdrenalCortex|Ovary|PancreaticIslet
METRNL	unspecific	unspecific	unspecific
CXCR4	unspecific	unspecific	AdrenalCortex|Adrenalgland|BDCA4._DentriticCells|Bonemarrow|CD14._Monocytes|CD19._BCells.neg._sel..|CD33._Myeloid|CD34.|CD4._Tcells|CD56._NKCells|CD8._Tcells|Leukemia_promyelocytic.HL.60|Leukemialymphoblastic.MOLT.4.|Lung|Lymphnode|Lymphoma_burkitts.Daudi.|Lymphoma_burkitts.Raji.|OlfactoryBulb|Salivarygland|small_intestine|Thymus|Tonsil|WholeBlood|X721_B_lymphoblasts
NDUFB3	unspecific	unspecific	unspecific
FKBP5	unspecific	unspecific	Adipocyte
FOXO1	unspecific	unspecific	CD19._BCells.neg._sel..|CD4._Tcells|Uterus
MS4A3	unspecific	Granulocyte-CD66b	Bonemarrow|CD34.|Leukemia_chronicMyelogenousK.562
ID2	T	unspecific	CD33._Myeloid|CD56._NKCells|CD8._Tcells|Liver
GYPB	GRANS	Erythroblast	Bonemarrow|CD105._Endothelial|CD71._EarlyErythroid|Fetalliver|Leukemia_chronicMyelogenousK.562
AHSP	unspecific	Erythroblast	Bonemarrow|CD105._Endothelial|CD34.|CD71._EarlyErythroid|Fetalliver|Fetallung
MYO1G	unspecific	unspecific	unspecific
SNORD56	unspecific	unspecific	unspecific
TCEB2	unspecific	unspecific	unspecific
OLIG2	unspecific	Granulocyte-CD66b	Amygdala|Hypothalamus|Thalamus|Wholebrain
SRSF9	unspecific	unspecific	unspecific
ATP5EP2	unspecific	unspecific	unspecific
RNF24	unspecific	Granulocyte-CD66b	CD33._Myeloid|CD34.
DUSP18	unspecific	unspecific	unspecific
CRK	unspecific	Granulocyte-CD66b	unspecific
ABCA1	B	Granulocyte-CD66b	Fetalliver|SmoothMuscle
TNFSF14	unspecific	Granulocyte-CD66b	X721_B_lymphoblasts
CDC42	unspecific	unspecific	Amygdala|CD19._BCells.neg._sel..|CD33._Myeloid|CD56._NKCells|Fetalbrain|Hypothalamus|OccipitalLobe|PrefrontalCortex|Thalamus|WholeBlood|Wholebrain
POLR1D	unspecific	unspecific	unspecific
IDH2	GRANS	unspecific	CD105._Endothelial|CD71._EarlyErythroid|Heart|SkeletalMuscle
AVPI1	unspecific	Erythroblast	unspecific
C20ORF3	unspecific	unspecific	unspecific
S100A8	T	unspecific	BDCA4._DentriticCells|Bonemarrow|BronchialEpithelialCells|CD105._Endothelial|CD14._Monocytes|CD19._BCells.neg._sel..|CD33._Myeloid|CD34.|CD71._EarlyErythroid|Fetalliver|Fetallung|Lung|Lymphnode|Ovary|Pancreas|PancreaticIslet|Placenta|retina|SkeletalMuscle|Skin|Spinalcord|Thymus|Tongue|Tonsil|Trachea|WholeBlood
DENND3	unspecific	Granulocyte-CD66b	CD33._Myeloid
FBL	unspecific	unspecific	unspecific
P2RX7	unspecific	Monocyte-CD14	unspecific
FCGR2A	unspecific	Granulocyte-CD66b	CD14._Monocytes|CD33._Myeloid|WholeBlood
RASD1	unspecific	Erythroblast	unspecific
SOD2	GRANS	Granulocyte-CD66b	CD14._Monocytes|CD33._Myeloid|Fetallung|PancreaticIslet|SmoothMuscle|WholeBlood
CA1	unspecific	Erythroblast	Bonemarrow|CD105._Endothelial|CD34.|CD71._EarlyErythroid|colon
RPIA	unspecific	unspecific	Bonemarrow|CD105._Endothelial|CD19._BCells.neg._sel..|CD33._Myeloid|CD34.|CD56._NKCells|CD71._EarlyErythroid|Leukemia_promyelocytic.HL.60|Lymphoma_burkitts.Daudi.|Placenta|Thymus|X721_B_lymphoblasts
MME	GRANS	Granulocyte-CD66b	Adipocyte|Lymphoma_burkitts.Daudi.|OlfactoryBulb|Prostate|small_intestine|SmoothMuscle|WholeBlood
AUTS2	unspecific	unspecific	Amygdala|BDCA4._DentriticCells|CD56._NKCells|Fetalbrain|Trachea|X721_B_lymphoblasts
IL17RA	unspecific	Granulocyte-CD66b	CD33._Myeloid
BPGM	unspecific	unspecific	Bonemarrow|CD71._EarlyErythroid|Fetalliver|Placenta
ECHDC3	unspecific	unspecific	Heart|Kidney|Liver
RNF144B	unspecific	unspecific	unspecific
GYPE	unspecific	Erythroblast	CD105._Endothelial|CD71._EarlyErythroid
REXO2	unspecific	Erythroblast	CD105._Endothelial|CD34.|CD71._EarlyErythroid|SmoothMuscle
PFDN5	unspecific	unspecific	unspecific
FECH	unspecific	Erythroblast	Bonemarrow|CD105._Endothelial|CD71._EarlyErythroid|Fetalliver
FAM46C	unspecific	unspecific	BDCA4._DentriticCells|Bonemarrow|CD19._BCells.neg._sel..|CD56._NKCells|CD71._EarlyErythroid|Fetalliver|Testis|TestisGermCell|TestisIntersitial|TestisLeydigCell|TestisSeminiferousTubule
ATP5J2	unspecific	unspecific	unspecific
GLRX5	unspecific	Erythroblast	CD105._Endothelial|CD71._EarlyErythroid
MYO1F	unspecific	Granulocyte-CD66b	BDCA4._DentriticCells|Bonemarrow|CD14._Monocytes|CD33._Myeloid|CD4._Tcells|CD56._NKCells|CD8._Tcells|WholeBlood
BCL6	GRANS	Granulocyte-CD66b	CD14._Monocytes|CD33._Myeloid|Lymphoma_burkitts.Raji.|SkeletalMuscle|WholeBlood
EPAS1	unspecific	unspecific	Fetallung|Lung|Placenta
LRRC26	unspecific	unspecific	unspecific
FCGR1B	unspecific	unspecific	CD14._Monocytes|CD33._Myeloid|WholeBlood
ZMAT2	unspecific	unspecific	unspecific
ATP5J	unspecific	unspecific	unspecific
ATP5H	unspecific	unspecific	unspecific
RPL21	LYMPHS	unspecific	unspecific
COX7A2	unspecific	unspecific	unspecific
HMGXB4	unspecific	unspecific	unspecific
MMP8	unspecific	Granulocyte-CD66b	Bonemarrow
RPL26	unspecific	unspecific	unspecific
ITLN1	unspecific	unspecific	unspecific
PRSS33	unspecific	Granulocyte-CD66b	unspecific
PDZK1	unspecific	unspecific	Fetalliver|Kidney
RAB2B	GRANS	unspecific	unspecific
CCNA1	unspecific	unspecific	Testis|TestisGermCell|TestisIntersitial|TestisLeydigCell|TestisSeminiferousTubule
ATP5L	unspecific	unspecific	unspecific
KRT1	unspecific	unspecific	Bonemarrow|CD71._EarlyErythroid|Skin|Thymus|Tongue
ATP6V0B	GRANS	unspecific	WholeBlood
PNP	unspecific	unspecific	Bonemarrow|CD105._Endothelial|CD33._Myeloid|CD34.|CD71._EarlyErythroid|Kidney|Leukemia_promyelocytic.HL.60|Lymphoma_burkitts.Daudi.|Placenta|X721_B_lymphoblasts
PSENEN	unspecific	unspecific	BDCA4._DentriticCells|Testis|WholeBlood
PLIN2	unspecific	Erythroblast	Adipocyte|CD105._Endothelial|Fetallung|Liver|Lung|Ovary|PancreaticIslet|Placenta|small_intestine|SmoothMuscle
CUTA	unspecific	unspecific	unspecific
MRPS18C	unspecific	unspecific	unspecific
DARS	unspecific	unspecific	Colorectaladenocarcinoma|Lymphoma_burkitts.Raji.|Thyroid
TMOD1	GRANS	Erythroblast	CD71._EarlyErythroid|Heart|Ovary|PancreaticIslet|UterusCorpus
IFIT2	GRANS	Granulocyte-CD66b	WholeBlood
SIAH2	GRANS	unspecific	CD71._EarlyErythroid
SNORD46	unspecific	Erythroblast	unspecific
PTRH2	unspecific	unspecific	unspecific
RIOK3	unspecific	unspecific	BDCA4._DentriticCells|CD19._BCells.neg._sel..|CD33._Myeloid|CD56._NKCells|CD71._EarlyErythroid|TestisGermCell|TestisIntersitial|X721_B_lymphoblasts
SAMD9L	unspecific	unspecific	unspecific
CEBPD	unspecific	unspecific	CD14._Monocytes|CD33._Myeloid|Lung|WholeBlood
GLUL	GRANS	unspecific	Adipocyte|PrefrontalCortex
ALPL	GRANS	Granulocyte-CD66b	WholeBlood
GRAMD4	unspecific	unspecific	unspecific
OLIG1	GRANS	unspecific	unspecific
UBE2F	unspecific	unspecific	unspecific
RPL12	unspecific	unspecific	unspecific
SLC19A1	LYMPHS	Granulocyte-CD66b	CD14._Monocytes|CD33._Myeloid|CD34.|Liver|WholeBlood
HSH2D	unspecific	Granulocyte-CD66b	unspecific
IFNAR1	unspecific	Granulocyte-CD66b	unspecific
MBOAT7	unspecific	Granulocyte-CD66b	WholeBlood
RPL11	LYMPHS	unspecific	unspecific
ATM	unspecific	unspecific	CD19._BCells.neg._sel..|CD33._Myeloid|CD4._Tcells|CD56._NKCells|CD8._Tcells|Lymphnode|X721_B_lymphoblasts
ERH	unspecific	unspecific	unspecific
RERE	unspecific	unspecific	unspecific
IFIT1B	unspecific	unspecific	unspecific
AQP9	GRANS	Granulocyte-CD66b	CD14._Monocytes|CD33._Myeloid|WholeBlood
HERC5	unspecific	Granulocyte-CD66b	TestisGermCell|TestisIntersitial|TestisSeminiferousTubule
AKR1C3	unspecific	NK-CD56	Adipocyte|BronchialEpithelialCells|CD105._Endothelial|CD34.|CD56._NKCells|CD71._EarlyErythroid|colon|Kidney|Liver|Lung|Pancreas|PancreaticIslet|small_intestine|SmoothMuscle|Thymus|Trachea
RPS27	unspecific	unspecific	unspecific
SLPI	GRANS	Granulocyte-CD66b	AtrioventricularNode|Bonemarrow|BronchialEpithelialCells|Fetallung|Lung|Pituitary|retina|Salivarygland|SuperiorCervicalGanglion|Thymus|Tongue|Trachea|TrigeminalGanglion
HDGF	GRANS	unspecific	CD71._EarlyErythroid
C19ORF59	unspecific	unspecific	unspecific
CHPT1	unspecific	unspecific	unspecific
GPR146	unspecific	unspecific	unspecific
TRIM10	unspecific	Erythroblast	Bonemarrow|CD105._Endothelial|CD71._EarlyErythroid|Fetalliver
ATP5I	unspecific	unspecific	unspecific
ROPN1L	unspecific	Granulocyte-CD66b	unspecific
FOS	unspecific	unspecific	BDCA4._DentriticCells|CD14._Monocytes|CD33._Myeloid|CD34.|Lung|Thyroid
FFAR2	unspecific	Granulocyte-CD66b	WholeBlood
CEACAM1	unspecific	Granulocyte-CD66b	Bonemarrow|colon|Pancreas
MAN2A2	unspecific	unspecific	unspecific
TNFSF13B	unspecific	unspecific	unspecific
C17ORF39	unspecific	unspecific	unspecific
SYN2	unspecific	Granulocyte-CD66b	Amygdala|OccipitalLobe|Wholebrain
NEU1	unspecific	unspecific	unspecific
PARP9	unspecific	Granulocyte-CD66b	unspecific
TRAK2	unspecific	unspecific	CD105._Endothelial|CD71._EarlyErythroid|Fetalliver|retina|Spinalcord
CD300A	unspecific	unspecific	BDCA4._DentriticCells|CD14._Monocytes|CD33._Myeloid|CD4._Tcells|CD56._NKCells|CD8._Tcells|WholeBlood|X721_B_lymphoblasts
SLC45A4	unspecific	unspecific	unspecific
RPS24	LYMPHS	unspecific	unspecific
HIST2H2AC	unspecific	Granulocyte-CD66b	unspecific
TMEM203	unspecific	unspecific	unspecific
IFIT3	B	Granulocyte-CD66b	WholeBlood|X721_B_lymphoblasts
ACADVL	unspecific	unspecific	unspecific
RPL41	unspecific	unspecific	unspecific
MXD1	unspecific	Granulocyte-CD66b	WholeBlood
IRF8	B	B-CD19	BDCA4._DentriticCells|CD14._Monocytes|CD19._BCells.neg._sel..|CD33._Myeloid|CD34.|CD56._NKCells|Leukemia_promyelocytic.HL.60|Lymphnode|Lymphoma_burkitts.Daudi.|Lymphoma_burkitts.Raji.|Tonsil|WholeBlood|X721_B_lymphoblasts
AES	unspecific	unspecific	unspecific
PRF1	CD8	NK-CD56	Bonemarrow|CD4._Tcells|CD56._NKCells|CD8._Tcells|Colorectaladenocarcinoma|Lung|WholeBlood
BTN3A1	unspecific	unspecific	CD4._Tcells|CD56._NKCells|CD8._Tcells|WholeBlood
MAPK3	unspecific	Granulocyte-CD66b	unspecific
AGPAT4	unspecific	unspecific	unspecific
COX7C	unspecific	unspecific	unspecific
UQCRQ	unspecific	unspecific	unspecific
C2ORF88	unspecific	Megakaryocyte	unspecific
CTNNAL1	unspecific	unspecific	AdrenalCortex|BronchialEpithelialCells|CD105._Endothelial|CD71._EarlyErythroid|Colorectaladenocarcinoma|Leukemialymphoblastic.MOLT.4.|OlfactoryBulb|TestisGermCell|Thyroid|X721_B_lymphoblasts
DCAF12	unspecific	unspecific	unspecific
PLEKHG3	GRANS	unspecific	CD56._NKCells|WholeBlood
TEX101	unspecific	unspecific	unspecific
RPL31	LYMPHS	unspecific	unspecific
TXNDC17	unspecific	unspecific	unspecific
TOMM7	unspecific	unspecific	unspecific
TXN	unspecific	unspecific	BronchialEpithelialCells|CardiacMyocytes|Leukemia_promyelocytic.HL.60|SmoothMuscle|Tongue
BBS4	unspecific	unspecific	unspecific
MAX	unspecific	Granulocyte-CD66b	WholeBlood
KCNJ15	unspecific	Granulocyte-CD66b	Kidney|Thyroid|WholeBlood
PRSS3	unspecific	unspecific	BronchialEpithelialCells|CerebellumPeduncles|colon|Pancreas|PancreaticIslet|small_intestine
SELK	unspecific	unspecific	unspecific
KCNJ2	GRANS	Granulocyte-CD66b	WholeBlood
WDR75	unspecific	unspecific	unspecific
PPAPDC2	unspecific	unspecific	unspecific
C14ORF2	unspecific	unspecific	unspecific
C14ORF135	unspecific	unspecific	unspecific
RPL39L	unspecific	unspecific	Lymphoma_burkitts.Daudi.|Testis|TestisGermCell|TestisIntersitial|TestisLeydigCell|TestisSeminiferousTubule
SNORD16	unspecific	unspecific	unspecific
MX2	GRANS	Granulocyte-CD66b	BDCA4._DentriticCells|CD14._Monocytes|CD19._BCells.neg._sel..|CD33._Myeloid|CD4._Tcells|CD56._NKCells|CD8._Tcells|Leukemialymphoblastic.MOLT.4.|Lymphnode|Thymus|Tonsil|WholeBlood|X721_B_lymphoblasts
S1PR5	unspecific	NK-CD56	CD56._NKCells
ZBTB16	unspecific	NK-CD56	Lung|PrefrontalCortex
SNCA	GRANS	Megakaryocyte	Amygdala|Bonemarrow|BronchialEpithelialCells|Caudatenucleus|CD105._Endothelial|CD71._EarlyErythroid|Cerebellum|CerebellumPeduncles|CingulateCortex|Fetalbrain|Fetalliver|GlobusPallidus|Hypothalamus|MedullaOblongata|OccipitalLobe|OlfactoryBulb|ParietalLobe|Pons|PrefrontalCortex|SubthalamicNucleus|TemporalLobe|Wholebrain
GADD45A	unspecific	unspecific	BronchialEpithelialCells|CD71._EarlyErythroid|Leukemia_chronicMyelogenousK.562
UPP1	T	unspecific	BronchialEpithelialCells|CD14._Monocytes|CD33._Myeloid|CD4._Tcells|Lung|Placenta
SEMA4D	T	Granulocyte-CD66b	BDCA4._DentriticCells|CD14._Monocytes|CD33._Myeloid|CD34.|CD4._Tcells|CD56._NKCells|CD8._Tcells|Leukemialymphoblastic.MOLT.4.|Lymphnode|Thymus|WholeBlood|X721_B_lymphoblasts
HEMGN	unspecific	unspecific	unspecific
HMOX1	unspecific	Monocyte-CD14	CD105._Endothelial|CD14._Monocytes|CD56._NKCells|Heart|WholeBlood
RAB11FIP1	unspecific	Granulocyte-CD66b	BDCA4._DentriticCells|CD14._Monocytes|CD33._Myeloid|CD56._NKCells|colon|Fetallung|Leukemia_chronicMyelogenousK.562|Lung|PancreaticIslet|Placenta|small_intestine|WholeBlood
PDE5A	unspecific	Megakaryocyte	unspecific
PITHD1	unspecific	unspecific	unspecific
AGFG1	unspecific	unspecific	CD33._Myeloid
NR4A2	T	unspecific	AdrenalCortex|CD33._Myeloid|OlfactoryBulb|Trachea
BOLA3	unspecific	unspecific	unspecific
GMPR	GRANS	unspecific	Bonemarrow|CD71._EarlyErythroid|Heart|Prostate|TestisGermCell
MYL4	unspecific	Erythroblast	Bonemarrow|CD105._Endothelial|CD71._EarlyErythroid|Fetalliver|FetalThyroid|Heart|Leukemia_chronicMyelogenousK.562|pineal_day|pineal_night|WholeBlood
COMMD6	unspecific	unspecific	unspecific
LTF	unspecific	Granulocyte-CD66b	Bonemarrow|Fetallung|Lung|Prostate|Salivarygland|Thymus|Tonsil|Trachea|WholeBlood
MRPL21	unspecific	unspecific	unspecific
RPL30	unspecific	unspecific	unspecific
SH2D1B	unspecific	NK-CD56	unspecific
IFI44L	unspecific	unspecific	BDCA4._DentriticCells|CD33._Myeloid|Lymphoma_burkitts.Daudi.|Tonsil|X721_B_lymphoblasts
ARHGAP25	unspecific	Granulocyte-CD66b	BDCA4._DentriticCells|CD14._Monocytes|CD19._BCells.neg._sel..|CD33._Myeloid|CD4._Tcells|CD56._NKCells|CD8._Tcells|Lymphnode|Tonsil|WholeBlood
MYL6	unspecific	unspecific	unspecific
TNFRSF21	unspecific	unspecific	BDCA4._DentriticCells|BronchialEpithelialCells|PancreaticIslet|SmoothMuscle|Spinalcord
TIMM23	unspecific	unspecific	unspecific
CMTM3	unspecific	unspecific	unspecific
PISD	unspecific	unspecific	WholeBlood
HEMK1	unspecific	unspecific	unspecific
TMEM140	unspecific	Granulocyte-CD66b	Placenta|WholeBlood
SESN3	unspecific	unspecific	unspecific
TMEM86B	unspecific	unspecific	unspecific
CXCR5	unspecific	B-CD19	CD19._BCells.neg._sel..
NDUFA4	unspecific	unspecific	unspecific
STX3	unspecific	Granulocyte-CD66b	CD33._Myeloid|WholeBlood
NUP160	unspecific	unspecific	unspecific
FAM46A	unspecific	unspecific	AdrenalCortex|Bonemarrow|CD33._Myeloid|CD34.|CD56._NKCells|Lung|Ovary|PancreaticIslet|pineal_day|pineal_night|Pituitary|Placenta|Prostate|Salivarygland|Uterus
ZNF30	unspecific	unspecific	unspecific
LIMK2	GRANS	Granulocyte-CD66b	BronchialEpithelialCells|Placenta|WholeBlood
MCCC1	unspecific	unspecific	unspecific
STAT4	T	unspecific	CD4._Tcells|CD56._NKCells|CD8._Tcells|TestisIntersitial|WholeBlood
HAVCR2	unspecific	unspecific	unspecific
LAT2	unspecific	unspecific	BDCA4._DentriticCells|Bonemarrow|CD14._Monocytes|CD19._BCells.neg._sel..|CD33._Myeloid|CD34.|CD56._NKCells|Lymphoma_burkitts.Raji.|Tonsil|WholeBlood|X721_B_lymphoblasts
TNFSF13	unspecific	Monocyte-CD14	BDCA4._DentriticCells|CD14._Monocytes|CD33._Myeloid|Lung|WholeBlood
STRADB	unspecific	Erythroblast	unspecific
ATG16L2	unspecific	Granulocyte-CD66b	unspecific
DDX59	unspecific	unspecific	unspecific
TLR2	unspecific	unspecific	BDCA4._DentriticCells|CD14._Monocytes|CD33._Myeloid|WholeBlood
ZDHHC18	GRANS	Granulocyte-CD66b	WholeBlood
CDKL1	unspecific	unspecific	unspecific
VAMP5	unspecific	unspecific	CD14._Monocytes|Heart|Lung
ZC3HAV1	unspecific	unspecific	BDCA4._DentriticCells|CD105._Endothelial|CD19._BCells.neg._sel..|CD33._Myeloid|CD34.|CD4._Tcells|CD56._NKCells|CD71._EarlyErythroid|CD8._Tcells|WholeBlood|X721_B_lymphoblasts
KIAA1147	unspecific	unspecific	unspecific
RPL35A	unspecific	unspecific	unspecific
RBX1	unspecific	unspecific	unspecific
DBI	unspecific	unspecific	unspecific
PRIC285	unspecific	unspecific	unspecific
PFKFB4	unspecific	Granulocyte-CD66b	unspecific
ADIPOR1	GRANS	Granulocyte-CD66b	unspecific
RPL7	unspecific	unspecific	unspecific
RPS21	LYMPHS	unspecific	BDCA4._DentriticCells|CD105._Endothelial|CD19._BCells.neg._sel..|CD33._Myeloid|CD34.|CD4._Tcells|CD56._NKCells|CD8._Tcells|Leukemia_promyelocytic.HL.60|Lymphoma_burkitts.Daudi.|Lymphoma_burkitts.Raji.
TMEM158	unspecific	unspecific	Amygdala|Caudatenucleus|Fetalbrain|Hypothalamus|Leukemia_chronicMyelogenousK.562|MedullaOblongata|Pons|Prostate|Uterus|UterusCorpus|Wholebrain
C17ORF61	unspecific	unspecific	unspecific
MAPRE2	unspecific	unspecific	Amygdala|CD56._NKCells|Cerebellum|CerebellumPeduncles|CingulateCortex|GlobusPallidus|Hypothalamus|MedullaOblongata|OccipitalLobe|ParietalLobe|pineal_day|pineal_night|PrefrontalCortex|SubthalamicNucleus|Thalamus|Wholebrain
XPO6	GRANS	Granulocyte-CD66b	CD19._BCells.neg._sel..|CD4._Tcells|WholeBlood
NFKBIA	unspecific	unspecific	CD33._Myeloid|Lung
TACC1	unspecific	unspecific	unspecific
NLRP12	unspecific	Granulocyte-CD66b	unspecific
TRPM6	unspecific	Granulocyte-CD66b	unspecific
LIPG	unspecific	unspecific	BronchialEpithelialCells|FetalThyroid|Placenta|SmoothMuscle|Thyroid
MRPL14	unspecific	unspecific	unspecific
GUK1	GRANS	unspecific	unspecific
SLC14A1	unspecific	unspecific	CD71._EarlyErythroid
FIGNL2	unspecific	unspecific	unspecific
LOC284023	unspecific	unspecific	unspecific
SMAP2	unspecific	Granulocyte-CD66b	unspecific
ASPRV1	unspecific	Granulocyte-CD66b	unspecific
RBM38	unspecific	unspecific	Bonemarrow|CD105._Endothelial|CD19._BCells.neg._sel..|CD4._Tcells|CD56._NKCells|CD71._EarlyErythroid|Lymphoma_burkitts.Raji.
ANKRD9	unspecific	unspecific	unspecific
NDUFS4	unspecific	unspecific	unspecific
ITK	T	unspecific	CD4._Tcells|CD56._NKCells|CD8._Tcells|Leukemialymphoblastic.MOLT.4.|Thymus|WholeBlood
IGFBP1	unspecific	unspecific	Fetalliver|Fetallung|Liver|Ovary|Placenta
ETS1	unspecific	unspecific	unspecific
TAP1	GRANS	unspecific	BDCA4._DentriticCells|CD4._Tcells|CD56._NKCells|CD8._Tcells|X721_B_lymphoblasts
OASL	unspecific	Granulocyte-CD66b	unspecific
BEST1	unspecific	Granulocyte-CD66b	retina
HAGH	unspecific	Erythroblast	CD71._EarlyErythroid
NOTCH1	unspecific	Granulocyte-CD66b	Leukemialymphoblastic.MOLT.4.|WholeBlood
PPM1A	GRANS	unspecific	unspecific
MMP25	unspecific	Granulocyte-CD66b	unspecific
GPR56	CD8	NK-CD56	CD56._NKCells|Placenta|Thyroid
BTLA	B	B-CD19	unspecific
MAP2K4	unspecific	Granulocyte-CD66b	Amygdala|PrefrontalCortex
RGS10	T	unspecific	BDCA4._DentriticCells|CD14._Monocytes|CD4._Tcells|CD71._EarlyErythroid|CD8._Tcells|Leukemia_chronicMyelogenousK.562|Lymphoma_burkitts.Raji.|Thymus|WholeBlood|X721_B_lymphoblasts
PARP14	B	unspecific	unspecific
UFC1	unspecific	unspecific	unspecific
BBS2	unspecific	unspecific	unspecific
PPP1CA	unspecific	unspecific	CD56._NKCells|X721_B_lymphoblasts
LAPTM5	unspecific	unspecific	BDCA4._DentriticCells|Bonemarrow|CD105._Endothelial|CD14._Monocytes|CD19._BCells.neg._sel..|CD33._Myeloid|CD34.|CD4._Tcells|CD56._NKCells|CD8._Tcells|Fetallung|Heart|Lung|Lymphnode|Lymphoma_burkitts.Daudi.|Lymphoma_burkitts.Raji.|Placenta|Thymus|Tonsil|WholeBlood|X721_B_lymphoblasts
RPS27L	unspecific	unspecific	unspecific
TMUB2	unspecific	Granulocyte-CD66b	unspecific
ANKRD22	unspecific	Granulocyte-CD66b	unspecific
RRAS	unspecific	Monocyte-CD14	Adipocyte|BronchialEpithelialCells|CardiacMyocytes|Heart|Lung|Prostate|SmoothMuscle|Uterus
FNBP4	unspecific	unspecific	CD19._BCells.neg._sel..|CD4._Tcells|CD8._Tcells
HCK	unspecific	Granulocyte-CD66b	BDCA4._DentriticCells|Bonemarrow|CD14._Monocytes|CD19._BCells.neg._sel..|CD33._Myeloid|CD56._NKCells|Lung|WholeBlood
CABIN1	unspecific	Granulocyte-CD66b	unspecific
GPER	unspecific	unspecific	Liver|Lung
PTGS2	unspecific	Granulocyte-CD66b	BronchialEpithelialCells|CD14._Monocytes|CD33._Myeloid|PancreaticIslet|SmoothMuscle|WholeBlood
SNX25	unspecific	B-CD19	unspecific
OPTN	T	unspecific	Amygdala|Fetalbrain|Hypothalamus|PrefrontalCortex|SkeletalMuscle|Spinalcord
MLL5	unspecific	unspecific	unspecific
SERPING1	GRANS	unspecific	Adipocyte|Fetallung|Liver|Lung|Ovary|PancreaticIslet|retina|Uterus
PIK3R2	unspecific	Erythroblast	unspecific
SYTL3	unspecific	unspecific	unspecific
REM2	unspecific	Granulocyte-CD66b	unspecific
C11ORF10	unspecific	unspecific	unspecific
DUSP5	unspecific	unspecific	AdrenalCortex|BDCA4._DentriticCells|BronchialEpithelialCells|CD56._NKCells|Cerebellum|Colorectaladenocarcinoma|Lymphoma_burkitts.Raji.|pineal_day|pineal_night|Placenta|Trachea|X721_B_lymphoblasts
CASP4	unspecific	unspecific	CD14._Monocytes|CD19._BCells.neg._sel..|CD33._Myeloid|CD56._NKCells|WholeBlood
CAV2	unspecific	Megakaryocyte	Adipocyte|BronchialEpithelialCells|CardiacMyocytes|Fetallung|FetalThyroid|Lung|OlfactoryBulb|Placenta|small_intestine|SmoothMuscle|Thyroid|Uterus
FBXO7	unspecific	Erythroblast	CD71._EarlyErythroid
SAR1B	unspecific	unspecific	small_intestine
CCDC85C	unspecific	unspecific	unspecific
ZNF621	unspecific	unspecific	unspecific
SNTB1	unspecific	unspecific	unspecific
EPSTI1	unspecific	unspecific	unspecific
PLEK2	GRANS	Erythroblast	BronchialEpithelialCells|CD71._EarlyErythroid
DNAJA4	unspecific	Erythroblast	unspecific
RPS15A	unspecific	unspecific	unspecific
FBXW8	unspecific	unspecific	unspecific
SLIRP	unspecific	unspecific	unspecific
CDKN2D	unspecific	Granulocyte-CD66b	BDCA4._DentriticCells|CD71._EarlyErythroid
PDE3B	unspecific	unspecific	unspecific
DPCD	unspecific	Erythroblast	unspecific
GTF2H5	unspecific	unspecific	unspecific
ZNF831	unspecific	unspecific	unspecific
RPL36	unspecific	unspecific	Lymphoma_burkitts.Raji.
DPEP2	unspecific	Granulocyte-CD66b	BDCA4._DentriticCells|CD14._Monocytes|CD19._BCells.neg._sel..|CD33._Myeloid|CD4._Tcells|CD56._NKCells|CD8._Tcells|WholeBlood
COX6C	LYMPHS	unspecific	unspecific
SLC7A5	unspecific	unspecific	BDCA4._DentriticCells|BronchialEpithelialCells|CD71._EarlyErythroid|Colorectaladenocarcinoma|Leukemia_chronicMyelogenousK.562|Lymphoma_burkitts.Raji.|pineal_day|pineal_night|Placenta|PrefrontalCortex|retina|TestisGermCell|X721_B_lymphoblasts
NFYA	unspecific	unspecific	CardiacMyocytes
RPL9	unspecific	unspecific	unspecific
COL17A1	unspecific	unspecific	BronchialEpithelialCells
CSDAP1	unspecific	unspecific	unspecific
C1RL	unspecific	Granulocyte-CD66b	unspecific
DPH3	unspecific	unspecific	unspecific
CASP9	unspecific	unspecific	AdrenalCortex
SPAG7	unspecific	unspecific	unspecific
TFF3	unspecific	Granulocyte-CD66b	colon|FetalThyroid|Lung|Pancreas|small_intestine|Thyroid|Trachea
GHRL	unspecific	Granulocyte-CD66b	unspecific
GIMAP7	unspecific	unspecific	unspecific
PTPRE	unspecific	unspecific	BDCA4._DentriticCells|CD14._Monocytes|CD33._Myeloid|CD34.|CD56._NKCells|WholeBlood|X721_B_lymphoblasts
PBX1	unspecific	Megakaryocyte	Amygdala|Fetalbrain|pineal_day|pineal_night|PrefrontalCortex|Prostate|Thyroid|Uterus
VAMP8	unspecific	unspecific	BDCA4._DentriticCells|BronchialEpithelialCells|CD14._Monocytes|CD19._BCells.neg._sel..|CD33._Myeloid|CD34.|CD4._Tcells|CD56._NKCells|CD8._Tcells|Leukemia_promyelocytic.HL.60|Lung|Placenta|WholeBlood|X721_B_lymphoblasts
SLC15A4	GRANS	Granulocyte-CD66b	unspecific
LIN7A	unspecific	Granulocyte-CD66b	unspecific
NCOA6	unspecific	unspecific	CD56._NKCells
DARC	unspecific	unspecific	Appendix|CD71._EarlyErythroid|Heart|Lung|Lymphnode|Ovary|Uterus
OLR1	unspecific	Granulocyte-CD66b	unspecific
DEF8	unspecific	Granulocyte-CD66b	CD19._BCells.neg._sel..|SmoothMuscle
PAX7	unspecific	unspecific	unspecific
ADAM8	unspecific	Granulocyte-CD66b	CD14._Monocytes|CD19._BCells.neg._sel..|CD33._Myeloid|CD56._NKCells|WholeBlood
MTA1	unspecific	unspecific	Lymphoma_burkitts.Raji.
PHF12	unspecific	unspecific	unspecific
RPL26L1	unspecific	unspecific	unspecific
N4BP2L2	unspecific	Granulocyte-CD66b	CD33._Myeloid|CD4._Tcells|CD8._Tcells
VNN3	unspecific	unspecific	unspecific
LILRA5	unspecific	unspecific	CD14._Monocytes|CD33._Myeloid|WholeBlood
KRT86	unspecific	unspecific	unspecific
PPP1R3B	unspecific	Granulocyte-CD66b	unspecific
TP53INP1	unspecific	unspecific	unspecific
OPRL1	unspecific	unspecific	unspecific
HIST1H2BD	unspecific	Granulocyte-CD66b	Colorectaladenocarcinoma|FetalThyroid|Leukemia_chronicMyelogenousK.562|Prostate
SHFM1	T	unspecific	unspecific
MAPK14	unspecific	Granulocyte-CD66b	BDCA4._DentriticCells|CD14._Monocytes|CD33._Myeloid|CD34.|CD56._NKCells|WholeBlood
ATG7	unspecific	unspecific	unspecific
NAPSB	B	B-CD19	unspecific
ZNF585A	unspecific	unspecific	unspecific
CELF2	unspecific	unspecific	CD14._Monocytes|CD19._BCells.neg._sel..|CD33._Myeloid|CD34.|CD4._Tcells|CD56._NKCells|CD8._Tcells|Fetalbrain|PrefrontalCortex|WholeBlood
KANK2	unspecific	Erythroblast	Adipocyte|CD71._EarlyErythroid|colon|Fetallung|Lung|retina|small_intestine|Uterus
SELENBP1	GRANS	Erythroblast	Adipocyte|Bonemarrow|CD105._Endothelial|CD71._EarlyErythroid|colon|Fetalliver|Fetallung|FetalThyroid|Heart|Kidney|Liver|Lung|retina|Thyroid|Trachea
LHFPL2	B	unspecific	unspecific
ARL4A	unspecific	Erythroblast	CD19._BCells.neg._sel..|CD33._Myeloid|CD71._EarlyErythroid|Leukemia_chronicMyelogenousK.562|Testis|TestisGermCell|TestisIntersitial|TestisLeydigCell|TestisSeminiferousTubule
TPD52L2	unspecific	unspecific	unspecific
HBQ1	unspecific	Erythroblast	CD71._EarlyErythroid
CACNA1I	unspecific	unspecific	unspecific
IL18R1	T	unspecific	BDCA4._DentriticCells|CD56._NKCells
NCF4	B	Granulocyte-CD66b	BDCA4._DentriticCells|Bonemarrow|CD14._Monocytes|CD19._BCells.neg._sel..|CD33._Myeloid|WholeBlood|X721_B_lymphoblasts
DUSP2	T	unspecific	BDCA4._DentriticCells|CD33._Myeloid|CD4._Tcells|CD56._NKCells|CD8._Tcells|Leukemia_promyelocytic.HL.60|Lymphoma_burkitts.Raji.|X721_B_lymphoblasts
MARCH8	unspecific	unspecific	unspecific
MX1	unspecific	unspecific	BDCA4._DentriticCells|CD14._Monocytes|CD19._BCells.neg._sel..|Lung|Thymus|Tonsil|X721_B_lymphoblasts
FCAR	unspecific	unspecific	Bonemarrow|CD33._Myeloid
PIP4K2A	unspecific	unspecific	BDCA4._DentriticCells|Caudatenucleus|CD4._Tcells|CD56._NKCells|CD71._EarlyErythroid|CD8._Tcells|Hypothalamus|MedullaOblongata|OccipitalLobe|ParietalLobe|PrefrontalCortex|retina|Spinalcord|Thalamus
SLC6A9	unspecific	Erythroblast	CD71._EarlyErythroid
HSPE1	unspecific	unspecific	unspecific
HLA-DMB	B	unspecific	BDCA4._DentriticCells|CD14._Monocytes|CD19._BCells.neg._sel..|CD33._Myeloid
PDCD10	unspecific	unspecific	unspecific
TP53I13	unspecific	unspecific	unspecific
CISD2	unspecific	unspecific	unspecific
ABCC13	unspecific	unspecific	unspecific
FLJ13224	unspecific	unspecific	unspecific
PIPSL	unspecific	unspecific	unspecific
TCN1	unspecific	Granulocyte-CD66b	Bonemarrow|PancreaticIslet|Salivarygland|Trachea
TMEM126B	unspecific	unspecific	unspecific
C11ORF1	unspecific	unspecific	unspecific
APEX1	unspecific	unspecific	unspecific
DDX1	unspecific	unspecific	unspecific
PSME2	unspecific	unspecific	X721_B_lymphoblasts
PDE4D	T	unspecific	pineal_day|pineal_night
NDUFB2	unspecific	unspecific	unspecific
CXCL10	unspecific	Monocyte-CD14	Fetalbrain|Lymphoma_burkitts.Daudi.
CGGBP1	unspecific	unspecific	unspecific
IGF2BP2	unspecific	unspecific	Adipocyte|BronchialEpithelialCells|CardiacMyocytes|CD71._EarlyErythroid|Colorectaladenocarcinoma|Fetallung|Pancreas|Placenta|SmoothMuscle
MSI2	unspecific	unspecific	unspecific
FAR2	unspecific	unspecific	unspecific
MKRN1	GRANS	unspecific	Bonemarrow|CD71._EarlyErythroid
TOP1MT	unspecific	unspecific	unspecific
LINGO2	unspecific	NK-CD56	unspecific
UQCR10	unspecific	unspecific	unspecific
KLHL3	unspecific	unspecific	Cerebellum|CerebellumPeduncles|pineal_night
PRPF4	unspecific	unspecific	CD34.|X721_B_lymphoblasts
IFITM2	GRANS	Granulocyte-CD66b	WholeBlood
FAM100B	unspecific	unspecific	unspecific
POLR1C	unspecific	unspecific	CD34.
NR2C1	unspecific	unspecific	unspecific
HBP1	unspecific	Granulocyte-CD66b	unspecific
SND1-IT1	unspecific	unspecific	unspecific
PPM1F	GRANS	unspecific	CD14._Monocytes|CD33._Myeloid
COMMD8	unspecific	unspecific	unspecific
PHC2	unspecific	Granulocyte-CD66b	unspecific
IL2RB	CD8	NK-CD56	CD4._Tcells|CD56._NKCells|CD8._Tcells|Placenta|X721_B_lymphoblasts
MMRN1	unspecific	Megakaryocyte	unspecific
UQCRB	LYMPHS	unspecific	unspecific
TPGS2	unspecific	Erythroblast	unspecific
ARHGEF12	unspecific	unspecific	PrefrontalCortex
DNAJA1	unspecific	unspecific	unspecific
LPAR2	unspecific	unspecific	CD33._Myeloid|CD8._Tcells|WholeBlood
SNRPD2	unspecific	unspecific	unspecific
KLRD1	unspecific	NK-CD56	CD4._Tcells|CD56._NKCells|CD8._Tcells|WholeBlood
IFNAR2	unspecific	Granulocyte-CD66b	unspecific
FPR1	GRANS	Granulocyte-CD66b	BDCA4._DentriticCells|Bonemarrow|CD14._Monocytes|CD33._Myeloid|Lung|WholeBlood
BTAF1	unspecific	unspecific	BDCA4._DentriticCells|CD33._Myeloid|CD4._Tcells|CD8._Tcells
KIF21B	unspecific	unspecific	Fetalbrain|pineal_day|pineal_night
SEMA3A	unspecific	unspecific	unspecific
ABCF2	unspecific	unspecific	Leukemialymphoblastic.MOLT.4.|X721_B_lymphoblasts
DNAJB9	unspecific	unspecific	Placenta
ARPC5L	unspecific	unspecific	unspecific
ARG1	unspecific	Granulocyte-CD66b	Bonemarrow|CD71._EarlyErythroid|Fetalliver|Fetallung|Liver
STAT2	unspecific	unspecific	unspecific
TFDP1	unspecific	Erythroblast	CD105._Endothelial|CD34.|CD71._EarlyErythroid|Lymphoma_burkitts.Daudi.|X721_B_lymphoblasts
KIR3DL1	unspecific	NK-CD56	CD56._NKCells
ZNF236	unspecific	unspecific	unspecific
CIB2	unspecific	unspecific	unspecific
MCOLN3	unspecific	unspecific	AdrenalCortex
UQCRH	unspecific	unspecific	unspecific
ACTR1B	unspecific	unspecific	unspecific
SF3B14	unspecific	unspecific	unspecific
TLR5	unspecific	unspecific	CD14._Monocytes|CD33._Myeloid
HMBS	unspecific	Erythroblast	Bonemarrow|CD105._Endothelial|CD71._EarlyErythroid|Fetalliver
GBP1	T	unspecific	CD14._Monocytes|CD4._Tcells|CD56._NKCells|CD8._Tcells|SmoothMuscle|WholeBlood
HIGD1A	unspecific	unspecific	unspecific
RWDD1	unspecific	unspecific	unspecific
KYNU	B	unspecific	BDCA4._DentriticCells|BronchialEpithelialCells|CD14._Monocytes|CD19._BCells.neg._sel..|CD33._Myeloid|WholeBlood|X721_B_lymphoblasts
IAH1	unspecific	unspecific	unspecific
SEC61G	unspecific	unspecific	unspecific
C1ORF21	CD8	NK-CD56	unspecific
PAK1	GRANS	unspecific	unspecific
EIF3B	unspecific	unspecific	Lymphoma_burkitts.Raji.
ITM2C	unspecific	B-CD19	BDCA4._DentriticCells|Hypothalamus|PrefrontalCortex|Spinalcord|Wholebrain
GSK3B	unspecific	Granulocyte-CD66b	unspecific
OCIAD1	unspecific	unspecific	unspecific
LINC00173	unspecific	Granulocyte-CD66b	unspecific
CTDSP2	unspecific	unspecific	unspecific
BTF3	unspecific	unspecific	unspecific
FAM198B	unspecific	Monocyte-CD14	unspecific
SRRD	unspecific	unspecific	unspecific
LTBR	unspecific	unspecific	unspecific
CPEB2	unspecific	unspecific	unspecific
ANP32A-IT1	unspecific	unspecific	unspecific
CBLB	unspecific	unspecific	CD4._Tcells|CD56._NKCells|CD8._Tcells
TMCC2	GRANS	unspecific	Bonemarrow|CD71._EarlyErythroid|Fetalliver|pineal_day|pineal_night
EPB41	unspecific	unspecific	CD71._EarlyErythroid
HAL	unspecific	Granulocyte-CD66b	CD33._Myeloid|Fetalliver|WholeBlood
SLC29A1	unspecific	unspecific	CD105._Endothelial|CD34.|CD71._EarlyErythroid|Heart|Leukemia_promyelocytic.HL.60|Lymphoma_burkitts.Raji.|X721_B_lymphoblasts
MANSC1	unspecific	Granulocyte-CD66b	colon
NCSTN	unspecific	unspecific	unspecific
TMEM184B	unspecific	unspecific	unspecific
KRT23	unspecific	Granulocyte-CD66b	Colorectaladenocarcinoma|Placenta|Salivarygland|WholeBlood
SLC16A5	unspecific	unspecific	unspecific
TOMM40	unspecific	unspecific	unspecific
TSEN34	unspecific	Granulocyte-CD66b	WholeBlood
LOC401397	unspecific	unspecific	unspecific
OSCAR	unspecific	unspecific	unspecific
FAM82A2	unspecific	unspecific	CD71._EarlyErythroid
OSBPL9	unspecific	unspecific	unspecific
CTTN	unspecific	unspecific	Heart
TRIM58	unspecific	unspecific	Bonemarrow|CD71._EarlyErythroid|Fetalliver
RIC8A	unspecific	unspecific	unspecific
TMEM165	unspecific	unspecific	unspecific
FAIM3	unspecific	B-CD19	BDCA4._DentriticCells|CD19._BCells.neg._sel..|CD4._Tcells|CD56._NKCells|CD8._Tcells|Lymphnode|Salivarygland|Thymus|Tonsil|WholeBlood|X721_B_lymphoblasts
HINT1	unspecific	unspecific	unspecific
UBL5	unspecific	unspecific	unspecific
RPL34	unspecific	unspecific	unspecific
RPL22	unspecific	unspecific	unspecific
TYROBP	unspecific	unspecific	BDCA4._DentriticCells|Bonemarrow|CD105._Endothelial|CD14._Monocytes|CD33._Myeloid|CD34.|CD56._NKCells|Heart|Liver|Lung|Lymphnode|Placenta|WholeBlood
RFX2	unspecific	Granulocyte-CD66b	unspecific
CCR2	GRANS	Monocyte-CD14	BDCA4._DentriticCells|CD14._Monocytes|CD33._Myeloid|CD8._Tcells|WholeBlood
SIGLEC5	GRANS	Granulocyte-CD66b	unspecific
SRSF6	unspecific	unspecific	Leukemialymphoblastic.MOLT.4.
C14ORF45	unspecific	unspecific	unspecific
ACSL3	unspecific	unspecific	Amygdala|BronchialEpithelialCells|Fetalbrain|Hypothalamus|OccipitalLobe|pineal_day|pineal_night|PrefrontalCortex|Thalamus
CTSL1	unspecific	unspecific	Placenta
LILRB1	unspecific	Monocyte-CD14	BDCA4._DentriticCells|CD14._Monocytes|CD33._Myeloid|WholeBlood
RNF11	unspecific	unspecific	Amygdala
BNIP3L	GRANS	unspecific	CD71._EarlyErythroid
ERBB2	unspecific	unspecific	CD56._NKCells|Lung|Placenta|Prostate|Thyroid
CERK	unspecific	unspecific	BDCA4._DentriticCells|CD33._Myeloid|CD34.|CD4._Tcells|CD56._NKCells|CD8._Tcells|pineal_night|Pituitary
C22ORF15	unspecific	unspecific	unspecific
GSTO1	unspecific	unspecific	Liver
SH3GLB1	GRANS	Granulocyte-CD66b	Adipocyte|Fetalbrain|SmoothMuscle|TestisGermCell|TestisIntersitial|TestisLeydigCell|WholeBlood
PSPC1	unspecific	unspecific	unspecific
SLC6A6	unspecific	Granulocyte-CD66b	WholeBlood
LCN2	unspecific	unspecific	Bonemarrow|BronchialEpithelialCells|colon|Colorectaladenocarcinoma|Fetallung|Pancreas|PancreaticIslet|Salivarygland|Tongue|Tonsil|Trachea
CIRBP	unspecific	unspecific	unspecific
GAB2	unspecific	Granulocyte-CD66b	BDCA4._DentriticCells|CD33._Myeloid|WholeBlood
LRRC29	unspecific	unspecific	unspecific
RNF135	unspecific	unspecific	unspecific
CECR1	unspecific	Monocyte-CD14	BDCA4._DentriticCells|CD14._Monocytes|CD19._BCells.neg._sel..|CD33._Myeloid|CD34.|CD4._Tcells|CD56._NKCells|CD8._Tcells|Heart|Lung|Lymphnode|Thymus|WholeBlood|X721_B_lymphoblasts
TBPL2	unspecific	unspecific	unspecific
SNRNP70	unspecific	unspecific	unspecific
RAB24	unspecific	unspecific	unspecific
AMDHD2	unspecific	unspecific	unspecific
BIN3	unspecific	Granulocyte-CD66b	unspecific
UBAP1	unspecific	Granulocyte-CD66b	unspecific
KEL	unspecific	Erythroblast	CD105._Endothelial|CD71._EarlyErythroid
UCKL1	unspecific	unspecific	CD19._BCells.neg._sel..|CD34.|CD56._NKCells|pineal_day
CHMP6	unspecific	unspecific	unspecific
ZNF763	unspecific	unspecific	unspecific
PILRA	unspecific	unspecific	CD14._Monocytes|CD33._Myeloid|WholeBlood|X721_B_lymphoblasts
SLC4A1	unspecific	Erythroblast	Bonemarrow|CD105._Endothelial|CD71._EarlyErythroid|Fetalliver|Fetallung
MGST1	unspecific	unspecific	unspecific
ALDH3B1	unspecific	unspecific	CD14._Monocytes|CD33._Myeloid
SCAMP5	unspecific	unspecific	Amygdala|BDCA4._DentriticCells|Cerebellum|CerebellumPeduncles|CingulateCortex|MedullaOblongata|OccipitalLobe|pineal_day|pineal_night|Pons|PrefrontalCortex|retina|SubthalamicNucleus|TemporalLobe|Thalamus|Wholebrain
RPA3	unspecific	unspecific	CD105._Endothelial|CD71._EarlyErythroid|Lymphoma_burkitts.Daudi.|X721_B_lymphoblasts
CD7	unspecific	unspecific	CD4._Tcells|CD56._NKCells|CD8._Tcells|Thymus|WholeBlood
KIAA0247	unspecific	Granulocyte-CD66b	BDCA4._DentriticCells|CD14._Monocytes|CD19._BCells.neg._sel..|CD33._Myeloid|CD4._Tcells|CD56._NKCells|WholeBlood

## Sheet: Enrichment and charts
Summary Palmer et al.	Number		Summary HECS db	Number
unspecific	444		unspecific	271
T	14		WholeBlood	82
B	10		CD33._Myeloid	74
GRANS	42		CD56._NKCells	62
LYMPHS	8		CD71._EarlyErythroid	56
CD8	4		BDCA4._DentriticCells	54
			CD14._Monocytes	52
			Lung	43
Summary HaemAtlas	Number		Bonemarrow	40
B-CD19	7		X721_B_lymphoblasts	40
Erythroblast	32		CD4._Tcells	38
Granulocyte-CD66b	102		CD34.	36
Megakaryocyte	8		CD8._Tcells	36
Monocyte-CD14	9		CD19._BCells.neg._sel..	35
NK-CD56	12		CD105._Endothelial	31
T-CD4	0		Liver	29
T-CD8	0		Placenta	27
unspecific	352		BronchialEpithelialCells	25
			Fetalliver	20
			Fetallung	18
			Lymphoma_burkitts.Raji.	18
			SmoothMuscle	16
			Thymus	16
			Heart	15
			PancreaticIslet	15
			PrefrontalCortex	15
			pineal_night	14
			Amygdala	13
			pineal_day	13
			Thyroid	13
			Adipocyte	12
			Lymphnode	12
			Lymphoma_burkitts.Daudi.	12
			Testis	12
			Tonsil	12
			Fetalbrain	11
			Thalamus	11
			Trachea	11
			colon	10
			Hypothalamus	10
			Leukemia_chronicMyelogenousK.562	10
			Prostate	10
			retina	10
			small_intestine	10
			TestisGermCell	10
			Uterus	10
			Colorectaladenocarcinoma	9
			Leukemia_promyelocytic.HL.60	9
			Ovary	9
			AdrenalCortex	8
			Leukemialymphoblastic.MOLT.4.	8
			Salivarygland	8
			TestisIntersitial	8
			Wholebrain	8
			OccipitalLobe	7
			Pancreas	7
			Cerebellum	6
			FetalThyroid	6
			Kidney	6
			OlfactoryBulb	6
			Spinalcord	6
			CardiacMyocytes	5
			CerebellumPeduncles	5
			MedullaOblongata	5
			TestisLeydigCell	5
			TestisSeminiferousTubule	5
			Tongue	5
			SkeletalMuscle	4
			Caudatenucleus	3
			CingulateCortex	3
			ParietalLobe	3
			Pituitary	3
			Pons	3
			SubthalamicNucleus	3
			GlobusPallidus	2
			Skin	2
			TemporalLobe	2
			UterusCorpus	2
			Adrenalgland	1
			Appendix	1
			AtrioventricularNode	1
			SuperiorCervicalGanglion	1
			TrigeminalGanglion	1
			CiliaryGanglion	0
			DorsalRootGanglion	0

## Sheet: Markers Palmer et al.
Gene Symbol	Cell Type
FREB	B
CD20	B
PNOC	B
E2F5	B
IMAGE:47671	B
HLA-DMA	B
OSBPL10	B
IGLL1	B
BCL11A	B
IMAGE:399463	B
FLJ10979	B
CD200	B
IMAGE:1351720	B
KIAA0476	B
AIM2	B
POU2AF1	B
BACE2	B
CD72	B
KIAA0125	B
FCRH1	B
C3orf6	B
IMAGE:1290294	B
SNX2	B
BCL7A	B
RHOBTB2	B
SLC2A1	B
PALM2-AKAP2	B
IGL@	B
BSG	B
MGC24039	B
BANK1	B
IGLC2	B
FLJ25604	B
IMAGE:814837	B
CD19	B
RAM2	B
SPAP1	B
MEF2C	B
IMAGE:1356654	B
BLNK	B
C11orf24	B
MGC54289	B
NCF1	B
HSPC182	B
KIAA0746	B
GYLTL1B	B
SWAP70	B
PACAP	B
CR2	B
C13orf18	B
IGJ	B
LY64	B
FLII	B
STRBP	B
IMAGE:1319066	B
IGHD	B
MHC2TA	B
PRKCE	B
DKFZP586A0522	B
KLHL14	B
IGHG3	B
SLC2A5	B
SAS	B
HTPAP	B
VPREB3	B
FLJ10697	B
BRD4	B
ADRBK2	B
MARCH-I	B
BCNP1	B
SNX10	B
TCF4	B
IGLL3	B
UNC84B	B
BLR1	B
ADAM28	B
IMAGE:2021958	B
IMAGE:2073879	B
IMAGE:32509	B
MOBKL2B	B
IMAGE:1234489	B
HLA-DOB	B
IMAGE:1301390	B
ITGB1	B
HHEX	B
IMAGE:1269178	B
IMAGE:2134901	B
STX7	B
CYBASC3	B
IMAGE:1308339	B
STAG3	B
CORO2B	B
HLA-DMB	B
TMEPAI	B
IGKC	B
IMAGE:1333557	B
CDKN2A	B
EGR1	B
IGHG1	B
LOC348938	B
MRPL49	B
IRF4	B
TM4SF8	B
EPHX1	B
PAX5	B
BRDG1	B
IMAGE:712951	B
PCCA	B
IGH@	B
TCL1A	B
RGS13	B
ZNF207	B
DTX1	B
KIAA1219	B
EBF	B
TMED8	B
IGHM	B
IRF8	B
IMAGE:824894	B
IMAGE:2027591	B
CHERP	B
FLJ12363	B
VPS28	B
SETBP1	B
IMAGE:1270658	B
IRTA2	B
SSPN	B
IMAGE:746300	B
IMAGE:1968702	B
LAF4	B
RALGPS2	B
HLA-DPA1	B
TRIO	B
SYNGR2	B
DDR1	B
TNFRSF17	B
CHD7	B
CORO1A	B
SEMA4B	B
SRGAP2	B
IMAGE:1270997	B
FBXO10	B
SHMT2	B
LY86	B
STAT6	B
MK2S4	B
NAPSB	B
TLR7	B
APOBEC3B	B
IMAGE:2001560	B
PRICKLE1	B
MYO1E	B
KYNU	B
XYLT1	B
RFX5	B
GL012	B
UREB1	B
GLDC	B
CYBB	B
IMAGE:1351927	B
SCRN1	B
NET-5	B
FLJ10853	B
IMAGE:701461	B
IMAGE:684998	B
POU2F2	B
TPD52	B
IMAGE:1272079	B
CD1C	B
LOC201895	B
WASPIP	B
CD79A	B
COPS3	B
JMJD2B	B
IMAGE:1299761	B
BTK	B
IMAGE:684509	B
IMAGE:2174462	B
APG4A	B
IMAGE:1334375	B
CD24	B
FZD5	B
IMAGE:2133142	B
IMAGE:1283704	B
BLK	B
C20orf72	B
ERdj5	B
ST14	B
GM2A	B
CD79B	B
TTC7A	B
UBE2J1	B
CD38	B
IMAGE:1968394	B
CD22	B
SIDT2	B
WDR11	B
IMAGE:2133362	B
HLA-DQB1	B
ARHGAP10	B
PSEN2	B
LCP:21	B
IMAGE:1241536	B
TEM6	B
PEA15	B
SMC6L1	B
FCGR2B	B
MGC50844	B
IL4R	B
HLA-DQA2	B
LOC283663	B
IMAGE:1290376	B
IMAGE:1288051	B
MGC15619	B
RAB30	B
IMAGE:824995	B
SP140	B
TRIM26	B
HLA-DQA1	B
SYK	B
MTPN	B
PARP14	B
IMAGE:1289620	B
ODC1	B
FGD2	B
CNR2	B
RHOH	B
ADAM19	B
CLIC4	B
GCNT1	B
SAV1	B
MMP11	B
COL14A1	B
IMAGE:1341177	B
PIK3AP1	B
IMAGE:682995	B
IFNGR2	B
IGKV1-5	B
ZCCHC7	B
ATP6V0A1	B
RNTRE	B
IMAGE:1303197	B
IMAGE:1287326	B
HLA-DQB2	B
CTSH	B
IMAGE:826233	B
IMAGE:1968216	B
IMAGE:700701	B
HLA-DRB1	B
PPP3CA	B
GSTZ1	B
JUP	B
TFEB	B
IMAGE:86160	B
IMAGE:826377	B
SAMD9	B
CEBPB	B
IMAGE:814447	B
PLCG2	B
PHF16	B
POLD4	B
IMAGE:1354294	B
IMAGE:704478	B
IMAGE:2134018	B
PIK3C2B	B
IMAGE:2135170	B
IMAGE:1301363	B
NAP1L	B
HSPA5	B
IMAGE:2074848	B
HLA-DOA	B
IMAGE:2044140	B
IMAGE:826129	B
IMAGE:1670989	B
MYBL2	B
NKG7	B
IGKV3D-	B
NFKBIE	B
UROS	B
HLA-DRB5	B
HLA-DPB1	B
IMAGE:2134392	B
IMAGE:2072454	B
INPPL1	B
CR1	B
BTLA	B
SPIB	B
KIAA0274	B
IMAGE:289534	B
ARHGEF3	B
ANXA4	B
IMAGE:1967103	B
LOC57228	B
SYPL	B
IFI27	B
TLR10	B
WDR34	B
TEAD2	B
IMAGE:2001134	B
IMAGE:132215	B
CYB561D2	B
SH3BP5	B
WEE1	B
SLC22A3	B
IMAGE:1341476	B
CD74	B
UVRAG	B
ADK	B
IMAGE:2072343	B
MAP3K8	B
ALOX5	B
EVI5L	B
RRAS2	B
IMAGE:1241371	B
HRK	B
LOC54103	B
IFIT3	B
BIRC3	B
F5	B
UCP4	B
PLEKHF2	B
IMAGE:2134451	B
IMAGE:824234	B
CKIP-1	B
LYN	B
CD83	B
MTSS1	B
LOC51760	B
DKFZp434C0328	B
SPI1	B
C22orf13	B
ITPR1	B
EPB41L2	B
IMAGE:712640	B
IMAGE:1319703	B
CYSLTR1	B
IMAGE:1968166	B
IMAGE:2134439	B
IMAGE:1356703	B
AMFR	B
ATP5B	B
IMAGE:1286054	B
CCNG2	B
IMAGE:1968227	B
RNASE6	B
IMAGE:685665	B
IMAGE:2174742	B
CD1D	B
DAPP1	B
IMAGE:2134432	B
HECW2	B
IMAGE:1186157	B
DMXL1	B
FLJ21127	B
TUBB6	B
SCAP2	B
FBXO41	B
LRMP	B
SMAD3	B
NUP88	B
BMF	B
GARNL4	B
IMAGE:2044526	B
EDD	B
IMAGE:703807	B
CORO1C	B
IMAGE:1368445	B
IMAGE:2072989	B
KIAA1026	B
IMAGE:1184240	B
BTNL9	B
IMAGE:2174780	B
IMAGE:1967091	B
IMAGE:2121244	B
FUBP1	B
IMAGE:1968902	B
CD86	B
IMAGE:701602	B
HLA-DRA	B
IMAGE:2132839	B
IMAGE:1270710	B
TBC1D1	B
LGALS9	B
KLF1	B
CTSZ	B
ZNF154	B
FOXP1	B
IMAGE:1371042	B
MARCKS	B
IMAGE:1290438	B
IMAGE:1320002	B
IMAGE:1335682	B
IMAGE:1670787	B
IMAGE:2132328	B
ABCA1	B
PMAIP1	B
IMAGE:826266	B
IMAGE:1184212	B
IMAGE:1982192	B
IMAGE:1372881	B
LHFPL2	B
IMAGE:1968846	B
PSCD1	B
TRIM56	B
RIPK2	B
PTD008	B
IMAGE:712927	B
ACTA2	B
TNFRSF18	B
FLJ00332	B
IMAGE:1982346	B
GNA12	B
HLA-DRB6	B
RNF141	B
NCF4	B
HERPUD1	B
IMAGE:1300948	B
IMAGE:1308778	B
HSPA6	B
IMAGE:206779	B
PRCP	B
IMAGE:1369475	B
HIST1H2BK	B
IMAGE:686174	B
IMAGE:2134318	B
LOC92497	B
SLC7A7	B
CD3G	T
LEF1	T
TCF7	T
IMAGE:52992	T
CD3D	T
MAL	T
CD2	T
NR4A2	T
SNPH	T
IMAGE:1759475	T
TCRIM	T
CD28	T
LAT	T
ITGA6	T
FBLN5	T
BCL11B	T
IL7R	T
SHFM1	T
FTS	T
ZAP70	T
TRB@	T
APBA2	T
IMAGE:22334	T
IMAGE:687019	T
CCND2	T
ITK	T
FYB	T
TNFRSF25	T
TXK	T
NK4	T
IMAGE:2134475	T
WNT10B	T
IMAGE:854592	T
LEPROTL1	T
MGC19764	T
KLRK1	T
LOC340061	T
NGFRAP1	T
PLEKHK1	T
IMAGE:853977	T
IMAGE:2000722	T
BUB1B	T
INPP4B	T
GALT	T
PLXDC1	T
APEG1	T
INPP4A	T
CD6	T
DPP4	T
IMAGE:281494	T
TRERF1	T
AAK1	T
EVER1	T
MLLT3	T
ANXA1	T
PCSK5	T
ADA	T
IMAGE:1567675	T
MEN1	T
PRKCQ	T
MARLIN1	T
CAMK4	T
IL6ST	T
NELL2	T
FLT3LG	T
STAT4	T
P2RY5	T
PDE9A	T
PAG	T
GFI1	T
FLJ20152	T
RORA	T
GATA3	T
NPTXR	T
IMAGE:1286833	T
CDR2	T
TACTILE	T
LYAR	T
SYNE2	T
FLJ35801	T
UPP1	T
ATP1A1	T
SH2D1A	T
FHIT	T
LTBP4	T
RNF144	T
RAB43	T
TNFSF8	T
LCK	T
CD5	T
IMAGE:2072392	T
IMAGE:2020924	T
DUSP16	T
BAG3	T
LOC283666	T
KIAA0748	T
BIN2	T
IMAGE:877664	T
RGS19IP1	T
RBMS1	T
ITPKB	T
LDHA	T
LOC112868	T
TRA@	T
PKM2	T
ID2	T
MAPKAPK5	T
ARL7	T
LCP2	T
MATN2	T
CISH	T
IMAGE:2000862	T
IMAGE:2174978	T
CCL5	T
SATB1	T
DOCK9	T
SEN54L	T
ACVR2B	T
GZMK	T
AQP3	T
MAST4	T
IMAGE:75384	T
DNASE1L3	T
HSPA1L	T
C20orf112	T
EPLIN	T
PCYT2	T
MGC52110	T
GBP2	T
CD3E	T
WINS1	T
CDC14A	T
CD3Z	T
TNIK	T
HOXB2	T
THEDC1	T
SLC39A8	T
IMAGE:2306655	T
PTGER2	T
RGS10	T
FYN	T
ACTN1	T
EEIG1	T
LDHB	T
APOE	T
IMAGE:1289626	T
GBP1	T
ITM2A	T
IMAGE:1372286	T
CDC25B	T
MYBL1	T
PRKCA	T
TACC3	T
FLJ10634	T
FLJ10350	T
MAN1C1	T
VIPR1	T
SYT1	T
DNAJB1	T
RUNX2	T
IMAGE:701480	T
IMAGE:49752	T
TIAM1	T
RASGRP1	T
PRKCI	T
PXN	T
WWP1	T
PDE4D	T
KLRB1	T
SEMA4D	T
GPSM3	T
TARP	T
IMAGE:44910	T
RARRES3	T
KLRG1	T
SLC35D2	T
IMAGE:1372908	T
EDG4	T
S100A10	T
TOB1	T
IMAGE:1352532	T
NPDC1	T
IMAGE:1355249	T
D4S234E	T
LCP:7125	T
GABARAPL1	T
IMAGE:1340534	T
TM4SF14	T
SORL1	T
MPP7	T
GIMAP4	T
GIMAP2	T
SOCS3	T
IL6R	T
LPIN2	T
IL18R1	T
MGC17330	T
IMAGE:119768	T
IMAGE:1300223	T
IMAGE:1317789	T
IMAGE:815769	T
IMAGE:1967889	T
PIM1	T
IMAGE:2134053	T
IMAGE:1272780	T
IFITM1	T
PIK3R1	T
DRLM	T
SLCO3A1	T
SELPLG	T
TNFAIP3	T
OPTN	T
C17orf27	T
S100A8	T
DUSP2	T
SPOCK2	T
CTSW	T
DRIL1	T
DJ328E19.C1.1	T
SLC21A11	T
TSGA14	T
LRIG1	T
Symbol	Cell Type
CD8B1	CD8
IMAGE:1967889	CD8
CD8A	CD8
CCL5	CD8
D12S2489E	CD8
PHEMX	CD8
KLRG1	CD8
S100B	CD8
KLRC1	CD8
ADRB2	CD8
CST7	CD8
GZMH	CD8
Gzmc	CD8
C1orf21	CD8
IL2RB	CD8
DUSP2	CD8
GPR56	CD8
CCL4L	CD8
ZNF145	CD8
FCGBP	CD8
TBX21	CD8
PRF1	CD8
GNLY	CD8
Symbol	Cell Type
PBEF1	GRANS
MME	GRANS
GLUL	GRANS
MAD	GRANS
CREB5	GRANS
ARL8	GRANS
TNFRSF10C	GRANS
EMR2	GRANS
MOG	GRANS
MSCP	GRANS
SLC31A2	GRANS
TTR	GRANS
DYSF	GRANS
HSPCA	GRANS
IL8RB	GRANS
AQP9	GRANS
CCM1	GRANS
PGD	GRANS
ACSL1	GRANS
TIAM2	GRANS
SERPINB7	GRANS
IMAGE:1184855	GRANS
IMPA2	GRANS
PBEF	GRANS
GMPR	GRANS
FPR1	GRANS
IMAGE:666172	GRANS
ADIPOR1	GRANS
S100P	GRANS
NPL	GRANS
GCA	GRANS
IMAGE:1333571	GRANS
CGI-69	GRANS
RWDD3	GRANS
IMAGE:80692	GRANS
ALPL	GRANS
PCTK3	GRANS
NXPH3	GRANS
LYPLA2	GRANS
ABHD5	GRANS
KIAA1892	GRANS
KRT8	GRANS
PI3	GRANS
MNDA	GRANS
IL1R2	GRANS
IMAGE:47043	GRANS
ADM	GRANS
GUK1	GRANS
EPB42	GRANS
SNCA	GRANS
GYPB	GRANS
SEPX1	GRANS
SIAT7B	GRANS
LIMK2	GRANS
SEC14L1	GRANS
JAZF1	GRANS
CNGB3	GRANS
MGAM	GRANS
ATP6V1B2	GRANS
RXRA	GRANS
ALS2CR2	GRANS
FKBP8	GRANS
CSF3R	GRANS
LILRA2	GRANS
SELENBP1	GRANS
TMCC3	GRANS
IMAGE:1300296	GRANS
FLJ22662	GRANS
IMAGE:293078	GRANS
GPR109A	GRANS
TCF21	GRANS
NFE2	GRANS
ACOX1	GRANS
BCL2L1	GRANS
MYCN	GRANS
SOAT1	GRANS
PIM1	GRANS
WT1	GRANS
LGALS3	GRANS
FGL2	GRANS
FMOD	GRANS
IMAGE:2107431	GRANS
MET	GRANS
CDA	GRANS
PAK1	GRANS
CHI3L1	GRANS
S100A11	GRANS
LECT2	GRANS
TFE3	GRANS
IMAGE:2400300	GRANS
CD1B	GRANS
TNFRSF10A	GRANS
KLF1	GRANS
DO	GRANS
TM4SF9	GRANS
KIAA1126	GRANS
HPCA	GRANS
DLX4	GRANS
VMP1	GRANS
IMAGE:1369482	GRANS
IL1RN	GRANS
CITED2	GRANS
GSPT1	GRANS
IFITM2	GRANS
PDK1	GRANS
IMAGE:1270430	GRANS
KLHL12	GRANS
MMP9	GRANS
FCGRT	GRANS
BNIP3L	GRANS
IMAGE:841253	GRANS
CD48	GRANS
NR1H4	GRANS
IMAGE:1031865	GRANS
CAMP	GRANS
IMAGE:1966895	GRANS
MPP1	GRANS
CSF2RB	GRANS
RNASE2	GRANS
IMAGE:144853	GRANS
TALDO1	GRANS
IMAGE:33066	GRANS
GRINA	GRANS
TSP50	GRANS
BCL6	GRANS
LOC375035	GRANS
AOX1	GRANS
LGALS3BP	GRANS
NAGA	GRANS
LDHB	GRANS
CECR6	GRANS
IMAGE:51391	GRANS
IMAGE:1568961	GRANS
DHRS9	GRANS
C20orf194	GRANS
IMAGE:2116238	GRANS
DNASE1	GRANS
OLIG1	GRANS
ZIC2	GRANS
HBG2	GRANS
CDC34	GRANS
FLJ31810	GRANS
IMAGE:1352595	GRANS
IMAGE:1302954	GRANS
CENTD3	GRANS
KCNJ2	GRANS
IMAGE:687040	GRANS
MAP2K3	GRANS
RTN3	GRANS
IMAGE:207771	GRANS
C5orf4	GRANS
PTAFR	GRANS
LOC339745	GRANS
PIP	GRANS
TLR8	GRANS
IMAGE:1271078	GRANS
QPCT	GRANS
DUSP6	GRANS
IFIT2	GRANS
SLPI	GRANS
MXI1	GRANS
IMAGE:1367726	GRANS
SOD2	GRANS
ST14	GRANS
KIAA1191	GRANS
IMAGE:1304997	GRANS
SERPING1	GRANS
OSBP2	GRANS
TIGD3	GRANS
IMAGE:415562	GRANS
NOV	GRANS
STX6	GRANS
KIAA0329	GRANS
SPTBN2	GRANS
CPVL	GRANS
NINJ2	GRANS
TM4SF2	GRANS
IMAGE:2109825	GRANS
TMOD1	GRANS
PLXNC1	GRANS
FLJ20641	GRANS
PIGS	GRANS
CBX4	GRANS
MAP1A	GRANS
NCF2	GRANS
C14orf8	GRANS
KIAA048	GRANS
IMAGE:284773	GRANS
IMAGE:1355291	GRANS
ARHI	GRANS
IMAGE:346860	GRANS
DKFZp564G0222	GRANS
MAPK1	GRANS
FLJ11000	GRANS
DKFZp762H185	GRANS
GPX1	GRANS
EGFL5	GRANS
PICALM	GRANS
UBXD1	GRANS
KIAA1539	GRANS
ALAS2	GRANS
LRRK2	GRANS
EIF4E3	GRANS
CSDA	GRANS
COL16A1	GRANS
TAP1	GRANS
IMAGE:2121258	GRANS
PYGL	GRANS
CETN3	GRANS
SLC15A4	GRANS
CTSB	GRANS
IMAGE:1967806	GRANS
DCL-1	GRANS
SGCE	GRANS
FLJ22390	GRANS
IMAGE:1473045	GRANS
IMAGE:1966870	GRANS
APOC2	GRANS
RGS20	GRANS
SIGLEC5	GRANS
PPM1A	GRANS
LRRN3	GRANS
IKBKG	GRANS
VNN2	GRANS
C1orf24	GRANS
PCSK1	GRANS
IMAGE:1358249	GRANS
STX3A	GRANS
IMAGE:2116106	GRANS
GSN	GRANS
CREG1	GRANS
DOCK5	GRANS
IMAGE:1286188	GRANS
MCTP2	GRANS
IMAGE:1353236	GRANS
ABCF1	GRANS
MYADM	GRANS
IMAGE:2109636	GRANS
PLEK2	GRANS
C3AR1	GRANS
ABTB1	GRANS
ALDH2	GRANS
IMAGE:1357921	GRANS
ATP6V0C	GRANS
ZNF598	GRANS
ZDHHC18	GRANS
ZNF185	GRANS
CUGBP2	GRANS
IMAGE:1371484	GRANS
IMAGE:430169	GRANS
FTL	GRANS
PGCP	GRANS
IDH2	GRANS
SERPINE1	GRANS
BIN2	GRANS
RNPEP	GRANS
RGS2	GRANS
LYZ	GRANS
IMAGE:42331	GRANS
HSPA1A	GRANS
EVI1	GRANS
IMAGE:165807	GRANS
GRN	GRANS
GALNAC4S-6ST	GRANS
SLC22A4	GRANS
IMAGE:1355520	GRANS
TST	GRANS
RFX1	GRANS
GATA6	GRANS
RAC1	GRANS
RER1	GRANS
IL13RA1	GRANS
IL18RAP	GRANS
DFNA5	GRANS
ATP6V0B	GRANS
MKRN1	GRANS
IMAGE:1334177	GRANS
ACVR1B	GRANS
NOTCH2NL	GRANS
FCGR3B	GRANS
BST2	GRANS
XK	GRANS
BACH1	GRANS
SMOX	GRANS
RAB2B	GRANS
PCK1	GRANS
SIAH2	GRANS
MX2	GRANS
C16orf35	GRANS
EGLN1	GRANS
IMAGE:1302827	GRANS
PRO0149	GRANS
ALOX5AP	GRANS
KIAA0446	GRANS
IMAGE:501876	GRANS
TMCC2	GRANS
CA2	GRANS
INHBB	GRANS
IMAGE:2129243	GRANS
MMP20	GRANS
OXCT1	GRANS
TGFA	GRANS
IMAGE:2021015	GRANS
ITM2B	GRANS
HLX1	GRANS
FLJ12438	GRANS
IMAGE:753745	GRANS
CTSC	GRANS
HDGF	GRANS
GLIPR1	GRANS
XPO6	GRANS
DEFA1	GRANS
IMAGE:1336419	GRANS
moblak	GRANS
ARRB2	GRANS
TSPAN2	GRANS
OAZ1	GRANS
TMCC1	GRANS
SLA	GRANS
IMAGE:2028116	GRANS
SQSTM1	GRANS
IMAGE:1288340	GRANS
PPM1F	GRANS
IMAGE:711452	GRANS
CCL4L	GRANS
LOC92497	GRANS
ZNF599	GRANS
LOC55831	GRANS
SDCBP	GRANS
CCR2	GRANS
PPP1R3D	GRANS
C9orf78	GRANS
NCOA4	GRANS
IMAGE:1982231	GRANS
LOC253981	GRANS
LMO2	GRANS
C9orf40	GRANS
RPS6KA5	GRANS
KIAA1078	GRANS
MCP	GRANS
PGAM1	GRANS
MB	GRANS
SH3BGRL3	GRANS
IMAGE:1671518	GRANS
SH3GLB1	GRANS
TM4SF1	GRANS
ANK2	GRANS
C19orf6	GRANS
MYD88	GRANS
LAMP2	GRANS
PSMB3	GRANS
CTSS	GRANS
PRG1	GRANS
LYN	GRANS
IMAGE:2132764	GRANS
ICAM3	GRANS
SAP30	GRANS
PLEKHG3	GRANS
MIG-6	GRANS
FLJ14775	GRANS
IMAGE:1251969	GRANS
ANXA5	GRANS
FLJ14153	GRANS
VMD2	GRANS
GNB2	GRANS
RAB10	GRANS
IMAGE:51774	GRANS
RAB9A	GRANS
IMAGE:1370441	GRANS
FLJ00332	GRANS
NDE1	GRANS
SNX27	GRANS
IMAGE:298685	GRANS
IMAGE:490449	GRANS
MARVELD2	GRANS
EIF2C4	GRANS
EIF2AK1	GRANS
UBE2B	GRANS
PRC1	GRANS
RASSF2	GRANS
SUMF1	GRANS
PPM1D	GRANS
IMAGE:2044275	GRANS
CKLFSF6	GRANS
FBXL5	GRANS
TM9SF2	GRANS
DHRS7	GRANS
SLC7A7	GRANS
CDIPT	GRANS
IMAGE:1968694	GRANS
FLJ20727	GRANS
H3F3A	GRANS
NRBF2	GRANS
UBN1	GRANS
C2orf24	GRANS
RIPK2	GRANS
UBE2L6	GRANS
ELF4	GRANS
EVI2B	GRANS
TTC11	GRANS
ITGB7	GRANS
IMAGE:2133915	GRANS
MSRA	GRANS
MAD2L1BP	GRANS
BC-2	GRANS
RBM7	GRANS
SQRDL	GRANS
RFXANK	GRANS
KIAA1949	GRANS
C18orf55	GRANS
MGC2941	GRANS
Symbol	Cell Type
RPS24	LYMPHS
RPL21	LYMPHS
IMAGE:1967406	LYMPHS
IMAGE:2134025	LYMPHS
IMAGE:2158306	LYMPHS
MDS1	LYMPHS
UQCRB	LYMPHS
RPL11	LYMPHS
HSPC016	LYMPHS
RPL35	LYMPHS
RPS14	LYMPHS
RPS6KA2	LYMPHS
PCP2	LYMPHS
IMAGE:2001562	LYMPHS
RPL27	LYMPHS
RPL31	LYMPHS
IMAGE:1967370	LYMPHS
SERPINB6	LYMPHS
LEREPO4	LYMPHS
TGT	LYMPHS
IMAGE:1967312	LYMPHS
IMAGE:2073800	LYMPHS
RPS21	LYMPHS
RPS6	LYMPHS
IMAGE:2134241	LYMPHS
TPI1	LYMPHS
IMAGE:2135052	LYMPHS
IMAGE:824935	LYMPHS
LSM3	LYMPHS
IMAGE:2133429	LYMPHS
IMAGE:1241707	LYMPHS
E2IG5	LYMPHS
IMAGE:2020515	LYMPHS
IMAGE:2001029	LYMPHS
IMAGE:2134671	LYMPHS
CYP17A1	LYMPHS
AMSH-LP	LYMPHS
COX6C	LYMPHS
KIAA0515	LYMPHS
RPL32	LYMPHS
IMAGE:34093	LYMPHS
RPL23	LYMPHS
IMAGE:1285851	LYMPHS
ATF4	LYMPHS
RPS3A	LYMPHS
IMAGE:1303640	LYMPHS
JUN	LYMPHS
SESTD1	LYMPHS
COX7B	LYMPHS
IMAGE:1303586	LYMPHS
MALAT1	LYMPHS
LOC134121	LYMPHS
EEF2	LYMPHS
IMAGE:1968825	LYMPHS
SLC19A1	LYMPHS
IMAGE:1320414	LYMPHS
FGF9	LYMPHS
IMAGE:2027962	LYMPHS
IMAGE:1271020	LYMPHS
IMAGE:1968848	LYMPHS
IMAGE:29830	LYMPHS
IMAGE:1372861	LYMPHS
TPP2	LYMPHS
IMAGE:1486028	LYMPHS
NSUN4	LYMPHS
ATXN2L	LYMPHS
IMAGE:1968222	LYMPHS

## Sheet: Markers HaemAtlas
Gene symbol	Celltype
AIM2	B-CD19
BLNK	B-CD19
SYVN1	B-CD19
TSPAN3	B-CD19
SLC6A16	B-CD19
SNX22	B-CD19
KMO	B-CD19
OSBPL10	B-CD19
EBF1	B-CD19
CD22	B-CD19
FCER2	B-CD19
UGT8	B-CD19
NAPSA	B-CD19
TCF4	B-CD19
ITPR1	B-CD19
UBE2J1	B-CD19
IRF4	B-CD19
CDK14	B-CD19
COBLL1	B-CD19
SGCE	B-CD19
UVRAG	B-CD19
CLECL1	B-CD19
CD79A	B-CD19
CNTNAP2	B-CD19
TMEM156	B-CD19
CD200	B-CD19
TCL6	B-CD19
NAPSB	B-CD19
PMEPA1	B-CD19
CD79B	B-CD19
SYBU	B-CD19
VAV2	B-CD19
CDCA7L	B-CD19
SLC2A5	B-CD19
PNOC	B-CD19
POLD4	B-CD19
C11orf80	B-CD19
ACBD3	B-CD19
HVCN1	B-CD19
LHPP	B-CD19
SAV1	B-CD19
ST6GAL1	B-CD19
CD83	B-CD19
GPR18	B-CD19
DUS2	B-CD19
PKIG	B-CD19
TSPAN13	B-CD19
RNGTT	B-CD19
GGA2	B-CD19
ZNF395	B-CD19
E2F5	B-CD19
BCL11A	B-CD19
TNFRSF17	B-CD19
COL4A4	B-CD19
IL4R	B-CD19
CSNK1G3	B-CD19
ZNF532	B-CD19
PPAPDC1B	B-CD19
FAM177B	B-CD19
KIAA0226L	B-CD19
SP140	B-CD19
CXCR5	B-CD19
RHPN2	B-CD19
POU2AF1	B-CD19
CD19	B-CD19
CD37	B-CD19
UGT2B17	B-CD19
SYPL1	B-CD19
SSPN	B-CD19
IRF8	B-CD19
CD72	B-CD19
IFT57	B-CD19
ZCCHC7	B-CD19
TCL1A	B-CD19
BCAS4	B-CD19
MIR600HG	B-CD19
SLC38A11	B-CD19
GNG7	B-CD19
TNFRSF13C	B-CD19
GUCD1	B-CD19
CDHR3	B-CD19
CR2	B-CD19
ZNF154	B-CD19
CNFN	B-CD19
ZDHHC23	B-CD19
KLHL14	B-CD19
VPREB3	B-CD19
CD40	B-CD19
GLDC	B-CD19
EBI3	B-CD19
BLK	B-CD19
PRKCE	B-CD19
HIP1R	B-CD19
ARHGAP24	B-CD19
RP9	B-CD19
IGJ	B-CD19
BACH2	B-CD19
DENND5B	B-CD19
CD1C	B-CD19
MS4A1	B-CD19
MOXD1	B-CD19
BANK1	B-CD19
FCRLA	B-CD19
AFF3	B-CD19
CPNE5	B-CD19
ZBTB32	B-CD19
OPN3	B-CD19
SDK2	B-CD19
ELL3	B-CD19
C16orf74	B-CD19
ITM2C	B-CD19
PLEKHF2	B-CD19
FAM129C	B-CD19
PAOX	B-CD19
DNASE1L3	B-CD19
FAM167A	B-CD19
RAB30	B-CD19
HLA-DOA	B-CD19
FCRL2	B-CD19
FAIM3	B-CD19
CAMK1G	B-CD19
PARM1	B-CD19
NT5E	B-CD19
KCNG1	B-CD19
STAG3	B-CD19
CYB561A3	B-CD19
ADK	B-CD19
EZR	B-CD19
KIAA1407	B-CD19
HLA-DQB1	B-CD19
ILDR1	B-CD19
FAM3C	B-CD19
SNX29	B-CD19
PPM1K	B-CD19
IGKV1ORY-1	B-CD19
SERPINB9P1	B-CD19
SETBP1	B-CD19
SWAP70	B-CD19
HLA-DQA1	B-CD19
LOC389641	B-CD19
ADAM28	B-CD19
PLEKHA2	B-CD19
ECSCR	B-CD19
TEAD2	B-CD19
PLEKHG1	B-CD19
QRSL1	B-CD19
EAF2	B-CD19
LARGE	B-CD19
ABCB4	B-CD19
BTLA	B-CD19
PTPRK	B-CD19
SEL1L3	B-CD19
SMIM14	B-CD19
TLR10	B-CD19
ID3	B-CD19
MARC2	B-CD19
DFNA5	B-CD19
FCRL5	B-CD19
SYT17	B-CD19
GNG3	B-CD19
PTPRO	B-CD19
HLA-DOB	B-CD19
BEND5	B-CD19
ZNF296	B-CD19
STAP1	B-CD19
CCR6	B-CD19
FCRL1	B-CD19
SNX25	B-CD19
SPIB	B-CD19
GPM6A	B-CD19
TNFRSF13B	B-CD19
ARHGAP17	B-CD19
NETO1	B-CD19
CCDC50	B-CD19
DBNDD1	B-CD19
LXN	Erythroblast
DPCD	Erythroblast
SLC11A2	Erythroblast
AQP2	Erythroblast
AHSP	Erythroblast
SLC4A1	Erythroblast
TMOD1	Erythroblast
PPT2	Erythroblast
TPSG1	Erythroblast
VTRNA1-3	Erythroblast
RNU6ATAC	Erythroblast
RHOBTB3	Erythroblast
HEATR2	Erythroblast
CAPRIN2	Erythroblast
PNMT	Erythroblast
RHAG	Erythroblast
ADAMTS3	Erythroblast
HLTF	Erythroblast
SOX21	Erythroblast
CALB2	Erythroblast
APOE	Erythroblast
MAOA	Erythroblast
TSC22D1	Erythroblast
TUBB2B	Erythroblast
GPT	Erythroblast
BLVRB	Erythroblast
TTLL12	Erythroblast
GLRX5	Erythroblast
SPRED2	Erythroblast
KIAA1522	Erythroblast
MRPS9	Erythroblast
TMEM14C	Erythroblast
RARRES1	Erythroblast
TRAP1	Erythroblast
HBBP1	Erythroblast
AEN	Erythroblast
CTXN1	Erythroblast
TFRC	Erythroblast
TMEM98	Erythroblast
RAP1GAP	Erythroblast
MELK	Erythroblast
RASD1	Erythroblast
SORBS1	Erythroblast
ADD2	Erythroblast
GAL	Erythroblast
ARL4A	Erythroblast
EEF2K	Erythroblast
PKLR	Erythroblast
HOXB5	Erythroblast
TUBB6	Erythroblast
MARCH3	Erythroblast
ALAS2	Erythroblast
CACHD1	Erythroblast
ATG4A	Erythroblast
ASNS	Erythroblast
APOC1	Erythroblast
CNRIP1	Erythroblast
RN7SK	Erythroblast
FAM83A	Erythroblast
CMBL	Erythroblast
EPB42	Erythroblast
PIGQ	Erythroblast
REXO2	Erythroblast
ARG2	Erythroblast
NSMCE2	Erythroblast
GADD45GIP1	Erythroblast
CLCN3	Erythroblast
ELL2	Erythroblast
PCSK9	Erythroblast
UBAC1	Erythroblast
KEL	Erythroblast
MYB	Erythroblast
HMBS	Erythroblast
RDH10	Erythroblast
CELA2A	Erythroblast
MEIOB	Erythroblast
TACC2	Erythroblast
DCAF6	Erythroblast
PIK3R2	Erythroblast
ALAD	Erythroblast
AK2	Erythroblast
AMMECR1	Erythroblast
PSAT1	Erythroblast
LOC81691	Erythroblast
SELENBP1	Erythroblast
PPME1	Erythroblast
METTL13	Erythroblast
IFRD2	Erythroblast
HES5	Erythroblast
KRT13	Erythroblast
ISYNA1	Erythroblast
FHDC1	Erythroblast
TNFSF9	Erythroblast
SYCP1	Erythroblast
TSPAN17	Erythroblast
KCNH2	Erythroblast
GALNT5	Erythroblast
TFDP1	Erythroblast
VWA5A	Erythroblast
ASS1	Erythroblast
CDT1	Erythroblast
RNU12	Erythroblast
S100A3	Erythroblast
SYNGR1	Erythroblast
EPOR	Erythroblast
DDN	Erythroblast
SLC16A9	Erythroblast
E2F2	Erythroblast
HBZ	Erythroblast
MUC1	Erythroblast
CD70	Erythroblast
KLF1	Erythroblast
PLD1	Erythroblast
IPO11	Erythroblast
TSTA3	Erythroblast
TRIM10	Erythroblast
CA8	Erythroblast
LEPR	Erythroblast
TAC3	Erythroblast
SNORD43	Erythroblast
SLC43A1	Erythroblast
SREBF1	Erythroblast
SPTB	Erythroblast
IFT122	Erythroblast
LRP11	Erythroblast
TRIB3	Erythroblast
GYPE	Erythroblast
CDC42BPA	Erythroblast
BSG	Erythroblast
SNORD25	Erythroblast
SETD8	Erythroblast
TYMSOS	Erythroblast
YPEL4	Erythroblast
HSPA4L	Erythroblast
PAQR9	Erythroblast
HIC2	Erythroblast
SLC36A1	Erythroblast
HAGH	Erythroblast
MYO1D	Erythroblast
GCHFR	Erythroblast
GSTT1	Erythroblast
RNASE1	Erythroblast
TMEM56	Erythroblast
FGFR3	Erythroblast
PRKAB1	Erythroblast
DNAJA4	Erythroblast
MYH10	Erythroblast
NDFIP2	Erythroblast
NCS1	Erythroblast
CTSL	Erythroblast
MRAP2	Erythroblast
CXADR	Erythroblast
NAT14	Erythroblast
CA1	Erythroblast
HBQ1	Erythroblast
STRADB	Erythroblast
AQP1	Erythroblast
MIPEP	Erythroblast
TST	Erythroblast
SDC4	Erythroblast
MPST	Erythroblast
PHLDA3	Erythroblast
ADCK1	Erythroblast
TERC	Erythroblast
SLC25A21	Erythroblast
PRG2	Erythroblast
WDR34	Erythroblast
GATA5	Erythroblast
HK1	Erythroblast
ABCC5	Erythroblast
RAB3IL1	Erythroblast
A4GALT	Erythroblast
CNKSR3	Erythroblast
ACKR1	Erythroblast
GNA11	Erythroblast
FAM210B	Erythroblast
SNORD46	Erythroblast
SLC6A8	Erythroblast
PCK2	Erythroblast
MRPS17	Erythroblast
SLC38A5	Erythroblast
VAT1	Erythroblast
C1orf198	Erythroblast
RFESD	Erythroblast
CCDC34	Erythroblast
ERMAP	Erythroblast
ART4	Erythroblast
PLEKHH3	Erythroblast
GDF15	Erythroblast
BAALC	Erythroblast
ENPP3	Erythroblast
ACSBG1	Erythroblast
BCAR1	Erythroblast
ISOC2	Erythroblast
TMEM14B	Erythroblast
HPS1	Erythroblast
TP73-AS1	Erythroblast
PI4K2A	Erythroblast
TPGS2	Erythroblast
GYPB	Erythroblast
HBE1	Erythroblast
NFIA	Erythroblast
TRAPPC6B	Erythroblast
FAM178B	Erythroblast
TMEM63B	Erythroblast
HBG2	Erythroblast
GYPA	Erythroblast
SEC22C	Erythroblast
FRMD4A	Erythroblast
CPOX	Erythroblast
FBXO7	Erythroblast
TNFRSF19	Erythroblast
CA2	Erythroblast
MINPP1	Erythroblast
SEC14L4	Erythroblast
ACAT1	Erythroblast
AFG3L2	Erythroblast
RNF123	Erythroblast
CRISP2	Erythroblast
MPC2	Erythroblast
PLIN2	Erythroblast
AMHR2	Erythroblast
HIST1H4B	Erythroblast
KANK2	Erythroblast
ALS2	Erythroblast
RNF222	Erythroblast
C11orf96	Erythroblast
FAM89A	Erythroblast
EPCAM	Erythroblast
HEBP1	Erythroblast
OSBPL6	Erythroblast
SLC2A1	Erythroblast
ANK1	Erythroblast
ARHGAP23	Erythroblast
UROS	Erythroblast
ABCB10	Erythroblast
GAD1	Erythroblast
FDXR	Erythroblast
SOCS2	Erythroblast
HES6	Erythroblast
CBS	Erythroblast
MCAT	Erythroblast
GPT2	Erythroblast
FECH	Erythroblast
DYRK3	Erythroblast
PMP22	Erythroblast
SCMH1	Erythroblast
LONP1	Erythroblast
RHD	Erythroblast
ARV1	Erythroblast
OSBP2	Erythroblast
CCNE1	Erythroblast
TNNI3	Erythroblast
SNORD14C	Erythroblast
PLVAP	Erythroblast
ATF5	Erythroblast
E2F4	Erythroblast
KRT19	Erythroblast
HIST1H4E	Erythroblast
MYL4	Erythroblast
IGFL2	Erythroblast
EXO1	Erythroblast
ESRRG	Erythroblast
C17orf99	Erythroblast
CDC42EP4	Erythroblast
BTRC	Erythroblast
ESPN	Erythroblast
ATP1B2	Erythroblast
STX2	Erythroblast
HBG1	Erythroblast
TGM2	Erythroblast
TMEM74B	Erythroblast
DECR2	Erythroblast
TSPAN5	Erythroblast
TANC1	Erythroblast
SLC25A39	Erythroblast
KIT	Erythroblast
SLC6A9	Erythroblast
OAT	Erythroblast
MGAT3	Erythroblast
MICALL2	Erythroblast
MGST3	Erythroblast
PRDX2	Erythroblast
RUVBL2	Erythroblast
LGR4	Erythroblast
RELN	Erythroblast
B9D1	Erythroblast
PLEK2	Erythroblast
PPOX	Erythroblast
FKBP4	Erythroblast
SNCAIP	Erythroblast
RPS6KL1	Erythroblast
SPA17	Erythroblast
METAP2	Erythroblast
AVPI1	Erythroblast
LYN	Granulocyte-CD66b
HAL	Granulocyte-CD66b
GK	Granulocyte-CD66b
IKBIP	Granulocyte-CD66b
LINC00173	Granulocyte-CD66b
CCNG2	Granulocyte-CD66b
LAMP2	Granulocyte-CD66b
RNF149	Granulocyte-CD66b
TGM3	Granulocyte-CD66b
SH3GLB1	Granulocyte-CD66b
MMP25	Granulocyte-CD66b
ZNF646	Granulocyte-CD66b
HELZ2	Granulocyte-CD66b
TREM1	Granulocyte-CD66b
SIGLEC5	Granulocyte-CD66b
THBD	Granulocyte-CD66b
MPZL1	Granulocyte-CD66b
RRM2B	Granulocyte-CD66b
CABIN1	Granulocyte-CD66b
XKR8	Granulocyte-CD66b
CXCL6	Granulocyte-CD66b
B9D2	Granulocyte-CD66b
PLXNC1	Granulocyte-CD66b
TRERF1	Granulocyte-CD66b
PPP1R3D	Granulocyte-CD66b
CYSTM1	Granulocyte-CD66b
SIPA1L2	Granulocyte-CD66b
XKR3	Granulocyte-CD66b
LPCAT2	Granulocyte-CD66b
OSBPL2	Granulocyte-CD66b
FAM53C	Granulocyte-CD66b
USB1	Granulocyte-CD66b
TNFAIP6	Granulocyte-CD66b
IRF1	Granulocyte-CD66b
PELI1	Granulocyte-CD66b
MAPK3	Granulocyte-CD66b
NEDD9	Granulocyte-CD66b
CCL23	Granulocyte-CD66b
MS4A3	Granulocyte-CD66b
PKN2	Granulocyte-CD66b
SOS2	Granulocyte-CD66b
SDCBP	Granulocyte-CD66b
RAB43	Granulocyte-CD66b
RFWD2	Granulocyte-CD66b
LOC285696	Granulocyte-CD66b
CCDC146	Granulocyte-CD66b
ACSL1	Granulocyte-CD66b
USP15	Granulocyte-CD66b
PGLYRP1	Granulocyte-CD66b
KIF1B	Granulocyte-CD66b
NECAB2	Granulocyte-CD66b
DEDD2	Granulocyte-CD66b
VASP	Granulocyte-CD66b
TRIM9	Granulocyte-CD66b
PARP9	Granulocyte-CD66b
EMR1	Granulocyte-CD66b
CNTNAP3	Granulocyte-CD66b
GNB2	Granulocyte-CD66b
ITPRIP	Granulocyte-CD66b
OSM	Granulocyte-CD66b
CARD8	Granulocyte-CD66b
RPS6KA5	Granulocyte-CD66b
TLE3	Granulocyte-CD66b
ARHGEF40	Granulocyte-CD66b
TNFRSF9	Granulocyte-CD66b
SSH3	Granulocyte-CD66b
HIST2H2AC	Granulocyte-CD66b
ZNF18	Granulocyte-CD66b
ST8SIA4	Granulocyte-CD66b
NUAK2	Granulocyte-CD66b
PI3	Granulocyte-CD66b
MARK2	Granulocyte-CD66b
CLEC4E	Granulocyte-CD66b
NCF1	Granulocyte-CD66b
RALGAPA2	Granulocyte-CD66b
TCN1	Granulocyte-CD66b
CYB5R4	Granulocyte-CD66b
IRF9	Granulocyte-CD66b
ULK1	Granulocyte-CD66b
CR1	Granulocyte-CD66b
CDA	Granulocyte-CD66b
CSF2RA	Granulocyte-CD66b
LRRK2	Granulocyte-CD66b
REPS2	Granulocyte-CD66b
SEC14L1	Granulocyte-CD66b
AHCTF1	Granulocyte-CD66b
NUP50	Granulocyte-CD66b
UPF1	Granulocyte-CD66b
RSAD2	Granulocyte-CD66b
ACOX1	Granulocyte-CD66b
CFAP45	Granulocyte-CD66b
WDR26	Granulocyte-CD66b
KREMEN1	Granulocyte-CD66b
ARHGAP26	Granulocyte-CD66b
MAP3K2	Granulocyte-CD66b
FAM101B	Granulocyte-CD66b
MAP7D1	Granulocyte-CD66b
SLCO3A1	Granulocyte-CD66b
GPR97	Granulocyte-CD66b
CCDC125	Granulocyte-CD66b
PAK2	Granulocyte-CD66b
ADAM8	Granulocyte-CD66b
KIF27	Granulocyte-CD66b
DOCK5	Granulocyte-CD66b
BEST1	Granulocyte-CD66b
GNG10	Granulocyte-CD66b
DDX58	Granulocyte-CD66b
CAT	Granulocyte-CD66b
C1RL	Granulocyte-CD66b
TLE4	Granulocyte-CD66b
MANSC1	Granulocyte-CD66b
FOXO4	Granulocyte-CD66b
RALBP1	Granulocyte-CD66b
NLRP12	Granulocyte-CD66b
RNF19B	Granulocyte-CD66b
ANXA11	Granulocyte-CD66b
FHL3	Granulocyte-CD66b
CTBS	Granulocyte-CD66b
TAGLN2	Granulocyte-CD66b
AMICA1	Granulocyte-CD66b
MTMR3	Granulocyte-CD66b
ARHGAP25	Granulocyte-CD66b
PHF20L1	Granulocyte-CD66b
NFIL3	Granulocyte-CD66b
LILRB3	Granulocyte-CD66b
ANP32A	Granulocyte-CD66b
ASPRV1	Granulocyte-CD66b
AQP9	Granulocyte-CD66b
ZNFX1	Granulocyte-CD66b
FOXO3	Granulocyte-CD66b
PDK3	Granulocyte-CD66b
ST6GALNAC2	Granulocyte-CD66b
SCYL1	Granulocyte-CD66b
IFNAR1	Granulocyte-CD66b
POLB	Granulocyte-CD66b
PIK3CD	Granulocyte-CD66b
PTGDR2	Granulocyte-CD66b
S100A11	Granulocyte-CD66b
BIN3	Granulocyte-CD66b
TLR6	Granulocyte-CD66b
RBM23	Granulocyte-CD66b
UBN1	Granulocyte-CD66b
LOC399900	Granulocyte-CD66b
IL13RA1	Granulocyte-CD66b
FLOT2	Granulocyte-CD66b
R3HDM4	Granulocyte-CD66b
ARFIP1	Granulocyte-CD66b
TRIM21	Granulocyte-CD66b
ZNF701	Granulocyte-CD66b
HTATIP2	Granulocyte-CD66b
SMPD3	Granulocyte-CD66b
SLC16A3	Granulocyte-CD66b
TFE3	Granulocyte-CD66b
RNF24	Granulocyte-CD66b
RMND5A	Granulocyte-CD66b
CIR1	Granulocyte-CD66b
HCK	Granulocyte-CD66b
HIF1A	Granulocyte-CD66b
RHOG	Granulocyte-CD66b
BMX	Granulocyte-CD66b
ORM2	Granulocyte-CD66b
TNFAIP2	Granulocyte-CD66b
SIRPA	Granulocyte-CD66b
ZNF398	Granulocyte-CD66b
CYTH4	Granulocyte-CD66b
VNN2	Granulocyte-CD66b
SORL1	Granulocyte-CD66b
ATG16L2	Granulocyte-CD66b
DDIT3	Granulocyte-CD66b
KCNJ15	Granulocyte-CD66b
SUMO1P1	Granulocyte-CD66b
PROK2	Granulocyte-CD66b
PIAS1	Granulocyte-CD66b
OLIG2	Granulocyte-CD66b
CEP63	Granulocyte-CD66b
FPR2	Granulocyte-CD66b
CHMP2A	Granulocyte-CD66b
SMAP2	Granulocyte-CD66b
ORM1	Granulocyte-CD66b
CXCL1	Granulocyte-CD66b
CSNK1G2	Granulocyte-CD66b
ARSA	Granulocyte-CD66b
OLR1	Granulocyte-CD66b
LAMTOR4	Granulocyte-CD66b
RNF13	Granulocyte-CD66b
TMUB2	Granulocyte-CD66b
IDS	Granulocyte-CD66b
CEACAM8	Granulocyte-CD66b
HIST1H2BD	Granulocyte-CD66b
SPNS3	Granulocyte-CD66b
ARID4A	Granulocyte-CD66b
PSG9	Granulocyte-CD66b
RNF103	Granulocyte-CD66b
BCL3	Granulocyte-CD66b
YPEL3	Granulocyte-CD66b
CHSY1	Granulocyte-CD66b
KLF6	Granulocyte-CD66b
TMCC3	Granulocyte-CD66b
KIAA0232	Granulocyte-CD66b
FNDC3B	Granulocyte-CD66b
CXorf23	Granulocyte-CD66b
HIST1H1C	Granulocyte-CD66b
CD55	Granulocyte-CD66b
RFFL	Granulocyte-CD66b
GNAQ	Granulocyte-CD66b
CDS2	Granulocyte-CD66b
TMEM140	Granulocyte-CD66b
C15orf39	Granulocyte-CD66b
MCL1	Granulocyte-CD66b
DEFA4	Granulocyte-CD66b
NDE1	Granulocyte-CD66b
PACSIN2	Granulocyte-CD66b
ATG2A	Granulocyte-CD66b
HES4	Granulocyte-CD66b
OSER1	Granulocyte-CD66b
HSDL2	Granulocyte-CD66b
ARID3A	Granulocyte-CD66b
CASS4	Granulocyte-CD66b
STX3	Granulocyte-CD66b
FLOT1	Granulocyte-CD66b
PRKAR1A	Granulocyte-CD66b
IL5RA	Granulocyte-CD66b
ZNF281	Granulocyte-CD66b
UBE2B	Granulocyte-CD66b
IL17RA	Granulocyte-CD66b
SPAG9	Granulocyte-CD66b
CPPED1	Granulocyte-CD66b
HSH2D	Granulocyte-CD66b
HIST1H2AD	Granulocyte-CD66b
CLDN14	Granulocyte-CD66b
GHRL	Granulocyte-CD66b
ST3GAL4	Granulocyte-CD66b
APBB1IP	Granulocyte-CD66b
IFIT3	Granulocyte-CD66b
CREB5	Granulocyte-CD66b
ARG1	Granulocyte-CD66b
FAM174A	Granulocyte-CD66b
GBP6	Granulocyte-CD66b
DACH1	Granulocyte-CD66b
TMEM8A	Granulocyte-CD66b
CAMP	Granulocyte-CD66b
LYSMD2	Granulocyte-CD66b
H3F3C	Granulocyte-CD66b
SOD2	Granulocyte-CD66b
IMPA2	Granulocyte-CD66b
SIRPD	Granulocyte-CD66b
DGAT2	Granulocyte-CD66b
BAZ2B	Granulocyte-CD66b
ANPEP	Granulocyte-CD66b
RASSF3	Granulocyte-CD66b
ZNF350	Granulocyte-CD66b
PIGB	Granulocyte-CD66b
CEACAM1	Granulocyte-CD66b
NABP1	Granulocyte-CD66b
TOPORS	Granulocyte-CD66b
IRF2	Granulocyte-CD66b
FRAT2	Granulocyte-CD66b
NDEL1	Granulocyte-CD66b
IFITM2	Granulocyte-CD66b
SLC12A6	Granulocyte-CD66b
RAP1A	Granulocyte-CD66b
CTSG	Granulocyte-CD66b
ADAR	Granulocyte-CD66b
NSFL1C	Granulocyte-CD66b
SEMA4D	Granulocyte-CD66b
HECW2	Granulocyte-CD66b
EIF2AK2	Granulocyte-CD66b
OR10G3	Granulocyte-CD66b
ZNF217	Granulocyte-CD66b
MX2	Granulocyte-CD66b
ZER1	Granulocyte-CD66b
CNEP1R1	Granulocyte-CD66b
LTF	Granulocyte-CD66b
MOB3A	Granulocyte-CD66b
TMEM154	Granulocyte-CD66b
STEAP4	Granulocyte-CD66b
PREX1	Granulocyte-CD66b
CSF3R	Granulocyte-CD66b
ABCA1	Granulocyte-CD66b
OTX1	Granulocyte-CD66b
HIP1	Granulocyte-CD66b
NAMPT	Granulocyte-CD66b
CXCR1	Granulocyte-CD66b
MAX	Granulocyte-CD66b
PRKCZ	Granulocyte-CD66b
SLC19A1	Granulocyte-CD66b
STARD10	Granulocyte-CD66b
NOV	Granulocyte-CD66b
OSGIN2	Granulocyte-CD66b
TBC1D14	Granulocyte-CD66b
G0S2	Granulocyte-CD66b
CANT1	Granulocyte-CD66b
CEACAM3	Granulocyte-CD66b
AMD1	Granulocyte-CD66b
NINJ1	Granulocyte-CD66b
FAM65B	Granulocyte-CD66b
TCP11L2	Granulocyte-CD66b
C5AR2	Granulocyte-CD66b
HERC3	Granulocyte-CD66b
PRSS33	Granulocyte-CD66b
MME	Granulocyte-CD66b
IL1RAP	Granulocyte-CD66b
FBXL13	Granulocyte-CD66b
FRY	Granulocyte-CD66b
PIGX	Granulocyte-CD66b
MAPK14	Granulocyte-CD66b
CEACAM6	Granulocyte-CD66b
RAB33B	Granulocyte-CD66b
CEP19	Granulocyte-CD66b
BLZF1	Granulocyte-CD66b
GNAI3	Granulocyte-CD66b
SLC2A11	Granulocyte-CD66b
HERC5	Granulocyte-CD66b
ABTB2	Granulocyte-CD66b
TDP2	Granulocyte-CD66b
LST1	Granulocyte-CD66b
DPEP3	Granulocyte-CD66b
STXBP3	Granulocyte-CD66b
SYN2	Granulocyte-CD66b
ZCCHC6	Granulocyte-CD66b
IL6R	Granulocyte-CD66b
CXCL8	Granulocyte-CD66b
ANTXR2	Granulocyte-CD66b
LRRFIP1	Granulocyte-CD66b
ZRANB1	Granulocyte-CD66b
ARRDC3	Granulocyte-CD66b
WIPF2	Granulocyte-CD66b
CAPNS2	Granulocyte-CD66b
REM2	Granulocyte-CD66b
HCAR3	Granulocyte-CD66b
ZFAND3	Granulocyte-CD66b
PYGL	Granulocyte-CD66b
SLC15A4	Granulocyte-CD66b
SLK	Granulocyte-CD66b
ARHGAP9	Granulocyte-CD66b
TNIP1	Granulocyte-CD66b
LYST	Granulocyte-CD66b
AGO4	Granulocyte-CD66b
IFRD1	Granulocyte-CD66b
LRG1	Granulocyte-CD66b
UBE2R2	Granulocyte-CD66b
SRXN1	Granulocyte-CD66b
IFNAR2	Granulocyte-CD66b
LPPR2	Granulocyte-CD66b
MAP2K4	Granulocyte-CD66b
FPR1	Granulocyte-CD66b
S100P	Granulocyte-CD66b
ABR	Granulocyte-CD66b
KDM4B	Granulocyte-CD66b
HLA-C	Granulocyte-CD66b
MPZL3	Granulocyte-CD66b
SLC2A14	Granulocyte-CD66b
CCR1	Granulocyte-CD66b
KBTBD7	Granulocyte-CD66b
ELL	Granulocyte-CD66b
USP49	Granulocyte-CD66b
LIN7A	Granulocyte-CD66b
DPEP2	Granulocyte-CD66b
TLR1	Granulocyte-CD66b
SBNO2	Granulocyte-CD66b
TBL1X	Granulocyte-CD66b
OGFRL1	Granulocyte-CD66b
CHIC2	Granulocyte-CD66b
NUMB	Granulocyte-CD66b
CCDC126	Granulocyte-CD66b
RGS14	Granulocyte-CD66b
CAMK1D	Granulocyte-CD66b
ELANE	Granulocyte-CD66b
NLRP1	Granulocyte-CD66b
SGK1	Granulocyte-CD66b
BPI	Granulocyte-CD66b
TPST1	Granulocyte-CD66b
MAK	Granulocyte-CD66b
KLHL2	Granulocyte-CD66b
ABHD2	Granulocyte-CD66b
BAZ1A	Granulocyte-CD66b
CCR3	Granulocyte-CD66b
LNPEP	Granulocyte-CD66b
MAGT1	Granulocyte-CD66b
DHRS9	Granulocyte-CD66b
DYSF	Granulocyte-CD66b
HLX	Granulocyte-CD66b
GLT1D1	Granulocyte-CD66b
RNASEL	Granulocyte-CD66b
LY96	Granulocyte-CD66b
ZDHHC18	Granulocyte-CD66b
PFKFB4	Granulocyte-CD66b
STK40	Granulocyte-CD66b
ARHGAP27	Granulocyte-CD66b
ITPK1	Granulocyte-CD66b
MLF2	Granulocyte-CD66b
GCA	Granulocyte-CD66b
C3orf62	Granulocyte-CD66b
TREML2	Granulocyte-CD66b
KIAA1551	Granulocyte-CD66b
TM6SF1	Granulocyte-CD66b
PLEKHO2	Granulocyte-CD66b
WLS	Granulocyte-CD66b
AP5B1	Granulocyte-CD66b
CCNDBP1	Granulocyte-CD66b
XPO6	Granulocyte-CD66b
SLC6A6	Granulocyte-CD66b
CDIPT	Granulocyte-CD66b
CCDC186	Granulocyte-CD66b
SLC25A44	Granulocyte-CD66b
PTEN	Granulocyte-CD66b
CRK	Granulocyte-CD66b
ZNF746	Granulocyte-CD66b
FUT7	Granulocyte-CD66b
IL1R2	Granulocyte-CD66b
LGALS12	Granulocyte-CD66b
MBD6	Granulocyte-CD66b
DAPK2	Granulocyte-CD66b
RAF1	Granulocyte-CD66b
DNAJC3	Granulocyte-CD66b
RGS2	Granulocyte-CD66b
SIGLEC10	Granulocyte-CD66b
FAM49A	Granulocyte-CD66b
CD97	Granulocyte-CD66b
FCGR2A	Granulocyte-CD66b
HCAR2	Granulocyte-CD66b
ROPN1L	Granulocyte-CD66b
DENND3	Granulocyte-CD66b
FFAR2	Granulocyte-CD66b
F2RL1	Granulocyte-CD66b
HIST1H2AC	Granulocyte-CD66b
EVI2B	Granulocyte-CD66b
EEPD1	Granulocyte-CD66b
PRRG4	Granulocyte-CD66b
USP32	Granulocyte-CD66b
MGAM	Granulocyte-CD66b
CEBPE	Granulocyte-CD66b
DHRSX	Granulocyte-CD66b
PCTP	Granulocyte-CD66b
GMIP	Granulocyte-CD66b
PINK1	Granulocyte-CD66b
NECAP1	Granulocyte-CD66b
RNF145	Granulocyte-CD66b
IL1B	Granulocyte-CD66b
CXCL14	Granulocyte-CD66b
FAM126B	Granulocyte-CD66b
NRBF2	Granulocyte-CD66b
C5AR1	Granulocyte-CD66b
RBPJ	Granulocyte-CD66b
VPS8	Granulocyte-CD66b
SPI1	Granulocyte-CD66b
EGLN1	Granulocyte-CD66b
SP110	Granulocyte-CD66b
PHF21A	Granulocyte-CD66b
SLPI	Granulocyte-CD66b
HIST1H2BC	Granulocyte-CD66b
IFIT2	Granulocyte-CD66b
GPSM3	Granulocyte-CD66b
MMP9	Granulocyte-CD66b
OAZ2	Granulocyte-CD66b
MOSPD2	Granulocyte-CD66b
CASC3	Granulocyte-CD66b
CYP4F12	Granulocyte-CD66b
CHST7	Granulocyte-CD66b
CDH2	Granulocyte-CD66b
ST3GAL6	Granulocyte-CD66b
RGL4	Granulocyte-CD66b
FAM63A	Granulocyte-CD66b
ABTB1	Granulocyte-CD66b
TP53INP2	Granulocyte-CD66b
CDKN2D	Granulocyte-CD66b
KATNBL1	Granulocyte-CD66b
BASP1	Granulocyte-CD66b
FAM8A1	Granulocyte-CD66b
FAM214B	Granulocyte-CD66b
VSTM1	Granulocyte-CD66b
DNAJC25-GNG10	Granulocyte-CD66b
CASP8	Granulocyte-CD66b
GMFG	Granulocyte-CD66b
TRIB1	Granulocyte-CD66b
ZBTB48	Granulocyte-CD66b
TALDO1	Granulocyte-CD66b
NTNG2	Granulocyte-CD66b
PTAFR	Granulocyte-CD66b
UBR2	Granulocyte-CD66b
ADM	Granulocyte-CD66b
RBM47	Granulocyte-CD66b
STAT3	Granulocyte-CD66b
KIAA0247	Granulocyte-CD66b
IGF2R	Granulocyte-CD66b
F11R	Granulocyte-CD66b
FRAT1	Granulocyte-CD66b
OSBPL8	Granulocyte-CD66b
NADK	Granulocyte-CD66b
ELF2	Granulocyte-CD66b
ZNF324	Granulocyte-CD66b
RICTOR	Granulocyte-CD66b
C19orf35	Granulocyte-CD66b
USP6	Granulocyte-CD66b
PTGS2	Granulocyte-CD66b
SULT1B1	Granulocyte-CD66b
TGFA	Granulocyte-CD66b
MPPE1	Granulocyte-CD66b
FNIP1	Granulocyte-CD66b
SRPK2	Granulocyte-CD66b
HN1	Granulocyte-CD66b
CXCR2	Granulocyte-CD66b
DEF8	Granulocyte-CD66b
YIPF3	Granulocyte-CD66b
PRR13	Granulocyte-CD66b
EMR4P	Granulocyte-CD66b
PPP1R18	Granulocyte-CD66b
CCER2	Granulocyte-CD66b
ALOX5AP	Granulocyte-CD66b
C10orf128	Granulocyte-CD66b
ITM2B	Granulocyte-CD66b
IGF1R	Granulocyte-CD66b
RPL21P44	Granulocyte-CD66b
GAB2	Granulocyte-CD66b
CDC42EP2	Granulocyte-CD66b
LOC93432	Granulocyte-CD66b
DNAJC3-AS1	Granulocyte-CD66b
ZBTB34	Granulocyte-CD66b
MAP2K3	Granulocyte-CD66b
ELOVL5	Granulocyte-CD66b
SLC2A3	Granulocyte-CD66b
KIAA1109	Granulocyte-CD66b
LOC729737	Granulocyte-CD66b
SLC22A4	Granulocyte-CD66b
SMCHD1	Granulocyte-CD66b
TRPM6	Granulocyte-CD66b
LINC01000	Granulocyte-CD66b
TRANK1	Granulocyte-CD66b
SH3BP5L	Granulocyte-CD66b
LINC01347	Granulocyte-CD66b
MEGF9	Granulocyte-CD66b
BTNL8	Granulocyte-CD66b
LSP1	Granulocyte-CD66b
IL1RN	Granulocyte-CD66b
KMT2C	Granulocyte-CD66b
B3GNT8	Granulocyte-CD66b
TREML3P	Granulocyte-CD66b
RAB11FIP1	Granulocyte-CD66b
RAB3D	Granulocyte-CD66b
CAMK2G	Granulocyte-CD66b
PLAGL1	Granulocyte-CD66b
ALPL	Granulocyte-CD66b
TNFRSF10C	Granulocyte-CD66b
RNASET2	Granulocyte-CD66b
IFITM3	Granulocyte-CD66b
NOTCH1	Granulocyte-CD66b
LRP10	Granulocyte-CD66b
HBP1	Granulocyte-CD66b
C16orf72	Granulocyte-CD66b
CFLAR	Granulocyte-CD66b
ABHD3	Granulocyte-CD66b
MYO1F	Granulocyte-CD66b
HTR3B	Granulocyte-CD66b
RFX2	Granulocyte-CD66b
LOC100288069	Granulocyte-CD66b
C16orf54	Granulocyte-CD66b
PHOSPHO1	Granulocyte-CD66b
MNDA	Granulocyte-CD66b
AATK	Granulocyte-CD66b
ZNF33A	Granulocyte-CD66b
CNTNAP3B	Granulocyte-CD66b
LINC00265	Granulocyte-CD66b
PCDHB19P	Granulocyte-CD66b
LINC01001	Granulocyte-CD66b
MED13L	Granulocyte-CD66b
CEBPB	Granulocyte-CD66b
OR52K2	Granulocyte-CD66b
OASL	Granulocyte-CD66b
C11orf54	Granulocyte-CD66b
PANX2	Granulocyte-CD66b
BCL10	Granulocyte-CD66b
PCNX	Granulocyte-CD66b
TMEM71	Granulocyte-CD66b
PPCDC	Granulocyte-CD66b
ADIPOR1	Granulocyte-CD66b
ERO1L	Granulocyte-CD66b
RAD21	Granulocyte-CD66b
AOC1	Granulocyte-CD66b
SLA	Granulocyte-CD66b
ARAP3	Granulocyte-CD66b
PDLIM7	Granulocyte-CD66b
HSD17B7	Granulocyte-CD66b
KAT8	Granulocyte-CD66b
TNFRSF10B	Granulocyte-CD66b
BCL6	Granulocyte-CD66b
CPD	Granulocyte-CD66b
EPHB1	Granulocyte-CD66b
KRT23	Granulocyte-CD66b
RRAGD	Granulocyte-CD66b
NCOA1	Granulocyte-CD66b
ADORA3	Granulocyte-CD66b
B4GALT5	Granulocyte-CD66b
RALB	Granulocyte-CD66b
ABCG1	Granulocyte-CD66b
LIMK2	Granulocyte-CD66b
CSF2RB	Granulocyte-CD66b
CAPN15	Granulocyte-CD66b
TSEN34	Granulocyte-CD66b
CCNJL	Granulocyte-CD66b
PPP1R12A	Granulocyte-CD66b
BIN3-IT1	Granulocyte-CD66b
MRVI1	Granulocyte-CD66b
N4BP2L2	Granulocyte-CD66b
THBS4	Granulocyte-CD66b
ASAP1	Granulocyte-CD66b
ISG15	Granulocyte-CD66b
TSPAN2	Granulocyte-CD66b
SVIL	Granulocyte-CD66b
PYROXD2	Granulocyte-CD66b
MIDN	Granulocyte-CD66b
TFF3	Granulocyte-CD66b
TNNI2	Granulocyte-CD66b
QPCT	Granulocyte-CD66b
PPP4R1	Granulocyte-CD66b
CSRNP1	Granulocyte-CD66b
FAM129A	Granulocyte-CD66b
CA4	Granulocyte-CD66b
PAPSS1	Granulocyte-CD66b
HSPA1A	Granulocyte-CD66b
KCNJ2	Granulocyte-CD66b
TNFRSF1A	Granulocyte-CD66b
DGCR2	Granulocyte-CD66b
USP10	Granulocyte-CD66b
P2RY14	Granulocyte-CD66b
CALCOCO1	Granulocyte-CD66b
SELL	Granulocyte-CD66b
RTFDC1	Granulocyte-CD66b
BTN2A1	Granulocyte-CD66b
RNASE3	Granulocyte-CD66b
HIST1H3D	Granulocyte-CD66b
ERGIC1	Granulocyte-CD66b
MSRB1	Granulocyte-CD66b
ZNF641	Granulocyte-CD66b
B3GNTL1	Granulocyte-CD66b
HCG27	Granulocyte-CD66b
GSK3B	Granulocyte-CD66b
CLC	Granulocyte-CD66b
PBX2	Granulocyte-CD66b
OXER1	Granulocyte-CD66b
ZNF438	Granulocyte-CD66b
PADI2	Granulocyte-CD66b
MBOAT7	Granulocyte-CD66b
PHC2	Granulocyte-CD66b
IDO1	Granulocyte-CD66b
NSUN7	Granulocyte-CD66b
LPGAT1	Granulocyte-CD66b
ANKRD22	Granulocyte-CD66b
UBAP1	Granulocyte-CD66b
NCF4	Granulocyte-CD66b
LITAF	Granulocyte-CD66b
HIST1H2BE	Granulocyte-CD66b
BCL2A1	Granulocyte-CD66b
IGSF6	Granulocyte-CD66b
MMP8	Granulocyte-CD66b
TRIM39	Granulocyte-CD66b
CD46	Granulocyte-CD66b
FAM212B	Granulocyte-CD66b
NCF2	Granulocyte-CD66b
CASP5	Granulocyte-CD66b
LOC100507670	Granulocyte-CD66b
SYNJ1	Granulocyte-CD66b
SSH2	Granulocyte-CD66b
MYADM	Granulocyte-CD66b
ANXA3	Granulocyte-CD66b
CACNG6	Granulocyte-CD66b
APOBR	Granulocyte-CD66b
KIAA1024	Granulocyte-CD66b
CHST15	Granulocyte-CD66b
RIT1	Granulocyte-CD66b
BANP	Granulocyte-CD66b
KIAA1211L	Granulocyte-CD66b
EP300	Granulocyte-CD66b
RPGR	Granulocyte-CD66b
FCGR3B	Granulocyte-CD66b
CREBRF	Granulocyte-CD66b
DSC2	Granulocyte-CD66b
CMTM2	Granulocyte-CD66b
MXD1	Granulocyte-CD66b
RPGRIP1	Granulocyte-CD66b
TMEM120A	Granulocyte-CD66b
FAS	Granulocyte-CD66b
LOC606724	Granulocyte-CD66b
KIAA1324	Granulocyte-CD66b
NFAT5	Granulocyte-CD66b
CWC25	Granulocyte-CD66b
P2RY13	Granulocyte-CD66b
GDPD3	Granulocyte-CD66b
TMEM88	Granulocyte-CD66b
PPP1R3B	Granulocyte-CD66b
ICAM3	Granulocyte-CD66b
TNFSF14	Granulocyte-CD66b
GABARAPL2	Granulocyte-CD66b
LRMP	Granulocyte-CD66b
EMR3	Granulocyte-CD66b
TSC22D3	Granulocyte-CD66b
LAT	Megakaryocyte
DDAH1	Megakaryocyte
LRRC8B	Megakaryocyte
ARHGAP21	Megakaryocyte
SIAE	Megakaryocyte
SLC16A10	Megakaryocyte
CKB	Megakaryocyte
CPB1	Megakaryocyte
TMSB15A	Megakaryocyte
LIMS1	Megakaryocyte
MPL	Megakaryocyte
PTGER3	Megakaryocyte
P2RX1	Megakaryocyte
DAAM1	Megakaryocyte
TUBA8	Megakaryocyte
ALDH7A1	Megakaryocyte
GUCY1A3	Megakaryocyte
DPPA4	Megakaryocyte
WRB	Megakaryocyte
DNM1L	Megakaryocyte
FERMT3	Megakaryocyte
ITGA2	Megakaryocyte
DLK1	Megakaryocyte
SALL2	Megakaryocyte
ELOVL7	Megakaryocyte
C2orf88	Megakaryocyte
VANGL2	Megakaryocyte
MAP1A	Megakaryocyte
ESAM	Megakaryocyte
PTPLA	Megakaryocyte
ITGA2B	Megakaryocyte
PDGFC	Megakaryocyte
VWF	Megakaryocyte
TMSB15B	Megakaryocyte
TRPC6	Megakaryocyte
MEG3	Megakaryocyte
CCND1	Megakaryocyte
ABCC4	Megakaryocyte
COL24A1	Megakaryocyte
SV2A	Megakaryocyte
PDIA5	Megakaryocyte
DAD1	Megakaryocyte
ADCY6	Megakaryocyte
FUNDC1	Megakaryocyte
PLOD2	Megakaryocyte
FHOD1	Megakaryocyte
NT5M	Megakaryocyte
WNT11	Megakaryocyte
NFIB	Megakaryocyte
C15orf53	Megakaryocyte
DTD1	Megakaryocyte
GSTM5	Megakaryocyte
F2RL2	Megakaryocyte
DNAJC12	Megakaryocyte
ATP2C1	Megakaryocyte
TMEM136	Megakaryocyte
ILK	Megakaryocyte
RAC3	Megakaryocyte
SLC35D3	Megakaryocyte
SMAD6	Megakaryocyte
PSTPIP2	Megakaryocyte
FAM98A	Megakaryocyte
GJA4	Megakaryocyte
NEK6	Megakaryocyte
LY6G6F	Megakaryocyte
SH3GL3	Megakaryocyte
TMEM163	Megakaryocyte
GP9	Megakaryocyte
SH3PXD2A	Megakaryocyte
CD109	Megakaryocyte
FAM171A1	Megakaryocyte
RBPMS2	Megakaryocyte
FKBP14	Megakaryocyte
EMILIN1	Megakaryocyte
MARCH4	Megakaryocyte
FCER1A	Megakaryocyte
AIF1L	Megakaryocyte
LTBP1	Megakaryocyte
FAM64A	Megakaryocyte
SMTN	Megakaryocyte
TCEAL4	Megakaryocyte
PPIC	Megakaryocyte
P2RY1	Megakaryocyte
PRKACB	Megakaryocyte
MEIS1	Megakaryocyte
CPA3	Megakaryocyte
SERPINE2	Megakaryocyte
ITGA8	Megakaryocyte
PRTFDC1	Megakaryocyte
KLHL42	Megakaryocyte
GAMT	Megakaryocyte
LGMN	Megakaryocyte
LRP8	Megakaryocyte
LGALSL	Megakaryocyte
UBASH3B	Megakaryocyte
PPP1R14A	Megakaryocyte
DNM3	Megakaryocyte
SLC8A3	Megakaryocyte
MYOZ3	Megakaryocyte
MLLT11	Megakaryocyte
FERMT2	Megakaryocyte
SPX	Megakaryocyte
RSU1	Megakaryocyte
NPR3	Megakaryocyte
MYOM1	Megakaryocyte
SLC44A1	Megakaryocyte
GCSAML	Megakaryocyte
TPM2	Megakaryocyte
NDUFAF3	Megakaryocyte
LRRFIP2	Megakaryocyte
DKK1	Megakaryocyte
RAB38	Megakaryocyte
C3orf52	Megakaryocyte
TCEAL1	Megakaryocyte
BEX1	Megakaryocyte
HYAL3	Megakaryocyte
PLA2G4A	Megakaryocyte
RYR2	Megakaryocyte
CTTNBP2	Megakaryocyte
NDN	Megakaryocyte
RRN3	Megakaryocyte
TTC27	Megakaryocyte
DEPTOR	Megakaryocyte
NREP	Megakaryocyte
LAPTM4B	Megakaryocyte
DOCK1	Megakaryocyte
SLC30A5	Megakaryocyte
STARD8	Megakaryocyte
ROBO3	Megakaryocyte
GUCY1B3	Megakaryocyte
TWSG1	Megakaryocyte
MAPK12	Megakaryocyte
PHTF1	Megakaryocyte
RAB33A	Megakaryocyte
RTN2	Megakaryocyte
NAA38	Megakaryocyte
CSRP1	Megakaryocyte
THUMPD2	Megakaryocyte
ABHD16A	Megakaryocyte
DEPDC1	Megakaryocyte
PPAPDC3	Megakaryocyte
F2R	Megakaryocyte
XYLT2	Megakaryocyte
FAM69B	Megakaryocyte
PCYOX1L	Megakaryocyte
WFDC1	Megakaryocyte
MECOM	Megakaryocyte
LY6G6D	Megakaryocyte
RASA1	Megakaryocyte
CPXM1	Megakaryocyte
PDE8B	Megakaryocyte
NLK	Megakaryocyte
VCL	Megakaryocyte
TGFB1I1	Megakaryocyte
PRICKLE2	Megakaryocyte
PLA2G3	Megakaryocyte
L3HYPDH	Megakaryocyte
FABP5	Megakaryocyte
GP1BA	Megakaryocyte
PBX1	Megakaryocyte
CAPN11	Megakaryocyte
FAM212A	Megakaryocyte
C5	Megakaryocyte
ARHGAP18	Megakaryocyte
SLC37A1	Megakaryocyte
HSD17B14	Megakaryocyte
TM7SF2	Megakaryocyte
TCTEX1D1	Megakaryocyte
GCNT1	Megakaryocyte
MANF	Megakaryocyte
RAB27B	Megakaryocyte
CXCL2	Megakaryocyte
MYCN	Megakaryocyte
ALOX12	Megakaryocyte
MEX3B	Megakaryocyte
HMGN1	Megakaryocyte
PTGS1	Megakaryocyte
TSPAN9	Megakaryocyte
TMEM45A	Megakaryocyte
FREM1	Megakaryocyte
ISCA1	Megakaryocyte
SMIM24	Megakaryocyte
FABP5P3	Megakaryocyte
WBP5	Megakaryocyte
LINC01512	Megakaryocyte
SNCA	Megakaryocyte
MMRN1	Megakaryocyte
LAMB2	Megakaryocyte
LRRC32	Megakaryocyte
TBXA2R	Megakaryocyte
FNBP1L	Megakaryocyte
STXBP5	Megakaryocyte
ACCS	Megakaryocyte
CLEC1B	Megakaryocyte
ST3GAL3	Megakaryocyte
PHLDB1	Megakaryocyte
SLC24A3	Megakaryocyte
CALD1	Megakaryocyte
ABHD4	Megakaryocyte
PDE5A	Megakaryocyte
GP6	Megakaryocyte
VEGFC	Megakaryocyte
SHANK3	Megakaryocyte
IRX3	Megakaryocyte
EXOC3L4	Megakaryocyte
DCBLD2	Megakaryocyte
WRNIP1	Megakaryocyte
LOC283683	Megakaryocyte
MYEOV	Megakaryocyte
SUCNR1	Megakaryocyte
THBS1	Megakaryocyte
PLCH1	Megakaryocyte
CTDSPL	Megakaryocyte
ANGPT1	Megakaryocyte
CAV2	Megakaryocyte
GOLT1B	Megakaryocyte
RAB3C	Megakaryocyte
CYYR1	Megakaryocyte
LRRC16A	Megakaryocyte
MYLK	Megakaryocyte
PLEK	Megakaryocyte
EGF	Megakaryocyte
MGLL	Megakaryocyte
PPFIBP1	Megakaryocyte
UBE2C	Megakaryocyte
CEP55	Megakaryocyte
PROSER2	Megakaryocyte
ITPKA	Megakaryocyte
ALG10B	Megakaryocyte
SAMD14	Megakaryocyte
ZFPM2	Megakaryocyte
SRC	Megakaryocyte
TEAD4	Megakaryocyte
EFHC2	Megakaryocyte
HGD	Megakaryocyte
EXOC3L2	Megakaryocyte
DNMT3B	Megakaryocyte
SELP	Megakaryocyte
LDLRAD4	Megakaryocyte
KIF2A	Megakaryocyte
SPR	Megakaryocyte
ASAP2	Megakaryocyte
BAMBI	Megakaryocyte
RGS6	Megakaryocyte
ARMCX1	Megakaryocyte
CMTM5	Megakaryocyte
TPM4	Megakaryocyte
C6orf223	Megakaryocyte
WASF3	Megakaryocyte
ASB9	Megakaryocyte
FUT8	Megakaryocyte
MAOB	Megakaryocyte
FAIM	Megakaryocyte
MED12L	Megakaryocyte
COMMD9	Monocyte-CD14
RASSF4	Monocyte-CD14
ANXA2P1	Monocyte-CD14
CYP2S1	Monocyte-CD14
CECR1	Monocyte-CD14
FAM105A	Monocyte-CD14
SLC46A2	Monocyte-CD14
HTRA1	Monocyte-CD14
CALML4	Monocyte-CD14
FZD1	Monocyte-CD14
NLRP3	Monocyte-CD14
FCN1	Monocyte-CD14
CLEC10A	Monocyte-CD14
FOLR2	Monocyte-CD14
SLITRK4	Monocyte-CD14
FZD2	Monocyte-CD14
ZDHHC7	Monocyte-CD14
OAF	Monocyte-CD14
SCARB2	Monocyte-CD14
CLEC3B	Monocyte-CD14
STAB1	Monocyte-CD14
VENTX	Monocyte-CD14
SLC27A1	Monocyte-CD14
CYBB	Monocyte-CD14
HNMT	Monocyte-CD14
TBC1D8	Monocyte-CD14
SLC36A4	Monocyte-CD14
FOSB	Monocyte-CD14
MTMR11	Monocyte-CD14
GPER1	Monocyte-CD14
KLF10	Monocyte-CD14
C1QB	Monocyte-CD14
C1QA	Monocyte-CD14
TTYH2	Monocyte-CD14
BAIAP2-AS1	Monocyte-CD14
CPVL	Monocyte-CD14
ZNF703	Monocyte-CD14
CD93	Monocyte-CD14
EHD4	Monocyte-CD14
FUCA1	Monocyte-CD14
CLDN23	Monocyte-CD14
LGALS3	Monocyte-CD14
OLFM1	Monocyte-CD14
EPB41L3	Monocyte-CD14
DUSP3	Monocyte-CD14
CYP1B1	Monocyte-CD14
PRAM1	Monocyte-CD14
FLVCR2	Monocyte-CD14
MAN2B1	Monocyte-CD14
MS4A7	Monocyte-CD14
CACNA2D4	Monocyte-CD14
ERICH1	Monocyte-CD14
LOC284837	Monocyte-CD14
SUMF1	Monocyte-CD14
ANKRD50	Monocyte-CD14
CST3	Monocyte-CD14
ZFHX3	Monocyte-CD14
EMILIN2	Monocyte-CD14
SMPDL3A	Monocyte-CD14
GPR124	Monocyte-CD14
RNASE4	Monocyte-CD14
ASB13	Monocyte-CD14
TNFSF13	Monocyte-CD14
SLC7A7	Monocyte-CD14
ASGR2	Monocyte-CD14
IL15	Monocyte-CD14
ASGR1	Monocyte-CD14
ALDH2	Monocyte-CD14
SAT2	Monocyte-CD14
RIN2	Monocyte-CD14
CD163	Monocyte-CD14
ANKRD33	Monocyte-CD14
S1PR3	Monocyte-CD14
EXT1	Monocyte-CD14
KCTD12	Monocyte-CD14
MYOF	Monocyte-CD14
GRN	Monocyte-CD14
TDRD9	Monocyte-CD14
TYMP	Monocyte-CD14
CCDC88A	Monocyte-CD14
MS4A6A	Monocyte-CD14
DHRS4L2	Monocyte-CD14
DPYD	Monocyte-CD14
CACNA2D3	Monocyte-CD14
FPR3	Monocyte-CD14
CLEC6A	Monocyte-CD14
LGALS2	Monocyte-CD14
TPP1	Monocyte-CD14
APLP2	Monocyte-CD14
CPNE8	Monocyte-CD14
H2AFY	Monocyte-CD14
ZNF503	Monocyte-CD14
KIAA0930	Monocyte-CD14
NFE2L3	Monocyte-CD14
KLF11	Monocyte-CD14
NAGA	Monocyte-CD14
ANG	Monocyte-CD14
SLC29A3	Monocyte-CD14
TTYH3	Monocyte-CD14
FBN2	Monocyte-CD14
SCPEP1	Monocyte-CD14
SASH1	Monocyte-CD14
LRP1	Monocyte-CD14
CD1B	Monocyte-CD14
IFI30	Monocyte-CD14
ARSD	Monocyte-CD14
RRAS	Monocyte-CD14
CTSZ	Monocyte-CD14
CD33	Monocyte-CD14
TGFBI	Monocyte-CD14
CSF1R	Monocyte-CD14
TMEM176A	Monocyte-CD14
HMOX1	Monocyte-CD14
EMP1	Monocyte-CD14
CD14	Monocyte-CD14
VCAN	Monocyte-CD14
TMEM205	Monocyte-CD14
DAGLA	Monocyte-CD14
ADAP2	Monocyte-CD14
FXYD6	Monocyte-CD14
P2RX7	Monocyte-CD14
ANXA5	Monocyte-CD14
LILRB1	Monocyte-CD14
MARCO	Monocyte-CD14
RIN1	Monocyte-CD14
CEBPA	Monocyte-CD14
OAS1	Monocyte-CD14
ACOX2	Monocyte-CD14
ZNF385A	Monocyte-CD14
TBC1D2	Monocyte-CD14
SLC2A9	Monocyte-CD14
CCR2	Monocyte-CD14
HOMER3	Monocyte-CD14
NRG1	Monocyte-CD14
PLA2G7	Monocyte-CD14
CRTAP	Monocyte-CD14
ZDHHC1	Monocyte-CD14
CD300C	Monocyte-CD14
GPR35	Monocyte-CD14
ITPRIPL2	Monocyte-CD14
CEBPA-AS1	Monocyte-CD14
NETO2	Monocyte-CD14
MAFB	Monocyte-CD14
DHRS4L1	Monocyte-CD14
MPEG1	Monocyte-CD14
AP1S2	Monocyte-CD14
FLJ46906	Monocyte-CD14
SERPINB8	Monocyte-CD14
PLXNB2	Monocyte-CD14
NAAA	Monocyte-CD14
C1orf54	Monocyte-CD14
TMEM51	Monocyte-CD14
KIAA1598	Monocyte-CD14
RPS6KA4	Monocyte-CD14
LYZ	Monocyte-CD14
SAMD4A	Monocyte-CD14
CXCL10	Monocyte-CD14
CD68	Monocyte-CD14
SLC24A4	Monocyte-CD14
GAS7	Monocyte-CD14
FAM20C	Monocyte-CD14
ADAM15	Monocyte-CD14
RTN1	Monocyte-CD14
RNF213	Monocyte-CD14
CTSB	Monocyte-CD14
TCN2	Monocyte-CD14
ANXA2P3	Monocyte-CD14
PLD3	Monocyte-CD14
HEXB	Monocyte-CD14
TRPV4	Monocyte-CD14
FAM198B	Monocyte-CD14
BATF3	Monocyte-CD14
KLF4	Monocyte-CD14
TPPP3	Monocyte-CD14
PID1	Monocyte-CD14
GPBAR1	Monocyte-CD14
SMARCD3	Monocyte-CD14
MS4A14	Monocyte-CD14
CTSH	Monocyte-CD14
ANXA2	Monocyte-CD14
IRAK3	Monocyte-CD14
CD1D	Monocyte-CD14
SMCO4	Monocyte-CD14
DPYSL2	Monocyte-CD14
SLC37A2	Monocyte-CD14
SH2D1B	NK-CD56
ADAMTS1	NK-CD56
TTC38	NK-CD56
BZRAP1	NK-CD56
AKR1C3	NK-CD56
ZBTB16	NK-CD56
BNC2	NK-CD56
GNLY	NK-CD56
KIR3DL1	NK-CD56
SGSM1	NK-CD56
PDGFD	NK-CD56
NCR1	NK-CD56
S1PR5	NK-CD56
RNF165	NK-CD56
NCAM1	NK-CD56
CMKLR1	NK-CD56
KLRD1	NK-CD56
CD160	NK-CD56
LIM2	NK-CD56
KIR2DL4	NK-CD56
FGFBP2	NK-CD56
LAIR2	NK-CD56
SPON2	NK-CD56
ASCL2	NK-CD56
HOPX	NK-CD56
PTGDS	NK-CD56
IL2RB	NK-CD56
CCL3	NK-CD56
CLIC3	NK-CD56
PTGDR	NK-CD56
LDB2	NK-CD56
PRSS23	NK-CD56
TKTL1	NK-CD56
GZMB	NK-CD56
GPR56	NK-CD56
LINGO2	NK-CD56
KLRC3	NK-CD56
KLRF1	NK-CD56
PDGFRB	NK-CD56
PLEKHF1	NK-CD56
C1orf21	NK-CD56
KIR2DL3	NK-CD56
CD247	NK-CD56
PRF1	NK-CD56
SPTSSB	NK-CD56
FEZ1	NK-CD56
KIR3DL2	NK-CD56
CHST12	NK-CD56
PRSS30P	NK-CD56
LINC00997	NK-CD56
MGC24103	NK-CD56
KLRC1	NK-CD56
SIGLEC17P	NK-CD56
PDZD4	NK-CD56
GOLGA8T	NK-CD56
COLQ	NK-CD56
COL13A1	NK-CD56
IL12RB2	NK-CD56
GK5	NK-CD56
OSBPL5	NK-CD56
FASLG	NK-CD56
KIR2DL1	NK-CD56
NMUR1	NK-CD56
CX3CR1	NK-CD56
IGFBP7	NK-CD56
MYOM2	NK-CD56
ADTRP	T-CD4
WNT7A	T-CD4
DUSP4	T-CD4
IL6ST	T-CD4
MAN1C1	T-CD4
MEOX1	T-CD4
CTLA4	T-CD4
TSPAN18	T-CD4
MB21D2	T-CD4
TNFRSF25	T-CD4
FHIT	T-CD4
FBXL16	T-CD4
CMTM8	T-CD4
DPP4	T-CD4
VSIG1	T-CD4
INPP4B	T-CD4
AQP3	T-CD4
EPHX2	T-CD4
PRKCA	T-CD4
LGALS3BP	T-CD4
TRAT1	T-CD4
IL2RA	T-CD4
HPCAL4	T-CD4
PI16	T-CD4
CD40LG	T-CD4
AXIN2	T-CD4
ANK3	T-CD4
TCEA3	T-CD4
GAL3ST4	T-CD4
FBLN7	T-CD4
RTKN2	T-CD4
EDAR	T-CD4
CRIP2	T-CD4
ISM1	T-CD4
MAL	T-CD4
TSHZ2	T-CD4
LINC00892	T-CD4
HKDC1	T-CD4
CHN1	T-CD4
PRKCQ-AS1	T-CD4
LINC00402	T-CD4
ICOS	T-CD4
CD8B	T-CD8
CD8A	T-CD8
CD248	T-CD8
DKK3	T-CD8

## Sheet: Markers HECS db
Gene Symbol	Tissue
PTRF	Adipocyte
OLFML2A	Adipocyte
PRUNE2	Adipocyte
TBC1D16	Adipocyte
OSR2	Adipocyte
OSBPL11	Adipocyte
AHNAK2	Adipocyte
PRKCDBP	Adipocyte
CHRDL1	Adipocyte
TUBB6	Adipocyte
CRISPLD2	Adipocyte
TMEM47	Adipocyte
PDGFD	Adipocyte
SVEP1	Adipocyte
CYBRD1	Adipocyte
C14orf139	Adipocyte
ELOVL6	Adipocyte
TMEM135	Adipocyte
FNDC3B	Adipocyte
CIDEC	Adipocyte
CD248	Adipocyte
PNPLA2	Adipocyte
OLFML3	Adipocyte
GNG12	Adipocyte
ECHDC1	Adipocyte
PARVA	Adipocyte
TMEM45A	Adipocyte
RETSAT	Adipocyte
MXRA8	Adipocyte
LIMA1	Adipocyte
PCYOX1	Adipocyte
SH3GLB1	Adipocyte
NSDHL	Adipocyte
G0S2	Adipocyte
TAX1BP3	Adipocyte
EHD2	Adipocyte
EFEMP2	Adipocyte
LMCD1	Adipocyte
MDFIC	Adipocyte
HSPB7	Adipocyte
PCOLCE2	Adipocyte
MYOF	Adipocyte
NUPR1	Adipocyte
CCDC69	Adipocyte
TSKU	Adipocyte
C2CD2	Adipocyte
KANK2	Adipocyte
CLIC4	Adipocyte
HEBP2	Adipocyte
ANGPTL2	Adipocyte
RHOQ	Adipocyte
OBSL1	Adipocyte
LPIN1	Adipocyte
PALLD	Adipocyte
DKK1	Adipocyte
RRAS2	Adipocyte
FKBP9	Adipocyte
CHP	Adipocyte
FSTL1	Adipocyte
PLA2G16	Adipocyte
PRSS23	Adipocyte
ADAMTS5	Adipocyte
STMN2	Adipocyte
STON1	Adipocyte
RBPMS	Adipocyte
KDELR3	Adipocyte
KDELR2	Adipocyte
SLC27A3	Adipocyte
FERMT2	Adipocyte
C10orf116	Adipocyte
SMPDL3A	Adipocyte
COPS8	Adipocyte
ALDH1L1	Adipocyte
WASF3	Adipocyte
EBP	Adipocyte
IGF2BP2	Adipocyte
POSTN	Adipocyte
AGPAT2	Adipocyte
FBLN5	Adipocyte
GPNMB	Adipocyte
SPON1	Adipocyte
SPON2	Adipocyte
MYL9	Adipocyte
LPCAT3	Adipocyte
NR1H3	Adipocyte
CD302	Adipocyte
MAFB	Adipocyte
TRAM2	Adipocyte
AKAP12	Adipocyte
ADAMTS1	Adipocyte
FADS2	Adipocyte
ADIPOQ	Adipocyte
ITGBL1	Adipocyte
CRLF1	Adipocyte
PAPSS2	Adipocyte
SLC7A6	Adipocyte
MPZL1	Adipocyte
SELENBP1	Adipocyte
STBD1	Adipocyte
P4HA2	Adipocyte
GYG2	Adipocyte
WISP2	Adipocyte
AKR1C3	Adipocyte
AOC3	Adipocyte
PPAP2B	Adipocyte
CILP	Adipocyte
RECK	Adipocyte
SRPX	Adipocyte
FZD4	Adipocyte
MFAP5	Adipocyte
PXDN	Adipocyte
VEGFB	Adipocyte
UGDH	Adipocyte
TXNRD1	Adipocyte
TWIST1	Adipocyte
TPM4	Adipocyte
TPM2	Adipocyte
TPM1	Adipocyte
CLEC3B	Adipocyte
TIMP4	Adipocyte
TIMP3	Adipocyte
TIMP2	Adipocyte
TIMP1	Adipocyte
THY1	Adipocyte
THBS2	Adipocyte
THBS1	Adipocyte
TGFBR3	Adipocyte
TGFBR2	Adipocyte
TGFBI	Adipocyte
TF	Adipocyte
TAGLN	Adipocyte
SPOCK1	Adipocyte
SPARC	Adipocyte
SOX4	Adipocyte
SOD3	Adipocyte
SNTB2	Adipocyte
SNAI2	Adipocyte
SLIT3	Adipocyte
SLC25A1	Adipocyte
SGCB	Adipocyte
CXCL12	Adipocyte
SDC2	Adipocyte
SCD	Adipocyte
SC4MOL	Adipocyte
S100A11	Adipocyte
S100A4	Adipocyte
RRAS	Adipocyte
RPS6KA2	Adipocyte
RPLP2	Adipocyte
RNASE4	Adipocyte
RDH5	Adipocyte
RCN1	Adipocyte
RBP4	Adipocyte
RBMS1	Adipocyte
PTX3	Adipocyte
PTPRG	Adipocyte
PTGS1	Adipocyte
PTGIS	Adipocyte
PTGER3	Adipocyte
HTRA1	Adipocyte
PRKAR2B	Adipocyte
PPP1R1A	Adipocyte
PPL	Adipocyte
PPARG	Adipocyte
PRRX1	Adipocyte
PLOD2	Adipocyte
PLIN1	Adipocyte
PLA2G2A	Adipocyte
SERPINE2	Adipocyte
PGD	Adipocyte
SERPINF1	Adipocyte
PDGFRB	Adipocyte
PDGFRA	Adipocyte
PCOLCE	Adipocyte
PCK1	Adipocyte
SERPINE1	Adipocyte
ROR1	Adipocyte
NRCAM	Adipocyte
NPR1	Adipocyte
NNMT	Adipocyte
NID1	Adipocyte
NFIL3	Adipocyte
MYO1D	Adipocyte
MT1X	Adipocyte
MMP2	Adipocyte
MME	Adipocyte
MGP	Adipocyte
MFGE8	Adipocyte
MFAP4	Adipocyte
MFAP2	Adipocyte
ME1	Adipocyte
MCAM	Adipocyte
MAP1B	Adipocyte
MAOA	Adipocyte
LUM	Adipocyte
LTBP2	Adipocyte
LSS	Adipocyte
LRP1	Adipocyte
LPL	Adipocyte
LOXL1	Adipocyte
LOX	Adipocyte
FADS1	Adipocyte
LGALS1	Adipocyte
LDLR	Adipocyte
LAMC1	Adipocyte
LAMB1	Adipocyte
LAMA4	Adipocyte
LAMA2	Adipocyte
ITGB5	Adipocyte
ITGA7	Adipocyte
ISLR	Adipocyte
INSIG1	Adipocyte
IL1R1	Adipocyte
CYR61	Adipocyte
IGFBP5	Adipocyte
IGFBP4	Adipocyte
IGFBP3	Adipocyte
IGF1	Adipocyte
IDH1	Adipocyte
TNC	Adipocyte
HSPG2	Adipocyte
HSPB1	Adipocyte
HSD11B1	Adipocyte
HP	Adipocyte
HOXC10	Adipocyte
HOXC6	Adipocyte
HNMT	Adipocyte
HK2	Adipocyte
HADH	Adipocyte
GPX3	Adipocyte
GPD1	Adipocyte
GNS	Adipocyte
GLUL	Adipocyte
GHR	Adipocyte
GBE1	Adipocyte
GAS6	Adipocyte
GAS1	Adipocyte
FN1	Adipocyte
FKBP5	Adipocyte
FIGF	Adipocyte
FHL1	Adipocyte
EFEMP1	Adipocyte
FBN2	Adipocyte
FBN1	Adipocyte
FBLN2	Adipocyte
FASN	Adipocyte
FBLN1	Adipocyte
FAP	Adipocyte
ACSL1	Adipocyte
FABP4	Adipocyte
EPS8	Adipocyte
EPHX1	Adipocyte
STOM	Adipocyte
EMP3	Adipocyte
EMP1	Adipocyte
ELN	Adipocyte
EGFR	Adipocyte
DPT	Adipocyte
DLAT	Adipocyte
NQO1	Adipocyte
DHCR24	Adipocyte
CFD	Adipocyte
DECR1	Adipocyte
AKR1C2	Adipocyte
AKR1C1	Adipocyte
DCN	Adipocyte
DAB2	Adipocyte
CYB5A	Adipocyte
CTSK	Adipocyte
CTGF	Adipocyte
VCAN	Adipocyte
CRYAB	Adipocyte
CPM	Adipocyte
COMP	Adipocyte
COL15A1	Adipocyte
COL6A3	Adipocyte
COL6A2	Adipocyte
COL6A1	Adipocyte
COL5A2	Adipocyte
COL5A1	Adipocyte
COL4A2	Adipocyte
COL4A1	Adipocyte
COL3A1	Adipocyte
COL1A2	Adipocyte
COL1A1	Adipocyte
CHI3L2	Adipocyte
CEBPA	Adipocyte
CDO1	Adipocyte
CDKN2C	Adipocyte
CDH11	Adipocyte
SCARB2	Adipocyte
CD36	Adipocyte
SERPINH1	Adipocyte
CAV2	Adipocyte
CAV1	Adipocyte
CAT	Adipocyte
CALU	Adipocyte
CALD1	Adipocyte
CA12	Adipocyte
C6	Adipocyte
C3	Adipocyte
C1S	Adipocyte
C1R	Adipocyte
SERPING1	Adipocyte
TSPO	Adipocyte
CCND1	Adipocyte
AZGP1	Adipocyte
AXL	Adipocyte
ASPH	Adipocyte
RND3	Adipocyte
APOE	Adipocyte
APOD	Adipocyte
APOC1	Adipocyte
AOX1	Adipocyte
ANXA1	Adipocyte
ANPEP	Adipocyte
AGTR1	Adipocyte
AEBP1	Adipocyte
ADM	Adipocyte
ADH1B	Adipocyte
PLIN2	Adipocyte
ACO1	Adipocyte
ACLY	Adipocyte
ACHE	Adipocyte
ACACB	Adipocyte
CXorf40A	AdrenalCortex
C17orf91	AdrenalCortex
PDGFD	AdrenalCortex
PGAP1	AdrenalCortex
VPS37B	AdrenalCortex
NDRG4	AdrenalCortex
FNDC3B	AdrenalCortex
DNAJC12	AdrenalCortex
ARHGEF40	AdrenalCortex
RAB20	AdrenalCortex
FAM46A	AdrenalCortex
ZNF331	AdrenalCortex
MEG3	AdrenalCortex
MCOLN3	AdrenalCortex
SLC47A1	AdrenalCortex
TMEM97	AdrenalCortex
CCDC69	AdrenalCortex
TIPARP	AdrenalCortex
C2CD2	AdrenalCortex
MXRA5	AdrenalCortex
DFNB31	AdrenalCortex
MOBKL3	AdrenalCortex
QPCT	AdrenalCortex
MAFF	AdrenalCortex
SEPT6	AdrenalCortex
PEG10	AdrenalCortex
EBP	AdrenalCortex
SLC19A2	AdrenalCortex
MYL9	AdrenalCortex
TOB1	AdrenalCortex
SLC23A2	AdrenalCortex
PHACTR2	AdrenalCortex
ADAMTS1	AdrenalCortex
SH3BP5	AdrenalCortex
DLG5	AdrenalCortex
IL1RL1	AdrenalCortex
RGN	AdrenalCortex
PAPSS2	AdrenalCortex
IER3	AdrenalCortex
STK19	AdrenalCortex
DLK1	AdrenalCortex
CTNNAL1	AdrenalCortex
ABCC3	AdrenalCortex
SORBS2	AdrenalCortex
NR4A3	AdrenalCortex
SEMA3B	AdrenalCortex
SCG2	AdrenalCortex
CXCR4	AdrenalCortex
TPD52L1	AdrenalCortex
TNXB	AdrenalCortex
TM7SF2	AdrenalCortex
TH	AdrenalCortex
TGFBR3	AdrenalCortex
TBX3	AdrenalCortex
STAR	AdrenalCortex
SREBF1	AdrenalCortex
SGK1	AdrenalCortex
SC4MOL	AdrenalCortex
RGS2	AdrenalCortex
RBP1	AdrenalCortex
RARRES2	AdrenalCortex
RANBP2	AdrenalCortex
POR	AdrenalCortex
PNMT	AdrenalCortex
PLAGL1	AdrenalCortex
ABCB1	AdrenalCortex
PER1	AdrenalCortex
PENK	AdrenalCortex
PEG3	AdrenalCortex
PDK4	AdrenalCortex
SERPINA5	AdrenalCortex
NR4A2	AdrenalCortex
NPTX2	AdrenalCortex
NPC1	AdrenalCortex
NOV	AdrenalCortex
NPY	AdrenalCortex
NFIL3	AdrenalCortex
NCAM1	AdrenalCortex
MAP3K5	AdrenalCortex
MEIS1	AdrenalCortex
FADS1	AdrenalCortex
LDLR	AdrenalCortex
KCNQ1	AdrenalCortex
KCNK3	AdrenalCortex
INSR	AdrenalCortex
FOXK2	AdrenalCortex
IDI1	AdrenalCortex
HSPG2	AdrenalCortex
HSPD1	AdrenalCortex
HSD3B2	AdrenalCortex
HOXA5	AdrenalCortex
NR4A1	AdrenalCortex
HMGCR	AdrenalCortex
GSTA4	AdrenalCortex
GEM	AdrenalCortex
GATA6	AdrenalCortex
FOSL2	AdrenalCortex
FOSB	AdrenalCortex
FDXR	AdrenalCortex
FDX1	AdrenalCortex
FABP4	AdrenalCortex
EPHX1	AdrenalCortex
EPB41L1	AdrenalCortex
EGR1	AdrenalCortex
EEF1D	AdrenalCortex
DUSP5	AdrenalCortex
SLC26A2	AdrenalCortex
DHCR24	AdrenalCortex
DHCR7	AdrenalCortex
DCN	AdrenalCortex
DBH	AdrenalCortex
CD55	AdrenalCortex
DAB2	AdrenalCortex
CYP21A2	AdrenalCortex
CYP17A1	AdrenalCortex
CYP11B2	AdrenalCortex
CYP11B1	AdrenalCortex
CYP11A1	AdrenalCortex
CTH	AdrenalCortex
VCAN	AdrenalCortex
CREM	AdrenalCortex
CPB1	AdrenalCortex
COL15A1	AdrenalCortex
CKS2	AdrenalCortex
CHGB	AdrenalCortex
CHGA	AdrenalCortex
SCARB1	AdrenalCortex
CASP9	AdrenalCortex
C7	AdrenalCortex
C3	AdrenalCortex
BST2	AdrenalCortex
BGN	AdrenalCortex
ATP1B3	AdrenalCortex
RND3	AdrenalCortex
APOE	AdrenalCortex
APOC1	AdrenalCortex
AOX1	AdrenalCortex
AKR1B1	AdrenalCortex
ALDH3A2	AdrenalCortex
ALAS1	AdrenalCortex
AADAC	AdrenalCortex
C14orf147	Adrenalgland
PDGFD	Adrenalgland
C7orf10	Adrenalgland
NDRG4	Adrenalgland
DEPTOR	Adrenalgland
ARHGEF40	Adrenalgland
SLC47A1	Adrenalgland
PLEKHA5	Adrenalgland
G0S2	Adrenalgland
CCDC69	Adrenalgland
DAK	Adrenalgland
C2CD2	Adrenalgland
QPCT	Adrenalgland
QPRT	Adrenalgland
OBSL1	Adrenalgland
PEG10	Adrenalgland
RBPMS	Adrenalgland
EBP	Adrenalgland
MYL9	Adrenalgland
TUBB4	Adrenalgland
TOB1	Adrenalgland
SLC23A2	Adrenalgland
FADS2	Adrenalgland
LONP1	Adrenalgland
DLG5	Adrenalgland
RGN	Adrenalgland
PAPSS2	Adrenalgland
DLK1	Adrenalgland
ABCC3	Adrenalgland
SORBS2	Adrenalgland
SRPX	Adrenalgland
SCG2	Adrenalgland
CXCR4	Adrenalgland
TST	Adrenalgland
TPD52L1	Adrenalgland
TNXB	Adrenalgland
TM7SF2	Adrenalgland
TH	Adrenalgland
TBX3	Adrenalgland
SULT2A1	Adrenalgland
STAR	Adrenalgland
SORD	Adrenalgland
SOAT1	Adrenalgland
SC4MOL	Adrenalgland
RBP1	Adrenalgland
RARRES2	Adrenalgland
POR	Adrenalgland
PLP2	Adrenalgland
PLAT	Adrenalgland
PLAGL1	Adrenalgland
ABCB1	Adrenalgland
PEG3	Adrenalgland
PDE2A	Adrenalgland
SERPINA5	Adrenalgland
NPTX2	Adrenalgland
NPC1	Adrenalgland
NOV	Adrenalgland
MEIS1	Adrenalgland
ME1	Adrenalgland
LUM	Adrenalgland
LDLR	Adrenalgland
KCNQ1	Adrenalgland
KCNN2	Adrenalgland
KCNK3	Adrenalgland
INHA	Adrenalgland
HSD3B2	Adrenalgland
HSD3B1	Adrenalgland
HOXA5	Adrenalgland
HLA-DMA	Adrenalgland
GSTA4	Adrenalgland
GNS	Adrenalgland
GJA1	Adrenalgland
GATA6	Adrenalgland
FDXR	Adrenalgland
FDX1	Adrenalgland
FABP4	Adrenalgland
EPHX1	Adrenalgland
EPB41L1	Adrenalgland
EGR1	Adrenalgland
EGFR	Adrenalgland
SLC26A2	Adrenalgland
DHCR24	Adrenalgland
DHCR7	Adrenalgland
DAB2	Adrenalgland
CYP21A2	Adrenalgland
CYP17A1	Adrenalgland
CYP11B2	Adrenalgland
CYP11B1	Adrenalgland
CYP11A1	Adrenalgland
CREBL2	Adrenalgland
CPB1	Adrenalgland
COL15A1	Adrenalgland
CHGB	Adrenalgland
CHGA	Adrenalgland
CDKN1C	Adrenalgland
SCARB1	Adrenalgland
CD14	Adrenalgland
C7	Adrenalgland
C3	Adrenalgland
C1QA	Adrenalgland
BST2	Adrenalgland
ATP4A	Adrenalgland
APOE	Adrenalgland
APOC1	Adrenalgland
AOX1	Adrenalgland
AKR1B1	Adrenalgland
ALDH3A2	Adrenalgland
ALAS1	Adrenalgland
AGTR1	Adrenalgland
ADH1B	Adrenalgland
ACO1	Adrenalgland
AADAC	Adrenalgland
TMEM151B	Amygdala
C1orf95	Amygdala
TUBB2B	Amygdala
HSPA12A	Amygdala
RALGAPA1	Amygdala
FAM171A1	Amygdala
LOC220594	Amygdala
SCAMP5	Amygdala
PRUNE2	Amygdala
ANKRD46	Amygdala
ATP6V0E2	Amygdala
SIRPA	Amygdala
TCEAL2	Amygdala
NACC2	Amygdala
RALYL	Amygdala
FAM131A	Amygdala
AGAP1	Amygdala
OSBPL1A	Amygdala
TRIM9	Amygdala
C5orf30	Amygdala
C16orf45	Amygdala
NAV3	Amygdala
DIXDC1	Amygdala
HOPX	Amygdala
C9orf125	Amygdala
TMEM47	Amygdala
ST6GALNAC5	Amygdala
FAM49A	Amygdala
STMN4	Amygdala
ITFG1	Amygdala
NDFIP1	Amygdala
EFHD1	Amygdala
PGAP1	Amygdala
PAQR6	Amygdala
BAALC	Amygdala
C1orf115	Amygdala
SLC25A22	Amygdala
PGBD5	Amygdala
BHLHE41	Amygdala
FA2H	Amygdala
CAMKV	Amygdala
METRN	Amygdala
GRAMD3	Amygdala
ZSCAN18	Amygdala
MPPE1	Amygdala
REEP1	Amygdala
NDRG4	Amygdala
USP46	Amygdala
AGXT2L1	Amygdala
KLC2	Amygdala
MOAP1	Amygdala
ANO3	Amygdala
AASDHPPT	Amygdala
TMEM35	Amygdala
PLEKHB1	Amygdala
KIAA1598	Amygdala
BEGAIN	Amygdala
SERINC1	Amygdala
NLGN4X	Amygdala
MKL2	Amygdala
SLC12A5	Amygdala
NDRG2	Amygdala
SLC24A3	Amygdala
C3orf14	Amygdala
TTYH1	Amygdala
ACTR3B	Amygdala
RTN4	Amygdala
SLC17A6	Amygdala
SLC17A7	Amygdala
C14orf132	Amygdala
MFF	Amygdala
NRIP3	Amygdala
NPDC1	Amygdala
CLDND1	Amygdala
DNAJC12	Amygdala
BEX4	Amygdala
LMO3	Amygdala
WSB2	Amygdala
BEX1	Amygdala
SCN3B	Amygdala
CSGALNACT1	Amygdala
SYBU	Amygdala
TRIM36	Amygdala
CAMK2N1	Amygdala
MEG3	Amygdala
LARP6	Amygdala
RFK	Amygdala
CCDC91	Amygdala
PNMAL1	Amygdala
RPRD1A	Amygdala
SOBP	Amygdala
OXR1	Amygdala
TMEM132A	Amygdala
TMEM160	Amygdala
DIRAS2	Amygdala
RBFOX1	Amygdala
FXYD6	Amygdala
FXYD7	Amygdala
ADAM22	Amygdala
LRP1B	Amygdala
ATP8A2	Amygdala
GPRC5B	Amygdala
HMP19	Amygdala
ATP6V1H	Amygdala
HPCAL4	Amygdala
ATP6V1D	Amygdala
SLC22A17	Amygdala
NRN1	Amygdala
PLLP	Amygdala
HDGFRP3	Amygdala
ARHGEF4	Amygdala
CALY	Amygdala
EHD3	Amygdala
SCHIP1	Amygdala
SNX10	Amygdala
TAGLN3	Amygdala
PCLO	Amygdala
PCSK1N	Amygdala
DKK3	Amygdala
B3GAT1	Amygdala
ATP2C1	Amygdala
NPTN	Amygdala
CYFIP2	Amygdala
RNF11	Amygdala
NBEA	Amygdala
BSCL2	Amygdala
SEZ6L2	Amygdala
AK5	Amygdala
SACS	Amygdala
FBXO2	Amygdala
KIAA1279	Amygdala
ERC2	Amygdala
AUTS2	Amygdala
DNM3	Amygdala
PPP1R16B	Amygdala
SLITRK5	Amygdala
CHD5	Amygdala
SIPA1L1	Amygdala
NELF	Amygdala
CLIP3	Amygdala
NECAP1	Amygdala
MYRIP	Amygdala
TMEM158	Amygdala
SULT4A1	Amygdala
C20orf103	Amygdala
CADM1	Amygdala
SLC7A11	Amygdala
PLD3	Amygdala
LDOC1	Amygdala
DDAH1	Amygdala
MMD	Amygdala
RIMBP2	Amygdala
DAAM2	Amygdala
NPTXR	Amygdala
ATP13A2	Amygdala
PIP5K1C	Amygdala
SIK3	Amygdala
PSD3	Amygdala
WDR7	Amygdala
TRIM2	Amygdala
DMXL2	Amygdala
SIN3B	Amygdala
EHBP1	Amygdala
CAMSAP1L1	Amygdala
TSPYL4	Amygdala
MCF2L	Amygdala
CAMTA1	Amygdala
DDHD2	Amygdala
COBL	Amygdala
PLCB1	Amygdala
ARHGEF9	Amygdala
MLC1	Amygdala
SYT11	Amygdala
ACSBG1	Amygdala
CEP68	Amygdala
EFR3A	Amygdala
TBC1D9	Amygdala
NCDN	Amygdala
EPB41L3	Amygdala
CLASP2	Amygdala
FAM179B	Amygdala
NFASC	Amygdala
DDN	Amygdala
RAP1GAP2	Amygdala
KIF1B	Amygdala
PEG10	Amygdala
NMNAT2	Amygdala
MYT1L	Amygdala
PDZD2	Amygdala
MAST3	Amygdala
FAIM2	Amygdala
WDFY3	Amygdala
LIMCH1	Amygdala
DIP2C	Amygdala
SHANK2	Amygdala
KIFAP3	Amygdala
WDR47	Amygdala
BTBD3	Amygdala
RUFY3	Amygdala
RPH3A	Amygdala
ZNF365	Amygdala
INPP5F	Amygdala
ENPP4	Amygdala
LPHN1	Amygdala
SCRG1	Amygdala
ACOT7	Amygdala
KLHL2	Amygdala
AKAP11	Amygdala
WIF1	Amygdala
FAM107A	Amygdala
TPPP	Amygdala
STMN2	Amygdala
RAPGEF4	Amygdala
B3GNT1	Amygdala
MAPRE2	Amygdala
RAB40B	Amygdala
MLLT11	Amygdala
SUB1	Amygdala
RUNDC3A	Amygdala
CYP46A1	Amygdala
PGRMC1	Amygdala
WASF3	Amygdala
ARPP21	Amygdala
ARPP19	Amygdala
PLK2	Amygdala
AHCYL1	Amygdala
CHL1	Amygdala
RFPL1S	Amygdala
FUT9	Amygdala
PNMA2	Amygdala
CSPG5	Amygdala
RASL10A	Amygdala
SORBS1	Amygdala
NEBL	Amygdala
CAP2	Amygdala
C1orf61	Amygdala
SLC9A6	Amygdala
ZNF238	Amygdala
BAIAP2	Amygdala
OLFM1	Amygdala
SPON1	Amygdala
BASP1	Amygdala
ATP8A1	Amygdala
CORO2B	Amygdala
TUBB4	Amygdala
TUBB3	Amygdala
CACNG3	Amygdala
LANCL1	Amygdala
RTN3	Amygdala
RCAN2	Amygdala
OLIG2	Amygdala
OPTN	Amygdala
FRY	Amygdala
RASGRP1	Amygdala
ATP9A	Amygdala
SLC23A2	Amygdala
ARNT2	Amygdala
ARHGAP44	Amygdala
RABGAP1L	Amygdala
SV2A	Amygdala
SV2B	Amygdala
SNAP91	Amygdala
NUAK1	Amygdala
LPPR4	Amygdala
PJA2	Amygdala
TRIL	Amygdala
MAGI2	Amygdala
MFAP3L	Amygdala
ZEB2	Amygdala
DNAJC6	Amygdala
SPOCK2	Amygdala
SCRN1	Amygdala
PHYHIP	Amygdala
RIMS3	Amygdala
RAPGEF5	Amygdala
KIAA0513	Amygdala
FAM65B	Amygdala
FAM115A	Amygdala
GPRASP1	Amygdala
DOCK4	Amygdala
SECISBP2L	Amygdala
RAPGEF2	Amygdala
PDE4DIP	Amygdala
MICAL2	Amygdala
FEZ1	Amygdala
PREPL	Amygdala
CDC42BPB	Amygdala
GABBR2	Amygdala
CABP1	Amygdala
MAP4K4	Amygdala
QKI	Amygdala
STOML1	Amygdala
NRXN2	Amygdala
NRXN1	Amygdala
CPNE6	Amygdala
LHX2	Amygdala
PNMA1	Amygdala
LGI1	Amygdala
DCLK1	Amygdala
SYNGR1	Amygdala
SYNGR3	Amygdala
INA	Amygdala
USP14	Amygdala
MAP7	Amygdala
KALRN	Amygdala
WASF1	Amygdala
BSN	Amygdala
SYNJ2	Amygdala
SYNJ1	Amygdala
CDK5R1	Amygdala
SUCLA2	Amygdala
MPDZ	Amygdala
SLC4A4	Amygdala
NCOA1	Amygdala
PDE8B	Amygdala
TMEFF1	Amygdala
LMO4	Amygdala
BCAS1	Amygdala
CHST1	Amygdala
DGKZ	Amygdala
GAS7	Amygdala
ENC1	Amygdala
PKP4	Amygdala
TUSC3	Amygdala
ALDH5A1	Amygdala
KCNAB1	Amygdala
SCG2	Amygdala
YWHAH	Amygdala
CLIP2	Amygdala
VSNL1	Amygdala
UCHL1	Amygdala
TUBB2A	Amygdala
TTR	Amygdala
TTC3	Amygdala
TPD52	Amygdala
TSPAN7	Amygdala
TIAM1	Amygdala
THY1	Amygdala
THRA	Amygdala
NR2F1	Amygdala
TF	Amygdala
DYNLT3	Amygdala
TCEA2	Amygdala
TAC1	Amygdala
SYT1	Amygdala
SYN2	Amygdala
SYN1	Amygdala
VAMP2	Amygdala
STXBP1	Amygdala
STX1A	Amygdala
HSPA13	Amygdala
SST	Amygdala
SRPK2	Amygdala
SRI	Amygdala
SPP1	Amygdala
SPOCK1	Amygdala
SOX9	Amygdala
FSCN1	Amygdala
SNCA	Amygdala
SNCB	Amygdala
SNAP25	Amygdala
SLIT1	Amygdala
SLC8A2	Amygdala
SLC6A1	Amygdala
SLC1A3	Amygdala
SLC1A2	Amygdala
SLC1A1	Amygdala
SH3GL3	Amygdala
SH3GL2	Amygdala
SCG5	Amygdala
MAP2K4	Amygdala
CX3CL1	Amygdala
SCN3A	Amygdala
ATXN1	Amygdala
S100B	Amygdala
RTN1	Amygdala
RPS6KA2	Amygdala
RGS7	Amygdala
RGS4	Amygdala
RBP4	Amygdala
RAP1GAP	Amygdala
RAB3A	Amygdala
RAB2A	Amygdala
QDPR	Amygdala
PTPRZ1	Amygdala
PTPRN2	Amygdala
PTPRK	Amygdala
PTPRD	Amygdala
PTN	Amygdala
HTRA1	Amygdala
PRNP	Amygdala
MAPK1	Amygdala
PRKCZ	Amygdala
PRKCB	Amygdala
PRKCA	Amygdala
PRKAR2B	Amygdala
PRKAR1B	Amygdala
PKIA	Amygdala
PRKACB	Amygdala
PPP3CA	Amygdala
PPP2R5C	Amygdala
PPP2R2B	Amygdala
PPP2CB	Amygdala
PPP1R1A	Amygdala
PPM1B	Amygdala
PON2	Amygdala
SEPT4	Amygdala
PMP2	Amygdala
PLXNA1	Amygdala
PLP1	Amygdala
FXYD1	Amygdala
SERPINI1	Amygdala
CDK14	Amygdala
PFN2	Amygdala
PEG3	Amygdala
ENPP2	Amygdala
PDE2A	Amygdala
CDK17	Amygdala
PCSK2	Amygdala
PCMT1	Amygdala
PCDH9	Amygdala
PCDH8	Amygdala
PBX1	Amygdala
PALM	Amygdala
PAFAH1B1	Amygdala
OPCML	Amygdala
OMG	Amygdala
NTRK3	Amygdala
NTRK2	Amygdala
NSF	Amygdala
NRGN	Amygdala
NRCAM	Amygdala
NPTX2	Amygdala
NPTX1	Amygdala
NOVA1	Amygdala
NPY	Amygdala
NELL2	Amygdala
NEFL	Amygdala
NEFH	Amygdala
NEFM	Amygdala
NDUFA5	Amygdala
NDN	Amygdala
NCAM1	Amygdala
NAP1L3	Amygdala
NAP1L2	Amygdala
MYO10	Amygdala
MYO6	Amygdala
TRIM37	Amygdala
MT3	Amygdala
MT1M	Amygdala
CD200	Amygdala
MOG	Amygdala
MOBP	Amygdala
ALDH6A1	Amygdala
MEF2C	Amygdala
ME1	Amygdala
MBP	Amygdala
MAPT	Amygdala
MAP1B	Amygdala
MAP1A	Amygdala
MAL	Amygdala
MAG	Amygdala
LY6H	Amygdala
LRP4	Amygdala
L1CAM	Amygdala
KLC1	Amygdala
KIF5C	Amygdala
KIF3C	Amygdala
KCNQ2	Amygdala
KCNK1	Amygdala
KCNJ4	Amygdala
KCND3	Amygdala
KAL1	Amygdala
ITPR1	Amygdala
IDS	Amygdala
ID4	Amygdala
HTR2C	Amygdala
HSPA2	Amygdala
HPCA	Amygdala
GUCY1B3	Amygdala
GRM5	Amygdala
GRM3	Amygdala
GRIN1	Amygdala
GRIA2	Amygdala
GPR37	Amygdala
GPM6B	Amygdala
GPM6A	Amygdala
GNG3	Amygdala
GNAO1	Amygdala
GNAL	Amygdala
GNAI1	Amygdala
GLS	Amygdala
GLRB	Amygdala
GJA1	Amygdala
GFAP	Amygdala
GATM	Amygdala
GAP43	Amygdala
GAD2	Amygdala
GAD1	Amygdala
GABRB1	Amygdala
GABRA5	Amygdala
GABRA2	Amygdala
GABRA1	Amygdala
GABBR1	Amygdala
FOXG1	Amygdala
FKBP1B	Amygdala
FGFR3	Amygdala
FGF13	Amygdala
FGF1	Amygdala
ACSL3	Amygdala
FABP7	Amygdala
EVI2A	Amygdala
ERBB4	Amygdala
EPB41L1	Amygdala
ENO2	Amygdala
ELAVL4	Amygdala
EIF1AX	Amygdala
EGR3	Amygdala
MEGF9	Amygdala
CELSR2	Amygdala
EFNB3	Amygdala
EEF1A2	Amygdala
EDNRB	Amygdala
LPAR1	Amygdala
DPYSL2	Amygdala
DPP6	Amygdala
DOCK3	Amygdala
DYNC1I1	Amygdala
DNM1	Amygdala
DBC1	Amygdala
CX3CR1	Amygdala
CTNND2	Amygdala
CTNNA2	Amygdala
NCAN	Amygdala
CRYM	Amygdala
CRYAB	Amygdala
CRIP2	Amygdala
CPE	Amygdala
CNR1	Amygdala
CNP	Amygdala
CLPTM1	Amygdala
CKB	Amygdala
CHN1	Amygdala
CHGB	Amygdala
CHGA	Amygdala
CDO1	Amygdala
CDC42	Amygdala
SCARB2	Amygdala
CCK	Amygdala
CAMK2G	Amygdala
CAMK2B	Amygdala
CAMK2A	Amygdala
CALM3	Amygdala
CALM1	Amygdala
CACNA1A	Amygdala
CA11	Amygdala
CA2	Amygdala
C11orf9	Amygdala
DST	Amygdala
BNIP3	Amygdala
BAI3	Amygdala
BAI2	Amygdala
ATRX	Amygdala
ATP6V1G2	Amygdala
ATP6V1B2	Amygdala
ATP6V1A	Amygdala
ATP2B4	Amygdala
ATP2B2	Amygdala
ATP2B1	Amygdala
ATP2A2	Amygdala
ATP1B1	Amygdala
ATP1A3	Amygdala
ATP1A2	Amygdala
ASTN1	Amygdala
ARHGDIG	Amygdala
AQP4	Amygdala
APOE	Amygdala
APLP1	Amygdala
APC	Amygdala
APBA2	Amygdala
ANK3	Amygdala
ANK2	Amygdala
BIN1	Amygdala
AMPH	Amygdala
ALDOC	Amygdala
AGT	Amygdala
ADCY2	Amygdala
ADCY1	Amygdala
ACYP2	Amygdala
ABR	Amygdala
ABCA3	Amygdala
ABCA2	Amygdala
ABAT	Amygdala
FAM129A	Appendix
CDH19	Appendix
WWTR1	Appendix
LMOD1	Appendix
C10orf10	Appendix
MAB21L2	Appendix
SORBS1	Appendix
MYL9	Appendix
ADAMTS1	Appendix
SRPX	Appendix
VWF	Appendix
TPM2	Appendix
TPM1	Appendix
TAGLN	Appendix
SMTN	Appendix
CXCL12	Appendix
CCL21	Appendix
PTGIS	Appendix
PLP1	Appendix
PLN	Appendix
PLAT	Appendix
MYLK	Appendix
MYH11	Appendix
MMP2	Appendix
MGP	Appendix
MATN2	Appendix
LUM	Appendix
LAMC1	Appendix
KCNMA1	Appendix
IGKC	Appendix
CYR61	Appendix
IGFBP3	Appendix
HBB	Appendix
GPX3	Appendix
GPM6B	Appendix
GNG11	Appendix
GEM	Appendix
DARC	Appendix
FBN1	Appendix
FABP4	Appendix
DPT	Appendix
CFD	Appendix
DES	Appendix
DCN	Appendix
CTSK	Appendix
COL6A3	Appendix
COL6A2	Appendix
COL3A1	Appendix
COL1A1	Appendix
CNN1	Appendix
CDKN1C	Appendix
CD36	Appendix
CAV1	Appendix
CALD1	Appendix
C7	Appendix
C3	Appendix
C1R	Appendix
ATF3	Appendix
ADM	Appendix
ADH1B	Appendix
ACTG2	Appendix
ACTA2	Appendix
ZNF816	AtrioventricularNode
ZNF528	AtrioventricularNode
SCD5	AtrioventricularNode
TCTN2	AtrioventricularNode
CDH19	AtrioventricularNode
RECK	AtrioventricularNode
ZIC1	AtrioventricularNode
TPMT	AtrioventricularNode
SLPI	AtrioventricularNode
SFRP4	AtrioventricularNode
S100B	AtrioventricularNode
PMP22	AtrioventricularNode
PLP1	AtrioventricularNode
PLA2G2A	AtrioventricularNode
NNMT	AtrioventricularNode
MPZ	AtrioventricularNode
MBP	AtrioventricularNode
LPL	AtrioventricularNode
LEPR	AtrioventricularNode
CYR61	AtrioventricularNode
IGFBP6	AtrioventricularNode
HP	AtrioventricularNode
HBB	AtrioventricularNode
GPX3	AtrioventricularNode
GPM6B	AtrioventricularNode
FBLN1	AtrioventricularNode
ECM2	AtrioventricularNode
DCN	AtrioventricularNode
CTGF	AtrioventricularNode
COL6A3	AtrioventricularNode
CLU	AtrioventricularNode
CDC5L	AtrioventricularNode
ATP1A2	AtrioventricularNode
APOD	AtrioventricularNode
ALDH1B1	AtrioventricularNode
IGLL5	BDCA4._DentriticCells
CCR2	BDCA4._DentriticCells
NCF1C	BDCA4._DentriticCells
CUEDC1	BDCA4._DentriticCells
SFT2D2	BDCA4._DentriticCells
AMIGO2	BDCA4._DentriticCells
FRYL	BDCA4._DentriticCells
C17orf60	BDCA4._DentriticCells
NEAT1	BDCA4._DentriticCells
EHBP1L1	BDCA4._DentriticCells
LASS6	BDCA4._DentriticCells
DKFZP586I1420	BDCA4._DentriticCells
PHACTR1	BDCA4._DentriticCells
C9orf91	BDCA4._DentriticCells
SCAMP5	BDCA4._DentriticCells
PTCRA	BDCA4._DentriticCells
DENND1B	BDCA4._DentriticCells
KCTD12	BDCA4._DentriticCells
OSBPL11	BDCA4._DentriticCells
OSBPL8	BDCA4._DentriticCells
SP140L	BDCA4._DentriticCells
MTDH	BDCA4._DentriticCells
C19orf6	BDCA4._DentriticCells
SLC25A46	BDCA4._DentriticCells
N4BP2L1	BDCA4._DentriticCells
HIST1H2BK	BDCA4._DentriticCells
C17orf91	BDCA4._DentriticCells
NFATC2IP	BDCA4._DentriticCells
ZNF394	BDCA4._DentriticCells
SH3BGRL3	BDCA4._DentriticCells
ADPGK	BDCA4._DentriticCells
ISG20L2	BDCA4._DentriticCells
C6orf62	BDCA4._DentriticCells
ITM2C	BDCA4._DentriticCells
LBH	BDCA4._DentriticCells
FAM117A	BDCA4._DentriticCells
FAM49A	BDCA4._DentriticCells
TMX1	BDCA4._DentriticCells
SLC38A1	BDCA4._DentriticCells
TRAF3IP3	BDCA4._DentriticCells
TRABD	BDCA4._DentriticCells
RAB11FIP1	BDCA4._DentriticCells
C13orf18	BDCA4._DentriticCells
RIN3	BDCA4._DentriticCells
PLBD1	BDCA4._DentriticCells
RABEP2	BDCA4._DentriticCells
TMEM149	BDCA4._DentriticCells
C14orf139	BDCA4._DentriticCells
SMC6	BDCA4._DentriticCells
PLEKHF2	BDCA4._DentriticCells
RHBDF2	BDCA4._DentriticCells
SNRNP25	BDCA4._DentriticCells
C17orf62	BDCA4._DentriticCells
LILRA6	BDCA4._DentriticCells
C7orf23	BDCA4._DentriticCells
TRAPPC6A	BDCA4._DentriticCells
TMEM109	BDCA4._DentriticCells
NADK	BDCA4._DentriticCells
SLC30A5	BDCA4._DentriticCells
CERK	BDCA4._DentriticCells
MICAL1	BDCA4._DentriticCells
CREB3L2	BDCA4._DentriticCells
MFSD1	BDCA4._DentriticCells
CLEC7A	BDCA4._DentriticCells
MS4A6A	BDCA4._DentriticCells
TOR3A	BDCA4._DentriticCells
DPEP2	BDCA4._DentriticCells
ERAP2	BDCA4._DentriticCells
GPSM3	BDCA4._DentriticCells
C12orf44	BDCA4._DentriticCells
SPCS3	BDCA4._DentriticCells
APOBEC3G	BDCA4._DentriticCells
TGIF2	BDCA4._DentriticCells
FAM60A	BDCA4._DentriticCells
ZBED5	BDCA4._DentriticCells
SQRDL	BDCA4._DentriticCells
ATP10D	BDCA4._DentriticCells
THOC2	BDCA4._DentriticCells
SCYL3	BDCA4._DentriticCells
ATP13A1	BDCA4._DentriticCells
INTS12	BDCA4._DentriticCells
UTP3	BDCA4._DentriticCells
CCNL1	BDCA4._DentriticCells
C11orf75	BDCA4._DentriticCells
ZC3HAV1	BDCA4._DentriticCells
EIF4ENIF1	BDCA4._DentriticCells
APOBR	BDCA4._DentriticCells
ECHDC1	BDCA4._DentriticCells
PSENEN	BDCA4._DentriticCells
ARHGAP15	BDCA4._DentriticCells
EAF2	BDCA4._DentriticCells
RNF130	BDCA4._DentriticCells
KDM3A	BDCA4._DentriticCells
CACNA2D3	BDCA4._DentriticCells
NGLY1	BDCA4._DentriticCells
CHFR	BDCA4._DentriticCells
EDEM2	BDCA4._DentriticCells
NECAP2	BDCA4._DentriticCells
CCDC88A	BDCA4._DentriticCells
MREG	BDCA4._DentriticCells
DDX27	BDCA4._DentriticCells
INTS8	BDCA4._DentriticCells
TRMT1	BDCA4._DentriticCells
DOCK10	BDCA4._DentriticCells
OTUB1	BDCA4._DentriticCells
NAGK	BDCA4._DentriticCells
CDV3	BDCA4._DentriticCells
DHTKD1	BDCA4._DentriticCells
SMPD3	BDCA4._DentriticCells
CHST12	BDCA4._DentriticCells
MOBKL1B	BDCA4._DentriticCells
LEPREL1	BDCA4._DentriticCells
NADSYN1	BDCA4._DentriticCells
SLC25A36	BDCA4._DentriticCells
ZDHHC4	BDCA4._DentriticCells
ARHGAP17	BDCA4._DentriticCells
TAPBPL	BDCA4._DentriticCells
NOL8	BDCA4._DentriticCells
BANK1	BDCA4._DentriticCells
CCDC109B	BDCA4._DentriticCells
BANP	BDCA4._DentriticCells
FAM46C	BDCA4._DentriticCells
SIDT1	BDCA4._DentriticCells
TRIT1	BDCA4._DentriticCells
RHOF	BDCA4._DentriticCells
CPVL	BDCA4._DentriticCells
RBM47	BDCA4._DentriticCells
CHPF2	BDCA4._DentriticCells
KCTD5	BDCA4._DentriticCells
SASH3	BDCA4._DentriticCells
SH3TC1	BDCA4._DentriticCells
DNAJC10	BDCA4._DentriticCells
KCNK10	BDCA4._DentriticCells
PION	BDCA4._DentriticCells
FXYD5	BDCA4._DentriticCells
BCL11A	BDCA4._DentriticCells
CECR1	BDCA4._DentriticCells
GALNT7	BDCA4._DentriticCells
TMEM8B	BDCA4._DentriticCells
HECA	BDCA4._DentriticCells
YPEL5	BDCA4._DentriticCells
DHRS7	BDCA4._DentriticCells
KLF13	BDCA4._DentriticCells
UBE2J1	BDCA4._DentriticCells
RNF138	BDCA4._DentriticCells
BIN2	BDCA4._DentriticCells
TRPV2	BDCA4._DentriticCells
CRLF3	BDCA4._DentriticCells
PLAC8	BDCA4._DentriticCells
FKBP11	BDCA4._DentriticCells
SLC15A3	BDCA4._DentriticCells
GMIP	BDCA4._DentriticCells
TLR7	BDCA4._DentriticCells
IER5	BDCA4._DentriticCells
CKLF	BDCA4._DentriticCells
HSPA14	BDCA4._DentriticCells
PLEKHO1	BDCA4._DentriticCells
CYB5R4	BDCA4._DentriticCells
PHF11	BDCA4._DentriticCells
FAM82B	BDCA4._DentriticCells
LAP3	BDCA4._DentriticCells
TMED5	BDCA4._DentriticCells
CLEC4A	BDCA4._DentriticCells
CHST11	BDCA4._DentriticCells
CXXC1	BDCA4._DentriticCells
EMR2	BDCA4._DentriticCells
SLC2A8	BDCA4._DentriticCells
MDFIC	BDCA4._DentriticCells
SEC61A1	BDCA4._DentriticCells
C18orf8	BDCA4._DentriticCells
ALG5	BDCA4._DentriticCells
PARVB	BDCA4._DentriticCells
BLNK	BDCA4._DentriticCells
MYLIP	BDCA4._DentriticCells
SAP30BP	BDCA4._DentriticCells
PYCARD	BDCA4._DentriticCells
DNAJC15	BDCA4._DentriticCells
CCDC59	BDCA4._DentriticCells
SLC43A3	BDCA4._DentriticCells
DCPS	BDCA4._DentriticCells
TMEM176B	BDCA4._DentriticCells
IGKV4-1	BDCA4._DentriticCells
IGKV1D-13	BDCA4._DentriticCells
IGLJ3	BDCA4._DentriticCells
IGLV1-44	BDCA4._DentriticCells
IGLV4-60	BDCA4._DentriticCells
TRBC1	BDCA4._DentriticCells
DIMT1L	BDCA4._DentriticCells
PDCD4	BDCA4._DentriticCells
TNFRSF21	BDCA4._DentriticCells
SIT1	BDCA4._DentriticCells
SERP1	BDCA4._DentriticCells
CYTH4	BDCA4._DentriticCells
ST6GALNAC4	BDCA4._DentriticCells
TSPAN13	BDCA4._DentriticCells
PPP1R14B	BDCA4._DentriticCells
PTPN18	BDCA4._DentriticCells
MYCBP	BDCA4._DentriticCells
TES	BDCA4._DentriticCells
CCDC69	BDCA4._DentriticCells
TOR1AIP1	BDCA4._DentriticCells
AUTS2	BDCA4._DentriticCells
PPP1R16B	BDCA4._DentriticCells
GORASP2	BDCA4._DentriticCells
SAMHD1	BDCA4._DentriticCells
PRKD2	BDCA4._DentriticCells
TNFAIP8	BDCA4._DentriticCells
SLC39A6	BDCA4._DentriticCells
C20orf103	BDCA4._DentriticCells
RAB38	BDCA4._DentriticCells
PPP1R15A	BDCA4._DentriticCells
LY96	BDCA4._DentriticCells
NUP62	BDCA4._DentriticCells
CD2AP	BDCA4._DentriticCells
CORO1C	BDCA4._DentriticCells
OPN3	BDCA4._DentriticCells
DDAH2	BDCA4._DentriticCells
PSD4	BDCA4._DentriticCells
LILRA4	BDCA4._DentriticCells
ACAP2	BDCA4._DentriticCells
HMHA1	BDCA4._DentriticCells
SRRM2	BDCA4._DentriticCells
ZFYVE26	BDCA4._DentriticCells
LEPROTL1	BDCA4._DentriticCells
TRAM1	BDCA4._DentriticCells
SF3B1	BDCA4._DentriticCells
RYBP	BDCA4._DentriticCells
ATP13A2	BDCA4._DentriticCells
ZDHHC17	BDCA4._DentriticCells
SMCHD1	BDCA4._DentriticCells
KIAA1033	BDCA4._DentriticCells
CUX2	BDCA4._DentriticCells
KIAA0930	BDCA4._DentriticCells
BICD2	BDCA4._DentriticCells
ANKRD12	BDCA4._DentriticCells
SEL1L3	BDCA4._DentriticCells
NUP210	BDCA4._DentriticCells
PRRC2C	BDCA4._DentriticCells
UBXN4	BDCA4._DentriticCells
LARP4B	BDCA4._DentriticCells
RFTN1	BDCA4._DentriticCells
TBC1D9	BDCA4._DentriticCells
SEPT6	BDCA4._DentriticCells
SETX	BDCA4._DentriticCells
WAPAL	BDCA4._DentriticCells
GGA2	BDCA4._DentriticCells
FNBP1	BDCA4._DentriticCells
MAST3	BDCA4._DentriticCells
KDM4B	BDCA4._DentriticCells
TTC39A	BDCA4._DentriticCells
MAPRE1	BDCA4._DentriticCells
CD93	BDCA4._DentriticCells
ZBTB1	BDCA4._DentriticCells
TRAPPC8	BDCA4._DentriticCells
MLXIP	BDCA4._DentriticCells
PPP6R1	BDCA4._DentriticCells
NLRP1	BDCA4._DentriticCells
COBLL1	BDCA4._DentriticCells
MTF2	BDCA4._DentriticCells
EXOSC8	BDCA4._DentriticCells
STK38	BDCA4._DentriticCells
TMC6	BDCA4._DentriticCells
CD300A	BDCA4._DentriticCells
VPS45	BDCA4._DentriticCells
RNF139	BDCA4._DentriticCells
SEC63	BDCA4._DentriticCells
AKAP13	BDCA4._DentriticCells
RASSF1	BDCA4._DentriticCells
MAP4K1	BDCA4._DentriticCells
SLC2A6	BDCA4._DentriticCells
CORO1A	BDCA4._DentriticCells
BTN2A1	BDCA4._DentriticCells
BTN3A2	BDCA4._DentriticCells
KRR1	BDCA4._DentriticCells
CPSF6	BDCA4._DentriticCells
LILRA2	BDCA4._DentriticCells
GLIPR1	BDCA4._DentriticCells
LILRB4	BDCA4._DentriticCells
SLC27A3	BDCA4._DentriticCells
TMED10	BDCA4._DentriticCells
IFI44L	BDCA4._DentriticCells
MSL3	BDCA4._DentriticCells
PAPOLA	BDCA4._DentriticCells
MALT1	BDCA4._DentriticCells
FGL2	BDCA4._DentriticCells
LILRB1	BDCA4._DentriticCells
MTHFD2	BDCA4._DentriticCells
IQGAP2	BDCA4._DentriticCells
ZNF266	BDCA4._DentriticCells
POP4	BDCA4._DentriticCells
SRSF10	BDCA4._DentriticCells
STAG2	BDCA4._DentriticCells
TXNIP	BDCA4._DentriticCells
RBCK1	BDCA4._DentriticCells
MXD4	BDCA4._DentriticCells
PAICS	BDCA4._DentriticCells
GNLY	BDCA4._DentriticCells
SIVA1	BDCA4._DentriticCells
ARFGEF1	BDCA4._DentriticCells
IFI44	BDCA4._DentriticCells
TM9SF1	BDCA4._DentriticCells
DDX17	BDCA4._DentriticCells
SEMA4D	BDCA4._DentriticCells
SYNCRIP	BDCA4._DentriticCells
SEC23B	BDCA4._DentriticCells
TRIM38	BDCA4._DentriticCells
HMGN4	BDCA4._DentriticCells
CLEC10A	BDCA4._DentriticCells
IFI30	BDCA4._DentriticCells
LYPLA1	BDCA4._DentriticCells
ABCA7	BDCA4._DentriticCells
TRIM22	BDCA4._DentriticCells
TCIRG1	BDCA4._DentriticCells
6-Mar	BDCA4._DentriticCells
LILRB2	BDCA4._DentriticCells
RGS19	BDCA4._DentriticCells
CDK2AP2	BDCA4._DentriticCells
RASGRP2	BDCA4._DentriticCells
TRIB1	BDCA4._DentriticCells
EIF1	BDCA4._DentriticCells
PLXNC1	BDCA4._DentriticCells
ARL4C	BDCA4._DentriticCells
ACTR2	BDCA4._DentriticCells
ARPC1B	BDCA4._DentriticCells
ARPC4	BDCA4._DentriticCells
SMC4	BDCA4._DentriticCells
CHAF1A	BDCA4._DentriticCells
SH2B3	BDCA4._DentriticCells
ABI1	BDCA4._DentriticCells
SCO2	BDCA4._DentriticCells
ROD1	BDCA4._DentriticCells
CLEC2B	BDCA4._DentriticCells
USP3	BDCA4._DentriticCells
USP15	BDCA4._DentriticCells
RBM8A	BDCA4._DentriticCells
ARHGAP25	BDCA4._DentriticCells
CD302	BDCA4._DentriticCells
MAFB	BDCA4._DentriticCells
P2RY14	BDCA4._DentriticCells
LPGAT1	BDCA4._DentriticCells
IQSEC1	BDCA4._DentriticCells
RABGAP1L	BDCA4._DentriticCells
TBC1D4	BDCA4._DentriticCells
FCHSD2	BDCA4._DentriticCells
CEP350	BDCA4._DentriticCells
GAB2	BDCA4._DentriticCells
KIAA0125	BDCA4._DentriticCells
TRIM14	BDCA4._DentriticCells
GIT2	BDCA4._DentriticCells
SCRN1	BDCA4._DentriticCells
SERTAD2	BDCA4._DentriticCells
RIMS3	BDCA4._DentriticCells
FAM38A	BDCA4._DentriticCells
TM9SF4	BDCA4._DentriticCells
BCLAF1	BDCA4._DentriticCells
RASSF2	BDCA4._DentriticCells
KIAA0101	BDCA4._DentriticCells
KIAA0247	BDCA4._DentriticCells
MLEC	BDCA4._DentriticCells
FAM65B	BDCA4._DentriticCells
ACAP1	BDCA4._DentriticCells
SART3	BDCA4._DentriticCells
KIAA0226	BDCA4._DentriticCells
HERPUD1	BDCA4._DentriticCells
KIAA0100	BDCA4._DentriticCells
CEP57	BDCA4._DentriticCells
EDEM1	BDCA4._DentriticCells
FEZ2	BDCA4._DentriticCells
TRAF4	BDCA4._DentriticCells
PDIA4	BDCA4._DentriticCells
CYTIP	BDCA4._DentriticCells
IER2	BDCA4._DentriticCells
H2AFY	BDCA4._DentriticCells
GMFG	BDCA4._DentriticCells
SPTLC2	BDCA4._DentriticCells
ATG5	BDCA4._DentriticCells
C1orf38	BDCA4._DentriticCells
IL27RA	BDCA4._DentriticCells
ARHGEF6	BDCA4._DentriticCells
MAP4K4	BDCA4._DentriticCells
QKI	BDCA4._DentriticCells
CDYL	BDCA4._DentriticCells
LPXN	BDCA4._DentriticCells
CNOT8	BDCA4._DentriticCells
CD163	BDCA4._DentriticCells
GTF3C3	BDCA4._DentriticCells
C5orf13	BDCA4._DentriticCells
KLF4	BDCA4._DentriticCells
CYTH1	BDCA4._DentriticCells
STK17B	BDCA4._DentriticCells
MAPKAPK2	BDCA4._DentriticCells
AIMP1	BDCA4._DentriticCells
FAIM3	BDCA4._DentriticCells
LRRFIP1	BDCA4._DentriticCells
SLC33A1	BDCA4._DentriticCells
BUB3	BDCA4._DentriticCells
SMC3	BDCA4._DentriticCells
SLC16A3	BDCA4._DentriticCells
NMI	BDCA4._DentriticCells
FCGR2C	BDCA4._DentriticCells
SLC7A6	BDCA4._DentriticCells
BTAF1	BDCA4._DentriticCells
CLIC3	BDCA4._DentriticCells
KYNU	BDCA4._DentriticCells
SKAP2	BDCA4._DentriticCells
MBD2	BDCA4._DentriticCells
AP1S2	BDCA4._DentriticCells
PRPF4B	BDCA4._DentriticCells
CPNE3	BDCA4._DentriticCells
MCM3AP	BDCA4._DentriticCells
DDX18	BDCA4._DentriticCells
FUBP1	BDCA4._DentriticCells
VNN2	BDCA4._DentriticCells
IER3	BDCA4._DentriticCells
GPR109B	BDCA4._DentriticCells
NRP1	BDCA4._DentriticCells
IQGAP1	BDCA4._DentriticCells
IL18R1	BDCA4._DentriticCells
RIOK3	BDCA4._DentriticCells
MTMR1	BDCA4._DentriticCells
SNAP23	BDCA4._DentriticCells
CD164	BDCA4._DentriticCells
TNFSF13	BDCA4._DentriticCells
ADAM19	BDCA4._DentriticCells
TRADD	BDCA4._DentriticCells
VAMP8	BDCA4._DentriticCells
DDX3Y	BDCA4._DentriticCells
RNASET2	BDCA4._DentriticCells
USO1	BDCA4._DentriticCells
PIAS1	BDCA4._DentriticCells
OFD1	BDCA4._DentriticCells
GPR65	BDCA4._DentriticCells
OGT	BDCA4._DentriticCells
TPST2	BDCA4._DentriticCells
CUL4B	BDCA4._DentriticCells
NSMAF	BDCA4._DentriticCells
STX7	BDCA4._DentriticCells
TAGLN2	BDCA4._DentriticCells
MAD1L1	BDCA4._DentriticCells
KDM5D	BDCA4._DentriticCells
SMC1A	BDCA4._DentriticCells
AKAP17A	BDCA4._DentriticCells
NCOA3	BDCA4._DentriticCells
SLC7A5	BDCA4._DentriticCells
ANP32A	BDCA4._DentriticCells
TCL1A	BDCA4._DentriticCells
NUP214	BDCA4._DentriticCells
LST1	BDCA4._DentriticCells
MAPKAPK3	BDCA4._DentriticCells
CXCR4	BDCA4._DentriticCells
LAPTM5	BDCA4._DentriticCells
RNF113A	BDCA4._DentriticCells
VEZF1	BDCA4._DentriticCells
ZNF22	BDCA4._DentriticCells
XPNPEP1	BDCA4._DentriticCells
LAT2	BDCA4._DentriticCells
WIPF1	BDCA4._DentriticCells
WAS	BDCA4._DentriticCells
WARS	BDCA4._DentriticCells
VRK1	BDCA4._DentriticCells
EZR	BDCA4._DentriticCells
VEGFB	BDCA4._DentriticCells
UVRAG	BDCA4._DentriticCells
USP1	BDCA4._DentriticCells
UGCG	BDCA4._DentriticCells
UCP2	BDCA4._DentriticCells
UBE2G2	BDCA4._DentriticCells
UBA7	BDCA4._DentriticCells
TYROBP	BDCA4._DentriticCells
TYMS	BDCA4._DentriticCells
TTC3	BDCA4._DentriticCells
HSP90B1	BDCA4._DentriticCells
TPP2	BDCA4._DentriticCells
TPM2	BDCA4._DentriticCells
TOP1	BDCA4._DentriticCells
TNFRSF1B	BDCA4._DentriticCells
TNFAIP3	BDCA4._DentriticCells
TNFAIP2	BDCA4._DentriticCells
TNF	BDCA4._DentriticCells
TLR2	BDCA4._DentriticCells
TLE3	BDCA4._DentriticCells
TIA1	BDCA4._DentriticCells
TGFBI	BDCA4._DentriticCells
TGFB1	BDCA4._DentriticCells
TDG	BDCA4._DentriticCells
TCF3	BDCA4._DentriticCells
TCF4	BDCA4._DentriticCells
TARBP1	BDCA4._DentriticCells
TAPBP	BDCA4._DentriticCells
TAP1	BDCA4._DentriticCells
SYK	BDCA4._DentriticCells
VAMP7	BDCA4._DentriticCells
VAMP1	BDCA4._DentriticCells
STXBP2	BDCA4._DentriticCells
STK10	BDCA4._DentriticCells
HSPA13	BDCA4._DentriticCells
STAT1	BDCA4._DentriticCells
ST14	BDCA4._DentriticCells
SSR1	BDCA4._DentriticCells
SRPR	BDCA4._DentriticCells
SRP72	BDCA4._DentriticCells
SPIB	BDCA4._DentriticCells
SOX4	BDCA4._DentriticCells
SON	BDCA4._DentriticCells
SNX2	BDCA4._DentriticCells
SUMO3	BDCA4._DentriticCells
SLC20A1	BDCA4._DentriticCells
SLC12A3	BDCA4._DentriticCells
SLC1A4	BDCA4._DentriticCells
SLA	BDCA4._DentriticCells
ST3GAL2	BDCA4._DentriticCells
TRA2B	BDCA4._DentriticCells
SRSF7	BDCA4._DentriticCells
SELPLG	BDCA4._DentriticCells
SELL	BDCA4._DentriticCells
SECTM1	BDCA4._DentriticCells
CCL4	BDCA4._DentriticCells
SCT	BDCA4._DentriticCells
S100A12	BDCA4._DentriticCells
S100A9	BDCA4._DentriticCells
S100A8	BDCA4._DentriticCells
S100A4	BDCA4._DentriticCells
RTN1	BDCA4._DentriticCells
RRM2	BDCA4._DentriticCells
RRBP1	BDCA4._DentriticCells
RPS21	BDCA4._DentriticCells
RPL10	BDCA4._DentriticCells
RPA1	BDCA4._DentriticCells
RNASE6	BDCA4._DentriticCells
RGS10	BDCA4._DentriticCells
RGS2	BDCA4._DentriticCells
RGS1	BDCA4._DentriticCells
RFX5	BDCA4._DentriticCells
RBMS1	BDCA4._DentriticCells
RBM3	BDCA4._DentriticCells
RBL2	BDCA4._DentriticCells
RBBP4	BDCA4._DentriticCells
KDM5A	BDCA4._DentriticCells
RAP2A	BDCA4._DentriticCells
RAC2	BDCA4._DentriticCells
PTPRO	BDCA4._DentriticCells
PTPRE	BDCA4._DentriticCells
PTPRCAP	BDCA4._DentriticCells
PTPRC	BDCA4._DentriticCells
PTPN6	BDCA4._DentriticCells
PTPN2	BDCA4._DentriticCells
PTPN1	BDCA4._DentriticCells
PTGER4	BDCA4._DentriticCells
PTBP1	BDCA4._DentriticCells
PSMB10	BDCA4._DentriticCells
PSMB9	BDCA4._DentriticCells
PSMB8	BDCA4._DentriticCells
PSEN1	BDCA4._DentriticCells
MAP2K6	BDCA4._DentriticCells
MAP2K3	BDCA4._DentriticCells
PRKCD	BDCA4._DentriticCells
PRKCB	BDCA4._DentriticCells
SRGN	BDCA4._DentriticCells
PPP1R2	BDCA4._DentriticCells
PPBP	BDCA4._DentriticCells
POU2AF1	BDCA4._DentriticCells
POLR2E	BDCA4._DentriticCells
POLB	BDCA4._DentriticCells
PNN	BDCA4._DentriticCells
PNOC	BDCA4._DentriticCells
PMAIP1	BDCA4._DentriticCells
PLP2	BDCA4._DentriticCells
PLEK	BDCA4._DentriticCells
PIP4K2A	BDCA4._DentriticCells
PIK3CD	BDCA4._DentriticCells
SERPINA1	BDCA4._DentriticCells
PHB	BDCA4._DentriticCells
PGD	BDCA4._DentriticCells
CFP	BDCA4._DentriticCells
PF4	BDCA4._DentriticCells
SERPINF1	BDCA4._DentriticCells
PECAM1	BDCA4._DentriticCells
PDPK1	BDCA4._DentriticCells
PDE4B	BDCA4._DentriticCells
PCNT	BDCA4._DentriticCells
PBX3	BDCA4._DentriticCells
PBX2	BDCA4._DentriticCells
PAK2	BDCA4._DentriticCells
P2RX5	BDCA4._DentriticCells
OAS1	BDCA4._DentriticCells
NUCB2	BDCA4._DentriticCells
NPC1	BDCA4._DentriticCells
NOTCH2	BDCA4._DentriticCells
NMT1	BDCA4._DentriticCells
NKG7	BDCA4._DentriticCells
NFKB1	BDCA4._DentriticCells
NCF4	BDCA4._DentriticCells
NCF2	BDCA4._DentriticCells
NAIP	BDCA4._DentriticCells
NAGA	BDCA4._DentriticCells
GADD45B	BDCA4._DentriticCells
MYD88	BDCA4._DentriticCells
MYCL1	BDCA4._DentriticCells
MX2	BDCA4._DentriticCells
MX1	BDCA4._DentriticCells
MYO1F	BDCA4._DentriticCells
NUDT1	BDCA4._DentriticCells
MNDA	BDCA4._DentriticCells
MGAT2	BDCA4._DentriticCells
MFNG	BDCA4._DentriticCells
RAB8A	BDCA4._DentriticCells
MEF2C	BDCA4._DentriticCells
ME2	BDCA4._DentriticCells
MCM5	BDCA4._DentriticCells
MCM2	BDCA4._DentriticCells
MCL1	BDCA4._DentriticCells
MBP	BDCA4._DentriticCells
MBNL1	BDCA4._DentriticCells
MANBA	BDCA4._DentriticCells
MAN2B1	BDCA4._DentriticCells
MAN2A1	BDCA4._DentriticCells
MAN1A1	BDCA4._DentriticCells
M6PR	BDCA4._DentriticCells
LYZ	BDCA4._DentriticCells
LYN	BDCA4._DentriticCells
CD180	BDCA4._DentriticCells
LTB	BDCA4._DentriticCells
LSP1	BDCA4._DentriticCells
LRCH4	BDCA4._DentriticCells
LRMP	BDCA4._DentriticCells
LGALS8	BDCA4._DentriticCells
LGALS2	BDCA4._DentriticCells
LCP2	BDCA4._DentriticCells
LCP1	BDCA4._DentriticCells
LCK	BDCA4._DentriticCells
LBR	BDCA4._DentriticCells
LAMP1	BDCA4._DentriticCells
LAIR1	BDCA4._DentriticCells
KRT5	BDCA4._DentriticCells
JUND	BDCA4._DentriticCells
JUN	BDCA4._DentriticCells
JAK2	BDCA4._DentriticCells
STT3A	BDCA4._DentriticCells
ITGB7	BDCA4._DentriticCells
ITGB2	BDCA4._DentriticCells
ITGAM	BDCA4._DentriticCells
ITGA4	BDCA4._DentriticCells
ISG20	BDCA4._DentriticCells
IRF7	BDCA4._DentriticCells
IRF4	BDCA4._DentriticCells
IRF1	BDCA4._DentriticCells
INPP5D	BDCA4._DentriticCells
INPP4A	BDCA4._DentriticCells
IMPA2	BDCA4._DentriticCells
ILF3	BDCA4._DentriticCells
IL16	BDCA4._DentriticCells
IL10RA	BDCA4._DentriticCells
IL8	BDCA4._DentriticCells
IL6R	BDCA4._DentriticCells
IL3RA	BDCA4._DentriticCells
IL2RG	BDCA4._DentriticCells
IL1B	BDCA4._DentriticCells
IKBKB	BDCA4._DentriticCells
IGL@	BDCA4._DentriticCells
IGKC	BDCA4._DentriticCells
IGJ	BDCA4._DentriticCells
IGHM	BDCA4._DentriticCells
IGHG1	BDCA4._DentriticCells
IGHD	BDCA4._DentriticCells
IGHA1	BDCA4._DentriticCells
IGFBP3	BDCA4._DentriticCells
IGF2R	BDCA4._DentriticCells
SP110	BDCA4._DentriticCells
IFI35	BDCA4._DentriticCells
IFI16	BDCA4._DentriticCells
IDH3A	BDCA4._DentriticCells
IRF8	BDCA4._DentriticCells
ICAM3	BDCA4._DentriticCells
ICAM2	BDCA4._DentriticCells
HSPA6	BDCA4._DentriticCells
PRMT2	BDCA4._DentriticCells
HNRNPA1	BDCA4._DentriticCells
HLA-F	BDCA4._DentriticCells
HLA-E	BDCA4._DentriticCells
HLA-DRB6	BDCA4._DentriticCells
HLA-DRB4	BDCA4._DentriticCells
HLA-DRA	BDCA4._DentriticCells
HLA-DQB1	BDCA4._DentriticCells
HLA-DQA1	BDCA4._DentriticCells
HLA-DPB1	BDCA4._DentriticCells
HLA-DPA1	BDCA4._DentriticCells
HLA-DMB	BDCA4._DentriticCells
HLA-DMA	BDCA4._DentriticCells
HLA-B	BDCA4._DentriticCells
HK3	BDCA4._DentriticCells
HHEX	BDCA4._DentriticCells
HEXA	BDCA4._DentriticCells
NCKAP1L	BDCA4._DentriticCells
HCLS1	BDCA4._DentriticCells
HCK	BDCA4._DentriticCells
H3F3B	BDCA4._DentriticCells
GZMB	BDCA4._DentriticCells
GTF2B	BDCA4._DentriticCells
GRSF1	BDCA4._DentriticCells
CXCL2	BDCA4._DentriticCells
GRN	BDCA4._DentriticCells
GPX7	BDCA4._DentriticCells
GRK6	BDCA4._DentriticCells
CXCR3	BDCA4._DentriticCells
GPM6B	BDCA4._DentriticCells
GNS	BDCA4._DentriticCells
GNA15	BDCA4._DentriticCells
GM2A	BDCA4._DentriticCells
GLRX	BDCA4._DentriticCells
GCH1	BDCA4._DentriticCells
GAS6	BDCA4._DentriticCells
GALNT1	BDCA4._DentriticCells
FYB	BDCA4._DentriticCells
FUT7	BDCA4._DentriticCells
FPR1	BDCA4._DentriticCells
FOSB	BDCA4._DentriticCells
FOS	BDCA4._DentriticCells
FLT3	BDCA4._DentriticCells
FLNB	BDCA4._DentriticCells
FGR	BDCA4._DentriticCells
FCN1	BDCA4._DentriticCells
FCGR2B	BDCA4._DentriticCells
FCER1G	BDCA4._DentriticCells
FCER1A	BDCA4._DentriticCells
EVI2B	BDCA4._DentriticCells
EVI2A	BDCA4._DentriticCells
ETF1	BDCA4._DentriticCells
EMP3	BDCA4._DentriticCells
ELF4	BDCA4._DentriticCells
ELF1	BDCA4._DentriticCells
SERPINB1	BDCA4._DentriticCells
[truncated: 27,475 more rows]
