# Supplementary material for: The Human Blood Metabolome-Transcriptome Interface
Source: PLoS Genet. 2015 Jun 18;11(6):e1005274. doi: 10.1371/journal.pgen.1005274 (PMC4473262; doi:10.1371/journal.pgen.1005274)
Supplement: S4 Table — (XLSX) [file pgen.1005274.s016.xlsx]

## Sheet: Tabelle1
				Association (Met~SNP)		Association (mRNA~SNP)		Mendelian randomization (SNP→mRNA→MET) or (SNP→MET→mRNA )
SNP	Metabolite	Direction	mRNA	beta MET	p-value MET	beta mRNA	p-value mRNA	beta (MET→mRNA) or beta (mRNA→MET)	p-value	95% CI (10,000 perm.)	FDR q-value
rs4433574	@10heptadecenoate171n7	←	CPT1A	-0.006096	0.758	-0.104965	1.74e-12	0.058072	0.763	(-0.37, 0.45)	0.94
rs4433574	@10nonadecenoate191n9	←	CPT1A	-0.000267	0.99	-0.104965	1.74e-12	0.002546	0.985	(-0.49, 0.43)	0.997
rs4433574	@2hydroxybutyrateAHB	←	CPT1A	0.015995	0.5	-0.104965	1.74e-12	-0.152382	0.549	(-0.75, 0.31)	0.922
rs4433574	@3hydroxybutyrateBHBA	←	CPT1A	0.048478	0.324	-0.104965	1.74e-12	-0.461844	0.376	(-1.63, 0.52)	0.888
rs4433574	dihomolinoleate202n6	←	CPT1A	-0.008171	0.71	-0.104965	1.74e-12	0.077841	0.713	(-0.41, 0.51)	0.939
rs4433574	eicosenoate201n9or11	←	CPT1A	-0.00054	0.982	-0.104965	1.74e-12	0.005141	0.965	(-0.54, 0.47)	0.995
rs4433574	linolenatealphaorgamma183n3or6	←	CPT1A	-0.013989	0.529	-0.104965	1.74e-12	0.133274	0.533	(-0.32, 0.58)	0.917
rs4433574	oleate181n9	←	CPT1A	-0.00672	0.639	-0.104965	1.74e-12	0.064024	0.641	(-0.25, 0.35)	0.939
rs4433574	palmitate160	←	CPT1A	-0.0029	0.809	-0.104965	1.74e-12	0.027628	0.812	(-0.24, 0.26)	0.967
rs4433574	palmitoleate161n7	←	CPT1A	-0.004612	0.841	-0.104965	1.74e-12	0.043939	0.843	(-0.49, 0.50)	0.986
rs4433574	stearate180	←	CPT1A	-0.00266	0.833	-0.104965	1.74e-12	0.025343	0.828	(-0.24, 0.27)	0.98
rs4433574	X-12465	←	CPT1A	0.048679	0.146	-0.101378	1.45e-09	-0.48017	0.192	(-1.47, 0.20)	0.781
rs1126639	@10nonadecenoate191n9	←	GZMB	-0.025288	0.275	-0.430119	1.17e-31	0.058793	0.283	(-0.05, 0.16)	0.854
rs1126639	@5dodecenoate121n7	←	GZMB	-0.008341	0.772	-0.443419	7.64e-33	0.01881	0.768	(-0.12, 0.14)	0.94
rs1126639	dihomolinoleate202n6	←	GZMB	-0.050744	0.0271	-0.430119	1.17e-31	0.117978	0.0334	(0.01, 0.23)	0.622
rs1126639	docosapentaenoaten3DPA225n3	←	GZMB	-0.044628	0.0538	-0.430119	1.17e-31	0.103756	0.0628	(-0.01, 0.21)	0.648
rs1126639	laurate120	←	GZMB	0.003622	0.813	-0.430119	1.17e-31	-0.008421	0.791	(-0.08, 0.05)	0.954
rs1126639	linoleate182n6	←	GZMB	-0.019143	0.239	-0.430119	1.17e-31	0.044507	0.236	(-0.03, 0.12)	0.815
rs1126639	linolenatealphaorgamma183n3or6	←	GZMB	-0.037198	0.11	-0.430119	1.17e-31	0.086484	0.111	(-0.02, 0.19)	0.694
rs1126639	stearate180	←	GZMB	-0.010066	0.447	-0.430119	1.17e-31	0.023404	0.45	(-0.04, 0.09)	0.912
rs1126639	stearidonate184n3	←	GZMB	-0.035316	0.196	-0.430044	1.89e-31	0.082122	0.204	(-0.05, 0.21)	0.785
rs1126639	X-12442	←	GZMB	-0.037497	0.175	-0.430119	1.17e-31	0.087179	0.148	(-0.04, 0.21)	0.74
rs1126639	X-13069	←	GZMB	-0.012326	0.663	-0.426959	4.47e-28	0.028869	0.693	(-0.12, 0.17)	0.939
rs9493048	@1linoleoylglycerol1monolinolein	←	ENPP3	0.034672	0.402	0.128169	2.35e-08	0.270519	0.378	(-0.31, 1.17)	0.888
rs9493048	@1oleoylglycerol1monoolein	←	ENPP3	-0.066112	0.157	0.124216	1.1e-07	-0.532234	0.163	(-1.20, 0.28)	0.748
rs9493048	glycine	←	ENPP3	0.03357	0.184	0.127435	2.76e-08	0.263429	0.204	(-0.16, 0.69)	0.785
rs9493048	X-03094	←	ENPP3	-0.027512	0.225	0.127435	2.76e-08	-0.215894	0.208	(-0.57, 0.15)	0.794
rs6465469	@1oleoylglycerol1monoolein	←	PDK4	-0.037562	0.222	-0.108006	1.33e-05	0.347774	0.25	(-0.29, 1.05)	0.828
rs6465469	@10heptadecenoate171n7	←	PDK4	0.010335	0.571	-0.113952	3.31e-06	-0.090692	0.548	(-0.48, 0.19)	0.922
rs6465469	@10nonadecenoate191n9	←	PDK4	0.018556	0.364	-0.113952	3.31e-06	-0.162844	0.343	(-0.61, 0.16)	0.876
rs6465469	@3hydroxybutyrateBHBA	←	PDK4	-0.045634	0.315	-0.113952	3.31e-06	0.400469	0.296	(-0.43, 1.24)	0.854
rs6465469	@5dodecenoate121n7	←	PDK4	-0.026273	0.299	-0.109566	7.99e-06	0.239791	0.292	(-0.22, 0.77)	0.854
rs6465469	adrenate224n6	←	PDK4	-0.02207	0.276	-0.113952	3.31e-06	0.19368	0.289	(-0.18, 0.61)	0.854
rs6465469	dihomolinoleate202n6	←	PDK4	0.002003	0.921	-0.113952	3.31e-06	-0.017578	0.925	(-0.43, 0.31)	0.995
rs6465469	eicosenoate201n9or11	←	PDK4	0.010899	0.622	-0.113952	3.31e-06	-0.095646	0.633	(-0.58, 0.27)	0.939
rs6465469	glycerol	←	PDK4	0.003391	0.885	-0.113952	3.31e-06	-0.029756	0.897	(-0.45, 0.30)	0.995
rs6465469	hexanoylcarnitine	←	PDK4	-0.044172	0.028	-0.113952	3.31e-06	0.387639	0.026	(0.05, 0.83)	0.613
rs6465469	laurylcarnitine	←	PDK4	-0.069822	0.0144	-0.118564	2.82e-06	0.588898	0.0072	(0.16, 1.18)	0.613
rs6465469	linoleate182n6	←	PDK4	0.000642	0.964	-0.113952	3.31e-06	-0.005634	0.975	(-0.31, 0.24)	0.995
rs6465469	margarate170	←	PDK4	0.009887	0.539	-0.113952	3.31e-06	-0.086765	0.536	(-0.43, 0.18)	0.917
rs6465469	myristate140	←	PDK4	0.013282	0.402	-0.113952	3.31e-06	-0.116554	0.39	(-0.46, 0.14)	0.901
rs6465469	myristoleate141n5	←	PDK4	0.010747	0.595	-0.113952	3.31e-06	-0.094311	0.588	(-0.51, 0.25)	0.925
rs6465469	oleate181n9	←	PDK4	0.000721	0.957	-0.113952	3.31e-06	-0.006331	0.969	(-0.28, 0.21)	0.995
rs6465469	oleoylcarnitine	←	PDK4	-0.028547	0.209	-0.113437	3.46e-06	0.251653	0.189	(-0.14, 0.67)	0.781
rs6465469	palmitate160	←	PDK4	0.001155	0.917	-0.113952	3.31e-06	-0.010138	0.932	(-0.23, 0.17)	0.995
rs6465469	palmitoleate161n7	←	PDK4	0.002308	0.914	-0.113952	3.31e-06	-0.02025	0.922	(-0.44, 0.32)	0.995
rs6465469	stearate180	←	PDK4	-0.004368	0.708	-0.113952	3.31e-06	0.038335	0.691	(-0.19, 0.24)	0.939
rs6465469	X-12442	←	PDK4	-0.028749	0.239	-0.113952	3.31e-06	0.252295	0.234	(-0.16, 0.72)	0.815
rs4323051	@34hydroxyphenyllactate	←	GYPB	0.013278	0.466	-0.169076	0.000499	-0.078534	0.496	(-0.41, 0.14)	0.912
rs4323051	@3methyl2oxovalerate	←	GYPB	-0.005305	0.664	-0.169235	0.000488	0.03135	0.663	(-0.15, 0.19)	0.939
rs4323051	alphahydroxyisovalerate	←	GYPB	-0.010704	0.664	-0.169235	0.000488	0.063248	0.675	(-0.31, 0.39)	0.939
rs4323051	gammaglutamylvaline	←	GYPB	0.023745	0.105	-0.161382	0.000964	-0.147135	0.109	(-0.53, 0.03)	0.689
rs4323051	glutamate	←	GYPB	-0.012256	0.576	-0.169235	0.000488	0.072417	0.568	(-0.23, 0.38)	0.924
rs4323051	isoleucine	←	GYPB	-0.005291	0.562	-0.169235	0.000488	0.031263	0.571	(-0.10, 0.15)	0.924
rs4323051	leucine	←	GYPB	0.00067	0.93	-0.169235	0.000488	-0.003961	0.932	(-0.12, 0.09)	0.995
rs4323051	mannose	←	GYPB	-0.009524	0.587	-0.169235	0.000488	0.056276	0.589	(-0.19, 0.33)	0.925
rs4323051	tyrosine	←	GYPB	-0.003109	0.748	-0.169235	0.000488	0.018371	0.743	(-0.11, 0.14)	0.939
rs4323051	urate	←	GYPB	-0.006916	0.463	-0.169235	0.000488	0.040868	0.428	(-0.08, 0.17)	0.912
rs4323051	valine	←	GYPB	0.001729	0.81	-0.169235	0.000488	-0.010218	0.808	(-0.13, 0.08)	0.964
rs6946581	X-12428	←	MYO1G	-0.045835	0.219	0.072983	0.000766	-0.628024	0.183	(-2.53, 0.25)	0.778
rs7290980	@1palmitoylglycerol1monopalmitin	←	DUSP18	0.02428	0.322	-0.167887	2.27e-22	-0.144623	0.286	(-0.40, 0.13)	0.854
rs7290980	X-03094	←	DUSP18	0.005342	0.735	-0.174615	7.79e-26	-0.030592	0.753	(-0.21, 0.15)	0.939
rs7544210	mannose	←	CDC42	-0.017179	0.332	0.096395	5.47e-08	-0.178217	0.303	(-0.62, 0.16)	0.854
rs482704	@2methylbutyroylcarnitine	←	POLR1D	-0.006247	0.72	-0.192385	5.35e-28	0.032471	0.725	(-0.16, 0.21)	0.939
rs482704	gammaglutamylvaline	←	POLR1D	-0.018747	0.21	-0.191505	9.23e-28	0.097896	0.223	(-0.06, 0.25)	0.796
rs482704	glycerophosphorylcholineGPC	←	POLR1D	0.043806	0.0501	-0.188239	2.94e-27	-0.232716	0.0362	(-0.46, -0.02)	0.622
rs482704	isoleucine	←	POLR1D	-0.010996	0.237	-0.188103	2.26e-27	0.058455	0.24	(-0.04, 0.15)	0.815
rs227634	X-08766	←	C20ORF3	0.079515	0.0436	-0.168736	4.13e-06	-0.471239	0.0394	(-0.99, -0.03)	0.622
rs6578153	X-03094	←	DENND3	0.018684	0.214	-0.073918	0.000343	-0.252769	0.201	(-0.73, 0.16)	0.785
rs7552317	tryptophan	←	FCGR2A	0.015483	0.113	-0.128552	0.000282	-0.120438	0.101	(-0.38, 0.03)	0.679
rs7552317	X-08766	←	FCGR2A	0.022335	0.497	-0.12122	0.00939	-0.184255	0.558	(-1.38, 0.83)	0.922
rs2758321	X-03094	←	SOD2	0.001352	0.942	0.139048	3.01e-06	0.009725	0.926	(-0.23, 0.29)	0.995
rs2758321	X-08766	←	SOD2	-0.012844	0.691	0.186645	1.34e-06	-0.068816	0.695	(-0.43, 0.32)	0.939
rs3829154	cortisol	←	ECHDC3	0.01398	0.513	-0.161369	3.51e-10	-0.086636	0.537	(-0.36, 0.24)	0.917
rs3829154	X-11470	←	ECHDC3	0.000639	0.98	-0.183965	2.18e-12	-0.003471	0.98	(-0.29, 0.28)	0.995
rs6459620	cortisol	←	RNF144B	-0.009135	0.733	0.129936	2.7e-06	-0.070302	0.735	(-0.60, 0.33)	0.939
rs6459620	X-11470	←	RNF144B	0.052901	0.0973	0.138782	2.1e-06	0.381177	0.0948	(-0.07, 0.94)	0.674
rs17685810	@34hydroxyphenyllactate	←	FECH	0.054881	0.0126	0.319398	4.18e-10	0.171828	0.0054	(0.05, 0.33)	0.613
rs17685810	@3methyl2oxovalerate	←	FECH	-0.012935	0.382	0.321787	3.01e-10	-0.040198	0.372	(-0.15, 0.05)	0.888
rs17685810	@4acetamidobutanoate	←	FECH	0.007631	0.69	0.341253	6.83e-11	0.022363	0.653	(-0.09, 0.13)	0.939
rs17685810	alphahydroxyisovalerate	←	FECH	-0.014813	0.619	0.321787	3.01e-10	-0.046035	0.598	(-0.26, 0.12)	0.925
rs17685810	gammaglutamylphenylalanine	←	FECH	0.004537	0.777	0.316571	6.15e-10	0.014332	0.738	(-0.09, 0.11)	0.939
rs17685810	gammaglutamylvaline	←	FECH	0.023586	0.181	0.318505	5.33e-10	0.074051	0.171	(-0.03, 0.19)	0.752
rs17685810	glutamate	←	FECH	0.010204	0.7	0.321787	3.01e-10	0.03171	0.709	(-0.16, 0.20)	0.939
rs17685810	isoleucine	←	FECH	-0.014099	0.201	0.321787	3.01e-10	-0.043815	0.184	(-0.13, 0.02)	0.778
rs17685810	kynurenine	←	FECH	-0.009985	0.524	0.321787	3.01e-10	-0.031031	0.476	(-0.13, 0.05)	0.912
rs17685810	mannose	←	FECH	-0.020239	0.34	0.321787	3.01e-10	-0.062895	0.367	(-0.22, 0.08)	0.885
rs17685810	pseudouridine	←	FECH	0.01928	0.201	0.321787	3.01e-10	0.059915	0.168	(-0.03, 0.16)	0.75
rs17685810	urate	←	FECH	0.010031	0.379	0.321787	3.01e-10	0.031174	0.37	(-0.04, 0.11)	0.888
rs1868092	@1linoleoylglycerol1monolinolein	←	EPAS1	-0.022724	0.396	0.059239	8.68e-05	-0.383608	0.392	(-1.38, 0.63)	0.902
rs1868092	@1oleoylglycerol1monoolein	←	EPAS1	-0.036983	0.218	0.056743	0.000214	-0.65176	0.22	(-1.85, 0.49)	0.796
rs801176	@34hydroxyphenyllactate	←	ZMAT2	-0.01877	0.29	0.059002	0.00649	-0.318127	0.303	(-1.90, 0.26)	0.854
rs801176	@3methyl2oxovalerate	←	ZMAT2	0.003993	0.738	0.058957	0.0067	0.067732	0.73	(-0.49, 0.58)	0.939
rs801176	alphahydroxyisovalerate	←	ZMAT2	-0.006925	0.773	0.058957	0.0067	-0.117461	0.761	(-1.54, 0.77)	0.94
rs801176	glutamate	←	ZMAT2	0.005843	0.785	0.058957	0.0067	0.099105	0.748	(-0.84, 1.09)	0.939
rs801176	isoleucine	←	ZMAT2	-0.004949	0.578	0.058957	0.0067	-0.083942	0.588	(-0.71, 0.23)	0.925
rs12039959	@34hydroxyphenyllactate	←	ITLN1	0.002788	0.905	-0.315097	3.67e-14	-0.008848	0.893	(-0.15, 0.13)	0.995
rs12039959	isoleucine	←	ITLN1	-0.016755	0.15	-0.312718	5.85e-14	0.053578	0.21	(-0.03, 0.14)	0.796
rs12039959	mannose	←	ITLN1	-0.020625	0.357	-0.312718	5.85e-14	0.065953	0.367	(-0.08, 0.21)	0.885
rs12039959	tyrosine	←	ITLN1	-0.028486	0.0208	-0.312718	5.85e-14	0.091093	0.029	(0.01, 0.18)	0.613
rs1045811	@3methyl2oxovalerate	←	RAB2B	0.013782	0.435	-0.121359	0.000839	-0.11356	0.458	(-0.62, 0.18)	0.912
rs1045811	alphahydroxyisovalerate	←	RAB2B	-0.02825	0.427	-0.121359	0.000839	0.232778	0.416	(-0.43, 1.01)	0.912
rs1045811	isoleucine	←	RAB2B	0.00789	0.55	-0.121359	0.000839	-0.065012	0.543	(-0.42, 0.14)	0.922
rs1045811	valine	←	RAB2B	0.006255	0.548	-0.121359	0.000839	-0.051544	0.56	(-0.33, 0.12)	0.922
rs9547495	@1oleoylglycerol1monoolein	←	CCNA1	-0.041322	0.288	0.089675	6.89e-08	-0.460798	0.279	(-1.28, 0.44)	0.854
rs2171585	@3methyl2oxovalerate	←	KRT1	0.028717	0.0173	0.780676	1.45e-41	0.036784	0.0148	(0.01, 0.07)	0.613
rs2171585	@4methyl2oxopentanoate	←	KRT1	0.017191	0.176	0.780676	1.45e-41	0.022021	0.166	(-0.01, 0.05)	0.748
rs2171585	isoleucine	←	KRT1	0.012519	0.165	0.780676	1.45e-41	0.016036	0.128	(-0.00, 0.04)	0.718
rs2171585	urate	←	KRT1	0.000781	0.933	0.780676	1.45e-41	0.001001	0.918	(-0.02, 0.02)	0.995
rs2229536	@10heptadecenoate171n7	←	PLIN2	-0.008871	0.841	-0.307473	1.34e-16	0.028852	0.85	(-0.28, 0.32)	0.993
rs2229536	@10nonadecenoate191n9	←	PLIN2	-0.002561	0.959	-0.307473	1.34e-16	0.008329	0.961	(-0.34, 0.32)	0.995
rs2229536	dihomolinoleate202n6	←	PLIN2	-0.01931	0.694	-0.307473	1.34e-16	0.062802	0.69	(-0.25, 0.36)	0.939
rs2229536	eicosenoate201n9or11	←	PLIN2	-0.053471	0.317	-0.307473	1.34e-16	0.173906	0.321	(-0.18, 0.51)	0.856
rs2229536	glycerol	←	PLIN2	0.029583	0.601	-0.307473	1.34e-16	-0.096213	0.523	(-0.45, 0.19)	0.917
rs2229536	linoleate182n6	←	PLIN2	-0.02059	0.553	-0.307473	1.34e-16	0.066966	0.523	(-0.14, 0.27)	0.917
rs2229536	oleate181n9	←	PLIN2	-0.009694	0.762	-0.307473	1.34e-16	0.031527	0.766	(-0.18, 0.23)	0.94
rs2229536	palmitate160	←	PLIN2	0.001542	0.954	-0.307473	1.34e-16	-0.005017	0.95	(-0.19, 0.16)	0.995
rs2229536	palmitoleate161n7	←	PLIN2	-0.021417	0.677	-0.307473	1.34e-16	0.069654	0.681	(-0.29, 0.40)	0.939
rs943475	histidine	←	CUTA	-0.00124	0.86	0.037835	0.0132	-0.032772	0.888	(-0.92, 0.43)	0.995
rs218174	methionine	←	DARS	-0.000137	0.986	0.078248	2.51e-08	-0.001753	0.992	(-0.23, 0.19)	0.997
rs10502437	mannose	←	RIOK3	0.003431	0.84	0.07524	0.0124	0.045598	0.858	(-0.74, 0.73)	0.995
rs10502437	urate	←	RIOK3	0.000665	0.942	0.07524	0.0124	0.008833	0.949	(-0.42, 0.37)	0.995
rs10275867	tryptophan	←	SAMD9L	0.02365	0.179	-0.275522	4.61e-07	-0.085839	0.159	(-0.21, 0.04)	0.748
rs5768982	gammaglutamylvaline	←	GRAMD4	0.00705	0.693	-0.128102	8.74e-16	-0.055032	0.711	(-0.34, 0.25)	0.939
rs5768982	isoleucine	←	GRAMD4	0.005143	0.645	-0.127442	1.02e-15	-0.040355	0.674	(-0.22, 0.15)	0.939
rs5768982	leucine	←	GRAMD4	0.000903	0.923	-0.127442	1.02e-15	-0.007082	0.926	(-0.16, 0.16)	0.995
rs5768982	valine	←	GRAMD4	0.003276	0.71	-0.127442	1.02e-15	-0.025703	0.719	(-0.17, 0.12)	0.939
rs8128907	@10nonadecenoate191n9	←	OLIG1	-0.015379	0.493	0.261961	1.89e-22	-0.058707	0.482	(-0.22, 0.11)	0.912
rs8128907	@2hydroxybutyrateAHB	←	OLIG1	-0.024868	0.3	0.261961	1.89e-22	-0.09493	0.275	(-0.27, 0.08)	0.854
rs8128907	@3hydroxybutyrateBHBA	←	OLIG1	-0.019751	0.692	0.261961	1.89e-22	-0.075395	0.699	(-0.45, 0.33)	0.939
rs8128907	dihomolinoleate202n6	←	OLIG1	-0.011941	0.591	0.261961	1.89e-22	-0.045582	0.609	(-0.21, 0.13)	0.929
rs8128907	docosapentaenoaten3DPA225n3	←	OLIG1	-0.000986	0.965	0.261961	1.89e-22	-0.003763	0.968	(-0.17, 0.18)	0.995
rs8128907	margarate170	←	OLIG1	-0.027841	0.114	0.261961	1.89e-22	-0.106279	0.105	(-0.23, 0.02)	0.679
rs8128907	stearate180	←	OLIG1	-0.008259	0.519	0.261961	1.89e-22	-0.031528	0.511	(-0.12, 0.07)	0.917
rs8128907	X-12442	←	OLIG1	-0.009251	0.729	0.261961	1.89e-22	-0.035315	0.71	(-0.22, 0.16)	0.939
rs11688228	@34hydroxyphenyllactate	←	UBE2F	-0.026806	0.139	0.066865	3.75e-05	-0.400898	0.133	(-1.29, 0.10)	0.724
rs11688228	@3methyl2oxovalerate	←	UBE2F	-0.010083	0.406	0.069157	2.09e-05	-0.145803	0.404	(-0.64, 0.20)	0.909
rs11688228	alphahydroxyisovalerate	←	UBE2F	0.010605	0.664	0.069157	2.09e-05	0.15335	0.661	(-0.62, 0.86)	0.939
rs11688228	glycerophosphorylcholineGPC	←	UBE2F	-0.002781	0.898	0.068707	2.43e-05	-0.040484	0.889	(-0.67, 0.75)	0.995
rs11688228	isoleucine	←	UBE2F	-0.00287	0.751	0.069157	2.09e-05	-0.041505	0.749	(-0.37, 0.21)	0.939
rs11688228	mannose	←	UBE2F	0.015173	0.383	0.069157	2.09e-05	0.219395	0.395	(-0.33, 0.76)	0.904
rs2243767	isoleucine	←	RPL12	-0.01568	0.0922	-0.123556	7.83e-11	0.126908	0.105	(-0.03, 0.29)	0.679
rs2243767	tyrosine	←	RPL12	-0.00438	0.657	-0.123556	7.83e-11	0.035448	0.656	(-0.13, 0.20)	0.939
rs2243767	X-03094	←	RPL12	-0.011069	0.466	-0.123556	7.83e-11	0.089591	0.476	(-0.17, 0.34)	0.912
rs7278079	mannose	←	IFNAR1	0.016377	0.444	0.122305	3.18e-07	0.133904	0.396	(-0.21, 0.48)	0.904
rs301802	methionine	←	RERE	-0.005168	0.467	-0.044312	0.0105	0.116621	0.479	(-0.23, 0.83)	0.912
rs301802	tyrosine	←	RERE	0.00204	0.826	-0.044312	0.0105	-0.046036	0.821	(-0.60, 0.59)	0.975
rs17134635	laurate120	←	AKR1C3	-0.029392	0.0635	-0.142174	2.74e-05	0.206734	0.0454	(0.01, 0.47)	0.622
rs17134635	X-12442	←	AKR1C3	-0.026192	0.361	-0.142174	2.74e-05	0.184228	0.339	(-0.23, 0.62)	0.875
rs2695282	@4acetamidobutanoate	←	CHPT1	-0.029137	0.0642	-0.229419	1.32e-16	0.127004	0.0494	(0.00, 0.26)	0.622
rs2363286	mannose	←	GPR146	-0.000559	0.981	0.212542	3.88e-10	-0.002629	0.989	(-0.25, 0.19)	0.997
rs13214023	mannose	←	TRIM10	-0.017072	0.567	-0.120898	0.0267	0.141211	0.595	(-0.66, 1.19)	0.925
rs308956	mannose	←	SYN2	-0.029669	0.162	-0.118324	2.32e-11	0.250743	0.246	(-0.18, 0.72)	0.82
rs6985508	X-03094	←	SLC45A4	0.015239	0.302	-0.120998	1.69e-10	-0.125944	0.282	(-0.36, 0.12)	0.854
rs10749606	HWESASXX	←	IFIT3	0.02049	0.505	0.117302	0.00663	0.174677	0.476	(-0.52, 0.83)	0.912
rs10749606	tryptophan	←	IFIT3	0.00379	0.625	0.118755	0.00581	0.031911	0.621	(-0.10, 0.29)	0.939
rs222852	@2tetradecenoylcarnitine	←	ACADVL	0.01684	0.575	0.071423	2.1e-07	0.235776	0.562	(-0.67, 1.04)	0.923
rs222852	dihomolinoleate202n6	←	ACADVL	0.003445	0.871	0.070642	1.63e-07	0.048766	0.882	(-0.58, 0.64)	0.995
rs222852	eicosenoate201n9or11	←	ACADVL	-0.000123	0.996	0.070642	1.63e-07	-0.001734	0.998	(-0.73, 0.64)	0.998
rs222852	oleate181n9	←	ACADVL	0.004524	0.744	0.070642	1.63e-07	0.06404	0.747	(-0.36, 0.45)	0.939
rs222852	palmitate160	←	ACADVL	0.006428	0.581	0.070642	1.63e-07	0.090996	0.592	(-0.25, 0.42)	0.925
rs222852	X-12442	←	ACADVL	0.014278	0.577	0.070642	1.63e-07	0.202122	0.577	(-0.53, 0.90)	0.925
rs12207930	tryptophan	←	BTN3A1	-0.012001	0.224	0.156304	2.34e-11	-0.07678	0.186	(-0.21, 0.04)	0.779
rs12716974	X-03094	←	MAPK3	0.002932	0.837	0.108716	4.18e-09	0.026965	0.834	(-0.22, 0.33)	0.98
rs9458136	@5dodecenoate121n7	←	AGPAT4	-0.015696	0.769	-0.183629	2.3e-06	0.085477	0.774	(-0.57, 0.69)	0.941
rs9458136	laurate120	←	AGPAT4	0.021339	0.454	-0.186895	1.24e-06	-0.114178	0.558	(-0.60, 0.24)	0.922
rs9458136	X-12442	←	AGPAT4	-0.036517	0.478	-0.186895	1.24e-06	0.195388	0.47	(-0.38, 0.77)	0.912
rs10979605	mannose	←	CTNNAL1	-0.053381	0.104	0.251438	8.02e-08	-0.212303	0.0782	(-0.57, 0.02)	0.674
rs4803595	@1linoleoylglycerol1monolinolein	←	TEX101	-0.04733	0.0772	0.07217	7.15e-09	-0.655804	0.0844	(-1.50, 0.10)	0.674
rs4803595	@1oleoylglycerol1monoolein	←	TEX101	-0.024698	0.41	0.069074	3.69e-08	-0.35755	0.425	(-1.25, 0.60)	0.912
rs2286498	@1linoleoylglycerol1monolinolein	←	TOMM7	-0.043735	0.103	-0.094999	0.00751	0.460373	0.121	(-0.16, 1.77)	0.708
rs2286498	isoleucine	←	TOMM7	0.005144	0.568	-0.093286	0.00861	-0.055147	0.589	(-0.51, 0.18)	0.925
rs2286498	lactate	←	TOMM7	-0.006492	0.606	-0.093286	0.00861	0.069597	0.603	(-0.35, 0.44)	0.926
rs2286498	X-03094	←	TOMM7	-0.022869	0.119	-0.093286	0.00861	0.245148	0.132	(-0.11, 0.91)	0.724
rs10759404	@1oleoylglycerol1monoolein	←	TXN	-0.012117	0.679	-0.102207	0.000156	0.118555	0.681	(-0.54, 0.74)	0.939
rs10759404	lactate	←	TXN	0.003643	0.767	-0.096683	0.00031	-0.037683	0.763	(-0.40, 0.22)	0.94
rs715079	methionine	←	KCNJ15	-0.008074	0.266	0.229677	1.37e-19	-0.035155	0.261	(-0.09, 0.03)	0.844
rs9840079	proline	←	SELK	-0.026689	0.0413	-0.11305	3.2e-08	0.236078	0.0532	(-0.00, 0.50)	0.622
rs7032804	mannose	←	PPAPDC2	-0.036472	0.043	0.058981	0.000397	-0.618366	0.0542	(-1.57, 0.01)	0.622
rs398800	tryptophan	←	MX2	0.002612	0.749	-0.061447	0.00525	-0.042502	0.736	(-0.34, 0.33)	0.939
rs10407947	X-12442	←	S1PR5	0.034043	0.156	0.079745	0.00495	0.4269	0.187	(-0.25, 1.51)	0.779
rs11768083	@34hydroxyphenyllactate	←	UPP1	-0.026379	0.144	-0.084787	3.88e-10	0.311126	0.139	(-0.10, 0.76)	0.733
rs12003997	isoleucine	←	SEMA4D	0.003851	0.731	0.076072	2.56e-06	0.050627	0.737	(-0.21, 0.43)	0.939
rs12003997	lactate	←	SEMA4D	-0.005311	0.734	0.076072	2.56e-06	-0.069819	0.731	(-0.48, 0.43)	0.939
rs133415	X-14304	←	HMOX1	-0.014668	0.743	-0.070855	0.0108	0.207014	0.745	(-1.58, 2.02)	0.939
rs513359	@1linoleoylglycerol1monolinolein	←	MRPL21	-0.04859	0.0785	-0.153389	3.42e-17	0.316779	0.0836	(-0.04, 0.67)	0.674
rs513359	@1oleoylglycerol1monoolein	←	MRPL21	-0.031015	0.313	-0.15484	4.07e-17	0.200301	0.312	(-0.20, 0.57)	0.854
rs513359	isoleucine	←	MRPL21	-0.010208	0.272	-0.153421	3.53e-17	0.066534	0.265	(-0.05, 0.19)	0.851
rs11806859	@5dodecenoate121n7	←	SH2D1B	0.038745	0.141	0.056441	0.0499	0.686464	0.184	(-1.46, 4.09)	0.778
rs11806859	glutamate	←	SH2D1B	0.015725	0.497	0.057678	0.045	0.272635	0.511	(-1.05, 3.08)	0.917
rs11806859	X-12442	←	SH2D1B	0.04706	0.0644	0.057678	0.045	0.815907	0.0968	(-0.97, 4.42)	0.674
rs37178	isoleucine	←	CMTM3	-0.006554	0.477	-0.043511	0.00815	0.150632	0.47	(-0.28, 1.10)	0.912
rs6518754	@3methyl2oxovalerate	←	PISD	0.001428	0.904	-0.176664	1.81e-21	-0.008083	0.905	(-0.14, 0.13)	0.995
rs6518754	alphahydroxyisovalerate	←	PISD	-0.013091	0.583	-0.176664	1.81e-21	0.0741	0.576	(-0.19, 0.36)	0.925
rs6518754	isoleucine	←	PISD	0.002991	0.735	-0.176664	1.81e-21	-0.016932	0.724	(-0.10, 0.08)	0.939
rs9649052	@1palmitoylglycerol1monopalmitin	←	TMEM140	-0.021165	0.354	0.175881	4.28e-12	-0.120339	0.318	(-0.35, 0.12)	0.856
rs9649052	X-03094	←	TMEM140	-0.005939	0.682	0.176269	4.57e-13	-0.033693	0.677	(-0.18, 0.13)	0.939
rs684856	@4acetamidobutanoate	←	SESN3	-0.015526	0.327	-0.194171	2.46e-07	0.079959	0.366	(-0.11, 0.27)	0.885
rs684856	gammaglutamylvaline	←	SESN3	-0.016405	0.267	-0.198612	9.16e-08	0.082601	0.283	(-0.08, 0.25)	0.854
rs684856	isoleucine	←	SESN3	-0.013095	0.155	-0.193324	1.57e-07	0.067735	0.157	(-0.03, 0.17)	0.748
rs3826884	X-06267	←	TMEM86B	0.03651	0.114	-0.288706	2.58e-12	-0.126461	0.0834	(-0.28, 0.02)	0.674
rs2545984	Cglycosyltryptophan	←	ZNF30	0.028012	0.0598	-0.069481	3.33e-05	-0.403155	0.0474	(-0.92, -0.00)	0.622
rs12936934	Nacetylthreonine	←	TNFSF13	0.0046	0.858	-0.0914	4.26e-06	-0.050327	0.917	(-0.88, 0.59)	0.995
rs12991600	@3methyl2oxovalerate	←	STRADB	-0.020766	0.0943	-0.094766	0.0197	0.21913	0.117	(-0.08, 0.92)	0.698
rs12991600	isoleucine	←	STRADB	-0.001415	0.879	-0.094766	0.0197	0.01493	0.88	(-0.33, 0.28)	0.995
rs12991600	mannose	←	STRADB	0.028514	0.109	-0.094766	0.0197	-0.30089	0.102	(-1.68, 0.07)	0.679
rs4387211	urate	←	DDX59	0.013411	0.155	-0.087797	9.26e-10	-0.152751	0.14	(-0.37, 0.06)	0.733
rs7154788	X-03056	←	CDKL1	0.023885	0.205	0.191775	3.83e-31	0.124549	0.217	(-0.07, 0.32)	0.796
rs13426038	kynurenine	←	VAMP5	-0.030127	0.128	-0.197874	8.89e-11	0.152253	0.0954	(-0.03, 0.35)	0.674
rs8668	@1linoleoylglycerol1monolinolein	←	RPS21	-0.011673	0.692	-0.092205	0.000483	0.126599	0.686	(-0.64, 0.83)	0.939
rs8668	@1oleoylglycerol1monoolein	←	RPS21	-0.000315	0.992	-0.093176	0.000489	0.003382	0.981	(-0.91, 0.77)	0.995
rs33741	mannose	←	TMEM158	-0.029586	0.228	-0.336612	1.99e-06	0.087894	0.326	(-0.11, 0.26)	0.858
rs667427	@5dodecenoate121n7	←	MAPRE2	-0.012929	0.706	0.097194	1.09e-10	-0.133026	0.695	(-1.05, 0.54)	0.939
rs667427	X-12442	←	MAPRE2	-0.011897	0.719	0.098251	4.95e-11	-0.121088	0.718	(-0.96, 0.55)	0.939
rs4982280	cortisol	←	NFKBIA	0.010836	0.624	-0.07791	0.00123	-0.139081	0.61	(-0.96, 0.43)	0.929
rs10869452	X-03094	←	TRPM6	0.020743	0.168	-0.180369	7.71e-16	-0.115005	0.191	(-0.29, 0.06)	0.781
rs4711767	tyrosine	←	MRPL14	0.001345	0.884	0.045989	0.00491	0.02925	0.875	(-0.60, 0.50)	0.995
rs4711767	X-12798	←	MRPL14	0.010073	0.617	0.04256	0.0108	0.236675	0.625	(-1.13, 1.79)	0.939
rs16978475	mannose	←	SLC14A1	0.002326	0.946	0.119637	0.0454	0.019441	0.928	(-1.14, 0.78)	0.995
rs12367434	mannose	←	FIGNL2	0.008305	0.668	-0.097566	2.76e-09	-0.085119	0.687	(-0.50, 0.35)	0.939
rs12367434	X-11444	←	FIGNL2	-0.026195	0.306	-0.098582	3.25e-09	0.265722	0.288	(-0.21, 0.87)	0.854
rs13389690	methionine	←	ASPRV1	0.026604	0.0682	-0.368186	1.02e-15	-0.072258	0.0842	(-0.16, 0.01)	0.674
rs13389690	X-03094	←	ASPRV1	0.001224	0.967	-0.368186	1.02e-15	-0.003324	0.965	(-0.18, 0.17)	0.995
rs4906212	mannose	←	ANKRD9	-0.017155	0.427	-0.182816	2.48e-05	0.09384	0.427	(-0.15, 0.35)	0.912
rs13355489	Cglycosyltryptophan	←	ITK	-0.003931	0.822	0.05643	0.0171	-0.069666	0.79	(-0.85, 0.92)	0.954
rs10849829	HWESASXX	←	OASL	-0.021278	0.488	0.128481	0.000114	-0.165609	0.493	(-0.84, 0.27)	0.912
rs10792320	X-03094	←	BEST1	-0.012228	0.427	0.14548	2.61e-10	-0.084055	0.449	(-0.29, 0.14)	0.912
rs3848348	mannose	←	HAGH	-0.015158	0.504	-0.118562	0.0223	0.127846	0.487	(-0.35, 0.85)	0.912
rs7188573	@3methyl2oxovalerate	←	MMP25	-0.008917	0.49	0.179356	1.61e-08	-0.049716	0.485	(-0.19, 0.10)	0.912
rs7188573	tyrosine	←	MMP25	-0.005071	0.619	0.179356	1.61e-08	-0.028274	0.637	(-0.15, 0.10)	0.939
rs935746	X-12442	←	GPR56	-0.016775	0.473	-0.081006	0.0137	0.207087	0.471	(-0.58, 1.24)	0.912
rs12246119	@34hydroxyphenyllactate	←	RGS10	-0.013104	0.657	-0.078507	0.0452	0.166919	0.65	(-1.46, 1.72)	0.939
rs16833512	tryptophan	←	PARP14	-0.013461	0.268	-0.119802	0.000146	0.112357	0.333	(-0.11, 0.51)	0.867
rs13337155	mannose	←	BBS2	0.032889	0.107	-0.251695	2.69e-51	-0.130669	0.101	(-0.29, 0.03)	0.679
rs4949299	isoleucine	←	LAPTM5	-0.00935	0.439	0.048044	0.0067	-0.194616	0.447	(-0.98, 0.46)	0.912
rs10251147	cortisol	←	GPER	0.002118	0.925	0.15414	1.82e-09	0.013742	0.918	(-0.39, 0.35)	0.995
rs7699267	@4acetamidobutanoate	←	SNX25	-0.009055	0.566	0.084173	1.22e-06	-0.107574	0.543	(-0.45, 0.27)	0.922
rs7699267	Cglycosyltryptophan	←	SNX25	0.002374	0.863	0.082148	1.25e-06	0.028905	0.842	(-0.26, 0.39)	0.986
rs17512962	@3methyl2oxovalerate	←	OPTN	0.002555	0.849	-0.151457	2.51e-11	-0.01687	0.854	(-0.23, 0.16)	0.995
rs17512962	alphahydroxyisovalerate	←	OPTN	-0.018114	0.503	-0.151457	2.51e-11	0.119598	0.519	(-0.26, 0.49)	0.917
rs11229077	kynurenine	←	SERPING1	0.025732	0.0764	0.050146	0.0247	0.51314	0.0736	(-0.07, 1.99)	0.674
rs174577	@34hydroxyphenyllactate	←	C11ORF10	0.02588	0.172	0.072393	6.34e-06	0.357492	0.146	(-0.15, 0.96)	0.74
rs1180290	@1oleoylglycerol1monoolein	←	CAV2	-0.021317	0.627	0.093289	3.22e-09	-0.228501	0.632	(-1.19, 0.77)	0.939
rs9533339	tryptophan	←	EPSTI1	-0.008611	0.314	0.263846	2.89e-10	-0.032637	0.32	(-0.10, 0.04)	0.856
rs735173	glutamate	←	RPS15A	0.010592	0.8	-0.606285	6e-24	-0.01747	0.796	(-0.15, 0.11)	0.958
rs735173	lactate	←	RPS15A	0.007573	0.755	-0.606285	6e-24	-0.012491	0.73	(-0.08, 0.05)	0.939
rs10946113	@34hydroxyphenyllactate	←	GTF2H5	-0.002817	0.896	-0.081592	0.000611	0.034523	0.892	(-0.61, 0.63)	0.995
rs10946113	isoleucine	←	GTF2H5	-0.017698	0.102	-0.082169	0.000552	0.215385	0.118	(-0.06, 0.71)	0.698
rs10946113	lactate	←	GTF2H5	0.001239	0.935	-0.082169	0.000552	-0.015084	0.936	(-0.54, 0.39)	0.995
rs10946113	proline	←	GTF2H5	-0.024958	0.116	-0.082169	0.000552	0.303737	0.0912	(-0.06, 0.89)	0.674
rs154873	@4acetamidobutanoate	←	ZNF831	0.009666	0.548	-0.066543	0.000108	-0.145264	0.528	(-0.67, 0.40)	0.917
rs154873	ADpSGEGDFXAEGGGVR	←	ZNF831	0.03661	0.171	-0.066452	8.15e-05	-0.550923	0.16	(-1.47, 0.26)	0.748
rs997761	mannose	←	SLC7A5	0.01653	0.403	-0.071117	0.0447	-0.23243	0.385	(-1.93, 0.43)	0.897
rs11053853	propionylcarnitine	←	C1RL	0.003619	0.879	-0.084369	0.000634	-0.042897	0.897	(-0.67, 0.77)	0.995
rs842273	lactate	←	DPH3	0.017235	0.176	0.13008	1.59e-18	0.132498	0.164	(-0.06, 0.32)	0.748
rs12124078	isoleucine	←	CASP9	-0.000869	0.932	0.066234	9.02e-06	-0.013115	0.927	(-0.31, 0.34)	0.995
rs1056626	@34hydroxyphenyllactate	←	SPAG7	0.011721	0.713	0.119211	5.54e-06	0.098322	0.711	(-0.51, 0.65)	0.939
rs7283110	X-12442	←	TFF3	0.012598	0.735	0.173827	2.64e-06	0.072473	0.735	(-0.35, 0.63)	0.939
rs10490816	X-03094	←	GHRL	0.014647	0.386	-0.09454	2.8e-06	-0.154933	0.358	(-0.52, 0.20)	0.883
rs2096285	isoleucine	←	PTPRE	0.0061	0.52	-0.076678	5.39e-07	-0.079557	0.49	(-0.31, 0.18)	0.912
rs2096285	propionylcarnitine	←	PTPRE	-0.001806	0.92	-0.076678	5.39e-07	0.023554	0.919	(-0.42, 0.58)	0.995
rs6757263	@34hydroxyphenyllactate	←	VAMP8	-0.011847	0.517	-0.104953	3.03e-08	0.112875	0.481	(-0.23, 0.46)	0.912
rs743760	tyrosine	←	N4BP2L2	-0.004422	0.652	-0.088231	5.84e-07	0.050119	0.635	(-0.16, 0.32)	0.939
rs6569843	tyrosine	←	VNN3	-0.010331	0.26	-0.243685	1.45e-26	0.042395	0.233	(-0.03, 0.12)	0.815
rs12982481	ADSGEGDFXAEGGGVR	←	LILRA5	0.01595	0.459	0.100334	0.000492	0.158968	0.453	(-0.35, 0.65)	0.912
rs7294465	@5dodecenoate121n7	←	KRT86	0.012123	0.703	-0.088942	7.27e-06	-0.136306	0.693	(-1.06, 0.50)	0.939
rs7294465	isoleucine	←	KRT86	-0.012316	0.286	-0.091725	3.03e-06	0.134268	0.351	(-0.14, 0.49)	0.876
rs7294465	laurate120	←	KRT86	-0.012621	0.455	-0.091725	3.03e-06	0.137592	0.455	(-0.26, 0.50)	0.912
rs6090043	X-03094	←	OPRL1	-0.002266	0.876	-0.115908	1.96e-13	0.019546	0.877	(-0.22, 0.31)	0.995
rs1009181	X-03094	←	HIST1H2BD	-0.007904	0.601	-0.370112	3.9e-42	0.021356	0.593	(-0.05, 0.10)	0.925
rs9357207	mannose	←	MAPK14	0.007922	0.78	0.096586	0.017	0.082022	0.743	(-0.87, 0.80)	0.939
rs1809049	X-03094	←	ATG7	-0.04908	0.0135	-0.068258	0.00181	0.719037	0.0258	(0.09, 2.50)	0.613
rs1405655	methionine	←	NAPSB	-0.005112	0.506	-0.524748	3.47e-72	0.009742	0.516	(-0.02, 0.04)	0.917
rs1203977	mannose	←	HBQ1	-0.001439	0.932	0.149667	0.000215	-0.009616	0.946	(-0.29, 0.20)	0.995
rs1420105	tryptophan	←	IL18R1	-0.002589	0.731	0.087475	5.08e-05	-0.029599	0.715	(-0.21, 0.17)	0.939
rs3802542	@34hydroxyphenyllactate	←	MARCH8	0.060463	0.0215	0.300308	1.22e-07	0.201336	0.0176	(0.04, 0.41)	0.613
rs3802542	urate	←	MARCH8	0.018518	0.174	0.299995	1.21e-07	0.061727	0.166	(-0.03, 0.17)	0.748
rs464783	tryptophan	←	MX1	0.012032	0.133	-0.313523	1.2e-14	-0.038378	0.14	(-0.09, 0.01)	0.733
rs6850760	kynurenine	←	CXCL10	0.004639	0.719	-0.114346	1.44e-06	-0.040574	0.694	(-0.30, 0.16)	0.939
rs1063603	mannose	←	CGGBP1	0.055192	0.0132	0.063413	0.000152	0.870352	0.0138	(0.21, 1.86)	0.613
rs4392912	histidine	←	TOP1MT	0.004474	0.535	0.074853	6.17e-07	0.059775	0.547	(-0.15, 0.26)	0.922
rs7028489	glutamate	←	LINGO2	-0.019682	0.436	0.099182	6.24e-14	-0.198448	0.434	(-0.69, 0.33)	0.912
rs3809112	X-03094	←	IFITM2	-0.011443	0.455	0.094022	3.82e-07	-0.121707	0.455	(-0.44, 0.22)	0.912
rs2266980	isoleucine	←	PPM1F	0.025407	0.0646	-0.244157	3.48e-17	-0.104058	0.0576	(-0.21, 0.00)	0.622
rs2266980	tyrosine	←	PPM1F	0.015278	0.294	-0.244157	3.48e-17	-0.062574	0.258	(-0.17, 0.05)	0.844
rs7512470	X-03094	←	PHC2	-0.018171	0.287	0.14868	5.23e-07	-0.122214	0.27	(-0.36, 0.11)	0.854
rs17652351	mannose	←	TPGS2	-0.030252	0.19	0.104164	0.0339	-0.290428	0.222	(-2.08, 0.25)	0.796
rs880090	X-03094	←	LPAR2	0.009873	0.539	-0.182152	3.5e-17	-0.054202	0.511	(-0.22, 0.12)	0.917
rs10845089	cortisol	←	KLRD1	-0.018663	0.385	0.171273	1.89e-07	-0.108964	0.499	(-0.51, 0.17)	0.914
rs1476415	@4methyl2oxopentanoate	←	IFNAR2	0.014618	0.246	0.043224	0.0378	0.338184	0.285	(-0.40, 2.57)	0.854
rs17834679	X-03094	←	FPR1	-0.005774	0.723	0.101097	2.92e-05	-0.057118	0.712	(-0.35, 0.33)	0.939
rs17834679	X-11538	←	FPR1	0.01585	0.568	0.099462	3.72e-05	0.159362	0.598	(-0.51, 0.82)	0.925
rs2608953	X-11444	←	ARG1	-0.025904	0.444	-0.337818	2.53e-18	0.07668	0.424	(-0.11, 0.26)	0.912
rs11673276	X-12442	←	KIR3DL1	-0.009331	0.761	0.166536	1.14e-06	-0.05603	0.769	(-0.52, 0.31)	0.94
rs16858223	oleate181n9	←	KYNU	0.018138	0.534	0.18106	8.19e-06	0.100178	0.559	(-0.28, 0.43)	0.922
rs12469403	histidine	←	ITM2C	-0.009964	0.552	-0.201744	2.16e-05	0.049388	0.532	(-0.11, 0.23)	0.917
rs10517686	Cglycosyltryptophan	←	FAM198B	-0.014743	0.49	0.200138	2.88e-09	-0.073666	0.48	(-0.32, 0.13)	0.912
rs976950	isoleucine	←	CPEB2	-0.005897	0.534	-0.05224	0.0173	0.112889	0.534	(-0.28, 1.02)	0.917
rs1443108	N1methyladenosine	←	CBLB	0.009493	0.265	-0.175549	3.4e-17	-0.054075	0.222	(-0.14, 0.04)	0.796
rs12307364	tyrosine	←	HAL	-0.000941	0.931	-0.144642	1.08e-07	0.006503	0.956	(-0.15, 0.19)	0.995
rs4596880	@1oleoylglycerol1monoolein	←	NCSTN	-0.050788	0.0843	0.11844	3.57e-11	-0.428805	0.0822	(-0.93, 0.06)	0.674
rs135718	isoleucine	←	TMEM184B	0.002882	0.748	0.058218	0.00246	0.049507	0.753	(-0.25, 0.53)	0.939
rs2315603	X-03094	←	KRT23	0.000269	0.986	0.18775	4.88e-11	0.001434	0.969	(-0.15, 0.18)	0.995
rs11666543	X-03094	←	TSEN34	0.007207	0.637	-0.08403	8.84e-07	-0.08577	0.647	(-0.45, 0.33)	0.939
rs612529	X-03094	←	OSCAR	0.032608	0.0658	-0.161425	2.08e-12	-0.201998	0.0564	(-0.42, 0.00)	0.622
rs4802828	mannose	←	SIGLEC5	-0.059688	0.0181	-0.351414	7.7e-18	0.16985	0.0138	(0.04, 0.31)	0.613
rs10932980	mannose	←	ACSL3	0.01531	0.39	-0.061803	2.36e-11	-0.24772	0.352	(-0.86, 0.28)	0.876
rs2274611	alphahydroxyisovalerate	←	CTSL1	-0.045161	0.0608	-0.176277	4.98e-15	0.256195	0.0472	(0.00, 0.52)	0.622
rs13382124	kynurenine	←	LILRB1	0.023995	0.316	0.214128	5.89e-17	0.112057	0.301	(-0.10, 0.34)	0.854
rs5769118	N1methyladenosine	←	CERK	0.001053	0.889	-0.072299	1.03e-08	-0.014561	0.91	(-0.23, 0.22)	0.995
rs5769118	X-03056	←	CERK	0.027493	0.15	-0.072299	1.03e-08	-0.380266	0.124	(-0.92, 0.12)	0.71
rs2304510	mannose	←	SLC6A6	-0.02258	0.344	0.118963	6.89e-07	-0.189807	0.466	(-0.81, 0.30)	0.912
rs5747027	proline	←	CECR1	-0.033762	0.0107	0.064179	0.00017	-0.526059	0.01	(-1.19, -0.14)	0.613
rs2427554	mannose	←	UCKL1	0.001395	0.947	-0.067209	0.000917	-0.020759	0.95	(-0.67, 0.73)	0.995
rs4081726	mannose	←	ZNF763	-0.067783	0.106	-0.108379	0.00187	0.625428	0.131	(-0.14, 2.64)	0.724
rs2075626	lactate	←	ALDH3B1	0.016809	0.255	-0.137643	9.96e-10	-0.12212	0.258	(-0.34, 0.10)	0.844
rs16869914	@1oleoylglycerol1monoolein	←	CAV2	0.025207	0.624	0.086307	3.5e-06	0.292062	0.664	(-0.95, 2.36)	0.939
rs9861443	mannose	←	CGGBP1	0.023374	0.212	0.063574	5.9e-06	0.36767	0.232	(-0.26, 1.04)	0.815
rs2695284	@4acetamidobutanoate	←	CHPT1	-0.030705	0.0516	-0.238889	7.34e-18	0.128534	0.0386	(0.01, 0.25)	0.622
rs8051710	isoleucine	←	CMTM3	-0.004996	0.589	-0.036889	0.0255	0.135428	0.597	(-0.49, 1.54)	0.925
rs4930597	@10heptadecenoate171n7	←	CPT1A	-0.006503	0.742	-0.10574	1.15e-12	0.061499	0.748	(-0.37, 0.45)	0.939
rs4930597	@10nonadecenoate191n9	←	CPT1A	-0.000908	0.967	-0.10574	1.15e-12	0.008584	0.965	(-0.47, 0.43)	0.995
rs4930597	@2hydroxybutyrateAHB	←	CPT1A	0.016615	0.483	-0.10574	1.15e-12	-0.157135	0.528	(-0.75, 0.30)	0.917
rs4930597	@3hydroxybutyrateBHBA	←	CPT1A	0.050486	0.304	-0.10574	1.15e-12	-0.477453	0.354	(-1.64, 0.49)	0.877
rs4930597	dihomolinoleate202n6	←	CPT1A	-0.008334	0.704	-0.10574	1.15e-12	0.078821	0.708	(-0.40, 0.50)	0.939
rs4930597	eicosenoate201n9or11	←	CPT1A	-0.000285	0.991	-0.10574	1.15e-12	0.002693	0.974	(-0.53, 0.47)	0.995
rs4930597	linolenatealphaorgamma183n3or6	←	CPT1A	-0.014108	0.525	-0.10574	1.15e-12	0.133421	0.529	(-0.32, 0.58)	0.917
rs4930597	oleate181n9	←	CPT1A	-0.006845	0.633	-0.10574	1.15e-12	0.064735	0.635	(-0.25, 0.35)	0.939
rs4930597	palmitate160	←	CPT1A	-0.003099	0.797	-0.10574	1.15e-12	0.029304	0.799	(-0.23, 0.26)	0.959
rs4930597	palmitoleate161n7	←	CPT1A	-0.003977	0.863	-0.10574	1.15e-12	0.037613	0.863	(-0.49, 0.49)	0.995
rs4930597	stearate180	←	CPT1A	-0.003082	0.807	-0.10574	1.15e-12	0.029149	0.805	(-0.24, 0.27)	0.964
rs4930597	X-12465	←	CPT1A	0.05076	0.129	-0.102308	9.95e-10	-0.496145	0.169	(-1.47, 0.18)	0.75
rs2274926	mannose	←	CTNNAL1	0.015225	0.633	0.160696	0.000434	0.094741	0.491	(-0.22, 0.51)	0.912
rs859703	lactate	←	DPH3	0.017524	0.165	0.129006	1.46e-18	0.135836	0.151	(-0.06, 0.33)	0.74
rs1448435	Cglycosyltryptophan	←	FAM198B	-0.019867	0.358	0.202039	3.19e-09	-0.098333	0.35	(-0.35, 0.11)	0.876
rs4323051	@34hydroxyphenyllactate	←	GYPE	0.013278	0.466	-0.193582	0.000474	-0.068593	0.496	(-0.35, 0.13)	0.912
rs4323051	@3methyl2oxovalerate	←	GYPE	-0.005305	0.664	-0.193969	0.000465	0.027352	0.663	(-0.13, 0.16)	0.939
rs4323051	alphahydroxyisovalerate	←	GYPE	-0.010704	0.664	-0.193969	0.000465	0.055183	0.675	(-0.27, 0.34)	0.939
rs4323051	glutamate	←	GYPE	-0.012256	0.576	-0.193969	0.000465	0.063183	0.568	(-0.19, 0.33)	0.924
rs4323051	isoleucine	←	GYPE	-0.005291	0.562	-0.193969	0.000465	0.027277	0.571	(-0.09, 0.13)	0.924
rs4323051	mannose	←	GYPE	-0.009524	0.587	-0.193969	0.000465	0.0491	0.589	(-0.17, 0.27)	0.925
rs4323051	tyrosine	←	GYPE	-0.003109	0.748	-0.193969	0.000465	0.016028	0.742	(-0.10, 0.12)	0.939
rs4323051	urate	←	GYPE	-0.006916	0.463	-0.193969	0.000465	0.035657	0.428	(-0.07, 0.14)	0.912
rs4100646	mannose	←	HAGH	-0.014549	0.467	0.113189	0.0134	-0.128541	0.476	(-1.19, 0.25)	0.912
rs3745902	X-12442	←	KIR3DL1	0.045533	0.078	0.139518	1.33e-06	0.326358	0.0812	(-0.05, 0.76)	0.674
rs11053712	cortisol	←	KLRD1	-0.019261	0.372	0.173347	1.49e-07	-0.11111	0.491	(-0.51, 0.17)	0.912
rs6430001	oleate181n9	←	KYNU	0.015205	0.282	0.100038	3.49e-07	0.151988	0.266	(-0.13, 0.45)	0.851
rs12982481	ADSGEGDFXAEGGGVR	←	LILRA5	0.01595	0.459	0.100334	0.000492	0.158968	0.453	(-0.35, 0.65)	0.912
rs636049	@1linoleoylglycerol1monolinolein	←	MRPL21	-0.061573	0.0288	-0.180495	1.01e-22	0.341134	0.026	(0.04, 0.64)	0.613
rs636049	@1oleoylglycerol1monoolein	←	MRPL21	-0.023114	0.463	-0.183143	1.08e-22	0.126206	0.47	(-0.22, 0.44)	0.912
rs636049	isoleucine	←	MRPL21	-0.014655	0.122	-0.180535	1.05e-22	0.081176	0.118	(-0.02, 0.19)	0.698
rs9591001	tyrosine	←	N4BP2L2	-0.001189	0.903	-0.084037	1.84e-06	0.014152	0.9	(-0.21, 0.29)	0.995
rs9273	@2methylbutyroylcarnitine	←	POLR1D	-0.016639	0.328	0.066764	0.000179	-0.249213	0.306	(-1.06, 0.22)	0.854
rs9273	gammaglutamylvaline	←	POLR1D	0.015498	0.292	0.068089	0.000142	0.227617	0.272	(-0.21, 0.77)	0.854
rs9273	glycerophosphorylcholineGPC	←	POLR1D	0.010154	0.643	0.06532	0.000217	0.155456	0.654	(-0.51, 1.21)	0.939
rs9273	isoleucine	←	POLR1D	0.008119	0.374	0.065611	0.0002	0.123749	0.348	(-0.17, 0.47)	0.876
rs7859457	isoleucine	←	RPL12	-0.01591	0.0882	-0.12228	1.36e-10	0.130109	0.103	(-0.03, 0.29)	0.679
rs7859457	tyrosine	←	RPL12	-0.004735	0.632	-0.12228	1.36e-10	0.038724	0.639	(-0.13, 0.20)	0.939
rs7859457	X-03094	←	RPL12	-0.010062	0.508	-0.12228	1.36e-10	0.082283	0.513	(-0.19, 0.33)	0.917
rs4405007	isoleucine	←	SEMA4D	-0.011692	0.239	-0.043	0.00284	0.27191	0.238	(-0.16, 1.38)	0.815
rs4405007	lactate	←	SEMA4D	-0.004943	0.721	-0.043	0.00284	0.114949	0.731	(-0.68, 1.30)	0.939
rs2286499	@1linoleoylglycerol1monolinolein	←	TOMM7	-0.042286	0.115	-0.086602	0.015	0.488279	0.14	(-0.26, 2.19)	0.733
rs2286499	isoleucine	←	TOMM7	0.005054	0.575	-0.084894	0.017	-0.059539	0.599	(-0.66, 0.22)	0.925
rs2286499	lactate	←	TOMM7	-0.003945	0.754	-0.084894	0.017	0.046474	0.752	(-0.53, 0.48)	0.939
rs2286499	X-03094	←	TOMM7	-0.021994	0.134	-0.084894	0.017	0.259074	0.15	(-0.16, 1.12)	0.74
rs2046471	mannose	←	TPGS2	0.014962	0.444	-0.132169	0.00143	-0.113201	0.428	(-0.61, 0.17)	0.912
rs3844452	X-03094	←	TSEN34	0.008107	0.595	-0.083173	1.08e-06	-0.097471	0.606	(-0.47, 0.32)	0.928
rs2865733	@4acetamidobutanoate	←	ZNF831	0.001171	0.947	-0.053198	0.00478	-0.022009	0.921	(-0.70, 0.94)	0.995
rs2865733	ADpSGEGDFXAEGGGVR	←	ZNF831	0.001383	0.962	-0.05309	0.00412	-0.026047	0.962	(-1.22, 1.68)	0.995
rs887829	bilirubinEE	→	SLC25A20	0.228841	8.58e-12	-0.005416	0.691	-0.023668	0.688	(-0.15, 0.09)	0.939
rs780094	mannose	→	ACSL3	-0.102413	1.95e-09	0.000245	0.979	-0.002389	0.963	(-0.21, 0.18)	0.995
rs780094	mannose	→	ACTR1B	-0.102413	1.95e-09	0.029204	0.0292	-0.285164	0.0242	(-0.55, -0.04)	0.613
rs780094	mannose	→	ADIPOR1	-0.102413	1.95e-09	-0.043874	0.203	0.428408	0.214	(-0.26, 1.10)	0.796
rs780094	mannose	→	AES	-0.102413	1.95e-09	0.019283	0.302	-0.188289	0.3	(-0.54, 0.18)	0.854
rs780094	mannose	→	AGFG1	-0.102413	1.95e-09	-0.041833	0.0142	0.408477	0.0138	(0.09, 0.77)	0.613
rs780094	mannose	→	AHSP	-0.102413	1.95e-09	0.00344	0.945	-0.033587	0.942	(-1.14, 0.89)	0.995
rs780094	mannose	→	ALPL	-0.102413	1.95e-09	-0.028053	0.466	0.273917	0.468	(-0.49, 1.01)	0.912
rs780094	mannose	→	ANKRD9	-0.102413	1.95e-09	-0.030621	0.38	0.298999	0.398	(-0.43, 0.98)	0.905
rs780094	mannose	→	BBS2	-0.102413	1.95e-09	0.020716	0.175	-0.202276	0.196	(-0.53, 0.12)	0.785
rs780094	mannose	→	BNIP3L	-0.102413	1.95e-09	0.001195	0.963	-0.011667	0.953	(-0.58, 0.47)	0.995
rs780094	mannose	→	BPGM	-0.102413	1.95e-09	0.010655	0.777	-0.104042	0.774	(-0.95, 0.59)	0.941
rs780094	mannose	→	C17ORF39	-0.102413	1.95e-09	-0.016711	0.384	0.163171	0.377	(-0.22, 0.52)	0.888
rs780094	mannose	→	C19ORF59	-0.102413	1.95e-09	0.041358	0.143	-0.403838	0.109	(-1.06, 0.09)	0.689
rs780094	mannose	→	C2ORF88	-0.102413	1.95e-09	-0.022778	0.516	0.222417	0.512	(-0.50, 0.88)	0.917
rs780094	mannose	→	CA1	-0.102413	1.95e-09	0.029305	0.583	-0.28615	0.582	(-1.55, 0.71)	0.925
rs780094	mannose	→	CCDC85C	-0.102413	1.95e-09	0.014408	0.246	-0.140685	0.239	(-0.39, 0.11)	0.815
rs780094	mannose	→	CCR2	-0.102413	1.95e-09	-0.050166	0.0226	0.489841	0.0264	(0.06, 0.97)	0.613
rs780094	mannose	→	CDC42	-0.102413	1.95e-09	-0.036035	0.0389	0.351864	0.0348	(0.03, 0.70)	0.622
rs780094	mannose	→	CDKN2D	-0.102413	1.95e-09	-0.003055	0.872	0.029833	0.889	(-0.37, 0.39)	0.995
rs780094	mannose	→	CGGBP1	-0.102413	1.95e-09	-0.013595	0.297	0.13275	0.298	(-0.13, 0.38)	0.854
rs780094	mannose	→	CIRBP	-0.102413	1.95e-09	0.012356	0.425	-0.120647	0.42	(-0.42, 0.19)	0.912
rs780094	mannose	→	CSDAP1	-0.102413	1.95e-09	-0.053234	0.232	0.519801	0.245	(-0.40, 1.43)	0.82
rs780094	mannose	→	CTNNAL1	-0.102413	1.95e-09	0.01813	0.466	-0.177032	0.461	(-0.76, 0.29)	0.912
rs780094	mannose	→	CTTN	-0.102413	1.95e-09	-0.020503	0.305	0.200196	0.282	(-0.17, 0.58)	0.854
rs780094	mannose	→	DARC	-0.102413	1.95e-09	-0.02568	0.369	0.250752	0.382	(-0.35, 0.82)	0.894
rs780094	mannose	→	FAM46C	-0.102413	1.95e-09	0.034177	0.455	-0.333717	0.441	(-1.42, 0.51)	0.912
rs780094	mannose	→	FCAR	-0.102413	1.95e-09	-0.029733	0.237	0.290325	0.22	(-0.18, 0.77)	0.796
rs780094	mannose	→	FECH	-0.102413	1.95e-09	0.003643	0.931	-0.035574	0.941	(-1.00, 0.76)	0.995
rs780094	mannose	→	FIGNL2	-0.102413	1.95e-09	0.013545	0.361	-0.13226	0.365	(-0.43, 0.17)	0.885
rs780094	mannose	→	FNBP4	-0.102413	1.95e-09	0.017248	0.31	-0.168421	0.322	(-0.52, 0.18)	0.856
rs780094	mannose	→	GADD45A	-0.102413	1.95e-09	-0.022731	0.137	0.221955	0.128	(-0.06, 0.53)	0.718
rs780094	mannose	→	GLUL	-0.102413	1.95e-09	-0.031309	0.302	0.30571	0.316	(-0.33, 0.90)	0.856
rs780094	mannose	→	GMPR	-0.102413	1.95e-09	-0.02215	0.623	0.216277	0.628	(-0.74, 1.07)	0.939
rs780094	mannose	→	GPR146	-0.102413	1.95e-09	-0.02539	0.316	0.247913	0.311	(-0.26, 0.74)	0.854
rs780094	mannose	→	GSK3B	-0.102413	1.95e-09	-0.033411	0.119	0.326236	0.113	(-0.08, 0.75)	0.698
rs780094	mannose	→	GYPB	-0.102413	1.95e-09	-0.023735	0.621	0.231763	0.64	(-0.78, 1.16)	0.939
rs780094	mannose	→	GYPE	-0.102413	1.95e-09	-0.012917	0.814	0.126131	0.829	(-1.08, 1.17)	0.98
rs780094	mannose	→	HAGH	-0.102413	1.95e-09	-0.027293	0.491	0.266501	0.5	(-0.56, 1.07)	0.914
rs780094	mannose	→	HBQ1	-0.102413	1.95e-09	-0.065617	0.113	0.640711	0.124	(-0.19, 1.51)	0.71
rs780094	mannose	→	HDGF	-0.102413	1.95e-09	-0.015443	0.538	0.150794	0.552	(-0.39, 0.64)	0.922
rs780094	mannose	→	HEMGN	-0.102413	1.95e-09	-0.049023	0.164	0.478683	0.182	(-0.23, 1.20)	0.778
rs780094	mannose	→	HEMK1	-0.102413	1.95e-09	0.005482	0.567	-0.05353	0.591	(-0.24, 0.14)	0.925
rs780094	mannose	→	HLA-DMB	-0.102413	1.95e-09	0.014406	0.348	-0.140665	0.343	(-0.44, 0.17)	0.876
rs780094	mannose	→	HMBS	-0.102413	1.95e-09	0.000353	0.992	-0.003446	0.989	(-0.80, 0.66)	0.997
rs780094	mannose	→	HMGXB4	-0.102413	1.95e-09	0.009744	0.77	-0.095146	0.764	(-0.87, 0.53)	0.94
rs780094	mannose	→	IFIT1B	-0.102413	1.95e-09	-0.006701	0.884	0.065436	0.892	(-0.94, 0.92)	0.995
rs780094	mannose	→	IFNAR1	-0.102413	1.95e-09	-0.009274	0.634	0.090554	0.635	(-0.31, 0.44)	0.939
rs780094	mannose	→	IGF2BP2	-0.102413	1.95e-09	-0.042381	0.212	0.413826	0.237	(-0.29, 1.09)	0.815
rs780094	mannose	→	IGFBP1	-0.102413	1.95e-09	-0.01193	0.66	0.116491	0.677	(-0.49, 0.65)	0.939
rs780094	mannose	→	ITLN1	-0.102413	1.95e-09	-0.000496	0.988	0.004846	0.979	(-0.71, 0.62)	0.995
rs780094	mannose	→	KEL	-0.102413	1.95e-09	-0.021037	0.47	0.205414	0.483	(-0.40, 0.78)	0.912
rs780094	mannose	→	KLHL3	-0.102413	1.95e-09	0.007161	0.682	-0.06992	0.686	(-0.40, 0.31)	0.939
rs780094	mannose	→	LIMK2	-0.102413	1.95e-09	-0.033138	0.0958	0.323577	0.0938	(-0.06, 0.73)	0.674
rs780094	mannose	→	LIN7A	-0.102413	1.95e-09	-0.0092	0.583	0.089832	0.565	(-0.24, 0.39)	0.924
rs780094	mannose	→	LOC284023	-0.102413	1.95e-09	0.008924	0.526	-0.087135	0.535	(-0.36, 0.20)	0.917
rs780094	mannose	→	MAPK14	-0.102413	1.95e-09	-0.043505	0.0781	0.424803	0.0834	(-0.05, 0.93)	0.674
rs780094	mannose	→	MAX	-0.102413	1.95e-09	-0.034798	0.0199	0.339782	0.019	(0.06, 0.67)	0.613
rs780094	mannose	→	MCCC1	-0.102413	1.95e-09	0.002391	0.855	-0.023349	0.88	(-0.28, 0.27)	0.995
rs780094	mannose	→	MSI2	-0.102413	1.95e-09	-0.007906	0.703	0.077195	0.709	(-0.37, 0.47)	0.939
rs780094	mannose	→	MTA1	-0.102413	1.95e-09	0.009312	0.462	-0.090927	0.48	(-0.33, 0.18)	0.912
rs780094	mannose	→	MYL4	-0.102413	1.95e-09	0.004104	0.828	-0.040069	0.831	(-0.49, 0.34)	0.98
rs780094	mannose	→	NR2C1	-0.102413	1.95e-09	0.038371	0.00157	-0.374674	0.0022	(-0.68, -0.14)	0.613
rs780094	mannose	→	OCIAD1	-0.102413	1.95e-09	0.020537	0.147	-0.200528	0.142	(-0.49, 0.08)	0.737
rs780094	mannose	→	PBX1	-0.102413	1.95e-09	-0.021475	0.168	0.209694	0.18	(-0.10, 0.52)	0.778
rs780094	mannose	→	PLEK2	-0.102413	1.95e-09	-0.009563	0.765	0.093378	0.775	(-0.62, 0.72)	0.941
rs780094	mannose	→	PPAPDC2	-0.102413	1.95e-09	0.035479	0.0265	-0.346429	0.0262	(-0.67, -0.04)	0.613
rs780094	mannose	→	PPM1A	-0.102413	1.95e-09	-0.052568	0.137	0.513299	0.148	(-0.20, 1.23)	0.74
rs780094	mannose	→	PPP1R3B	-0.102413	1.95e-09	-0.037087	0.0452	0.36213	0.0432	(0.01, 0.74)	0.622
rs780094	mannose	→	RFX2	-0.102413	1.95e-09	-0.002486	0.915	0.024274	0.937	(-0.48, 0.45)	0.995
rs780094	mannose	→	RIOK3	-0.102413	1.95e-09	-0.00154	0.96	0.015039	0.971	(-0.69, 0.58)	0.995
rs780094	mannose	→	RNF11	-0.102413	1.95e-09	0.000568	0.985	-0.005547	0.972	(-0.65, 0.55)	0.995
rs780094	mannose	→	RPL36	-0.102413	1.95e-09	0.014849	0.429	-0.144993	0.45	(-0.51, 0.24)	0.912
rs780094	mannose	→	SELENBP1	-0.102413	1.95e-09	-0.030027	0.555	0.293197	0.558	(-0.80, 1.28)	0.922
rs780094	mannose	→	SH3GLB1	-0.102413	1.95e-09	-0.011327	0.48	0.110603	0.457	(-0.20, 0.39)	0.912
rs780094	mannose	→	SIAH2	-0.102413	1.95e-09	-0.001692	0.948	0.016521	0.938	(-0.55, 0.50)	0.995
rs780094	mannose	→	SIGLEC5	-0.102413	1.95e-09	-0.024143	0.399	0.235737	0.401	(-0.33, 0.80)	0.908
rs780094	mannose	→	SLC14A1	-0.102413	1.95e-09	-0.004577	0.88	0.044692	0.892	(-0.62, 0.62)	0.995
rs780094	mannose	→	SLC4A1	-0.102413	1.95e-09	-0.032691	0.532	0.319209	0.531	(-0.76, 1.33)	0.917
rs780094	mannose	→	SLC6A6	-0.102413	1.95e-09	-0.016099	0.357	0.157196	0.364	(-0.19, 0.51)	0.885
rs780094	mannose	→	SLC7A5	-0.102413	1.95e-09	0.002791	0.928	-0.027248	0.919	(-0.74, 0.56)	0.995
rs780094	mannose	→	SNCA	-0.102413	1.95e-09	-0.032711	0.432	0.319399	0.446	(-0.55, 1.12)	0.912
rs780094	mannose	→	SNORD56	-0.102413	1.95e-09	-0.030479	0.2	0.297608	0.202	(-0.17, 0.76)	0.785
rs780094	mannose	→	SNRNP70	-0.102413	1.95e-09	0.014575	0.324	-0.142312	0.322	(-0.43, 0.15)	0.856
rs780094	mannose	→	SRSF6	-0.102413	1.95e-09	0.027275	0.0656	-0.266328	0.0648	(-0.57, 0.02)	0.648
rs780094	mannose	→	STRADB	-0.102413	1.95e-09	-0.038348	0.332	0.374443	0.333	(-0.44, 1.14)	0.867
rs780094	mannose	→	SYN2	-0.102413	1.95e-09	-0.007373	0.615	0.07199	0.601	(-0.22, 0.34)	0.926
rs780094	mannose	→	TMEM158	-0.102413	1.95e-09	-0.007054	0.888	0.068878	0.896	(-1.06, 1.09)	0.995
rs780094	mannose	→	TMOD1	-0.102413	1.95e-09	-0.014224	0.736	0.138893	0.741	(-0.75, 0.92)	0.939
rs780094	mannose	→	TP53I13	-0.102413	1.95e-09	0.033079	0.0804	-0.322997	0.0864	(-0.72, 0.05)	0.674
rs780094	mannose	→	TPGS2	-0.102413	1.95e-09	-0.027722	0.451	0.270688	0.472	(-0.50, 1.00)	0.912
rs780094	mannose	→	TRIM10	-0.102413	1.95e-09	0.000955	0.976	-0.009329	0.969	(-0.73, 0.57)	0.995
rs780094	mannose	→	TRIM58	-0.102413	1.95e-09	-0.058046	0.262	0.566788	0.271	(-0.46, 1.59)	0.854
rs780094	mannose	→	UBAP1	-0.102413	1.95e-09	-0.017379	0.355	0.169694	0.376	(-0.22, 0.55)	0.888
rs780094	mannose	→	UBE2F	-0.102413	1.95e-09	-0.01655	0.308	0.161605	0.307	(-0.17, 0.48)	0.854
rs780094	mannose	→	UCKL1	-0.102413	1.95e-09	0.029079	0.0805	-0.283941	0.0798	(-0.62, 0.04)	0.674
rs780094	mannose	→	WDR75	-0.102413	1.95e-09	0.034296	0.0452	-0.334876	0.0562	(-0.72, 0.01)	0.622
rs780094	mannose	→	ZNF621	-0.102413	1.95e-09	0.029805	0.0495	-0.291033	0.0502	(-0.62, 0.00)	0.622
rs780094	mannose	→	ZNF763	-0.102413	1.95e-09	0.024507	0.0888	-0.239293	0.096	(-0.54, 0.04)	0.674
rs887829	X-11793	→	SLC25A20	0.180301	3.45e-13	-0.001814	0.898	-0.01006	0.884	(-0.18, 0.14)	0.995
rs9991278	urate	→	AHSP	-0.072701	6.83e-11	0.041138	0.495	-0.565853	0.515	(-2.52, 1.17)	0.917
rs9991278	urate	→	BIN3	-0.072701	6.83e-11	0.0187	0.378	-0.25722	0.417	(-0.94, 0.39)	0.912
rs9991278	urate	→	BPGM	-0.072701	6.83e-11	0.030752	0.501	-0.422988	0.505	(-1.85, 0.84)	0.917
rs9991278	urate	→	CA1	-0.072701	6.83e-11	0.019909	0.759	-0.273853	0.766	(-2.28, 1.66)	0.94
rs9991278	urate	→	DCAF12	-0.072701	6.83e-11	-0.027351	0.551	0.376215	0.558	(-0.93, 1.76)	0.922
rs9991278	urate	→	DDX59	-0.072701	6.83e-11	0.008089	0.642	-0.111259	0.619	(-0.56, 0.38)	0.939
rs9991278	urate	→	FAM46C	-0.072701	6.83e-11	0.015804	0.777	-0.217384	0.782	(-1.90, 1.35)	0.947
rs9991278	urate	→	FECH	-0.072701	6.83e-11	0.018485	0.719	-0.254254	0.731	(-1.80, 1.17)	0.939
rs9991278	urate	→	GATA2	-0.072701	6.83e-11	0.065354	0.0546	-0.89894	0.0504	(-1.94, 0.00)	0.622
rs9991278	urate	→	GLRX5	-0.072701	6.83e-11	-0.000697	0.984	0.009589	0.991	(-1.08, 1.06)	0.997
rs9991278	urate	→	GYPB	-0.072701	6.83e-11	-0.009264	0.874	0.127427	0.88	(-1.66, 1.85)	0.995
rs9991278	urate	→	GYPE	-0.072701	6.83e-11	-0.007922	0.906	0.10896	0.91	(-1.94, 2.06)	0.995
rs9991278	urate	→	HDC	-0.072701	6.83e-11	0.059429	0.325	-0.817445	0.301	(-2.44, 0.79)	0.854
rs9991278	urate	→	IFIT1B	-0.072701	6.83e-11	0.002785	0.96	-0.038312	0.959	(-1.82, 1.60)	0.995
rs9991278	urate	→	KRT1	-0.072701	6.83e-11	-0.01346	0.857	0.185148	0.888	(-2.11, 2.47)	0.995
rs9991278	urate	→	MARCH8	-0.072701	6.83e-11	0.012451	0.793	-0.171261	0.808	(-1.66, 1.25)	0.964
rs9991278	urate	→	RIOK3	-0.072701	6.83e-11	0.000497	0.989	-0.006837	0.996	(-1.18, 1.03)	0.998
rs9991278	urate	→	RPIA	-0.072701	6.83e-11	-0.026372	0.341	0.362743	0.349	(-0.40, 1.21)	0.876
rs9991278	urate	→	SNCA	-0.072701	6.83e-11	-0.010532	0.835	0.144864	0.834	(-1.29, 1.56)	0.98
rs4149056	X-11538	→	FPR1	0.275071	3.1e-17	0.030413	0.298	0.110563	0.299	(-0.10, 0.32)	0.854
rs4149056	X-11538	→	GAB2	0.275071	3.1e-17	0.034448	0.182	0.125234	0.199	(-0.07, 0.33)	0.785
rs4149056	X-11538	→	LAT2	0.275071	3.1e-17	0.033107	0.109	0.120359	0.0922	(-0.02, 0.26)	0.674
rs4149056	X-11538	→	SLC25A20	0.275071	3.1e-17	0.00691	0.695	0.025121	0.671	(-0.10, 0.15)	0.939
rs2023634	proline	→	ABCG1	0.152041	1.51e-12	-0.000652	0.987	-0.004287	0.996	(-0.49, 0.58)	0.998
rs2023634	proline	→	ATP5EP2	0.152041	1.51e-12	0.033892	0.246	0.222914	0.22	(-0.15, 0.62)	0.796
rs2023634	proline	→	ATP5J2	0.152041	1.51e-12	0.037486	0.149	0.246551	0.165	(-0.11, 0.62)	0.748
rs2023634	proline	→	ATP5L	0.152041	1.51e-12	0.082341	0.0495	0.54157	0.0586	(-0.03, 1.20)	0.622
rs2023634	proline	→	C11ORF1	0.152041	1.51e-12	0.085903	0.00721	0.565	0.0092	(0.14, 1.09)	0.613
rs2023634	proline	→	CECR1	0.152041	1.51e-12	-0.052981	0.0608	-0.348464	0.0648	(-0.74, 0.02)	0.648
rs2023634	proline	→	COX7C	0.152041	1.51e-12	0.151958	0.0195	0.999455	0.0214	(0.17, 1.98)	0.613
rs2023634	proline	→	CTDSP2	0.152041	1.51e-12	-0.081919	0.00244	-0.538796	0.0026	(-0.96, -0.19)	0.613
rs2023634	proline	→	DBI	0.152041	1.51e-12	0.096234	0.0732	0.632947	0.0754	(-0.06, 1.45)	0.674
rs2023634	proline	→	GTF2H5	0.152041	1.51e-12	0.032284	0.327	0.212334	0.334	(-0.23, 0.68)	0.867
rs2023634	proline	→	NDUFA4	0.152041	1.51e-12	0.117503	0.0316	0.772837	0.0156	(0.15, 1.52)	0.613
rs2023634	proline	→	NDUFB3	0.152041	1.51e-12	0.12157	0.0303	0.799585	0.0286	(0.09, 1.67)	0.613
rs2023634	proline	→	PFDN5	0.152041	1.51e-12	0.13357	0.0331	0.878511	0.046	(0.02, 1.82)	0.622
rs2023634	proline	→	RBX1	0.152041	1.51e-12	0.084391	0.0848	0.555053	0.0774	(-0.07, 1.25)	0.674
rs2023634	proline	→	RPL21	0.152041	1.51e-12	0.1378	0.03	0.906333	0.024	(0.12, 1.88)	0.613
rs2023634	proline	→	RPL26	0.152041	1.51e-12	0.199971	0.0249	1.31524	0.0272	(0.16, 2.73)	0.613
rs2023634	proline	→	RPL41	0.152041	1.51e-12	0.063458	0.0626	0.417373	0.0454	(0.01, 0.87)	0.622
rs2023634	proline	→	RPS27	0.152041	1.51e-12	0.146691	0.0373	0.96481	0.0394	(0.04, 2.03)	0.622
rs2023634	proline	→	SELK	0.152041	1.51e-12	0.032833	0.341	0.215945	0.304	(-0.22, 0.68)	0.854
rs2023634	proline	→	TRAK2	0.152041	1.51e-12	0.070618	0.0156	0.464463	0.0202	(0.08, 0.91)	0.613
rs2023634	proline	→	UQCRQ	0.152041	1.51e-12	0.121964	0.019	0.802176	0.0242	(0.10, 1.63)	0.613
rs2403254	alphahydroxyisovalerate	→	AHSP	-0.116543	1.97e-06	-0.095761	0.0572	0.821672	0.0464	(0.01, 1.78)	0.622
rs2403254	alphahydroxyisovalerate	→	ATG16L2	-0.116543	1.97e-06	0.021735	0.345	-0.186493	0.325	(-0.61, 0.22)	0.858
rs2403254	alphahydroxyisovalerate	→	BPGM	-0.116543	1.97e-06	-0.061264	0.108	0.525677	0.0952	(-0.11, 1.20)	0.674
rs2403254	alphahydroxyisovalerate	→	CTSL1	-0.116543	1.97e-06	-0.027511	0.243	0.23606	0.244	(-0.18, 0.68)	0.82
rs2403254	alphahydroxyisovalerate	→	DCAF12	-0.116543	1.97e-06	-0.025462	0.507	0.218473	0.483	(-0.49, 0.86)	0.912
rs2403254	alphahydroxyisovalerate	→	FAM46C	-0.116543	1.97e-06	-0.083347	0.073	0.715162	0.0588	(-0.03, 1.55)	0.622
rs2403254	alphahydroxyisovalerate	→	FECH	-0.116543	1.97e-06	-0.056891	0.185	0.488157	0.157	(-0.22, 1.23)	0.748
rs2403254	alphahydroxyisovalerate	→	GLRX5	-0.116543	1.97e-06	-0.048197	0.106	0.413556	0.0884	(-0.06, 0.95)	0.674
rs2403254	alphahydroxyisovalerate	→	GYPB	-0.116543	1.97e-06	-0.037985	0.437	0.32593	0.405	(-0.51, 1.13)	0.909
rs2403254	alphahydroxyisovalerate	→	GYPE	-0.116543	1.97e-06	-0.043313	0.438	0.37165	0.412	(-0.61, 1.32)	0.912
rs2403254	alphahydroxyisovalerate	→	IFIT1B	-0.116543	1.97e-06	-0.071865	0.122	0.616639	0.118	(-0.18, 1.48)	0.698
rs2403254	alphahydroxyisovalerate	→	MKRN1	-0.116543	1.97e-06	-0.02167	0.333	0.18594	0.311	(-0.20, 0.57)	0.854
rs2403254	alphahydroxyisovalerate	→	OPTN	-0.116543	1.97e-06	-0.022688	0.281	0.194675	0.26	(-0.16, 0.57)	0.844
rs2403254	alphahydroxyisovalerate	→	PIK3R2	-0.116543	1.97e-06	-0.035794	0.0934	0.307128	0.0948	(-0.06, 0.71)	0.674
rs2403254	alphahydroxyisovalerate	→	PISD	-0.116543	1.97e-06	0.028544	0.15	-0.244926	0.147	(-0.64, 0.09)	0.74
rs2403254	alphahydroxyisovalerate	→	PITHD1	-0.116543	1.97e-06	-0.069685	0.0525	0.597927	0.0456	(0.01, 1.30)	0.622
rs2403254	alphahydroxyisovalerate	→	PLEKHG3	-0.116543	1.97e-06	0.016325	0.358	-0.140074	0.351	(-0.46, 0.18)	0.876
rs2403254	alphahydroxyisovalerate	→	RAB2B	-0.116543	1.97e-06	-0.030874	0.222	0.264916	0.202	(-0.16, 0.73)	0.785
rs2403254	alphahydroxyisovalerate	→	SNCA	-0.116543	1.97e-06	-0.030631	0.47	0.262831	0.451	(-0.50, 0.98)	0.912
rs2403254	alphahydroxyisovalerate	→	TFDP1	-0.116543	1.97e-06	-0.03779	0.0784	0.32426	0.058	(-0.01, 0.70)	0.622
rs2403254	alphahydroxyisovalerate	→	UBE2F	-0.116543	1.97e-06	-0.005333	0.747	0.045756	0.733	(-0.26, 0.34)	0.939
rs2403254	alphahydroxyisovalerate	→	ZMAT2	-0.116543	1.97e-06	-0.016873	0.452	0.144778	0.454	(-0.26, 0.55)	0.912
rs4325	X-14304	→	HMOX1	-0.115215	0.000145	-0.008159	0.667	0.070819	0.681	(-0.31, 0.43)	0.939
rs1078311	@10undecenoate111n1	→	SLC25A20	0.152338	1.75e-08	0.00598	0.764	0.039256	0.759	(-0.23, 0.29)	0.94
rs17277546	androsteronesulfate	→	LIPG	-0.618168	7.65e-11	0.026891	0.0504	-0.0435	0.0394	(-0.09, -0.00)	0.622
rs2216405	glycine	→	ENPP3	0.091368	1.04e-05	0.017446	0.362	0.190938	0.389	(-0.29, 0.64)	0.901
rs2216405	glycine	→	GATA2	0.091368	1.04e-05	0.005605	0.875	0.061342	0.882	(-0.94, 0.86)	0.995
rs651007	ADpSGEGDFXAEGGGVR	→	KCNJ2	0.187046	6.73e-10	0.029041	0.219	0.155259	0.193	(-0.09, 0.40)	0.781
rs651007	ADpSGEGDFXAEGGGVR	→	ZNF831	0.187046	6.73e-10	-0.003371	0.862	-0.018022	0.863	(-0.21, 0.20)	0.995
rs316020	X-12798	→	MRPL14	-0.432282	3.64e-37	-0.036988	0.216	0.085564	0.223	(-0.06, 0.23)	0.796
rs316020	X-12798	→	NCOA6	-0.432282	3.64e-37	0.040149	0.11	-0.092877	0.0936	(-0.20, 0.02)	0.674
rs10242455	X-12063	→	AHSP	-0.554749	4.99e-19	0.08296	0.41	-0.149546	0.412	(-0.55, 0.20)	0.912
rs10242455	X-12063	→	CA1	-0.554749	4.99e-19	0.088157	0.419	-0.158912	0.431	(-0.61, 0.23)	0.912
rs10242455	X-12063	→	GLRX5	-0.554749	4.99e-19	0.027246	0.647	-0.049115	0.681	(-0.30, 0.17)	0.939
rs5751901	cysteineglutathionedisulfide	→	HDC	-0.158541	8.95e-09	-0.073294	0.152	0.462305	0.152	(-0.19, 1.14)	0.74
rs12134854	hexanoylcarnitine	→	PDK4	-0.167638	9.31e-18	0.026159	0.287	-0.156043	0.308	(-0.49, 0.13)	0.854
rs12134854	hexanoylcarnitine	→	SLC25A20	-0.167638	9.31e-18	0.001449	0.914	-0.008646	0.91	(-0.18, 0.15)	0.995
