# Supplementary material for: The Human Blood Metabolome-Transcriptome Interface
Source: PLoS Genet. 2015 Jun 18;11(6):e1005274. doi: 10.1371/journal.pgen.1005274 (PMC4473262; doi:10.1371/journal.pgen.1005274)
Supplement: S5 Table — (XLSX) [file pgen.1005274.s017.xlsx]

## Sheet: Removed cofactors
ID	Database
h2o	BiGG
h	BiGG
gthrd	BiGG
C00014	KEGG
co2	BiGG
o2	BiGG
coa	BiGG
na1	BiGG
udp	BiGG
G10619	KEGG
atp	BiGG
ppi	BiGG
gdp	BiGG
G10620	KEGG
cmp	BiGG
pi	BiGG
amp	BiGG
fad	BiGG
nad	BiGG
h2o2	BiGG
nadp	BiGG
adp	BiGG
nadph	BiGG
nadh	BiGG
C00028	KEGG
ctp	BiGG
gtp	BiGG
fadh2	BiGG
utp	BiGG
nh4	BiGG
so4	BiGG
hco3	BiGG
C00030	KEGG
G00144	KEGG
C00238	KEGG
C00023	KEGG
C14818	KEGG
fe3	BiGG
C00131	KEGG
C00144	KEGG
C00081	KEGG
C03024	KEGG
C00087	KEGG
C00104	KEGG
C00105	KEGG
C00044	KEGG
C00286	KEGG
C00704	KEGG

## Sheet: Pathway annotations
metabolite	subpathway	superpathway
@1arachidonoylglycerophosphocholine	Lysolipid	Lipid
@1arachidonoylglycerophosphoethanolamine	Lysolipid	Lipid
@1arachidonoylglycerophosphoinositol	Lysolipid	Lipid
@1docosahexaenoylglycerophosphocholine	Lysolipid	Lipid
@1eicosadienoylglycerophosphocholine	Lysolipid	Lipid
@1eicosatrienoylglycerophosphocholine	Lysolipid	Lipid
@1heptadecanoylglycerophosphocholine	Lysolipid	Lipid
@1linoleoylglycerol1monolinolein	Monoacylglycerol	Lipid
@1linoleoylglycerophosphocholine	Lysolipid	Lipid
@1linoleoylglycerophosphoethanolamine	Lysolipid	Lipid
@1methylurate	Xanthine metabolism	Xenobiotics
@1methylxanthine	Xanthine metabolism	Xenobiotics
@1myristoylglycerophosphocholine	Lysolipid	Lipid
@1oleoylglycerol1monoolein	Monoacylglycerol	Lipid
@1oleoylglycerophosphocholine	Lysolipid	Lipid
@1oleoylglycerophosphoethanolamine	Lysolipid	Lipid
@1palmitoleoylglycerophosphocholine	Lysolipid	Lipid
@1palmitoylglycerol1monopalmitin	Monoacylglycerol	Lipid
@1palmitoylglycerophosphocholine	Lysolipid	Lipid
@1palmitoylglycerophosphoethanolamine	Lysolipid	Lipid
@1palmitoylglycerophosphoinositol	Lysolipid	Lipid
@1stearoylglycerol1monostearin	Monoacylglycerol	Lipid
@1stearoylglycerophosphocholine	Lysolipid	Lipid
@1stearoylglycerophosphoethanolamine	Lysolipid	Lipid
@1stearoylglycerophosphoinositol	Lysolipid	Lipid
@15anhydroglucitol15AG	Glycolysis, gluconeogenesis, pyruvate metabolism	Carbohydrate
@17dimethylurate	Xanthine metabolism	Xenobiotics
@10heptadecenoate171n7	Long chain fatty acid	Lipid
@10nonadecenoate191n9	Long chain fatty acid	Lipid
@10undecenoate111n1	Medium chain fatty acid	Lipid
@2aminobutyrate	Butanoate metabolism	Amino acid
@2hydroxybutyrateAHB	Cysteine, methionine, SAM, taurine metabolism	Amino acid
@2hydroxyisobutyrate	Chemical	Xenobiotics
@2hydroxypalmitate	Fatty acid, monohydroxy	Lipid
@2hydroxystearate	Fatty acid, monohydroxy	Lipid
@2linoleoylglycerophosphocholine	Lysolipid	Lipid
@2linoleoylglycerophosphoethanolamine	Lysolipid	Lipid
@2methylbutyroylcarnitine	Valine, leucine and isoleucine metabolism	Amino acid
@2oleoylglycerophosphocholine	Lysolipid	Lipid
@2palmitoylglycerophosphocholine	Lysolipid	Lipid
@2stearoylglycerophosphocholine	Lysolipid	Lipid
@2tetradecenoylcarnitine	Carnitine metabolism	Lipid
@34hydroxyphenyllactate	Phenylalanine & tyrosine metabolism	Amino acid
@3carboxy4methyl5propyl2furanpropanoateCMPF	Fatty acid, dicarboxylate	Lipid
@3dehydrocarnitine	Carnitine metabolism	Lipid
@3hydroxy2ethylpropionate	Valine, leucine and isoleucine metabolism	Amino acid
@3hydroxybutyrateBHBA	Ketone bodies	Lipid
@3indoxylsulfate	Tryptophan metabolism	Amino acid
@3methoxytyrosine	Phenylalanine & tyrosine metabolism	Amino acid
@3methyl2oxobutyrate	Valine, leucine and isoleucine metabolism	Amino acid
@3methyl2oxovalerate	Valine, leucine and isoleucine metabolism	Amino acid
@3methylxanthine	Xanthine metabolism	Xenobiotics
@3phenylpropionatehydrocinnamate	Phenylalanine & tyrosine metabolism	Amino acid
@4acetamidobutanoate	Guanidino and acetamido metabolism	Amino acid
@4ethylphenylsulfate	Benzoate metabolism	Xenobiotics
@4methyl2oxopentanoate	Valine, leucine and isoleucine metabolism	Amino acid
@4vinylphenolsulfate	Benzoate metabolism	Xenobiotics
@5dodecenoate121n7	Medium chain fatty acid	Lipid
@5oxoproline	Glutathione metabolism	Amino acid
@7alphahydroxy3oxo4cholestenoate7Hoca	Sterol/Steroid	Lipid
@7methylguanine	Purine metabolism, guanine containing	Nucleotide
@7methylxanthine	Xanthine metabolism	Xenobiotics
acetylcarnitine	Carnitine metabolism	Lipid
acetylphosphate	Oxidative phosphorylation	Energy
ADpSGEGDFXAEGGGVR	Fibrinogen cleavage peptide	Peptide
adrenate224n6	Long chain fatty acid	Lipid
ADSGEGDFXAEGGGVR	Fibrinogen cleavage peptide	Peptide
alanine	Alanine and aspartate metabolism	Amino acid
alphahydroxyisovalerate	Valine, leucine and isoleucine metabolism	Amino acid
alphaketoglutarate	Krebs cycle	Energy
alphatocopherol	Tocopherol metabolism	Cofactors and vitamins
androsteronesulfate	Sterol/Steroid	Lipid
arabinose	Nucleotide sugars, pentose metabolism	Carbohydrate
arabitol	Nucleotide sugars, pentose metabolism	Carbohydrate
arachidonate204n6	Long chain fatty acid	Lipid
arginine	Urea cycle; arginine-, proline-, metabolism	Amino acid
ascorbateVitaminC	Ascorbate and aldarate metabolism	Cofactors and vitamins
asparagine	Alanine and aspartate metabolism	Amino acid
aspartate	Alanine and aspartate metabolism	Amino acid
aspartylphenylalanine	Dipeptide	Peptide
benzoate	Benzoate metabolism	Xenobiotics
betahydroxyisovalerate	Valine, leucine and isoleucine metabolism	Amino acid
betaine	Glycine, serine and threonine metabolism	Amino acid
bilirubinEE	Hemoglobin and porphyrin metabolism	Cofactors and vitamins
bilirubinEZorZE	Hemoglobin and porphyrin metabolism	Cofactors and vitamins
bilirubinZZ	Hemoglobin and porphyrin metabolism	Cofactors and vitamins
biliverdin	Hemoglobin and porphyrin metabolism	Cofactors and vitamins
bradykinindesarg9	Polypeptide	Peptide
butyrylcarnitine	Fatty acid metabolism (also BCAA metabolism)	Lipid
Cglycosyltryptophan	Tryptophan metabolism	Amino acid
caffeine	Xanthine metabolism	Xenobiotics
caprate100	Medium chain fatty acid	Lipid
caproate60	Medium chain fatty acid	Lipid
caprylate80	Medium chain fatty acid	Lipid
carnitine	Carnitine metabolism	Lipid
catecholsulfate	Benzoate metabolism	Xenobiotics
cholate	Bile acid metabolism	Lipid
cholesterol	Sterol/Steroid	Lipid
choline	Glycerolipid metabolism	Lipid
citrate	Krebs cycle	Energy
citrulline	Urea cycle; arginine-, proline-, metabolism	Amino acid
cortisol	Sterol/Steroid	Lipid
cortisone	Sterol/Steroid	Lipid
creatine	Creatine metabolism	Amino acid
creatinine	Creatine metabolism	Amino acid
cysteine	Cysteine, methionine, SAM, taurine metabolism	Amino acid
cysteineglutathionedisulfide	Glutathione metabolism	Amino acid
cystine	Cysteine, methionine, SAM, taurine metabolism	Amino acid
decanoylcarnitine	Carnitine metabolism	Lipid
dehydroisoandrosteronesulfateDHEAS	Sterol/Steroid	Lipid
deoxycholate	Bile acid metabolism	Lipid
dihomolinoleate202n6	Long chain fatty acid	Lipid
dihomolinolenate203n3orn6	Essential fatty acid	Lipid
dimethylarginineSDMAADMA	Urea cycle; arginine-, proline-, metabolism	Amino acid
docosahexaenoateDHA226n3	Essential fatty acid	Lipid
docosapentaenoaten3DPA225n3	Essential fatty acid	Lipid
dodecanedioate	Fatty acid, dicarboxylate	Lipid
DSGEGDFXAEGGGVR	Fibrinogen cleavage peptide	Peptide
eicosapentaenoateEPA205n3	Essential fatty acid	Lipid
eicosenoate201n9or11	Long chain fatty acid	Lipid
epiandrosteronesulfate	Sterol/Steroid	Lipid
erythritol	Sugar, sugar substitute, starch	Xenobiotics
erythronate	Aminosugars metabolism	Carbohydrate
erythrose	Fructose, mannose, galactose, starch, and sucrose metabolism	Carbohydrate
fructose	Fructose, mannose, galactose, starch, and sucrose metabolism	Carbohydrate
gammaglutamylglutamine	gamma-glutamyl	Peptide
gammaglutamylisoleucine	gamma-glutamyl	Peptide
gammaglutamylleucine	gamma-glutamyl	Peptide
gammaglutamylmethionine	gamma-glutamyl	Peptide
gammaglutamylphenylalanine	gamma-glutamyl	Peptide
gammaglutamylthreonine	gamma-glutamyl	Peptide
gammaglutamyltyrosine	gamma-glutamyl	Peptide
gammaglutamylvaline	gamma-glutamyl	Peptide
gammatocopherol	Tocopherol metabolism	Cofactors and vitamins
glucose	Glycolysis, gluconeogenesis, pyruvate metabolism	Carbohydrate
glutamate	Glutamate metabolism	Amino acid
glutamine	Glutamate metabolism	Amino acid
glutaroylcarnitine	Lysine metabolism	Amino acid
glycerate	Glycolysis, gluconeogenesis, pyruvate metabolism	Carbohydrate
glycerol	Glycerolipid metabolism	Lipid
glycerol2phosphate	Chemical	Xenobiotics
glycerol3phosphateG3P	Glycerolipid metabolism	Lipid
glycerophosphorylcholineGPC	Glycerolipid metabolism	Lipid
glycine	Glycine, serine and threonine metabolism	Amino acid
glycochenodeoxycholate	Bile acid metabolism	Lipid
glycocholate	Bile acid metabolism	Lipid
glycylvaline	Dipeptide	Peptide
guanosine	Purine metabolism, guanine containing	Nucleotide
heme	Hemoglobin and porphyrin metabolism	Cofactors and vitamins
heptanoate70	Medium chain fatty acid	Lipid
hexadecanedioate	Fatty acid, dicarboxylate	Lipid
hexanoylcarnitine	Carnitine metabolism	Lipid
hippurate	Benzoate metabolism	Xenobiotics
histidine	Histidine metabolism	Amino acid
homocitrulline	Urea cycle; arginine-, proline-, metabolism	Amino acid
homostachydrine	Food component/Plant	Xenobiotics
HWESASXX	Polypeptide	Peptide
hydroxyisovaleroylcarnitine	Valine, leucine and isoleucine metabolism	Amino acid
hyodeoxycholate	Bile acid metabolism	Lipid
hypoxanthine	Purine metabolism, (hypo)xanthine/inosine containing	Nucleotide
indoleacetate	Tryptophan metabolism	Amino acid
indolelactate	Tryptophan metabolism	Amino acid
indolepropionate	Tryptophan metabolism	Amino acid
inosine	Purine metabolism, (hypo)xanthine/inosine containing	Nucleotide
inositol1phosphateI1P	Inositol metabolism	Lipid
isobutyrylcarnitine	Valine, leucine and isoleucine metabolism	Amino acid
isoleucine	Valine, leucine and isoleucine metabolism	Amino acid
isovalerate	Fatty acid metabolism	Lipid
isovalerylcarnitine	Valine, leucine and isoleucine metabolism	Amino acid
kynurenine	Tryptophan metabolism	Amino acid
lactate	Glycolysis, gluconeogenesis, pyruvate metabolism	Carbohydrate
laurate120	Medium chain fatty acid	Lipid
laurylcarnitine	Carnitine metabolism	Lipid
leucine	Valine, leucine and isoleucine metabolism	Amino acid
leucylleucine	Dipeptide	Peptide
levulinate4oxovalerate	Valine, leucine and isoleucine metabolism	Amino acid
linoleamide182n6	Fatty acid, amide	Lipid
linoleate182n6	Essential fatty acid	Lipid
linolenatealphaorgamma183n3or6	Essential fatty acid	Lipid
lysine	Lysine metabolism	Amino acid
malate	Krebs cycle	Energy
mannitol	Fructose, mannose, galactose, starch, and sucrose metabolism	Carbohydrate
mannose	Fructose, mannose, galactose, starch, and sucrose metabolism	Carbohydrate
margarate170	Long chain fatty acid	Lipid
methionine	Cysteine, methionine, SAM, taurine metabolism	Amino acid
myoinositol	Inositol metabolism	Lipid
myristate140	Long chain fatty acid	Lipid
myristoleate141n5	Long chain fatty acid	Lipid
Nacetylalanine	Alanine and aspartate metabolism	Amino acid
Nacetylglycine	Glycine, serine and threonine metabolism	Amino acid
Nacetylornithine	Urea cycle; arginine-, proline-, metabolism	Amino acid
Nacetylthreonine	Glycine, serine and threonine metabolism	Amino acid
nButylOleate	Fatty acid, ester	Lipid
N1methyladenosine	Purine metabolism, adenine containing	Nucleotide
N2N2dimethylguanosine	Purine metabolism, guanine containing	Nucleotide
nonadecanoate190	Long chain fatty acid	Lipid
octadecanedioate	Fatty acid, dicarboxylate	Lipid
octanoylcarnitine	Carnitine metabolism	Lipid
oleamide	Fatty acid, amide	Lipid
oleate181n9	Long chain fatty acid	Lipid
oleoylcarnitine	Carnitine metabolism	Lipid
ornithine	Urea cycle; arginine-, proline-, metabolism	Amino acid
pcresolsulfate	Phenylalanine & tyrosine metabolism	Amino acid
palmitate160	Long chain fatty acid	Lipid
palmitoleate161n7	Long chain fatty acid	Lipid
palmitoylcarnitine	Carnitine metabolism	Lipid
pantothenate	Pantothenate and CoA metabolism	Cofactors and vitamins
paraxanthine	Xanthine metabolism	Xenobiotics
pelargonate90	Medium chain fatty acid	Lipid
pentadecanoate150	Long chain fatty acid	Lipid
phenolsulfate	Phenylalanine & tyrosine metabolism	Amino acid
phenylacetylglutamine	Phenylalanine & tyrosine metabolism	Amino acid
phenylalanine	Phenylalanine & tyrosine metabolism	Amino acid
phenyllactatePLA	Phenylalanine & tyrosine metabolism	Amino acid
phosphate	Oxidative phosphorylation	Energy
pipecolate	Lysine metabolism	Amino acid
piperine	Food component/Plant	Xenobiotics
prohydroxypro	Dipeptide	Peptide
proline	Urea cycle; arginine-, proline-, metabolism	Amino acid
propionylcarnitine	Fatty acid metabolism (also BCAA metabolism)	Lipid
pseudouridine	Pyrimidine metabolism, uracil containing	Nucleotide
pyridoxate	Pyridoxal metabolism	Cofactors and vitamins
pyroglutamine	Glutamate metabolism	Amino acid
pyruvate	Glycolysis, gluconeogenesis, pyruvate metabolism	Carbohydrate
quinate	Food component/Plant	Xenobiotics
scylloinositol	Inositol metabolism	Lipid
serine	Glycine, serine and threonine metabolism	Amino acid
serotonin5HT	Tryptophan metabolism	Amino acid
stachydrine	Food component/Plant	Xenobiotics
stearate180	Long chain fatty acid	Lipid
stearidonate184n3	Long chain fatty acid	Lipid
stearoylcarnitine	Carnitine metabolism	Lipid
succinylcarnitine	Krebs cycle	Energy
taurochenodeoxycholate	Bile acid metabolism	Lipid
taurolithocholate3sulfate	Bile acid metabolism	Lipid
theobromine	Xanthine metabolism	Xenobiotics
theophylline	Xanthine metabolism	Xenobiotics
threitol	Nucleotide sugars, pentose metabolism	Carbohydrate
threonate	Ascorbate and aldarate metabolism	Cofactors and vitamins
threonine	Glycine, serine and threonine metabolism	Amino acid
thromboxaneB2	Eicosanoid	Lipid
thymolsulfate	Food component/Plant	Xenobiotics
tiglylcarnitine	Valine, leucine and isoleucine metabolism	Amino acid
trans4hydroxyproline	Urea cycle; arginine-, proline-, metabolism	Amino acid
tryptophan	Tryptophan metabolism	Amino acid
tyrosine	Phenylalanine & tyrosine metabolism	Amino acid
undecanoate110	Medium chain fatty acid	Lipid
urate	Purine metabolism, urate metabolism	Nucleotide
urea	Urea cycle; arginine-, proline-, metabolism	Amino acid
uridine	Pyrimidine metabolism, uracil containing	Nucleotide
ursodeoxycholate	Bile acid metabolism	Lipid
valerate	Short chain fatty acid	Lipid
valine	Valine, leucine and isoleucine metabolism	Amino acid
xanthine	Purine metabolism, (hypo)xanthine/inosine containing	Nucleotide
X-01911	unassigned	unassigned
X-02249	unassigned	unassigned
X-02269	unassigned	unassigned
X-02973	unassigned	unassigned
X-03003	unassigned	unassigned
X-03056	Polyamine metabolism	Amino acid
X-03088	unassigned	unassigned
X-03090	unassigned	unassigned
X-03094	unassigned	unassigned
X-04357	unassigned	unassigned
X-04494	unassigned	unassigned
X-04495	unassigned	unassigned
X-04498	unassigned	unassigned
X-04499	Butanoate metabolism	Amino acid
X-05426	unassigned	unassigned
X-05491	Fatty acid, dicarboxylate	Lipid
X-05907	unassigned	unassigned
X-06126	unassigned	unassigned
X-06226	unassigned	unassigned
X-06227	unassigned	unassigned
X-06246	unassigned	unassigned
X-06267	unassigned	unassigned
X-06307	unassigned	unassigned
X-06350	unassigned	unassigned
X-06351	unassigned	unassigned
X-08402	unassigned	unassigned
X-08766	unassigned	unassigned
X-08988	unassigned	unassigned
X-09026	unassigned	unassigned
X-09108	unassigned	unassigned
X-09706	unassigned	unassigned
X-09789	unassigned	unassigned
X-10395	unassigned	unassigned
X-10419	Sphingolipid	Lipid
X-10429	unassigned	unassigned
X-10500	unassigned	unassigned
X-10506	unassigned	unassigned
X-10510	unassigned	unassigned
X-10675	unassigned	unassigned
X-10810	unassigned	unassigned
X-11204	unassigned	unassigned
X-11244	Sterol/Steroid	Lipid
X-11247	unassigned	unassigned
X-11255	Tryptophan metabolism	Amino acid
X-11261	unassigned	unassigned
X-11299	unassigned	unassigned
X-11315	unassigned	unassigned
X-11317	unassigned	unassigned
X-11319	Fatty acid, branched	Lipid
X-11327	unassigned	unassigned
X-11334	unassigned	unassigned
X-11374	unassigned	unassigned
X-11381	unassigned	unassigned
X-11412	unassigned	unassigned
X-11421	Carnitine metabolism	Lipid
X-11422	Purine metabolism, (hypo)xanthine/inosine containing	Nucleotide
X-11423	unassigned	unassigned
X-11437	unassigned	unassigned
X-11438	unassigned	unassigned
X-11440	unassigned	unassigned
X-11441	unassigned	unassigned
X-11442	unassigned	unassigned
X-11443	Sterol/Steroid	Lipid
X-11444	unassigned	unassigned
X-11445	Sterol/Steroid	Lipid
X-11450	Sterol/Steroid	Lipid
X-11452	unassigned	unassigned
X-11469	unassigned	unassigned
X-11470	unassigned	unassigned
X-11485	unassigned	unassigned
X-11491	unassigned	unassigned
X-11497	unassigned	unassigned
X-11521	unassigned	unassigned
X-11529	unassigned	unassigned
X-11530	unassigned	unassigned
X-11537	unassigned	unassigned
X-11538	unassigned	unassigned
X-11540	unassigned	unassigned
X-11546	unassigned	unassigned
X-11550	unassigned	unassigned
X-11552	unassigned	unassigned
X-11568	Histidine metabolism	Amino acid
X-11593	Ascorbate and aldarate metabolism	Cofactors and vitamins
X-11786	Cysteine, methionine, SAM, taurine metabolism	Amino acid
X-11787	unassigned	unassigned
X-11792	unassigned	unassigned
X-11793	Hemoglobin and porphyrin metabolism	Cofactors and vitamins
X-11795	unassigned	unassigned
X-11799	unassigned	unassigned
X-11805	unassigned	unassigned
X-11809	unassigned	unassigned
X-11818	unassigned	unassigned
X-11820	unassigned	unassigned
X-11843	unassigned	unassigned
X-11845	unassigned	unassigned
X-11847	unassigned	unassigned
X-11849	unassigned	unassigned
X-11850	unassigned	unassigned
X-11852	unassigned	unassigned
X-11859	unassigned	unassigned
X-11876	unassigned	unassigned
X-11880	unassigned	unassigned
X-12029	unassigned	unassigned
X-12038	unassigned	unassigned
X-12039	unassigned	unassigned
X-12056	unassigned	unassigned
X-12063	unassigned	unassigned
X-12092	unassigned	unassigned
X-12093	unassigned	unassigned
X-12094	unassigned	unassigned
X-12095	NAD metabolism	Nucleotide
X-12100	Tryptophan metabolism	Amino acid
X-12206	unassigned	unassigned
X-12212	unassigned	unassigned
X-12216	unassigned	unassigned
X-12217	unassigned	unassigned
X-12230	unassigned	unassigned
X-12231	unassigned	unassigned
X-12236	unassigned	unassigned
X-12244	unassigned	unassigned
X-12253	unassigned	unassigned
X-12405	unassigned	unassigned
X-12428	unassigned	unassigned
X-12441	Eicosanoid	Lipid
X-12442	Long chain fatty acid	Lipid
X-12443	unassigned	unassigned
X-12456	unassigned	unassigned
X-12465	unassigned	unassigned
X-12510	unassigned	unassigned
X-12524	unassigned	unassigned
X-12544	unassigned	unassigned
X-12556	unassigned	unassigned
X-12627	unassigned	unassigned
X-12644	unassigned	unassigned
X-12680	unassigned	unassigned
X-12696	unassigned	unassigned
X-12704	unassigned	unassigned
X-12717	unassigned	unassigned
X-12719	unassigned	unassigned
X-12734	unassigned	unassigned
X-12749	unassigned	unassigned
X-12771	unassigned	unassigned
X-12776	unassigned	unassigned
X-12786	unassigned	unassigned
X-12798	unassigned	unassigned
X-12816	unassigned	unassigned
X-12830	unassigned	unassigned
X-12844	unassigned	unassigned
X-12850	unassigned	unassigned
X-12855	unassigned	unassigned
X-12990	Essential fatty acid	Lipid
X-13069	unassigned	unassigned
X-13183	Fatty acid, amide	Lipid
X-13215	unassigned	unassigned
X-13372	unassigned	unassigned
X-13429	unassigned	unassigned
X-13431	Carnitine metabolism	Lipid
X-13435	unassigned	unassigned
X-13477	unassigned	unassigned
X-13496	unassigned	unassigned
X-13548	unassigned	unassigned
X-13549	unassigned	unassigned
X-13553	unassigned	unassigned
X-13619	unassigned	unassigned
X-13671	unassigned	unassigned
X-13741	unassigned	unassigned
X-13859	unassigned	unassigned
X-14056	unassigned	unassigned
X-14057	unassigned	unassigned
X-14086	unassigned	unassigned
X-14189	Dipeptide	Peptide
X-14205	Dipeptide	Peptide
X-14208	Dipeptide	Peptide
X-14304	Dipeptide	Peptide
X-14374	unassigned	unassigned
X-14450	Dipeptide	Peptide
X-14473	unassigned	unassigned
X-14478	Dipeptide	Peptide
X-14541	unassigned	unassigned
X-14588	unassigned	unassigned
X-14625	unassigned	unassigned
X-14626	unassigned	unassigned
X-14658	unassigned	unassigned
X-14662	unassigned	unassigned
X-14745	unassigned	unassigned
X-14977	Food component/Plant	Xenobiotics
