# Supplementary material for: The Human Blood Metabolome-Transcriptome Interface
Source: PLoS Genet. 2015 Jun 18;11(6):e1005274. doi: 10.1371/journal.pgen.1005274 (PMC4473262; doi:10.1371/journal.pgen.1005274)
Supplement: S6 Table — (XLSX) [file pgen.1005274.s018.xlsx]

## Sheet: Pathway associations
Metabolic Pathway (MP)	#	GO -term	#	Spearman's rho	p-value	shared edges	# of metabolites	# of mRNAs	Metabolites	mRNAs
Sterol/Steroid	41	response to stress	58	0.55	5.934e-57	6	1	6	cortisol	CXCR4,DDIT4,DUSP1,ID2,NFKBIA,SOCS1
Sterol/Steroid	41	cytoplasm	28	0.53	5.795e-52	12	1	12	cortisol	CXCR4,DDIT4,ECHDC3,FKBP5,GPER,ID2,IRS2,LRRC26,NFKBIA,RNF144B,SNTB1,SOCS1
Sterol/Steroid	41	cell death	74	0.52	1.068e-49	4	1	4	cortisol	CXCR4,DDIT4,NFKBIA,RNF144B
Sterol/Steroid	41	mitochondrion	29	0.51	1.507e-47	3	1	3	cortisol	DDIT4,ECHDC3,RNF144B
Sterol/Steroid	41	anatomical structure development	127	0.48	5.451e-43	5	1	5	cortisol	CXCR4,DUSP1,ID2,IRS2,SOCS1
Long chain fatty acid	29	mitochondrion	29	0.45	1.126e-36	42	15	5	5,8-tetradecadienoate,fatty acid 14:0 ,fatty acid 14:1(n-5),fatty acid 16:0,fatty acid 16:1(n-7),fatty acid 17:0,fatty acid 17:1(n-7),fatty acid 18:0,fatty acid 18:1(n-9) ,fatty acid 18:4(n-3),fatty acid 19:1(n-9),fatty acid 20:1(n-9/n-11),fatty acid 20:2(n-6),fatty acid 22:4(n-6),fatty acid 9:0	ACADVL,CPT1A,KYNU,PDK4,SLC25A20
Sterol/Steroid	41	cytosol	38	0.45	1.997e-36	4	1	4	cortisol	ID2,IRS2,NFKBIA,SOCS1
Sterol/Steroid	41	cellular protein modification process	51	0.45	3.63e-36	5	1	5	cortisol	CXCR4,DUSP1,FKBP5,RNF144B,SOCS1
Sterol/Steroid	41	plasma membrane	41	0.44	7.12e-35	7	1	7	cortisol	CXCR4,GPER,IRS2,KLRD1,LRRC26,NFKBIA,SNTB1
Monoacylglycerol	33	cellular amino acid metabolic process	52	-0.44	1.439e-34	3	3	1	Glycerol(16:0/0:0/0:0),Glycerol(18:1(n-9)/0:0/0:0),Glycerol(18:2(n-6)/0:0/0:0)	HDC
Monoacylglycerol	33	lyase activity	93	-0.44	1.439e-34	3	3	1	Glycerol(16:0/0:0/0:0),Glycerol(18:1(n-9)/0:0/0:0),Glycerol(18:2(n-6)/0:0/0:0)	HDC
Long chain fatty acid	29	small molecule metabolic process	124	0.44	1.545e-34	56	15	11	5,8-tetradecadienoate,fatty acid 14:0 ,fatty acid 14:1(n-5),fatty acid 16:0,fatty acid 16:1(n-7),fatty acid 17:0,fatty acid 17:1(n-7),fatty acid 18:0,fatty acid 18:1(n-9) ,fatty acid 18:4(n-3),fatty acid 19:1(n-9),fatty acid 20:1(n-9/n-11),fatty acid 20:2(n-6),fatty acid 22:4(n-6),fatty acid 9:0	ACADVL,AGPAT4,AKR1C3,CPT1A,KYNU,NR4A2,PDK4,PLIN2,RASD1,SLC25A20,TNFRSF21
Sterol/Steroid	41	immune system process	7	0.43	1.611e-33	4	1	4	cortisol	CXCR4,ID2,NFKBIA,SOCS1
Sterol/Steroid	41	enzyme binding	99	0.43	1.249e-32	4	1	4	cortisol	CXCR4,IRS2,NFKBIA,SOCS1
Sterol/Steroid	41	signal transducer activity	16	0.42	3.358e-32	4	1	4	cortisol	CXCR4,GPER,IRS2,KLRD1
Sterol/Steroid	41	cell differentiation	104	0.42	4.386e-32	3	1	3	cortisol	CXCR4,ID2,SOCS1
Sterol/Steroid	41	organelle	121	0.41	5.662e-30	15	2	14	cortisol,cortisone	CEBPD,CXCR4,DDIT4,DUSP1,ECHDC3,FKBP5,GPER,ID2,KLF9,LRRC26,NFKBIA,RNF144B,SNTB1,SOCS1
Sterol/Steroid	41	cell	22	0.41	6.637e-30	17	2	16	cortisol,cortisone	CEBPD,CXCR4,DDIT4,DUSP1,ECHDC3,FKBP5,GPER,ID2,IRS2,KLF9,KLRD1,LRRC26,NFKBIA,RNF144B,SNTB1,SOCS1
Long chain fatty acid	29	lipid metabolic process	54	0.4	2.206e-29	38	15	7	5,8-tetradecadienoate,fatty acid 14:0 ,fatty acid 14:1(n-5),fatty acid 16:0,fatty acid 16:1(n-7),fatty acid 17:0,fatty acid 17:1(n-7),fatty acid 18:0,fatty acid 18:1(n-9) ,fatty acid 18:4(n-3),fatty acid 19:1(n-9),fatty acid 20:1(n-9/n-11),fatty acid 20:2(n-6),fatty acid 22:4(n-6),fatty acid 9:0	ACADVL,AGPAT4,AKR1C3,CPT1A,PLIN2,SLC25A20,TNFRSF21
Sterol/Steroid	41	cell cycle	63	0.4	3.518e-29	2	1	2	cortisol	DUSP1,ID2
Sterol/Steroid	41	embryo development	81	0.4	3.518e-29	2	1	2	cortisol	DUSP1,ID2
Long chain fatty acid	29	transmembrane transport	135	0.4	4.127e-29	23	15	2	5,8-tetradecadienoate,fatty acid 14:0 ,fatty acid 14:1(n-5),fatty acid 16:0,fatty acid 16:1(n-7),fatty acid 17:0,fatty acid 17:1(n-7),fatty acid 18:0,fatty acid 18:1(n-9) ,fatty acid 18:4(n-3),fatty acid 19:1(n-9),fatty acid 20:1(n-9/n-11),fatty acid 20:2(n-6),fatty acid 22:4(n-6),fatty acid 9:0	CPT1A,SLC25A20
Medium chain fatty acid	32	organelle	121	0.4	4.839e-29	18	4	13	fatty acid 10:0,fatty acid 11:1(n-1),fatty acid 12:0,fatty acid 12:0(n-7)	AGPAT4,AKR1C3,DUSP5,ERBB2,FAM82A2,GZMB,KRT86,LRRC26,MAPRE2,PDK4,PRPF4,RASD1,SLC25A20
Sterol/Steroid	41	intracellular	21	0.4	1.453e-28	16	2	15	cortisol,cortisone	CEBPD,CXCR4,DDIT4,DUSP1,ECHDC3,FKBP5,GPER,ID2,IRS2,KLF9,LRRC26,NFKBIA,RNF144B,SNTB1,SOCS1
Long chain fatty acid	29	transport	56	0.39	1.937e-27	32	15	5	5,8-tetradecadienoate,fatty acid 14:0 ,fatty acid 14:1(n-5),fatty acid 16:0,fatty acid 16:1(n-7),fatty acid 17:0,fatty acid 17:1(n-7),fatty acid 18:0,fatty acid 18:1(n-9) ,fatty acid 18:4(n-3),fatty acid 19:1(n-9),fatty acid 20:1(n-9/n-11),fatty acid 20:2(n-6),fatty acid 22:4(n-6),fatty acid 9:0	AKR1C3,CPT1A,PLIN2,SLC25A20,SYTL3
Essential fatty acid	12	small molecule metabolic process	124	0.39	4.546e-27	8	3	5	fatty acid 18:2(n-6),fatty acid 18:3(n-3/n-6),fatty acid 22:5(n-3)	CPT1A,NR4A2,PDK4,PLIN2,SLC25A20
Sterol/Steroid	41	protein complex	122	0.39	4.908e-27	5	1	5	cortisol	ID2,LRRC26,NFKBIA,RNF144B,SNTB1
Sterol/Steroid	41	cytoplasmic membrane-bounded vesicle	82	0.38	1.793e-26	2	1	2	cortisol	CXCR4,SOCS1
Sterol/Steroid	41	signal transduction	67	0.38	2.815e-26	9	2	8	cortisol,cortisone	CXCR4,DUSP1,GPER,IRS2,KLF9,KLRD1,NFKBIA,SOCS1
Medium chain fatty acid	32	intracellular	21	0.38	7.055e-26	21	4	16	fatty acid 10:0,fatty acid 11:1(n-1),fatty acid 12:0,fatty acid 12:0(n-7)	AGPAT4,AKR1C3,DUSP5,ERBB2,FAM82A2,GZMB,KRT86,LCN2,LRRC26,MAPRE2,PDK4,PRPF4,RASD1,SH2D1B,SLC25A20,TNFRSF21
Sterol/Steroid	41	nucleus	23	0.38	2.217e-25	8	2	7	cortisol,cortisone	CEBPD,DUSP1,FKBP5,ID2,KLF9,NFKBIA,SOCS1
Monoacylglycerol	33	plasma membrane	41	-0.38	3.358e-25	22	3	15	Glycerol(16:0/0:0/0:0),Glycerol(18:1(n-9)/0:0/0:0),Glycerol(18:2(n-6)/0:0/0:0)	ABCG1,CACNA1I,CACNG6,CAV2,CRK,ENPP3,FCER1A,IL17RA,MS4A2,NCSTN,NOTCH1,PSENEN,S100A8,TEX101,XPO6
Medium chain fatty acid	32	lipid metabolic process	54	0.37	4.49e-25	7	3	4	fatty acid 11:1(n-1),fatty acid 12:0,fatty acid 12:0(n-7)	AGPAT4,AKR1C3,SLC25A20,TNFRSF21
Monoacylglycerol	33	peptidase activity	75	-0.37	5.738e-25	5	3	3	Glycerol(16:0/0:0/0:0),Glycerol(18:1(n-9)/0:0/0:0),Glycerol(18:2(n-6)/0:0/0:0)	CPA3,NCSTN,PRSS3
Medium chain fatty acid	32	small molecule metabolic process	124	0.37	1.701e-24	9	3	6	fatty acid 11:1(n-1),fatty acid 12:0,fatty acid 12:0(n-7)	AGPAT4,AKR1C3,PDK4,RASD1,SLC25A20,TNFRSF21
Medium chain fatty acid	32	cytoplasm	28	0.37	3.64e-24	16	3	12	fatty acid 11:1(n-1),fatty acid 12:0,fatty acid 12:0(n-7)	AGPAT4,AKR1C3,ERBB2,FAM82A2,GZMB,LCN2,LRRC26,MAPRE2,PDK4,RASD1,SLC25A20,TNFRSF21
Medium chain fatty acid	32	cell	22	0.37	3.844e-24	22	4	17	fatty acid 10:0,fatty acid 11:1(n-1),fatty acid 12:0,fatty acid 12:0(n-7)	AGPAT4,AKR1C3,DUSP5,ERBB2,FAM82A2,GZMB,KCNJ2,KRT86,LCN2,LRRC26,MAPRE2,PDK4,PRPF4,RASD1,SH2D1B,SLC25A20,TNFRSF21
Sterol/Steroid	41	enzyme regulator activity	106	0.36	2.189e-23	1	1	1	cortisol	SOCS1
Essential fatty acid	12	mitochondrion	29	0.36	2.796e-23	5	3	3	fatty acid 18:2(n-6),fatty acid 18:3(n-3/n-6),fatty acid 22:5(n-3)	CPT1A,PDK4,SLC25A20
Long chain fatty acid	29	catabolic process	79	0.36	4.424e-23	21	10	6	5,8-tetradecadienoate,fatty acid 16:0,fatty acid 16:1(n-7),fatty acid 17:1(n-7),fatty acid 18:0,fatty acid 18:1(n-9) ,fatty acid 18:4(n-3),fatty acid 19:1(n-9),fatty acid 20:1(n-9/n-11),fatty acid 20:2(n-6)	ACADVL,AKR1C3,CPT1A,GZMB,KYNU,RASD1
Monoacylglycerol	33	circulatory system process	8	-0.36	7.106e-23	3	3	1	Glycerol(16:0/0:0/0:0),Glycerol(18:1(n-9)/0:0/0:0),Glycerol(18:2(n-6)/0:0/0:0)	CPA3
Monoacylglycerol	33	transcription factor binding	71	-0.35	1.634e-22	5	3	2	Glycerol(16:0/0:0/0:0),Glycerol(18:1(n-9)/0:0/0:0),Glycerol(18:2(n-6)/0:0/0:0)	EPAS1,GATA2
Medium chain fatty acid	32	nucleus	23	0.35	1.785e-22	8	3	7	fatty acid 10:0,fatty acid 12:0,fatty acid 12:0(n-7)	AKR1C3,DUSP5,ERBB2,FAM82A2,GZMB,PRPF4,RASD1
Monoacylglycerol	33	vesicle-mediated transport	83	-0.35	2.995e-22	4	3	2	Glycerol(16:0/0:0/0:0),Glycerol(18:1(n-9)/0:0/0:0),Glycerol(18:2(n-6)/0:0/0:0)	CAV2,GATA2
Sterol/Steroid	41	nucleic acid binding transcription factor activity	6	0.35	3.757e-22	3	2	2	cortisol,cortisone	CEBPD,KLF9
Sterol/Steroid	41	DNA binding	9	0.35	3.757e-22	3	2	2	cortisol,cortisone	CEBPD,KLF9
Sterol/Steroid	41	biosynthetic process	80	0.35	3.757e-22	3	2	2	cortisol,cortisone	CEBPD,KLF9
Sterol/Steroid	41	cellular nitrogen compound metabolic process	113	0.35	3.757e-22	3	2	2	cortisol,cortisone	CEBPD,KLF9
Sterol/Steroid	41	ion binding	120	0.35	1.138e-21	3	2	2	cortisol,cortisone	KLF9,RNF144B
Monoacylglycerol	33	nucleic acid binding transcription factor activity	6	-0.34	2.95e-21	6	3	3	Glycerol(16:0/0:0/0:0),Glycerol(18:1(n-9)/0:0/0:0),Glycerol(18:2(n-6)/0:0/0:0)	EPAS1,GATA2,NOTCH1
Monoacylglycerol	33	DNA binding	9	-0.34	2.95e-21	6	3	3	Glycerol(16:0/0:0/0:0),Glycerol(18:1(n-9)/0:0/0:0),Glycerol(18:2(n-6)/0:0/0:0)	EPAS1,GATA2,NOTCH1
Monoacylglycerol	33	embryo development	81	-0.34	2.95e-21	6	3	3	Glycerol(16:0/0:0/0:0),Glycerol(18:1(n-9)/0:0/0:0),Glycerol(18:2(n-6)/0:0/0:0)	EPAS1,GATA2,NOTCH1
Monoacylglycerol	33	developmental maturation	100	-0.34	2.95e-21	6	3	3	Glycerol(16:0/0:0/0:0),Glycerol(18:1(n-9)/0:0/0:0),Glycerol(18:2(n-6)/0:0/0:0)	EPAS1,GATA2,NOTCH1
Monoacylglycerol	33	enzyme binding	99	-0.34	5.195e-21	8	3	5	Glycerol(16:0/0:0/0:0),Glycerol(18:1(n-9)/0:0/0:0),Glycerol(18:2(n-6)/0:0/0:0)	CABIN1,CCNA1,EPAS1,MS4A2,NOTCH1
Sterol/Steroid	41	nucleoplasm	25	0.34	7.587e-21	1	1	1	cortisol	DUSP1
Sterol/Steroid	41	phosphatase activity	90	0.34	7.587e-21	1	1	1	cortisol	DUSP1
Sterol/Steroid	41	anatomical structure formation involved in morphogenesis	126	0.34	7.587e-21	1	1	1	cortisol	DUSP1
Essential fatty acid	12	cytoplasm	28	0.34	2.317e-20	14	3	7	fatty acid 18:2(n-6),fatty acid 18:3(n-3/n-6),fatty acid 22:5(n-3)	CPT1A,GZMB,NR4A2,OLIG2,PDK4,PLIN2,SLC25A20
Medium chain fatty acid	32	transmembrane transport	135	0.33	4.343e-20	3	3	1	fatty acid 11:1(n-1),fatty acid 12:0,fatty acid 12:0(n-7)	SLC25A20
Monoacylglycerol	33	endosome	31	-0.33	4.638e-20	7	3	4	Glycerol(16:0/0:0/0:0),Glycerol(18:1(n-9)/0:0/0:0),Glycerol(18:2(n-6)/0:0/0:0)	ABCG1,CRK,MS4A2,RAB11FIP1
Carnitine metabolism	6	intracellular	21	0.33	4.912e-20	9	6	3	2-tetradecenoyl carnitine,acetylcarnitine,carnitine 12:0,carnitine 16:0,carnitine 18:1(n-9),carnitine 6:0	ACADVL,PDK4,SLC25A20
Carnitine metabolism	6	cell	22	0.33	4.912e-20	9	6	3	2-tetradecenoyl carnitine,acetylcarnitine,carnitine 12:0,carnitine 16:0,carnitine 18:1(n-9),carnitine 6:0	ACADVL,PDK4,SLC25A20
Carnitine metabolism	6	cytoplasm	28	0.33	4.912e-20	9	6	3	2-tetradecenoyl carnitine,acetylcarnitine,carnitine 12:0,carnitine 16:0,carnitine 18:1(n-9),carnitine 6:0	ACADVL,PDK4,SLC25A20
Carnitine metabolism	6	mitochondrion	29	0.33	4.912e-20	9	6	3	2-tetradecenoyl carnitine,acetylcarnitine,carnitine 12:0,carnitine 16:0,carnitine 18:1(n-9),carnitine 6:0	ACADVL,PDK4,SLC25A20
Carnitine metabolism	6	organelle	121	0.33	4.912e-20	9	6	3	2-tetradecenoyl carnitine,acetylcarnitine,carnitine 12:0,carnitine 16:0,carnitine 18:1(n-9),carnitine 6:0	ACADVL,PDK4,SLC25A20
Carnitine metabolism	6	small molecule metabolic process	124	0.33	4.912e-20	9	6	3	2-tetradecenoyl carnitine,acetylcarnitine,carnitine 12:0,carnitine 16:0,carnitine 18:1(n-9),carnitine 6:0	ACADVL,PDK4,SLC25A20
Essential fatty acid	12	lipid metabolic process	54	0.33	5.241e-20	5	3	3	fatty acid 18:2(n-6),fatty acid 18:3(n-3/n-6),fatty acid 22:5(n-3)	CPT1A,PLIN2,SLC25A20
Sterol/Steroid	41	lipid binding	77	0.33	6.864e-20	3	1	3	cortisol	GPER,IRS2,SNTB1
Medium chain fatty acid	32	mitochondrion	29	0.33	7.093e-20	5	3	3	fatty acid 11:1(n-1),fatty acid 12:0,fatty acid 12:0(n-7)	FAM82A2,PDK4,SLC25A20
Monoacylglycerol	33	signal transducer activity	16	-0.33	7.279e-20	9	3	5	Glycerol(16:0/0:0/0:0),Glycerol(18:1(n-9)/0:0/0:0),Glycerol(18:2(n-6)/0:0/0:0)	EPAS1,FCER1A,IL17RA,MS4A2,PDK4
Long chain fatty acid	29	carbohydrate metabolic process	43	0.33	9.023e-20	21	13	2	5,8-tetradecadienoate,fatty acid 14:0 ,fatty acid 14:1(n-5),fatty acid 16:0,fatty acid 16:1(n-7),fatty acid 17:0,fatty acid 17:1(n-7),fatty acid 18:0,fatty acid 18:1(n-9) ,fatty acid 19:1(n-9),fatty acid 20:1(n-9/n-11),fatty acid 20:2(n-6),fatty acid 22:4(n-6)	CPT1A,PDK4
Long chain fatty acid	29	cytoplasm	28	0.33	1.105e-19	76	15	18	5,8-tetradecadienoate,fatty acid 14:0 ,fatty acid 14:1(n-5),fatty acid 16:0,fatty acid 16:1(n-7),fatty acid 17:0,fatty acid 17:1(n-7),fatty acid 18:0,fatty acid 18:1(n-9) ,fatty acid 18:4(n-3),fatty acid 19:1(n-9),fatty acid 20:1(n-9/n-11),fatty acid 20:2(n-6),fatty acid 22:4(n-6),fatty acid 9:0	ACADVL,AGPAT4,AKR1C3,CABIN1,CPT1A,GZMB,KYNU,LRRC26,MAPRE2,NR4A2,OLIG2,PDK4,PLIN2,PRF1,RASD1,SLC25A20,TFF3,TNFRSF21
Monoacylglycerol	33	cytoplasmic membrane-bounded vesicle	82	-0.33	4.811e-19	10	3	7	Glycerol(16:0/0:0/0:0),Glycerol(18:1(n-9)/0:0/0:0),Glycerol(18:2(n-6)/0:0/0:0)	CAV2,CPA3,NCSTN,NOTCH1,RAB11FIP1,SEC61G,TEX101
Monoacylglycerol	33	immune system process	7	-0.32	7.034e-19	14	3	8	Glycerol(16:0/0:0/0:0),Glycerol(18:1(n-9)/0:0/0:0),Glycerol(18:2(n-6)/0:0/0:0)	ENPP3,EPAS1,GATA2,MS4A2,NOTCH1,PRSS3,SEC61G,TXN
Sterol/Steroid	41	cytoskeletal protein binding	70	0.32	8.48e-19	2	1	2	cortisol	CXCR4,SNTB1
Valine, leucine and isoleucine metabolism	45	mitochondrion organization	59	0.32	1.714e-18	5	4	2	3-methyl-2-oxopentanoate,4-methyl-2-oxopentanoate,alpha-hydroxyisovalerate,isoleucine	SNCA,TOMM7
Medium chain fatty acid	32	signal transduction	67	0.32	2.719e-18	5	2	5	fatty acid 12:0,fatty acid 12:0(n-7)	AKR1C3,ERBB2,MAPRE2,RASD1,TNFRSF21
Valine, leucine and isoleucine metabolism	45	protein folding	49	0.32	7.218e-18	7	5	3	3-methyl-2-oxopentanoate,alpha-hydroxyisovalerate,isoleucine,leucine,valine	AHSP,DNAJA4,PFDN5
Valine, leucine and isoleucine metabolism	45	unfolded protein binding	130	0.32	7.218e-18	7	5	3	3-methyl-2-oxopentanoate,alpha-hydroxyisovalerate,isoleucine,leucine,valine	AHSP,DNAJA4,PFDN5
Valine, leucine and isoleucine metabolism	45	extracellular space	20	-0.31	8.32e-18	5	3	4	3-methyl-2-oxopentanoate,4-methyl-2-oxopentanoate,isoleucine	CMTM3,IFNAR2,SEMA4D,TNFSF13B
Medium chain fatty acid	32	protein complex	122	0.31	1.161e-17	6	2	5	fatty acid 12:0,fatty acid 12:0(n-7)	ERBB2,FAM82A2,KRT86,LRRC26,MAPRE2
Valine, leucine and isoleucine metabolism	45	nucleolus	27	0.31	2.42e-17	9	4	5	3-methyl-2-oxobutanoate,3-methyl-2-oxopentanoate,isoleucine,valine	ARL4A,REXO2,RPL11,RPS24,SELENBP1
Sterol/Steroid	41	reproduction	1	0.31	2.423e-17	3	2	2	cortisol,cortisone	CXCR4,KLF9
Medium chain fatty acid	32	cytoskeleton	40	0.31	2.81e-17	5	2	4	fatty acid 12:0,fatty acid 12:0(n-7)	FAM82A2,KRT86,LRRC26,MAPRE2
Valine, leucine and isoleucine metabolism	45	oxidoreductase activity	85	0.31	2.825e-17	11	5	4	3-methyl-2-oxopentanoate,4-methyl-2-oxopentanoate,alpha-hydroxyisovalerate,isoleucine,leucine	COX6C,COX7C,GLRX5,SNCA
Fructose, mannose, galactose, starch, and sucrose metabolism	19	cytoplasmic membrane-bounded vesicle	82	0.31	2.945e-17	4	1	4	mannose	AGFG1,CDC42,SNCA,SYN2
Fructose, mannose, galactose, starch, and sucrose metabolism	19	cell-cell signaling	68	0.31	6.893e-17	4	1	4	mannose	CDC42,GLUL,SNCA,SYN2
Long chain fatty acid	29	cytosol	38	0.3	8.707e-17	6	6	2	5,8-tetradecadienoate,fatty acid 18:0,fatty acid 18:1(n-9) ,fatty acid 18:4(n-3),fatty acid 19:1(n-9),fatty acid 20:2(n-6)	GZMB,KYNU
Monoacylglycerol	33	nuclease activity	15	-0.3	1.546e-16	2	2	1	Glycerol(18:1(n-9)/0:0/0:0),Glycerol(18:2(n-6)/0:0/0:0)	ENPP3
Long chain fatty acid	29	intracellular	21	0.3	2.151e-16	84	15	22	5,8-tetradecadienoate,fatty acid 14:0 ,fatty acid 14:1(n-5),fatty acid 16:0,fatty acid 16:1(n-7),fatty acid 17:0,fatty acid 17:1(n-7),fatty acid 18:0,fatty acid 18:1(n-9) ,fatty acid 18:4(n-3),fatty acid 19:1(n-9),fatty acid 20:1(n-9/n-11),fatty acid 20:2(n-6),fatty acid 22:4(n-6),fatty acid 9:0	ACADVL,AGPAT4,AKR1C3,CABIN1,CPT1A,DUSP2,GZMB,KYNU,LRRC26,MAPRE2,NR4A2,OLIG1,OLIG2,PDK4,PLIN2,PRF1,RASD1,SH2D1B,SLC25A20,SYTL3,TFF3,TNFRSF21
Long chain fatty acid	29	organelle	121	0.3	4.921e-16	81	15	19	5,8-tetradecadienoate,fatty acid 14:0 ,fatty acid 14:1(n-5),fatty acid 16:0,fatty acid 16:1(n-7),fatty acid 17:0,fatty acid 17:1(n-7),fatty acid 18:0,fatty acid 18:1(n-9) ,fatty acid 18:4(n-3),fatty acid 19:1(n-9),fatty acid 20:1(n-9/n-11),fatty acid 20:2(n-6),fatty acid 22:4(n-6),fatty acid 9:0	ACADVL,AGPAT4,AKR1C3,CABIN1,CPT1A,DUSP2,GZMB,KYNU,LRRC26,MAPRE2,NR4A2,OLIG1,OLIG2,PDK4,PLIN2,PRF1,RASD1,SLC25A20,TFF3
Glycine, serine and threonine metabolism	23	plasma membrane	41	0.3	5.157e-16	2	2	2	glycine,N-acetylglycine	ENPP3,LRRC26
Essential fatty acid	12	catabolic process	79	0.3	7.245e-16	4	3	2	fatty acid 18:2(n-6),fatty acid 18:3(n-3/n-6),fatty acid 22:5(n-3)	CPT1A,GZMB
Medium chain fatty acid	32	catabolic process	79	0.3	7.859e-16	4	2	3	fatty acid 12:0,fatty acid 12:0(n-7)	AKR1C3,GZMB,RASD1
Long chain fatty acid	29	cell	22	0.29	1.044e-15	87	15	25	5,8-tetradecadienoate,fatty acid 14:0 ,fatty acid 14:1(n-5),fatty acid 16:0,fatty acid 16:1(n-7),fatty acid 17:0,fatty acid 17:1(n-7),fatty acid 18:0,fatty acid 18:1(n-9) ,fatty acid 18:4(n-3),fatty acid 19:1(n-9),fatty acid 20:1(n-9/n-11),fatty acid 20:2(n-6),fatty acid 22:4(n-6),fatty acid 9:0	ACADVL,AGPAT4,AKR1C3,CABIN1,CPT1A,DUSP2,GPR56,GZMB,KIR3DL1,KYNU,LRRC26,MAPRE2,NR4A2,OLIG1,OLIG2,PDK4,PLIN2,PRF1,RASD1,S1PR5,SH2D1B,SLC25A20,SYTL3,TFF3,TNFRSF21
Krebs cycle	28	intracellular	21	0.29	1.048e-15	2	1	2	citrate	LRRC26,SLC25A20
Krebs cycle	28	cell	22	0.29	1.048e-15	2	1	2	citrate	LRRC26,SLC25A20
Krebs cycle	28	cytoplasm	28	0.29	1.048e-15	2	1	2	citrate	LRRC26,SLC25A20
Krebs cycle	28	organelle	121	0.29	1.048e-15	2	1	2	citrate	LRRC26,SLC25A20
Valine, leucine and isoleucine metabolism	45	generation of precursor metabolites and energy	44	0.29	1.101e-15	20	6	8	3-methyl-2-oxobutanoate,3-methyl-2-oxopentanoate,4-methyl-2-oxopentanoate,alpha-hydroxyisovalerate,isoleucine,valine	ATP5I,ATP5J2,ATP5L,BPGM,COX6C,COX7C,FECH,SNCA
Long chain fatty acid	29	immune system process	7	0.29	1.102e-15	4	2	4	5,8-tetradecadienoate,fatty acid 18:1(n-9)	KIR3DL1,KYNU,PRF1,SH2D1B
Monoacylglycerol	33	Golgi apparatus	35	-0.29	1.18e-15	7	2	6	Glycerol(16:0/0:0/0:0),Glycerol(18:1(n-9)/0:0/0:0)	ABCG1,CAV2,NCSTN,NOTCH1,PSENEN,RNF24
Medium chain fatty acid	32	cellular nitrogen compound metabolic process	113	0.29	1.392e-15	3	3	3	fatty acid 10:0,fatty acid 12:0,fatty acid 12:0(n-7)	ERBB2,PRPF4,RASD1
Medium chain fatty acid	32	cytoskeleton organization	61	0.29	1.478e-15	4	2	2	fatty acid 12:0,fatty acid 12:0(n-7)	GZMB,KRT86
Monoacylglycerol	33	signal transduction	67	-0.29	2.75e-15	16	3	12	Glycerol(16:0/0:0/0:0),Glycerol(18:1(n-9)/0:0/0:0),Glycerol(18:2(n-6)/0:0/0:0)	CABIN1,CACNA1I,CRK,EPAS1,FCER1A,IL17RA,MS4A2,NCSTN,NOTCH1,PSENEN,RPS27L,TXN
Valine, leucine and isoleucine metabolism	45	ligase activity	95	0.29	3.641e-15	7	4	3	3-methyl-2-oxopentanoate,4-methyl-2-oxopentanoate,alpha-hydroxyisovalerate,isoleucine	MKRN1,RBX1,UBE2F
Fructose, mannose, galactose, starch, and sucrose metabolism	19	cell adhesion	66	0.29	4.041e-15	3	1	3	mannose	CDC42,CTNNAL1,SIGLEC5
Fructose, mannose, galactose, starch, and sucrose metabolism	19	Golgi apparatus	35	0.29	4.534e-15	6	1	6	mannose	ACSL3,AGFG1,CA1,CDC42,GLUL,SH3GLB1
Monoacylglycerol	33	cell differentiation	104	-0.29	5.266e-15	10	3	6	Glycerol(16:0/0:0/0:0),Glycerol(18:1(n-9)/0:0/0:0),Glycerol(18:2(n-6)/0:0/0:0)	CACNA1I,CAV2,EPAS1,GATA2,NOTCH1,UQCRQ
Monoacylglycerol	33	anatomical structure development	127	-0.29	5.266e-15	10	3	6	Glycerol(16:0/0:0/0:0),Glycerol(18:1(n-9)/0:0/0:0),Glycerol(18:2(n-6)/0:0/0:0)	CACNA1I,CAV2,EPAS1,GATA2,NOTCH1,UQCRQ
Monoacylglycerol	33	homeostatic process	119	-0.28	9.039e-15	8	3	4	Glycerol(16:0/0:0/0:0),Glycerol(18:1(n-9)/0:0/0:0),Glycerol(18:2(n-6)/0:0/0:0)	ABCG1,EPAS1,GATA2,TXN
Long chain fatty acid	29	ion binding	120	0.28	1.17e-14	4	3	2	5,8-tetradecadienoate,fatty acid 18:0,fatty acid 18:4(n-3)	NR4A2,PRF1
Long chain fatty acid	29	transmembrane transporter activity	103	0.28	1.343e-14	2	1	2	5,8-tetradecadienoate	LRRC26,PRF1
Glutamate metabolism	20	anatomical structure development	127	0.28	1.414e-14	3	1	3	glutamate	AHSP,ARHGEF12,MCOLN3
Monoacylglycerol	33	nucleoplasm	25	-0.28	1.723e-14	8	3	5	Glycerol(16:0/0:0/0:0),Glycerol(18:1(n-9)/0:0/0:0),Glycerol(18:2(n-6)/0:0/0:0)	CCNA1,EPAS1,GATA2,NOTCH1,TXN
Valine, leucine and isoleucine metabolism	45	cofactor metabolic process	131	0.28	1.856e-14	7	4	3	3-methyl-2-oxopentanoate,alpha-hydroxyisovalerate,isoleucine,valine	FECH,PNP,RPIA
Carnitine metabolism	6	lipid metabolic process	54	0.28	1.924e-14	6	5	2	2-tetradecenoyl carnitine,acetylcarnitine,carnitine 16:0,carnitine 18:1(n-9),carnitine 6:0	ACADVL,SLC25A20
Monoacylglycerol	33	mitochondrion	29	0.28	1.944e-14	30	3	16	Glycerol(16:0/0:0/0:0),Glycerol(18:1(n-9)/0:0/0:0),Glycerol(18:2(n-6)/0:0/0:0)	ABCG1,ATP5EP2,ATP5J2,ATP5L,C14ORF2,C17ORF61,COX7A2,COX7C,MRPL21,NDUFB2,NDUFB3,PDK4,SLC25A20,TOMM7,TXN,UQCRQ
Sterol/Steroid	41	carbohydrate metabolic process	43	0.28	1.985e-14	1	1	1	cortisol	IRS2
Long chain fatty acid	29	transferase activity, transferring acyl groups	86	0.28	2.387e-14	9	9	2	5,8-tetradecadienoate,fatty acid 16:0,fatty acid 16:1(n-7),fatty acid 17:1(n-7),fatty acid 18:0,fatty acid 18:1(n-9) ,fatty acid 19:1(n-9),fatty acid 20:1(n-9/n-11),fatty acid 20:2(n-6)	AGPAT4,CPT1A
Phenylalanine & tyrosine metabolism	36	nucleic acid binding transcription factor activity	6	-0.28	2.896e-14	5	2	5	4-hydroxyphenyllactate;,tyrosine	BCL6,GATA2,MXD1,NOTCH1,RERE
Medium chain fatty acid	32	signal transducer activity	16	0.28	3.11e-14	3	2	3	fatty acid 12:0,fatty acid 12:0(n-7)	AKR1C3,ERBB2,PDK4
Long chain fatty acid	29	cellular protein modification process	51	0.28	3.591e-14	14	13	2	5,8-tetradecadienoate,fatty acid 14:0 ,fatty acid 14:1(n-5),fatty acid 16:0,fatty acid 16:1(n-7),fatty acid 17:0,fatty acid 17:1(n-7),fatty acid 18:0,fatty acid 18:1(n-9) ,fatty acid 19:1(n-9),fatty acid 20:1(n-9/n-11),fatty acid 20:2(n-6),fatty acid 22:4(n-6)	DUSP2,PDK4
Phenylalanine & tyrosine metabolism	36	generation of precursor metabolites and energy	44	0.28	3.782e-14	10	2	9	4-hydroxyphenyllactate;,tyrosine	ATP5H,ATP5I,ATP5J,ATP5L,BPGM,FECH,NDUFB2,UQCR10,UQCRQ
Valine, leucine and isoleucine metabolism	45	cytosol	38	0.28	3.854e-14	40	6	24	3-methyl-2-oxopentanoate,4-methyl-2-oxopentanoate,alpha-hydroxyisovalerate,isoleucine,leucine,valine	AHSP,CASP9,HDC,PFDN5,PIK3R2,PNP,PPM1F,RBX1,RPIA,RPL11,RPL12,RPL21,RPL30,RPL31,RPL39L,RPL41,RPS24,RPS27,SELENBP1,SNCA,SNRPD2,STRADB,TAP1,TCEB2
Fructose, mannose, galactose, starch, and sucrose metabolism	19	carbohydrate metabolic process	43	0.28	4.015e-14	5	1	5	mannose	BPGM,GSK3B,HAGH,MAPK14,PPP1R3B
Fructose, mannose, galactose, starch, and sucrose metabolism	19	locomotion	116	0.28	4.061e-14	6	1	6	mannose	CCR2,CDC42,GSK3B,MAPK14,SIAH2,SLC7A5
Fructose, mannose, galactose, starch, and sucrose metabolism	19	growth	115	0.28	4.081e-14	2	1	2	mannose	CDC42,IGFBP1
Valine, leucine and isoleucine metabolism	45	signal transducer activity	16	-0.28	4.316e-14	9	5	6	3-methyl-2-oxopentanoate,4-methyl-2-oxopentanoate,isoleucine,leucine,valine	ABCA1,IFNAR2,NR4A2,PTPRE,SEMA4D,TYROBP
Fructose, mannose, galactose, starch, and sucrose metabolism	19	immune system process	7	0.28	4.583e-14	13	1	13	mannose	AHSP,BNIP3L,BPGM,CCR2,CDC42,FCAR,HLA-DMB,IFNAR1,MAPK14,PBX1,SLC7A5,SNCA,TRIM10
Medium chain fatty acid	32	biosynthetic process	80	0.28	4.877e-14	4	2	3	fatty acid 12:0,fatty acid 12:0(n-7)	AGPAT4,AKR1C3,ERBB2
Tryptophan metabolism	43	circulatory system process	8	0.28	5.481e-14	3	1	3	kynurenine	CXCL10,MYL4,SERPING1
Fructose, mannose, galactose, starch, and sucrose metabolism	19	extracellular region	18	0.28	6.945e-14	6	1	6	mannose	ALPL,FCAR,HDGF,IGFBP1,ITLN1,SNCA
Monoacylglycerol	33	protein maturation	134	-0.28	8.055e-14	3	2	3	Glycerol(16:0/0:0/0:0),Glycerol(18:1(n-9)/0:0/0:0)	NCSTN,PRSS3,PSENEN
Phenylalanine & tyrosine metabolism	36	cell death	74	-0.27	9.976e-14	3	1	3	tyrosine	MAP2K4,PPM1F,TP53INP1
Sterol/Steroid	41	cytoskeleton	40	0.27	1.166e-13	2	1	2	cortisol	LRRC26,SNTB1
Histidine metabolism	26	intracellular	21	0.27	1.223e-13	4	1	4	histidine	ABCF2,APEX1,ITM2C,TOP1MT
Histidine metabolism	26	cell	22	0.27	1.223e-13	4	1	4	histidine	ABCF2,APEX1,ITM2C,TOP1MT
Histidine metabolism	26	cytoplasm	28	0.27	1.223e-13	4	1	4	histidine	ABCF2,APEX1,ITM2C,TOP1MT
Histidine metabolism	26	organelle	121	0.27	1.223e-13	4	1	4	histidine	ABCF2,APEX1,ITM2C,TOP1MT
Phenylalanine & tyrosine metabolism	36	nucleobase-containing compound catabolic process	114	0.27	1.475e-13	7	2	6	4-hydroxyphenyllactate;,tyrosine	ATP5H,ATP5I,ATP5J,ATP5L,PNP,UPP1
Long chain fatty acid	29	cell death	74	0.27	1.909e-13	7	5	3	5,8-tetradecadienoate,fatty acid 18:0,fatty acid 18:4(n-3),fatty acid 19:1(n-9),fatty acid 20:2(n-6)	GZMB,PRF1,TNFRSF21
Medium chain fatty acid	32	cellular protein modification process	51	0.27	1.924e-13	3	2	3	fatty acid 12:0,fatty acid 12:0(n-7)	DUSP5,ERBB2,PDK4
Glutamate metabolism	20	biosynthetic process	80	0.27	2.066e-13	6	1	6	glutamate	ATP5EP2,ATP5L,FECH,RPS15A,TCEB2,TRAK2
Sterol/Steroid	41	plasma membrane organization	60	0.27	2.225e-13	1	1	1	cortisol	CXCR4
Sterol/Steroid	41	small conjugating protein binding	110	0.27	2.225e-13	1	1	1	cortisol	CXCR4
Sterol/Steroid	41	locomotion	116	0.27	2.225e-13	1	1	1	cortisol	CXCR4
Sterol/Steroid	41	symbiosis, encompassing mutualism through parasitism	125	0.27	2.225e-13	1	1	1	cortisol	CXCR4
Sterol/Steroid	41	cell motility	128	0.27	2.225e-13	1	1	1	cortisol	CXCR4
Sterol/Steroid	41	neurological system process	129	0.27	2.225e-13	1	1	1	cortisol	CXCR4
Sterol/Steroid	41	membrane organization	136	0.27	2.225e-13	1	1	1	cortisol	CXCR4
Glutamate metabolism	20	generation of precursor metabolites and energy	44	0.27	2.425e-13	4	1	4	glutamate	ATP5L,COX7C,FECH,NDUFB3
Fructose, mannose, galactose, starch, and sucrose metabolism	19	cell death	74	0.27	2.457e-13	8	1	8	mannose	BNIP3L,CDKN2D,GADD45A,MAPK14,MAX,SH3GLB1,SIAH2,SNCA
Long chain fatty acid	29	cytoskeleton	40	0.27	2.47e-13	2	1	2	5,8-tetradecadienoate	LRRC26,MAPRE2
Long chain fatty acid	29	protein complex	122	0.27	2.47e-13	2	1	2	5,8-tetradecadienoate	LRRC26,MAPRE2
Monoacylglycerol	33	oxidoreductase activity	85	0.27	2.509e-13	13	3	6	Glycerol(16:0/0:0/0:0),Glycerol(18:1(n-9)/0:0/0:0),Glycerol(18:2(n-6)/0:0/0:0)	COX7A2,COX7C,NDUFB2,NDUFB3,TXN,UQCRQ
Phenylalanine & tyrosine metabolism	36	kinase activity	84	-0.27	2.703e-13	2	1	2	tyrosine	MAP2K4,PPM1F
Glutamate metabolism	20	cytoplasm	28	0.27	2.717e-13	16	1	16	glutamate	ABCG1,AHSP,ARHGEF12,ATP5EP2,ATP5L,C14ORF2,CA1,COX7C,FECH,LRRC26,MCOLN3,NDUFB3,PTRH2,RPS15A,TCEB2,TRAK2
Glycolysis, gluconeogenesis, pyruvate metabolism	24	peptidase activity	75	0.27	2.729e-13	2	1	2	lactate	MMP8,SHFM1
Long chain fatty acid	29	cytoskeleton organization	61	0.27	2.784e-13	5	5	1	5,8-tetradecadienoate,fatty acid 18:0,fatty acid 18:4(n-3),fatty acid 19:1(n-9),fatty acid 20:2(n-6)	GZMB
Long chain fatty acid	29	nucleoplasm	25	0.27	3.346e-13	4	3	2	5,8-tetradecadienoate,fatty acid 18:0,fatty acid 18:4(n-3)	DUSP2,NR4A2
Monoacylglycerol	33	cell division	133	-0.27	3.375e-13	2	2	2	Glycerol(16:0/0:0/0:0),Glycerol(18:1(n-9)/0:0/0:0)	CCNA1,NOTCH1
Fructose, mannose, galactose, starch, and sucrose metabolism	19	lipid metabolic process	54	0.27	3.393e-13	5	1	5	mannose	ACSL3,ADIPOR1,MAPK14,PBX1,SNCA
Glycolysis, gluconeogenesis, pyruvate metabolism	24	ion binding	120	0.27	3.6e-13	9	1	9	lactate	DNAJA1,DPH3,MMP8,PPP1CA,RBX1,RPS27,RPS27L,S100A8,SAR1B
Monoacylglycerol	33	generation of precursor metabolites and energy	44	0.27	3.906e-13	13	3	7	Glycerol(16:0/0:0/0:0),Glycerol(18:1(n-9)/0:0/0:0),Glycerol(18:2(n-6)/0:0/0:0)	ATP5J2,ATP5L,COX7C,NDUFB2,NDUFB3,TXN,UQCRQ
Phenylalanine & tyrosine metabolism	36	nucleocytoplasmic transport	57	-0.27	4.016e-13	2	1	2	tyrosine	BCL6,RERE
Fructose, mannose, galactose, starch, and sucrose metabolism	19	generation of precursor metabolites and energy	44	0.27	5.25e-13	5	1	5	mannose	BPGM,FECH,GSK3B,PPP1R3B,SNCA
Valine, leucine and isoleucine metabolism	45	carbohydrate metabolic process	43	0.27	5.745e-13	9	6	2	3-methyl-2-oxobutanoate,3-methyl-2-oxopentanoate,4-methyl-2-oxopentanoate,alpha-hydroxyisovalerate,isoleucine,valine	BPGM,RPIA
Valine, leucine and isoleucine metabolism	45	isomerase activity	94	0.27	5.745e-13	9	6	2	3-methyl-2-oxobutanoate,3-methyl-2-oxopentanoate,4-methyl-2-oxopentanoate,alpha-hydroxyisovalerate,isoleucine,valine	BPGM,RPIA
Long chain fatty acid	29	signal transducer activity	16	0.27	5.966e-13	20	14	6	5,8-tetradecadienoate,fatty acid 14:0 ,fatty acid 14:1(n-5),fatty acid 16:0,fatty acid 16:1(n-7),fatty acid 17:0,fatty acid 17:1(n-7),fatty acid 18:0,fatty acid 18:1(n-9) ,fatty acid 18:4(n-3),fatty acid 19:1(n-9),fatty acid 20:1(n-9/n-11),fatty acid 20:2(n-6),fatty acid 22:4(n-6)	AKR1C3,GPR56,KIR3DL1,NR4A2,PDK4,S1PR5
Fructose, mannose, galactose, starch, and sucrose metabolism	19	cell differentiation	104	0.27	6.15e-13	15	1	15	mannose	AGFG1,BBS2,BPGM,CCR2,CDC42,GSK3B,HEMGN,HMBS,MAPK14,MSI2,PBX1,SIAH2,SLC7A5,TMOD1,TRIM10
Monoacylglycerol	33	structural constituent of ribosome	12	0.27	6.223e-13	10	3	7	Glycerol(16:0/0:0/0:0),Glycerol(18:1(n-9)/0:0/0:0),Glycerol(18:2(n-6)/0:0/0:0)	MRPL21,RPL21,RPL26,RPL26L1,RPL9,RPS21,RPS27L
Monoacylglycerol	33	structural molecule activity	17	0.27	6.223e-13	10	3	7	Glycerol(16:0/0:0/0:0),Glycerol(18:1(n-9)/0:0/0:0),Glycerol(18:2(n-6)/0:0/0:0)	MRPL21,RPL21,RPL26,RPL26L1,RPL9,RPS21,RPS27L
Monoacylglycerol	33	ribosome	39	0.27	6.223e-13	10	3	7	Glycerol(16:0/0:0/0:0),Glycerol(18:1(n-9)/0:0/0:0),Glycerol(18:2(n-6)/0:0/0:0)	MRPL21,RPL21,RPL26,RPL26L1,RPL9,RPS21,RPS27L
Glutamate metabolism	20	nucleus	23	0.27	6.395e-13	4	1	4	glutamate	HMGXB4,TCEB2,TRAK2,ZMAT2
Fatty acid metabolism (also BCAA metabolism)	13	response to stress	58	-0.27	6.451e-13	3	1	3	carnitine 3:0	ABCA1,C1RL,FOS
Glutamate metabolism	20	cytosol	38	0.27	6.481e-13	4	1	4	glutamate	AHSP,ARHGEF12,RPS15A,TCEB2
Fructose, mannose, galactose, starch, and sucrose metabolism	19	response to stress	58	0.26	6.828e-13	19	1	19	mannose	BNIP3L,CCR2,CDC42,CDKN2D,CIRBP,DARC,GADD45A,GMPR,GSK3B,HDGF,HLA-DMB,HMBS,IFNAR1,IGFBP1,MAPK14,MAX,SLC7A5,SNCA,STRADB
Monoacylglycerol	33	translation	48	0.26	7.331e-13	11	3	8	Glycerol(16:0/0:0/0:0),Glycerol(18:1(n-9)/0:0/0:0),Glycerol(18:2(n-6)/0:0/0:0)	MRPL21,RPL21,RPL26,RPL26L1,RPL9,RPS21,RPS27L,SEC61G
Medium chain fatty acid	32	anatomical structure development	127	0.26	7.484e-13	3	2	3	fatty acid 12:0,fatty acid 12:0(n-7)	AKR1C3,DUSP5,ERBB2
Glycerolipid metabolism	22	lipid metabolic process	54	0.26	7.489e-13	2	1	2	glycerol	PLIN2,SLC25A20
Glutamate metabolism	20	cell	22	0.26	7.803e-13	21	1	21	glutamate	ABCG1,AHSP,ARHGEF12,ATP5EP2,ATP5L,C14ORF2,CA1,COX7C,FECH,GYPB,GYPE,HMGXB4,LRRC26,MCOLN3,NDUFB3,PTRH2,RPS15A,SH2D1B,TCEB2,TRAK2,ZMAT2
Fatty acid metabolism (also BCAA metabolism)	13	anatomical structure development	127	-0.26	8.614e-13	2	1	2	carnitine 3:0	FOS,TACC1
Hemoglobin and porphyrin metabolism	25	intracellular	21	0.26	8.935e-13	2	2	1	bilirubin (E;E),oxidized bilirubin*	SLC25A20
Hemoglobin and porphyrin metabolism	25	cell	22	0.26	8.935e-13	2	2	1	bilirubin (E;E),oxidized bilirubin*	SLC25A20
Hemoglobin and porphyrin metabolism	25	cytoplasm	28	0.26	8.935e-13	2	2	1	bilirubin (E;E),oxidized bilirubin*	SLC25A20
Hemoglobin and porphyrin metabolism	25	mitochondrion	29	0.26	8.935e-13	2	2	1	bilirubin (E;E),oxidized bilirubin*	SLC25A20
Hemoglobin and porphyrin metabolism	25	lipid metabolic process	54	0.26	8.935e-13	2	2	1	bilirubin (E;E),oxidized bilirubin*	SLC25A20
Hemoglobin and porphyrin metabolism	25	transport	56	0.26	8.935e-13	2	2	1	bilirubin (E;E),oxidized bilirubin*	SLC25A20
Hemoglobin and porphyrin metabolism	25	organelle	121	0.26	8.935e-13	2	2	1	bilirubin (E;E),oxidized bilirubin*	SLC25A20
Hemoglobin and porphyrin metabolism	25	small molecule metabolic process	124	0.26	8.935e-13	2	2	1	bilirubin (E;E),oxidized bilirubin*	SLC25A20
Hemoglobin and porphyrin metabolism	25	transmembrane transport	135	0.26	8.935e-13	2	2	1	bilirubin (E;E),oxidized bilirubin*	SLC25A20
Fatty acid metabolism (also BCAA metabolism)	13	nucleus	23	-0.26	1.078e-12	3	1	3	carnitine 3:0	FOS,PTPRE,TACC1
Long chain fatty acid	29	kinase activity	84	0.26	1.096e-12	13	13	1	5,8-tetradecadienoate,fatty acid 14:0 ,fatty acid 14:1(n-5),fatty acid 16:0,fatty acid 16:1(n-7),fatty acid 17:0,fatty acid 17:1(n-7),fatty acid 18:0,fatty acid 18:1(n-9) ,fatty acid 19:1(n-9),fatty acid 20:1(n-9/n-11),fatty acid 20:2(n-6),fatty acid 22:4(n-6)	PDK4
Fructose, mannose, galactose, starch, and sucrose metabolism	19	anatomical structure development	127	0.26	1.099e-12	25	1	25	mannose	ACSL3,AES,AGFG1,AHSP,ALPL,BBS2,BPGM,CCDC85C,CCR2,CDC42,GSK3B,HMBS,IGF2BP2,IGFBP1,KLHL3,MAPK14,MAX,MSI2,MYL4,PBX1,SIAH2,SLC7A5,STRADB,TMOD1,TRIM10
Medium chain fatty acid	32	kinase activity	84	0.26	1.123e-12	2	2	2	fatty acid 12:0,fatty acid 12:0(n-7)	ERBB2,PDK4
Phenylalanine & tyrosine metabolism	36	developmental maturation	100	-0.26	1.174e-12	3	2	3	4-hydroxyphenyllactate;,tyrosine	GATA2,NOTCH1,PTGS2
Glycerolipid metabolism	22	mitochondrion	29	0.26	1.237e-12	2	1	2	glycerol	PDK4,SLC25A20
Tryptophan metabolism	43	DNA binding	9	-0.26	1.404e-12	7	3	7	C-glycosyltryptophan,kynurenine,tryptophan	ATM,ETS1,MXD1,NR4A2,STAT2,ZNF236,ZNF30
Phenylalanine & tyrosine metabolism	36	lipid metabolic process	54	-0.26	1.503e-12	3	3	3	4-hydroxyphenyllactate;,phenylalanine,tyrosine	ABCG1,DPEP2,PTGS2
Monoacylglycerol	33	ribosome biogenesis	117	0.26	1.527e-12	3	3	2	Glycerol(16:0/0:0/0:0),Glycerol(18:1(n-9)/0:0/0:0),Glycerol(18:2(n-6)/0:0/0:0)	RPL26,RPS21
Tryptophan metabolism	43	cell-cell signaling	68	0.26	1.636e-12	3	1	3	kynurenine	CXCL10,P2RX7,RRAS
Fructose, mannose, galactose, starch, and sucrose metabolism	19	extracellular space	20	0.26	1.68e-12	3	1	3	mannose	ALPL,HDGF,IGFBP1
Essential fatty acid	12	intracellular	21	0.26	1.753e-12	15	3	8	fatty acid 18:2(n-6),fatty acid 18:3(n-3/n-6),fatty acid 22:5(n-3)	CPT1A,GZMB,NR4A2,OLIG1,OLIG2,PDK4,PLIN2,SLC25A20
Essential fatty acid	12	organelle	121	0.26	1.753e-12	15	3	8	fatty acid 18:2(n-6),fatty acid 18:3(n-3/n-6),fatty acid 22:5(n-3)	CPT1A,GZMB,NR4A2,OLIG1,OLIG2,PDK4,PLIN2,SLC25A20
Fatty acid metabolism (also BCAA metabolism)	13	signal transduction	67	-0.26	1.765e-12	3	1	3	carnitine 3:0	ABCA1,FOS,PTPRE
Medium chain fatty acid	32	cell differentiation	104	0.26	1.855e-12	3	1	3	fatty acid 12:0	AKR1C3,ERBB2,FAM82A2
Glutamate metabolism	20	cell death	74	0.26	1.951e-12	2	1	2	glutamate	ARHGEF12,PTRH2
Valine, leucine and isoleucine metabolism	45	nucleus	23	0.26	1.994e-12	64	8	33	2-methylbutyroylcarnitine,3-methyl-2-oxobutanoate,3-methyl-2-oxopentanoate,4-methyl-2-oxopentanoate,alpha-hydroxyisovalerate,isoleucine,leucine,valine	ARL4A,BTF3,C11ORF1,CASP9,CTSL1,GATA2,GLRX5,GTF2H5,HMGXB4,HSH2D,MLL5,NFYA,NR4A2,PAX7,PFDN5,PIP4K2A,PISD,POLR1D,PTPRE,RBX1,REXO2,RPL11,RPS24,RPS27,SELENBP1,SESN3,SNCA,SNRPD2,STRADB,TACC1,TCEB2,TFDP1,ZMAT2
Glutamate metabolism	20	cellular nitrogen compound metabolic process	113	0.26	2.202e-12	5	1	5	glutamate	ATP5EP2,ATP5L,FECH,RPS15A,TCEB2
Fructose, mannose, galactose, starch, and sucrose metabolism	19	phosphatase activity	90	0.26	2.384e-12	3	1	3	mannose	ALPL,BPGM,PPM1A
Fructose, mannose, galactose, starch, and sucrose metabolism	19	plasma membrane	41	0.26	2.433e-12	26	1	26	mannose	ADIPOR1,ALPL,BBS2,CCDC85C,CCR2,CDC42,CTNNAL1,DARC,FCAR,GPR146,GSK3B,GYPB,GYPE,HLA-DMB,IFNAR1,ITLN1,KEL,LIN7A,PLEK2,PPM1A,SLC14A1,SLC4A1,SLC6A6,SLC7A5,SNCA,TP53I13
Phenylalanine & tyrosine metabolism	36	transferase activity, transferring glycosyl groups	87	0.26	2.799e-12	2	1	2	4-hydroxyphenyllactate;	PNP,UPP1
gamma-glutamyl	47	cellular component assembly	101	-0.26	2.844e-12	2	2	2	gamma-glutamyl-isoleucine,gamma-glutamyl-leucine	ABCA1,SRSF9
gamma-glutamyl	47	macromolecular complex assembly	137	-0.26	2.844e-12	2	2	2	gamma-glutamyl-isoleucine,gamma-glutamyl-leucine	ABCA1,SRSF9
Glutamate metabolism	20	intracellular	21	0.26	2.926e-12	19	1	19	glutamate	ABCG1,AHSP,ARHGEF12,ATP5EP2,ATP5L,C14ORF2,CA1,COX7C,FECH,HMGXB4,LRRC26,MCOLN3,NDUFB3,PTRH2,RPS15A,SH2D1B,TCEB2,TRAK2,ZMAT2
Phenylalanine & tyrosine metabolism	36	small molecule metabolic process	124	0.26	3.031e-12	19	3	18	4-hydroxyphenyllactate;,phenylalanine,tyrosine	ABCG1,ATP5EP2,ATP5H,ATP5I,ATP5J,ATP5L,CA1,DPEP2,FECH,GSTO1,HAL,NDUFB2,PNP,PTGS2,REXO2,UPP1,UQCR10,UQCRQ
Fructose, mannose, galactose, starch, and sucrose metabolism	19	enzyme binding	99	0.26	3.046e-12	6	1	6	mannose	ACSL3,ADIPOR1,CDC42,CDKN2D,GSK3B,NR2C1
Valine, leucine and isoleucine metabolism	45	nuclease activity	15	0.26	3.141e-12	4	4	1	3-methyl-2-oxobutanoate,3-methyl-2-oxopentanoate,isoleucine,valine	REXO2
Glutamate metabolism	20	organelle	121	0.26	3.344e-12	15	1	15	glutamate	ABCG1,ATP5EP2,ATP5L,C14ORF2,CA1,COX7C,FECH,HMGXB4,LRRC26,NDUFB3,PTRH2,RPS15A,TCEB2,TRAK2,ZMAT2
Monoacylglycerol	33	neurological system process	129	-0.26	3.82e-12	3	2	2	Glycerol(18:1(n-9)/0:0/0:0),Glycerol(18:2(n-6)/0:0/0:0)	CAV2,EPAS1
Tryptophan metabolism	43	ATPase activity	96	-0.26	3.95e-12	2	1	2	tryptophan	ABCA1,TAP1
Carnitine metabolism	6	transport	56	0.26	4.153e-12	5	5	1	2-tetradecenoyl carnitine,acetylcarnitine,carnitine 16:0,carnitine 18:1(n-9),carnitine 6:0	SLC25A20
Carnitine metabolism	6	transmembrane transport	135	0.26	4.153e-12	5	5	1	2-tetradecenoyl carnitine,acetylcarnitine,carnitine 16:0,carnitine 18:1(n-9),carnitine 6:0	SLC25A20
Phenylalanine & tyrosine metabolism	36	lipid binding	77	-0.26	4.608e-12	4	2	4	phenylalanine,tyrosine	ABCG1,ARHGAP25,PTGS2,STX3
Fructose, mannose, galactose, starch, and sucrose metabolism	19	signal transducer activity	16	0.26	4.941e-12	7	1	7	mannose	CCR2,DARC,GPR146,IFNAR1,MAPK14,NR2C1,PPM1A
Monoacylglycerol	33	RNA binding	10	0.25	5.15e-12	6	3	4	Glycerol(16:0/0:0/0:0),Glycerol(18:1(n-9)/0:0/0:0),Glycerol(18:2(n-6)/0:0/0:0)	MRPL21,RPL21,RPL26,RPL9
Glycolysis, gluconeogenesis, pyruvate metabolism	24	extracellular region	18	0.25	5.657e-12	6	1	6	lactate	COL17A1,MMP8,OLR1,S100A8,SEMA4D,TXN
Sterol/Steroid	41	circulatory system process	8	0.25	5.835e-12	1	1	1	cortisol	ID2
Sterol/Steroid	41	chromosome	26	0.25	5.835e-12	1	1	1	cortisol	ID2
Sterol/Steroid	41	aging	69	0.25	5.835e-12	1	1	1	cortisol	ID2
Sterol/Steroid	41	developmental maturation	100	0.25	5.835e-12	1	1	1	cortisol	ID2
Glutamate metabolism	20	cellular protein modification process	51	0.25	5.843e-12	2	1	2	glutamate	TCEB2,TRAK2
Glutamate metabolism	20	enzyme binding	99	0.25	5.843e-12	2	1	2	glutamate	TCEB2,TRAK2
Fibrinogen cleavage peptide	17	organelle	121	-0.25	5.891e-12	3	1	3	ADSGEGDFXAEGGGVR	BTAF1,IRF8,SCAMP5
Histidine metabolism	26	mitochondrion	29	0.25	5.891e-12	3	1	3	histidine	ABCF2,APEX1,TOP1MT
Phenylalanine & tyrosine metabolism	36	growth	115	-0.25	6.19e-12	2	1	2	tyrosine	NOTCH1,PTGS2
Phenylalanine & tyrosine metabolism	36	endoplasmic reticulum	34	-0.25	6.347e-12	3	2	3	phenylalanine,tyrosine	ABCG1,NOTCH1,PTGS2
Monoacylglycerol	33	cellular protein modification process	51	-0.25	8.116e-12	5	3	4	Glycerol(16:0/0:0/0:0),Glycerol(18:1(n-9)/0:0/0:0),Glycerol(18:2(n-6)/0:0/0:0)	CRK,DUSP18,FCER1A,PDK4
Monoacylglycerol	33	anatomical structure formation involved in morphogenesis	126	-0.25	8.402e-12	3	3	2	Glycerol(16:0/0:0/0:0),Glycerol(18:1(n-9)/0:0/0:0),Glycerol(18:2(n-6)/0:0/0:0)	EPAS1,NOTCH1
Fructose, mannose, galactose, starch, and sucrose metabolism	19	signal transduction	67	0.25	8.411e-12	24	1	24	mannose	ADIPOR1,AES,BBS2,CCR2,CDC42,CTNNAL1,DARC,GADD45A,GPR146,GSK3B,HDGF,HLA-DMB,HMGXB4,IFNAR1,IGFBP1,ITLN1,MAPK14,MTA1,NR2C1,PLEK2,PPM1A,SH3GLB1,SIAH2,STRADB
Fructose, mannose, galactose, starch, and sucrose metabolism	19	small molecule metabolic process	124	0.25	8.519e-12	15	1	15	mannose	ACSL3,ADIPOR1,CA1,CDC42,FECH,GLUL,GMPR,HAGH,HMBS,MAPK14,MCCC1,SLC6A6,SLC7A5,SNCA,UCKL1
Phenylalanine & tyrosine metabolism	36	cytoskeleton	40	0.25	8.644e-12	2	1	2	4-hydroxyphenyllactate;	MYL6,PNP
Glycolysis, gluconeogenesis, pyruvate metabolism	24	cell motility	128	0.25	9.997e-12	2	1	2	lactate	DNAJA1,OLR1
Glycolysis, gluconeogenesis, pyruvate metabolism	24	response to stress	58	0.25	1.006e-11	11	1	11	lactate	DNAJA1,GTF2H5,HIGD1A,HSPE1,OLR1,RBX1,RPA3,RPS27L,S100A8,SHFM1,TXN
Valine, leucine and isoleucine metabolism	45	protein targeting	53	0.25	1.013e-11	13	3	11	3-methyl-2-oxopentanoate,alpha-hydroxyisovalerate,isoleucine	OPTN,RPL11,RPL12,RPL21,RPL30,RPL31,RPL41,RPS24,RPS27,STRADB,TOMM7
Valine, leucine and isoleucine metabolism	45	nucleotidyltransferase activity	89	0.25	1.162e-11	2	2	1	2-methylbutyroylcarnitine,isoleucine	POLR1D
Glycolysis, gluconeogenesis, pyruvate metabolism	24	cell death	74	0.25	1.292e-11	4	1	4	lactate	HSPE1,OLR1,PDCD10,RPS27L
Fructose, mannose, galactose, starch, and sucrose metabolism	19	kinase activity	84	0.25	1.321e-11	6	1	6	mannose	GSK3B,LIMK2,MAPK14,RIOK3,STRADB,UCKL1
Fructose, mannose, galactose, starch, and sucrose metabolism	19	cytoskeleton organization	61	0.25	1.339e-11	6	1	6	mannose	AGFG1,BBS2,CDC42,GADD45A,PLEK2,TMOD1
Monoacylglycerol	33	ion binding	120	-0.25	1.355e-11	15	3	9	Glycerol(16:0/0:0/0:0),Glycerol(18:1(n-9)/0:0/0:0),Glycerol(18:2(n-6)/0:0/0:0)	CPA3,ENPP3,GATA2,NOTCH1,PRSS3,RNF24,RPS27L,S100A8,ZNF585A
Valine, leucine and isoleucine metabolism	45	cell adhesion	66	-0.25	1.46e-11	2	2	2	3-methyl-2-oxopentanoate,isoleucine	CD300A,SEMA4D
Fructose, mannose, galactose, starch, and sucrose metabolism	19	cell cycle	63	0.25	1.469e-11	5	1	5	mannose	CDKN2D,GADD45A,PPM1A,SIAH2,STRADB
Monoacylglycerol	33	protein targeting	53	0.25	1.614e-11	10	3	8	Glycerol(16:0/0:0/0:0),Glycerol(18:1(n-9)/0:0/0:0),Glycerol(18:2(n-6)/0:0/0:0)	RPL21,RPL26,RPL26L1,RPL9,RPS21,SEC61G,TOMM7,XPO6
Phenylalanine & tyrosine metabolism	36	mitochondrion	29	0.25	1.741e-11	20	3	19	4-hydroxyphenyllactate;,phenylalanine,tyrosine	ABCG1,ATP5EP2,ATP5H,ATP5I,ATP5J,ATP5L,C14ORF2,FECH,GLRX5,MRPL14,MXD1,NDUFB2,RAB24,RERE,REXO2,TIMM23,UQCR10,UQCRQ,VAMP8
Fructose, mannose, galactose, starch, and sucrose metabolism	19	cytosol	38	0.25	1.768e-11	22	1	22	mannose	AHSP,CCR2,CDC42,CDKN2D,CTNNAL1,GLUL,GMPR,GSK3B,HBQ1,HMBS,IGF2BP2,KLHL3,MAPK14,MYL4,PPM1A,RPL36,SELENBP1,SIAH2,SLC7A5,SNCA,STRADB,TMOD1
Benzoate metabolism	3	catabolic process	79	0.25	1.804e-11	2	1	2	hippurate	IDH2,P2RX7
Tryptophan metabolism	43	neurological system process	129	0.25	1.852e-11	2	1	2	kynurenine	P2RX7,RRAS
Long chain fatty acid	29	response to stress	58	0.25	2.141e-11	12	7	6	5,8-tetradecadienoate,fatty acid 16:0,fatty acid 18:0,fatty acid 18:1(n-9) ,fatty acid 18:4(n-3),fatty acid 20:1(n-9/n-11),fatty acid 20:2(n-6)	ACADVL,AKR1C3,KYNU,NR4A2,PRF1,TFF3
Glutamate metabolism	20	mitochondrion	29	0.25	2.145e-11	10	1	10	glutamate	ABCG1,ATP5EP2,ATP5L,C14ORF2,COX7C,FECH,NDUFB3,PTRH2,RPS15A,TRAK2
Valine, leucine and isoleucine metabolism	45	histone binding	118	0.25	2.206e-11	5	4	2	3-methyl-2-oxopentanoate,4-methyl-2-oxopentanoate,alpha-hydroxyisovalerate,isoleucine	CTSL1,SNCA
Tryptophan metabolism	43	chromosome	26	-0.25	2.362e-11	2	1	2	C-glycosyltryptophan	ATM,NUP160
Phenylalanine & tyrosine metabolism	36	cofactor metabolic process	131	0.25	2.379e-11	2	1	2	4-hydroxyphenyllactate;	FECH,PNP
Monoacylglycerol	33	lipid binding	77	-0.25	2.388e-11	2	2	1	Glycerol(16:0/0:0/0:0),Glycerol(18:1(n-9)/0:0/0:0)	ABCG1
Fructose, mannose, galactose, starch, and sucrose metabolism	19	cell morphogenesis	4	0.25	2.741e-11	6	1	6	mannose	BBS2,CDC42,GSK3B,MAPK14,SIAH2,STRADB
Monoacylglycerol	33	endoplasmic reticulum	34	-0.25	2.957e-11	6	2	5	Glycerol(16:0/0:0/0:0),Glycerol(18:1(n-9)/0:0/0:0)	ABCG1,NCSTN,NOTCH1,PSENEN,SEC61G
Valine, leucine and isoleucine metabolism	45	developmental maturation	100	-0.25	2.986e-11	8	6	3	3-methyl-2-oxobutanoate,3-methyl-2-oxopentanoate,4-methyl-2-oxopentanoate,isoleucine,leucine,valine	GATA2,NR4A2,SEMA4D
Essential fatty acid	12	cytosol	38	0.25	3.036e-11	3	3	1	fatty acid 18:2(n-6),fatty acid 18:3(n-3/n-6),fatty acid 22:5(n-3)	GZMB
Essential fatty acid	12	cytoskeleton organization	61	0.25	3.036e-11	3	3	1	fatty acid 18:2(n-6),fatty acid 18:3(n-3/n-6),fatty acid 22:5(n-3)	GZMB
Essential fatty acid	12	cell death	74	0.25	3.036e-11	3	3	1	fatty acid 18:2(n-6),fatty acid 18:3(n-3/n-6),fatty acid 22:5(n-3)	GZMB
Fructose, mannose, galactose, starch, and sucrose metabolism	19	transport	56	0.25	3.055e-11	18	1	18	mannose	AGFG1,BBS2,CDC42,GLUL,HBQ1,HMGXB4,KLHL3,LIN7A,RPL36,SELENBP1,SLC14A1,SLC4A1,SLC6A6,SLC7A5,SNCA,SRSF6,STRADB,SYN2
Fibrinogen cleavage peptide	17	intracellular	21	-0.25	3.086e-11	4	2	4	ADpSGEGDFXAEGGGVR,ADSGEGDFXAEGGGVR	BTAF1,IRF8,SCAMP5,ZNF831
Fructose, mannose, galactose, starch, and sucrose metabolism	19	homeostatic process	119	0.25	3.086e-11	5	1	5	mannose	BPGM,CCR2,SLC4A1,SNCA,TRIM10
Phenylalanine & tyrosine metabolism	36	response to stress	58	-0.25	3.122e-11	10	2	10	4-hydroxyphenyllactate;,tyrosine	AQP9,BCL6,GATA2,GTF2H5,MAP2K4,MMP25,NOTCH1,PTGS2,STX3,TP53INP1
Long chain fatty acid	29	endoplasmic reticulum	34	0.25	3.326e-11	8	8	2	5,8-tetradecadienoate,fatty acid 16:0,fatty acid 16:1(n-7),fatty acid 17:1(n-7),fatty acid 18:1(n-9) ,fatty acid 19:1(n-9),fatty acid 20:1(n-9/n-11),fatty acid 20:2(n-6)	AGPAT4,PLIN2
Long chain fatty acid	29	neurological system process	129	-0.25	3.398e-11	10	10	1	5,8-tetradecadienoate,fatty acid 14:0 ,fatty acid 16:0,fatty acid 17:0,fatty acid 17:1(n-7),fatty acid 18:0,fatty acid 18:1(n-9) ,fatty acid 19:1(n-9),fatty acid 20:1(n-9/n-11),fatty acid 20:2(n-6)	OLIG2
Fructose, mannose, galactose, starch, and sucrose metabolism	19	protein complex assembly	50	0.24	3.489e-11	3	1	3	mannose	LIN7A,MAX,SH3GLB1
Fructose, mannose, galactose, starch, and sucrose metabolism	19	cell motility	128	0.24	3.71e-11	2	1	2	mannose	CCR2,SLC7A5
Histidine metabolism	26	ATPase activity	96	0.24	4.129e-11	2	1	2	histidine	ABCF2,TOP1MT
Glutamate metabolism	20	small molecule metabolic process	124	0.24	4.407e-11	7	1	7	glutamate	ABCG1,ATP5EP2,ATP5L,CA1,COX7C,FECH,NDUFB3
Urea cycle; arginine-, proline-, metabolism	44	enzyme binding	99	0.24	4.879e-11	2	1	2	proline	RBX1,TRAK2
Phenylalanine & tyrosine metabolism	36	protein complex assembly	50	0.24	5.186e-11	3	2	2	4-hydroxyphenyllactate;,tyrosine	TCEB2,VAMP8
Phenylalanine & tyrosine metabolism	36	peptidase activity	75	-0.24	5.276e-11	2	2	2	4-hydroxyphenyllactate;,tyrosine	DPEP2,MMP25
Glycerolipid metabolism	22	transmembrane transport	135	0.24	5.292e-11	1	1	1	glycerol	SLC25A20
Urea cycle; arginine-, proline-, metabolism	44	protein complex	122	0.24	5.393e-11	7	1	7	proline	ATP5EP2,ATP5J2,ATP5L,NDUFA4,NDUFB3,PFDN5,RBX1
Glycerolipid metabolism	22	protein complex	122	0.24	5.666e-11	2	1	2	glycerophosphorylcholine	FOS,PHF12
Long chain fatty acid	29	signal transduction	67	0.24	5.807e-11	14	7	8	5,8-tetradecadienoate,fatty acid 16:0,fatty acid 18:0,fatty acid 18:1(n-9) ,fatty acid 18:4(n-3),fatty acid 20:1(n-9/n-11),fatty acid 20:2(n-6)	ACADVL,AKR1C3,CABIN1,GPR56,MAPRE2,NR4A2,RASD1,TNFRSF21
Valine, leucine and isoleucine metabolism	45	organelle	121	0.24	6.353e-11	125	8	66	2-methylbutyroylcarnitine,3-methyl-2-oxobutanoate,3-methyl-2-oxopentanoate,4-methyl-2-oxopentanoate,alpha-hydroxyisovalerate,isoleucine,leucine,valine	ABCA1,ABCG1,ARL4A,ATP5EP2,ATP5I,ATP5J2,ATP5L,BTF3,C11ORF1,C14ORF2,CA1,CASP9,CISD2,COX6C,COX7C,CTSL1,DCAF12,FECH,GATA2,GLRX5,GRAMD4,GTF2H5,HMGXB4,HSH2D,KRT1,KRT86,LAPTM5,MLL5,MRPL21,MYO1F,NEU1,NFYA,NR4A2,OPTN,PAX7,PFDN5,PIP4K2A,PISD,PNP,POLR1D,PTPRE,RAB11FIP1,RAB2B,RBX1,REXO2,RNF24,RPL11,RPL12,RPL21,RPL30,RPL31,RPL39L,RPL41,RPS24,RPS27,SELENBP1,SESN3,SNCA,SNRPD2,STRADB,TACC1,TAP1,TCEB2,TFDP1,TOMM7…
Fructose, mannose, galactose, starch, and sucrose metabolism	19	nuclear envelope	24	0.24	7.388e-11	2	1	2	mannose	AGFG1,BNIP3L
Monoacylglycerol	33	response to stress	58	-0.24	7.574e-11	16	3	10	Glycerol(16:0/0:0/0:0),Glycerol(18:1(n-9)/0:0/0:0),Glycerol(18:2(n-6)/0:0/0:0)	CRK,EPAS1,FCER1A,GATA2,MS4A2,NOTCH1,PRSS3,RPS27L,S100A8,TXN
Medium chain fatty acid	32	nucleoplasm	25	0.24	9.32e-11	2	2	2	fatty acid 10:0,fatty acid 12:0(n-7)	DUSP5,PRPF4
Fructose, mannose, galactose, starch, and sucrose metabolism	19	cytoskeleton	40	0.24	9.753e-11	16	1	16	mannose	ACTR1B,BBS2,CDC42,CTNNAL1,CTTN,GSK3B,IGF2BP2,KLHL3,LIN7A,MAPK14,MYL4,PLEK2,SLC4A1,SNCA,TMOD1,TPGS2
Fructose, mannose, galactose, starch, and sucrose metabolism	19	GTPase activity	13	0.24	9.804e-11	1	1	1	mannose	CDC42
Fructose, mannose, galactose, starch, and sucrose metabolism	19	cytoskeleton-dependent intracellular transport	109	0.24	9.804e-11	1	1	1	mannose	CDC42
Fructose, mannose, galactose, starch, and sucrose metabolism	19	cell junction organization	112	0.24	9.804e-11	1	1	1	mannose	CDC42
Fructose, mannose, galactose, starch, and sucrose metabolism	19	nucleobase-containing compound catabolic process	114	0.24	9.804e-11	1	1	1	mannose	CDC42
Fructose, mannose, galactose, starch, and sucrose metabolism	19	cell division	133	0.24	9.804e-11	1	1	1	mannose	CDC42
Essential fatty acid	12	carbohydrate metabolic process	43	0.24	1.036e-10	2	2	2	fatty acid 18:2(n-6),fatty acid 18:3(n-3/n-6)	CPT1A,PDK4
Medium chain fatty acid	32	peptidase activity	75	0.24	1.059e-10	2	2	1	fatty acid 12:0,fatty acid 12:0(n-7)	GZMB
Glycolysis, gluconeogenesis, pyruvate metabolism	24	lipid metabolic process	54	-0.24	1.061e-10	2	1	2	lactate	ABCG1,PPP1CA
Glycolysis, gluconeogenesis, pyruvate metabolism	24	biosynthetic process	80	0.24	1.111e-10	21	1	21	lactate	ATP5EP2,ATP5I,ATP5J,ATP5L,DPH3,GTF2H5,MRPS18C,RPA3,RPL21,RPL26,RPL26L1,RPL31,RPL34,RPL7,RPS15A,RPS24,RPS27,RPS27L,SAR1B,SLIRP,TXN
Fructose, mannose, galactose, starch, and sucrose metabolism	19	lipid binding	77	0.24	1.126e-10	3	1	3	mannose	PLEK2,SH3GLB1,SNCA
Fructose, mannose, galactose, starch, and sucrose metabolism	19	neurological system process	129	0.24	1.208e-10	5	1	5	mannose	BBS2,CCR2,GLUL,SNCA,SYN2
Glycolysis, gluconeogenesis, pyruvate metabolism	24	cytoskeleton	40	0.24	1.228e-10	2	1	2	lactate	HINT1,S100A8
Glutamate metabolism	20	translation	48	0.24	1.248e-10	2	1	2	glutamate	RPS15A,TRAK2
Glutamate metabolism	20	protein targeting	53	0.24	1.248e-10	2	1	2	glutamate	RPS15A,TRAK2
Phenylalanine & tyrosine metabolism	36	locomotion	116	0.24	1.262e-10	2	1	2	4-hydroxyphenyllactate;	DPCD,MYL6
Valine, leucine and isoleucine metabolism	45	cell-cell signaling	68	0.24	1.262e-10	4	4	1	3-methyl-2-oxopentanoate,4-methyl-2-oxopentanoate,alpha-hydroxyisovalerate,isoleucine	SNCA
Valine, leucine and isoleucine metabolism	45	extracellular matrix organization	105	0.24	1.262e-10	4	4	1	3-methyl-2-oxopentanoate,4-methyl-2-oxopentanoate,alpha-hydroxyisovalerate,isoleucine	SNCA
Valine, leucine and isoleucine metabolism	45	neurological system process	129	0.24	1.262e-10	4	4	1	3-methyl-2-oxopentanoate,4-methyl-2-oxopentanoate,alpha-hydroxyisovalerate,isoleucine	SNCA
Glutamate metabolism	20	cell differentiation	104	0.24	1.274e-10	2	1	2	glutamate	ARHGEF12,MCOLN3
Phenylalanine & tyrosine metabolism	36	nucleolus	27	0.24	1.274e-10	2	1	2	4-hydroxyphenyllactate;	ARL4A,REXO2
Long chain fatty acid	29	cell morphogenesis	4	0.24	1.294e-10	3	3	1	5,8-tetradecadienoate,fatty acid 18:0,fatty acid 18:4(n-3)	NR4A2
Long chain fatty acid	29	developmental maturation	100	0.24	1.294e-10	3	3	1	5,8-tetradecadienoate,fatty acid 18:0,fatty acid 18:4(n-3)	NR4A2
Long chain fatty acid	29	locomotion	116	0.24	1.294e-10	3	3	1	5,8-tetradecadienoate,fatty acid 18:0,fatty acid 18:4(n-3)	NR4A2
Long chain fatty acid	29	cell motility	128	0.24	1.294e-10	3	3	1	5,8-tetradecadienoate,fatty acid 18:0,fatty acid 18:4(n-3)	NR4A2
Fatty acid metabolism (also BCAA metabolism)	13	signal transducer activity	16	-0.24	1.342e-10	2	1	2	carnitine 3:0	ABCA1,PTPRE
Fatty acid metabolism (also BCAA metabolism)	13	plasma membrane	41	-0.24	1.342e-10	2	1	2	carnitine 3:0	ABCA1,PTPRE
Fatty acid metabolism (also BCAA metabolism)	13	cellular protein modification process	51	-0.24	1.342e-10	2	1	2	carnitine 3:0	ABCA1,PTPRE
Medium chain fatty acid	32	cell death	74	0.24	1.343e-10	5	2	4	fatty acid 12:0,fatty acid 12:0(n-7)	FAM82A2,GZMB,LCN2,TNFRSF21
Fibrinogen cleavage peptide	17	nucleic acid binding transcription factor activity	6	-0.24	1.349e-10	2	1	2	ADSGEGDFXAEGGGVR	BTAF1,IRF8
Fibrinogen cleavage peptide	17	DNA binding	9	-0.24	1.349e-10	2	1	2	ADSGEGDFXAEGGGVR	BTAF1,IRF8
Fibrinogen cleavage peptide	17	nucleus	23	-0.24	1.349e-10	2	1	2	ADSGEGDFXAEGGGVR	BTAF1,IRF8
Fructose, mannose, galactose, starch, and sucrose metabolism	19	enzyme regulator activity	106	0.24	1.387e-10	3	1	3	mannose	AGFG1,CDKN2D,SNCA
Urea cycle; arginine-, proline-, metabolism	44	nucleus	23	0.24	1.509e-10	7	1	7	proline	C11ORF1,CTDSP2,GTF2H5,PFDN5,RBX1,RPS27,TRAK2
Glycolysis, gluconeogenesis, pyruvate metabolism	24	nucleobase-containing compound catabolic process	114	0.24	1.534e-10	4	1	4	lactate	ATP5I,ATP5J,ATP5L,SAR1B
Glycolysis, gluconeogenesis, pyruvate metabolism	24	proteinaceous extracellular matrix	19	0.24	1.687e-10	2	1	2	lactate	COL17A1,MMP8
Monoacylglycerol	33	cell morphogenesis	4	-0.24	1.766e-10	2	2	2	Glycerol(16:0/0:0/0:0),Glycerol(18:1(n-9)/0:0/0:0)	CACNA1I,NOTCH1
Glycine, serine and threonine metabolism	23	generation of precursor metabolites and energy	44	-0.25	1.774e-10	2	1	2	N-acetylglycine	ATP5H,ATP5J2
Glycine, serine and threonine metabolism	23	ATPase activity	96	-0.25	1.774e-10	2	1	2	N-acetylglycine	ATP5H,ATP5J2
Urea cycle; arginine-, proline-, metabolism	44	translation	48	0.24	1.803e-10	5	1	5	proline	RPL21,RPL26,RPL41,RPS27,TRAK2
Urea cycle; arginine-, proline-, metabolism	44	protein targeting	53	0.24	1.803e-10	5	1	5	proline	RPL21,RPL26,RPL41,RPS27,TRAK2
Fructose, mannose, galactose, starch, and sucrose metabolism	19	transmembrane transporter activity	103	0.24	1.852e-10	4	1	4	mannose	SLC14A1,SLC4A1,SLC6A6,SLC7A5
Fructose, mannose, galactose, starch, and sucrose metabolism	19	transmembrane transport	135	0.24	1.852e-10	4	1	4	mannose	SLC14A1,SLC4A1,SLC6A6,SLC7A5
Monoacylglycerol	33	protein binding transcription factor activity	5	0.24	1.922e-10	2	2	1	Glycerol(18:1(n-9)/0:0/0:0),Glycerol(18:2(n-6)/0:0/0:0)	PFDN5
Monoacylglycerol	33	protein folding	49	0.24	1.922e-10	2	2	1	Glycerol(18:1(n-9)/0:0/0:0),Glycerol(18:2(n-6)/0:0/0:0)	PFDN5
Monoacylglycerol	33	unfolded protein binding	130	0.24	1.922e-10	2	2	1	Glycerol(18:1(n-9)/0:0/0:0),Glycerol(18:2(n-6)/0:0/0:0)	PFDN5
Urea cycle; arginine-, proline-, metabolism	44	biosynthetic process	80	0.24	1.925e-10	10	1	10	proline	ATP5EP2,ATP5J2,ATP5L,CECR1,GTF2H5,RPL21,RPL26,RPL41,RPS27,TRAK2
Glycolysis, gluconeogenesis, pyruvate metabolism	24	immune system process	7	0.24	1.955e-10	5	2	5	glucose,lactate	AHSP,OLR1,SAR1B,SEMA4D,TXN
Urea cycle; arginine-, proline-, metabolism	44	Golgi apparatus	35	-0.24	2.007e-10	2	1	2	proline	ABCG1,CECR1
Fructose, mannose, galactose, starch, and sucrose metabolism	19	ribonucleoprotein complex assembly	102	-0.24	2.079e-10	2	1	2	mannose	CIRBP,SRSF6
Glycolysis, gluconeogenesis, pyruvate metabolism	24	cellular nitrogen compound metabolic process	113	0.24	2.085e-10	23	1	23	lactate	ATP5EP2,ATP5I,ATP5J,ATP5L,ERH,GTF2H5,RBX1,RPA3,RPL21,RPL26,RPL26L1,RPL31,RPL34,RPL7,RPS15A,RPS24,RPS27,RPS27L,SAR1B,SHFM1,SLIRP,SNRPD2,TXN
Glutamate metabolism	20	protein complex	122	0.23	2.298e-10	8	1	8	glutamate	AHSP,ATP5EP2,ATP5L,C14ORF2,HMGXB4,LRRC26,NDUFB3,TCEB2
Tryptophan metabolism	43	nucleic acid binding transcription factor activity	6	-0.23	2.719e-10	5	3	5	C-glycosyltryptophan,kynurenine,tryptophan	ETS1,MXD1,NR4A2,STAT2,ZNF236
Glycolysis, gluconeogenesis, pyruvate metabolism	24	cellular component assembly	101	0.23	2.755e-10	5	1	5	lactate	COL17A1,NDUFS4,RPA3,SNRPD2,UQCRH
Tryptophan metabolism	43	kinase activity	84	-0.23	2.92e-10	2	1	2	C-glycosyltryptophan	ATM,ITK
Valine, leucine and isoleucine metabolism	45	structural constituent of ribosome	12	0.23	3.119e-10	11	2	10	3-methyl-2-oxopentanoate,isoleucine	MRPL21,RPL11,RPL12,RPL21,RPL30,RPL31,RPL39L,RPL41,RPS24,RPS27
Valine, leucine and isoleucine metabolism	45	ribosome	39	0.23	3.119e-10	11	2	10	3-methyl-2-oxopentanoate,isoleucine	MRPL21,RPL11,RPL12,RPL21,RPL30,RPL31,RPL39L,RPL41,RPS24,RPS27
Valine, leucine and isoleucine metabolism	45	translation	48	0.23	3.119e-10	11	2	10	3-methyl-2-oxopentanoate,isoleucine	MRPL21,RPL11,RPL12,RPL21,RPL30,RPL31,RPL39L,RPL41,RPS24,RPS27
Valine, leucine and isoleucine metabolism	45	nucleobase-containing compound catabolic process	114	0.23	3.137e-10	5	2	4	3-methyl-2-oxopentanoate,isoleucine	ATP5I,ATP5J2,ATP5L,PNP
Glycolysis, gluconeogenesis, pyruvate metabolism	24	cell proliferation	76	0.23	3.203e-10	2	1	2	lactate	RPS27,TXN
Valine, leucine and isoleucine metabolism	45	cellular nitrogen compound metabolic process	113	0.23	3.237e-10	56	8	31	2-methylbutyroylcarnitine,3-methyl-2-oxobutanoate,3-methyl-2-oxopentanoate,4-methyl-2-oxopentanoate,alpha-hydroxyisovalerate,isoleucine,leucine,valine	ATP5EP2,ATP5I,ATP5J2,ATP5L,BTF3,FECH,GATA2,GTF2H5,HDC,MLL5,NFYA,NR4A2,PAX7,PISD,PNP,POLR1D,RBX1,REXO2,RPIA,RPL11,RPL12,RPL21,RPL30,RPL31,RPL41,RPS24,RPS27,SNCA,SNRPD2,TCEB2,TFDP1
Cysteine, methionine, SAM, taurine metabolism	9	peptidase activity	75	-0.23	3.254e-10	2	1	2	methionine	ASPRV1,CASP4
Medium chain fatty acid	32	plasma membrane	41	0.23	3.311e-10	7	3	6	fatty acid 10:0,fatty acid 12:0,fatty acid 12:0(n-7)	ERBB2,GZMB,KCNJ2,LRRC26,RASD1,TNFRSF21
Carnitine metabolism	6	signal transducer activity	16	0.23	3.532e-10	3	3	1	carnitine 12:0,carnitine 18:1(n-9),carnitine 6:0	PDK4
Carnitine metabolism	6	carbohydrate metabolic process	43	0.23	3.532e-10	3	3	1	carnitine 12:0,carnitine 18:1(n-9),carnitine 6:0	PDK4
Carnitine metabolism	6	cellular protein modification process	51	0.23	3.532e-10	3	3	1	carnitine 12:0,carnitine 18:1(n-9),carnitine 6:0	PDK4
Carnitine metabolism	6	kinase activity	84	0.23	3.532e-10	3	3	1	carnitine 12:0,carnitine 18:1(n-9),carnitine 6:0	PDK4
Urea cycle; arginine-, proline-, metabolism	44	cellular nitrogen compound metabolic process	113	0.23	3.574e-10	10	1	10	proline	ATP5EP2,ATP5J2,ATP5L,CECR1,GTF2H5,RBX1,RPL21,RPL26,RPL41,RPS27
Essential fatty acid	12	signal transducer activity	16	0.23	3.692e-10	3	3	2	fatty acid 18:2(n-6),fatty acid 18:3(n-3/n-6),fatty acid 22:5(n-3)	NR4A2,PDK4
Glycolysis, gluconeogenesis, pyruvate metabolism	24	organelle	121	0.23	3.779e-10	43	1	43	lactate	ABCG1,ATP5EP2,ATP5I,ATP5J,ATP5L,C14ORF2,COMMD6,COX7A2,COX7C,DPH3,GTF2H5,HIGD1A,HINT1,HSPE1,MRPS18C,NDUFA4,NDUFB3,NDUFS4,PDCD10,PFDN5,PPP1CA,RBX1,RPA3,RPL21,RPL26,RPL26L1,RPL31,RPL34,RPL7,RPS15A,RPS24,RPS27,RPS27L,S100A8,SAR1B,SHFM1,SLIRP,SNRPD2,TOMM7,TXN,UQCRB,UQCRH,UQCRQ
Long chain fatty acid	29	GTPase activity	13	0.23	3.905e-10	1	1	1	5,8-tetradecadienoate	RASD1
Long chain fatty acid	29	nucleobase-containing compound catabolic process	114	0.23	3.905e-10	1	1	1	5,8-tetradecadienoate	RASD1
Fructose, mannose, galactose, starch, and sucrose metabolism	19	transcription factor binding	71	0.23	3.916e-10	3	1	3	mannose	GSK3B,MAPK14,PBX1
Fructose, mannose, galactose, starch, and sucrose metabolism	19	cell	22	0.23	4.05e-10	79	1	79	mannose	ACSL3,ACTR1B,ADIPOR1,AES,AGFG1,AHSP,ALPL,BBS2,BNIP3L,CA1,CCDC85C,CCR2,CDC42,CDKN2D,CGGBP1,CIRBP,CTNNAL1,CTTN,DARC,FCAR,FECH,GADD45A,GLUL,GMPR,GPR146,GSK3B,GYPB,GYPE,HAGH,HBQ1,HDGF,HEMGN,HEMK1,HLA-DMB,HMBS,HMGXB4,IFNAR1,IGF2BP2,ITLN1,KEL,KLHL3,LIMK2,LIN7A,MAPK14,MAX,MCCC1,MSI2,MTA1,MYL4,NR2C1,OCIAD1,PBX1,PLEK2,PPM1A,RFX2,RNF11,RPL36,SELENBP1,SH3GLB1,SIAH2,SLC14A1,SLC4A1,SLC6A6,SLC7A5,SNCA,SNRNP70,…
Fructose, mannose, galactose, starch, and sucrose metabolism	19	cytoplasm	28	0.23	4.062e-10	52	1	52	mannose	ACSL3,ACTR1B,AGFG1,AHSP,BBS2,BNIP3L,CA1,CCR2,CDC42,CDKN2D,CIRBP,CTNNAL1,CTTN,FECH,GLUL,GMPR,GSK3B,HAGH,HBQ1,HDGF,HEMK1,HLA-DMB,HMBS,IGF2BP2,KLHL3,LIMK2,MAPK14,MAX,MCCC1,MSI2,MTA1,MYL4,OCIAD1,PBX1,PLEK2,PPM1A,RNF11,RPL36,SELENBP1,SH3GLB1,SIAH2,SLC4A1,SLC7A5,SNCA,STRADB,SYN2,TMOD1,TP53I13,TPGS2,TRIM10,UBAP1,UCKL1
Valine, leucine and isoleucine metabolism	45	protein complex assembly	50	0.23	4.095e-10	3	3	1	isoleucine,leucine,valine	TCEB2
Valine, leucine and isoleucine metabolism	45	translation factor activity, nucleic acid binding	72	0.23	4.095e-10	3	3	1	isoleucine,leucine,valine	TCEB2
Long chain fatty acid	29	protein complex assembly	50	0.23	4.153e-10	9	9	2	5,8-tetradecadienoate,fatty acid 16:0,fatty acid 16:1(n-7),fatty acid 17:1(n-7),fatty acid 18:0,fatty acid 18:1(n-9) ,fatty acid 19:1(n-9),fatty acid 20:1(n-9/n-11),fatty acid 20:2(n-6)	CPT1A,PRF1
Long chain fatty acid	29	cellular component assembly	101	0.23	4.153e-10	9	9	2	5,8-tetradecadienoate,fatty acid 16:0,fatty acid 16:1(n-7),fatty acid 17:1(n-7),fatty acid 18:0,fatty acid 18:1(n-9) ,fatty acid 19:1(n-9),fatty acid 20:1(n-9/n-11),fatty acid 20:2(n-6)	CPT1A,PRF1
Long chain fatty acid	29	macromolecular complex assembly	137	0.23	4.153e-10	9	9	2	5,8-tetradecadienoate,fatty acid 16:0,fatty acid 16:1(n-7),fatty acid 17:1(n-7),fatty acid 18:0,fatty acid 18:1(n-9) ,fatty acid 19:1(n-9),fatty acid 20:1(n-9/n-11),fatty acid 20:2(n-6)	CPT1A,PRF1
Valine, leucine and isoleucine metabolism	45	cytoskeleton organization	61	-0.23	4.319e-10	3	2	2	isoleucine,leucine	KRT86,TACC1
Krebs cycle	28	mitochondrion	29	0.23	4.339e-10	1	1	1	citrate	SLC25A20
Krebs cycle	28	lipid metabolic process	54	0.23	4.339e-10	1	1	1	citrate	SLC25A20
Krebs cycle	28	transport	56	0.23	4.339e-10	1	1	1	citrate	SLC25A20
Krebs cycle	28	small molecule metabolic process	124	0.23	4.339e-10	1	1	1	citrate	SLC25A20
Krebs cycle	28	transmembrane transport	135	0.23	4.339e-10	1	1	1	citrate	SLC25A20
Fibrinogen cleavage peptide	17	extracellular region	18	0.23	4.578e-10	2	1	2	ADSGEGDFXAEGGGVR	ALPL,LILRA5
Monoacylglycerol	33	phosphatase activity	90	-0.24	4.656e-10	1	1	1	Glycerol(16:0/0:0/0:0)	DUSP18
Glycolysis, gluconeogenesis, pyruvate metabolism	24	oxidoreductase activity	85	0.23	5.516e-10	10	1	10	lactate	COX7A2,COX7C,NDUFA4,NDUFB3,NDUFS4,TXN,TXNDC17,UQCRB,UQCRH,UQCRQ
Fructose, mannose, galactose, starch, and sucrose metabolism	19	endosome	31	-0.23	5.536e-10	2	1	2	mannose	HLA-DMB,OCIAD1
Histidine metabolism	26	DNA binding	9	0.23	5.715e-10	2	1	2	histidine	APEX1,TOP1MT
Histidine metabolism	26	DNA metabolic process	45	0.23	5.715e-10	2	1	2	histidine	APEX1,TOP1MT
Histidine metabolism	26	biosynthetic process	80	0.23	5.715e-10	2	1	2	histidine	APEX1,TOP1MT
Histidine metabolism	26	cellular nitrogen compound metabolic process	113	0.23	5.715e-10	2	1	2	histidine	APEX1,TOP1MT
Valine, leucine and isoleucine metabolism	45	mitochondrion	29	0.23	5.905e-10	42	7	18	3-methyl-2-oxobutanoate,3-methyl-2-oxopentanoate,4-methyl-2-oxopentanoate,alpha-hydroxyisovalerate,isoleucine,leucine,valine	ABCG1,ATP5EP2,ATP5I,ATP5J2,ATP5L,C14ORF2,CISD2,COX6C,COX7C,FECH,GLRX5,GRAMD4,MRPL21,PISD,REXO2,SNCA,TAP1,TOMM7
Glycolysis, gluconeogenesis, pyruvate metabolism	24	reproduction	1	0.23	6.111e-10	10	1	10	lactate	DNAJA1,RPL21,RPL26,RPL26L1,RPL31,RPL34,RPL7,RPS15A,RPS24,RPS27
Fructose, mannose, galactose, starch, and sucrose metabolism	19	cell proliferation	76	0.23	6.466e-10	2	1	2	mannose	GLUL,HDGF
Fatty acid metabolism (also BCAA metabolism)	13	intracellular	21	-0.23	6.695e-10	5	1	5	carnitine 3:0	ABCA1,FOS,PNP,PTPRE,TACC1
Fatty acid metabolism (also BCAA metabolism)	13	cell	22	-0.23	6.695e-10	5	1	5	carnitine 3:0	ABCA1,FOS,PNP,PTPRE,TACC1
Fatty acid metabolism (also BCAA metabolism)	13	organelle	121	-0.23	6.695e-10	5	1	5	carnitine 3:0	ABCA1,FOS,PNP,PTPRE,TACC1
Medium chain fatty acid	32	reproduction	1	0.23	6.746e-10	2	1	2	fatty acid 12:0	AKR1C3,ERBB2
Cysteine, methionine, SAM, taurine metabolism	9	protein targeting	53	-0.23	6.864e-10	2	1	2	methionine	BCL6,RERE
Cysteine, methionine, SAM, taurine metabolism	9	nucleocytoplasmic transport	57	-0.23	6.864e-10	2	1	2	methionine	BCL6,RERE
Cysteine, methionine, SAM, taurine metabolism	9	ion binding	120	-0.23	6.864e-10	2	1	2	methionine	BCL6,RERE
Sterol/Steroid	41	ligase activity	95	0.23	7.157e-10	1	1	1	cortisol	RNF144B
Long chain fatty acid	29	extracellular space	20	-0.23	7.186e-10	8	8	1	5,8-tetradecadienoate,fatty acid 16:0,fatty acid 17:0,fatty acid 18:0,fatty acid 18:1(n-9) ,fatty acid 19:1(n-9),fatty acid 20:1(n-9/n-11),fatty acid 20:2(n-6)	PRSS33
Glycolysis, gluconeogenesis, pyruvate metabolism	24	ribosome biogenesis	117	0.23	7.243e-10	3	1	3	lactate	RPL26,RPL7,RPS24
Phenylalanine & tyrosine metabolism	36	oxidoreductase activity	85	0.23	7.351e-10	6	2	6	4-hydroxyphenyllactate;,tyrosine	GLRX5,GSTO1,NDUFB2,PTGS2,UQCR10,UQCRQ
Glycolysis, gluconeogenesis, pyruvate metabolism	24	translation	48	0.23	7.413e-10	12	1	12	lactate	MRPS18C,RPL21,RPL26,RPL26L1,RPL31,RPL34,RPL7,RPS15A,RPS24,RPS27,RPS27L,SAR1B
Glutamate metabolism	20	DNA binding	9	0.23	7.623e-10	2	1	2	glutamate	HMGXB4,ZMAT2
Glutamate metabolism	20	signal transduction	67	0.23	7.667e-10	2	1	2	glutamate	ARHGEF12,HMGXB4
Glycolysis, gluconeogenesis, pyruvate metabolism	24	protein folding	49	0.23	7.872e-10	4	2	4	glucose,lactate	AHSP,DNAJA1,HSPE1,PFDN5
Glycolysis, gluconeogenesis, pyruvate metabolism	24	unfolded protein binding	130	0.23	7.872e-10	4	2	4	glucose,lactate	AHSP,DNAJA1,HSPE1,PFDN5
Tryptophan metabolism	43	enzyme regulator activity	106	0.23	7.95e-10	3	2	3	C-glycosyltryptophan,kynurenine	CXCL10,SERPING1,SLPI
Glycolysis, gluconeogenesis, pyruvate metabolism	24	DNA binding	9	0.23	8.035e-10	4	1	4	lactate	GTF2H5,RPA3,RPL7,RPS27
Glycolysis, gluconeogenesis, pyruvate metabolism	24	RNA binding	10	0.23	8.053e-10	7	1	7	lactate	RPL21,RPL26,RPL31,RPL34,RPL7,RPS15A,SLIRP
Glycolysis, gluconeogenesis, pyruvate metabolism	24	mitochondrion	29	0.23	8.285e-10	21	1	21	lactate	ABCG1,ATP5EP2,ATP5I,ATP5J,ATP5L,C14ORF2,COX7A2,COX7C,HIGD1A,HSPE1,MRPS18C,NDUFA4,NDUFB3,NDUFS4,RPS15A,SLIRP,TOMM7,TXN,UQCRB,UQCRH,UQCRQ
Urea cycle; arginine-, proline-, metabolism	44	cytoplasm	28	0.23	8.49e-10	16	1	16	proline	ABCG1,ATP5EP2,ATP5J2,ATP5L,CECR1,COX7C,NDUFA4,NDUFB3,PFDN5,RBX1,RPL21,RPL26,RPL41,RPS27,TRAK2,UQCRQ
Polypeptide	37	nucleus	23	0.23	9.1e-10	2	1	2	HWESASXX	OASL,PARP9
Polypeptide	37	organelle	121	0.23	9.1e-10	2	1	2	HWESASXX	OASL,PARP9
Glycolysis, gluconeogenesis, pyruvate metabolism	24	structural constituent of ribosome	12	0.23	9.412e-10	11	1	11	lactate	MRPS18C,RPL21,RPL26,RPL26L1,RPL31,RPL34,RPL7,RPS15A,RPS24,RPS27,RPS27L
Glycolysis, gluconeogenesis, pyruvate metabolism	24	structural molecule activity	17	0.23	9.412e-10	11	1	11	lactate	MRPS18C,RPL21,RPL26,RPL26L1,RPL31,RPL34,RPL7,RPS15A,RPS24,RPS27,RPS27L
Glycolysis, gluconeogenesis, pyruvate metabolism	24	ribosome	39	0.23	9.412e-10	11	1	11	lactate	MRPS18C,RPL21,RPL26,RPL26L1,RPL31,RPL34,RPL7,RPS15A,RPS24,RPS27,RPS27L
Valine, leucine and isoleucine metabolism	45	protein complex	122	0.23	9.523e-10	47	7	25	3-methyl-2-oxobutanoate,3-methyl-2-oxopentanoate,4-methyl-2-oxopentanoate,alpha-hydroxyisovalerate,isoleucine,leucine,valine	AHSP,ATP5EP2,ATP5I,ATP5J2,ATP5L,C14ORF2,CASP9,CISD2,DCAF12,FBXW8,GATA2,HMGXB4,KRT1,KRT86,MLL5,MYO1F,NFYA,PFDN5,PIK3R2,PPM1F,RBX1,TAP1,TCEB2,TFDP1,TOMM7
Medium chain fatty acid	32	cell proliferation	76	0.23	9.721e-10	2	2	2	fatty acid 12:0,fatty acid 12:0(n-7)	ERBB2,MAPRE2
Valine, leucine and isoleucine metabolism	45	protein binding, bridging	108	-0.23	9.798e-10	4	4	1	3-methyl-2-oxopentanoate,4-methyl-2-oxopentanoate,isoleucine,leucine	HSH2D
Urea cycle; arginine-, proline-, metabolism	44	protein binding transcription factor activity	5	0.23	9.978e-10	1	1	1	proline	PFDN5
Urea cycle; arginine-, proline-, metabolism	44	protein folding	49	0.23	9.978e-10	1	1	1	proline	PFDN5
Urea cycle; arginine-, proline-, metabolism	44	unfolded protein binding	130	0.23	9.978e-10	1	1	1	proline	PFDN5
Essential fatty acid	12	transport	56	0.23	1.095e-09	6	3	4	fatty acid 18:2(n-6),fatty acid 18:3(n-3/n-6),fatty acid 22:5(n-3)	CPT1A,PLIN2,SLC25A20,SLC29A1
Glutamate metabolism	20	ion binding	120	0.23	1.111e-09	3	1	3	glutamate	CA1,FECH,ZMAT2
Glycolysis, gluconeogenesis, pyruvate metabolism	24	protein targeting	53	0.23	1.114e-09	10	1	10	lactate	RPL21,RPL26,RPL26L1,RPL31,RPL34,RPL7,RPS15A,RPS24,RPS27,TOMM7
Fructose, mannose, galactose, starch, and sucrose metabolism	19	lyase activity	93	0.23	1.123e-09	4	1	4	mannose	CA1,FECH,GLUL,HMBS
Fibrinogen cleavage peptide	17	cytoplasm	28	-0.23	1.198e-09	2	1	2	ADSGEGDFXAEGGGVR	IRF8,SCAMP5
Fibrinogen cleavage peptide	17	vesicle-mediated transport	83	-0.23	1.198e-09	2	1	2	ADSGEGDFXAEGGGVR	IRF8,SCAMP5
Phenylalanine & tyrosine metabolism	36	chromosome	26	-0.22	1.273e-09	1	1	1	tyrosine	BCL6
Phenylalanine & tyrosine metabolism	36	cytoskeleton organization	61	-0.22	1.273e-09	1	1	1	tyrosine	BCL6
Urea cycle; arginine-, proline-, metabolism	44	transport	56	0.22	1.274e-09	10	1	10	proline	ABCG1,ATP5EP2,ATP5J2,ATP5L,DBI,RPL21,RPL26,RPL41,RPS27,TRAK2
Urea cycle; arginine-, proline-, metabolism	44	cytosol	38	0.22	1.282e-09	6	1	6	proline	PFDN5,RBX1,RPL21,RPL26,RPL41,RPS27
Glutamate metabolism	20	RNA binding	10	0.22	1.302e-09	2	1	2	glutamate	RPS15A,TCEB2
Urea cycle; arginine-, proline-, metabolism	44	intracellular	21	0.22	1.334e-09	19	1	19	proline	ABCG1,ATP5EP2,ATP5J2,ATP5L,C11ORF1,CECR1,COX7C,CTDSP2,GTF2H5,NDUFA4,NDUFB3,PFDN5,RBX1,RPL21,RPL26,RPL41,RPS27,TRAK2,UQCRQ
Urea cycle; arginine-, proline-, metabolism	44	cell	22	0.22	1.334e-09	19	1	19	proline	ABCG1,ATP5EP2,ATP5J2,ATP5L,C11ORF1,CECR1,COX7C,CTDSP2,GTF2H5,NDUFA4,NDUFB3,PFDN5,RBX1,RPL21,RPL26,RPL41,RPS27,TRAK2,UQCRQ
Urea cycle; arginine-, proline-, metabolism	44	organelle	121	0.22	1.334e-09	19	1	19	proline	ABCG1,ATP5EP2,ATP5J2,ATP5L,C11ORF1,CECR1,COX7C,CTDSP2,GTF2H5,NDUFA4,NDUFB3,PFDN5,RBX1,RPL21,RPL26,RPL41,RPS27,TRAK2,UQCRQ
gamma-glutamyl	47	cofactor metabolic process	131	0.22	1.363e-09	2	2	1	gamma-glutamyl-phenylalanine,gamma-glutamyl-valine	FECH
Fructose, mannose, galactose, starch, and sucrose metabolism	19	cellular protein modification process	51	0.22	1.46e-09	7	1	7	mannose	GSK3B,HMBS,KLHL3,MAPK14,PPM1A,RNF11,UBE2F
gamma-glutamyl	47	generation of precursor metabolites and energy	44	0.22	1.474e-09	3	2	2	gamma-glutamyl-phenylalanine,gamma-glutamyl-valine	BPGM,FECH
Glutamate metabolism	20	cytoskeleton	40	-0.22	1.602e-09	1	1	1	glutamate	LRRC26
Phenylalanine & tyrosine metabolism	36	structural molecule activity	17	0.22	1.624e-09	3	2	3	4-hydroxyphenyllactate;,tyrosine	MRPL14,MYL6,RPL12
Tryptophan metabolism	43	cofactor metabolic process	131	0.22	1.624e-09	2	1	2	kynurenine	FECH,PNP
gamma-glutamyl	47	protein complex	122	0.22	1.655e-09	4	1	4	gamma-glutamyl-valine	AHSP,DCAF12,EPB41,FBXO7
Glycolysis, gluconeogenesis, pyruvate metabolism	24	nucleus	23	0.22	1.67e-09	15	1	15	lactate	COMMD6,DPH3,GTF2H5,HINT1,PFDN5,PPP1CA,RBX1,RPA3,RPS24,RPS27,RPS27L,SHFM1,SLIRP,SNRPD2,TXN
Glycolysis, gluconeogenesis, pyruvate metabolism	24	small molecule metabolic process	124	0.22	1.676e-09	16	1	16	lactate	ABCG1,ATP5EP2,ATP5I,ATP5J,ATP5L,COX7C,ERH,NDUFA4,NDUFB3,NDUFS4,PPP1CA,SAR1B,TXN,UQCRB,UQCRH,UQCRQ
Polypeptide	37	intracellular	21	0.22	1.707e-09	4	1	4	HWESASXX	IFIT2,IFIT3,OASL,PARP9
Polypeptide	37	cell	22	0.22	1.707e-09	4	1	4	HWESASXX	IFIT2,IFIT3,OASL,PARP9
Polypeptide	37	cytoplasm	28	0.22	1.707e-09	4	1	4	HWESASXX	IFIT2,IFIT3,OASL,PARP9
Polypeptide	37	cytosol	38	0.22	1.707e-09	4	1	4	HWESASXX	IFIT2,IFIT3,OASL,PARP9
Glycolysis, gluconeogenesis, pyruvate metabolism	24	catabolic process	79	0.22	1.732e-09	17	1	17	lactate	ABCG1,ATP5I,ATP5J,ATP5L,PPP1CA,RBX1,RPA3,RPL21,RPL26,RPL26L1,RPL31,RPL34,RPL7,RPS15A,RPS24,RPS27,SAR1B
Purine metabolism, (hypo)xanthine/inosine containing	38	intracellular	21	0.22	1.767e-09	2	1	2	hypoxanthine	MMRN1,PDE5A
Purine metabolism, (hypo)xanthine/inosine containing	38	cytoplasm	28	0.22	1.767e-09	2	1	2	hypoxanthine	MMRN1,PDE5A
Purine metabolism, (hypo)xanthine/inosine containing	38	response to stress	58	0.22	1.767e-09	2	1	2	hypoxanthine	MMRN1,PDE5A
Valine, leucine and isoleucine metabolism	45	endosome	31	-0.22	1.837e-09	8	7	3	3-methyl-2-oxobutanoate,3-methyl-2-oxopentanoate,4-methyl-2-oxopentanoate,alpha-hydroxyisovalerate,isoleucine,leucine,valine	ABCG1,CTSL1,RAB11FIP1
Glycolysis, gluconeogenesis, pyruvate metabolism	24	generation of precursor metabolites and energy	44	0.22	2.027e-09	12	1	12	lactate	ATP5I,ATP5J,ATP5L,COX7C,NDUFA4,NDUFB3,NDUFS4,PPP1CA,TXN,UQCRB,UQCRH,UQCRQ
Long chain fatty acid	29	oxidoreductase activity	85	0.22	2.107e-09	6	5	2	5,8-tetradecadienoate,fatty acid 16:0,fatty acid 18:1(n-9) ,fatty acid 20:1(n-9/n-11),fatty acid 20:2(n-6)	ACADVL,AKR1C3
gamma-glutamyl	47	lyase activity	93	0.22	2.263e-09	3	2	2	gamma-glutamyl-phenylalanine,gamma-glutamyl-valine	CA1,FECH
Phenylalanine & tyrosine metabolism	36	carbohydrate metabolic process	43	0.22	2.299e-09	1	1	1	4-hydroxyphenyllactate;	BPGM
Phenylalanine & tyrosine metabolism	36	isomerase activity	94	0.22	2.299e-09	1	1	1	4-hydroxyphenyllactate;	BPGM
Valine, leucine and isoleucine metabolism	45	DNA binding	9	0.22	2.345e-09	22	8	10	2-methylbutyroylcarnitine,3-methyl-2-oxobutanoate,3-methyl-2-oxopentanoate,4-methyl-2-oxopentanoate,alpha-hydroxyisovalerate,isoleucine,leucine,valine	GATA2,GTF2H5,HMGXB4,NFYA,NR4A2,PAX7,POLR1D,RPS27,TFDP1,ZMAT2
Fructose, mannose, galactose, starch, and sucrose metabolism	19	mitochondrion	29	0.22	2.45e-09	12	1	12	mannose	ACSL3,BNIP3L,FECH,GLUL,HAGH,HEMK1,LIMK2,MAPK14,MCCC1,OCIAD1,SH3GLB1,SNCA
Phenylalanine & tyrosine metabolism	36	protein folding	49	0.22	2.737e-09	2	2	1	4-hydroxyphenyllactate;,tyrosine	AHSP
Phenylalanine & tyrosine metabolism	36	unfolded protein binding	130	0.22	2.737e-09	2	2	1	4-hydroxyphenyllactate;,tyrosine	AHSP
Glycolysis, gluconeogenesis, pyruvate metabolism	24	extracellular matrix organization	105	0.22	2.738e-09	1	1	1	lactate	MMP8
Glycolysis, gluconeogenesis, pyruvate metabolism	24	DNA metabolic process	45	0.22	2.779e-09	5	1	5	lactate	GTF2H5,RBX1,RPA3,RPS27L,SHFM1
Phenylalanine & tyrosine metabolism	36	embryo development	81	-0.22	2.856e-09	2	2	2	4-hydroxyphenyllactate;,tyrosine	GATA2,NOTCH1
Glycolysis, gluconeogenesis, pyruvate metabolism	24	protein complex	122	0.22	2.912e-09	17	2	17	glucose,lactate	AHSP,ATP5EP2,ATP5I,ATP5J,ATP5L,C14ORF2,HIGD1A,NDUFA4,NDUFB3,NDUFS4,PFDN5,PPP1CA,RBX1,RPA3,SHFM1,TOMM7,UQCRH
Phenylalanine & tyrosine metabolism	36	translation factor activity, nucleic acid binding	72	0.22	2.924e-09	2	2	1	4-hydroxyphenyllactate;,tyrosine	TCEB2
Urea cycle; arginine-, proline-, metabolism	44	DNA metabolic process	45	0.22	3.082e-09	2	1	2	proline	GTF2H5,RBX1
gamma-glutamyl	47	lipid metabolic process	54	-0.22	3.134e-09	2	2	2	gamma-glutamyl-leucine,gamma-glutamyl-valine	ABCA1,ABCG1
gamma-glutamyl	47	ATPase activity	96	-0.22	3.134e-09	2	2	2	gamma-glutamyl-leucine,gamma-glutamyl-valine	ABCA1,ABCG1
gamma-glutamyl	47	transmembrane transporter activity	103	-0.22	3.134e-09	2	2	2	gamma-glutamyl-leucine,gamma-glutamyl-valine	ABCA1,ABCG1
Valine, leucine and isoleucine metabolism	45	vacuolar transport	62	0.22	3.218e-09	4	4	1	3-methyl-2-oxopentanoate,isoleucine,leucine,valine	HMGXB4
Valine, leucine and isoleucine metabolism	45	locomotion	116	-0.22	3.251e-09	5	2	5	alpha-hydroxyisovalerate,isoleucine	CMTM3,NR4A2,PIK3R2,SEMA4D,TYROBP
Fructose, mannose, galactose, starch, and sucrose metabolism	19	anatomical structure formation involved in morphogenesis	126	0.22	3.384e-09	5	1	5	mannose	AGFG1,BBS2,CDC42,MAPK14,TMOD1
Fructose, mannose, galactose, starch, and sucrose metabolism	19	ligase activity	95	0.22	3.438e-09	5	1	5	mannose	ACSL3,GLUL,MCCC1,SIAH2,UBE2F
Phenylalanine & tyrosine metabolism	36	transmembrane transporter activity	103	0.22	3.598e-09	11	3	10	4-hydroxyphenyllactate;,phenylalanine,tyrosine	ABCG1,AQP9,ATP5EP2,ATP5H,ATP5I,ATP5J,ATP5L,TIMM23,UQCR10,UQCRQ
Fructose, mannose, galactose, starch, and sucrose metabolism	19	vacuolar transport	62	0.22	3.628e-09	1	1	1	mannose	HMGXB4
Tryptophan metabolism	43	transmembrane transport	135	-0.22	3.723e-09	3	2	3	C-glycosyltryptophan,tryptophan	AQP9,NUP160,TAP1
Cysteine, methionine, SAM, taurine metabolism	9	signal transduction	67	-0.22	3.794e-09	2	1	2	methionine	BCL6,HBP1
Fructose, mannose, galactose, starch, and sucrose metabolism	19	intracellular	21	0.22	3.82e-09	66	1	66	mannose	ACSL3,ACTR1B,AES,AGFG1,AHSP,BBS2,BNIP3L,CA1,CCR2,CDC42,CDKN2D,CGGBP1,CIRBP,CTNNAL1,CTTN,FECH,GADD45A,GLUL,GMPR,GSK3B,HAGH,HBQ1,HDGF,HEMGN,HEMK1,HLA-DMB,HMBS,HMGXB4,IGF2BP2,KLHL3,LIMK2,LIN7A,MAPK14,MAX,MCCC1,MSI2,MTA1,MYL4,NR2C1,OCIAD1,PBX1,PLEK2,PPM1A,RFX2,RNF11,RPL36,SELENBP1,SH3GLB1,SIAH2,SLC4A1,SLC7A5,SNCA,SNRNP70,SRSF6,STRADB,SYN2,TMOD1,TP53I13,TPGS2,TRIM10,TRIM58,UBAP1,UCKL1,WDR75,ZNF621,ZNF…
Lysolipid	31	cellular amino acid metabolic process	52	-0.22	3.937e-09	4	4	1	PC(0:0/16:0),PC(14:0/0:0),PC(16:0/0:0),PC(18:0/0:0)	HDC
Lysolipid	31	catabolic process	79	-0.22	3.937e-09	4	4	1	PC(0:0/16:0),PC(14:0/0:0),PC(16:0/0:0),PC(18:0/0:0)	HDC
Lysolipid	31	biosynthetic process	80	-0.22	3.937e-09	4	4	1	PC(0:0/16:0),PC(14:0/0:0),PC(16:0/0:0),PC(18:0/0:0)	HDC
Lysolipid	31	lyase activity	93	-0.22	3.937e-09	4	4	1	PC(0:0/16:0),PC(14:0/0:0),PC(16:0/0:0),PC(18:0/0:0)	HDC
Lysolipid	31	cellular nitrogen compound metabolic process	113	-0.22	3.937e-09	4	4	1	PC(0:0/16:0),PC(14:0/0:0),PC(16:0/0:0),PC(18:0/0:0)	HDC
Lysolipid	31	small molecule metabolic process	124	-0.22	3.937e-09	4	4	1	PC(0:0/16:0),PC(14:0/0:0),PC(16:0/0:0),PC(18:0/0:0)	HDC
Cysteine, methionine, SAM, taurine metabolism	9	carbohydrate metabolic process	43	0.22	4.14e-09	1	1	1	2-hydroxybutyrate	CPT1A
Cysteine, methionine, SAM, taurine metabolism	9	catabolic process	79	0.22	4.14e-09	1	1	1	2-hydroxybutyrate	CPT1A
Cysteine, methionine, SAM, taurine metabolism	9	transferase activity, transferring acyl groups	86	0.22	4.14e-09	1	1	1	2-hydroxybutyrate	CPT1A
Valine, leucine and isoleucine metabolism	45	structural molecule activity	17	0.22	4.349e-09	15	3	12	3-methyl-2-oxopentanoate,4-methyl-2-oxopentanoate,isoleucine	KRT1,KRT86,MRPL21,RPL11,RPL12,RPL21,RPL30,RPL31,RPL39L,RPL41,RPS24,RPS27
Histidine metabolism	26	enzyme binding	99	0.22	4.903e-09	1	1	1	histidine	CUTA
Phenylalanine & tyrosine metabolism	36	structural constituent of ribosome	12	0.22	4.905e-09	2	1	2	tyrosine	MRPL14,RPL12
Phenylalanine & tyrosine metabolism	36	ribosome	39	0.22	4.905e-09	2	1	2	tyrosine	MRPL14,RPL12
Phenylalanine & tyrosine metabolism	36	translation	48	0.22	4.905e-09	2	1	2	tyrosine	MRPL14,RPL12
Phenylalanine & tyrosine metabolism	36	ATPase activity	96	0.22	5.05e-09	8	3	7	4-hydroxyphenyllactate;,phenylalanine,tyrosine	ABCG1,ATP5EP2,ATP5H,ATP5I,ATP5J,ATP5L,MYL6
Urea cycle; arginine-, proline-, metabolism	44	reproduction	1	0.22	5.112e-09	4	1	4	proline	RPL21,RPL26,RPL41,RPS27
Urea cycle; arginine-, proline-, metabolism	44	structural constituent of ribosome	12	0.22	5.112e-09	4	1	4	proline	RPL21,RPL26,RPL41,RPS27
Urea cycle; arginine-, proline-, metabolism	44	structural molecule activity	17	0.22	5.112e-09	4	1	4	proline	RPL21,RPL26,RPL41,RPS27
Urea cycle; arginine-, proline-, metabolism	44	ribosome	39	0.22	5.112e-09	4	1	4	proline	RPL21,RPL26,RPL41,RPS27
Monoacylglycerol	33	cell cycle	63	-0.22	5.186e-09	1	1	1	Glycerol(18:1(n-9)/0:0/0:0)	CCNA1
Monoacylglycerol	33	mitosis	65	-0.22	5.186e-09	1	1	1	Glycerol(18:1(n-9)/0:0/0:0)	CCNA1
gamma-glutamyl	47	cytoskeleton	40	0.22	5.387e-09	2	1	2	gamma-glutamyl-valine	DCAF12,EPB41
Phenylalanine & tyrosine metabolism	36	cytoplasm	28	0.22	5.419e-09	42	3	39	4-hydroxyphenyllactate;,phenylalanine,tyrosine	ABCG1,AHSP,ARHGAP25,ARL4A,ATP5EP2,ATP5H,ATP5I,ATP5J,ATP5L,C14ORF2,CA1,CELF2,FECH,GLRX5,GSTO1,HAL,MAP2K4,MARCH8,MRPL14,MXD1,MYL6,NDUFB2,NOTCH1,PNP,PPM1F,PTGS2,RAB24,RERE,REXO2,RGS10,RPL12,STX3,TCEB2,TIMM23,TP53INP1,UPP1,UQCR10,UQCRQ,VAMP8
Cysteine, methionine, SAM, taurine metabolism	9	cytosol	38	0.22	5.453e-09	1	1	1	methionine	DARS
Cysteine, methionine, SAM, taurine metabolism	9	tRNA metabolic process	47	0.22	5.453e-09	1	1	1	methionine	DARS
Cysteine, methionine, SAM, taurine metabolism	9	translation	48	0.22	5.453e-09	1	1	1	methionine	DARS
Cysteine, methionine, SAM, taurine metabolism	9	cellular amino acid metabolic process	52	0.22	5.453e-09	1	1	1	methionine	DARS
Cysteine, methionine, SAM, taurine metabolism	9	hydrolase activity, acting on carbon-nitrogen (but not peptide) bonds	92	0.22	5.453e-09	1	1	1	methionine	DARS
Cysteine, methionine, SAM, taurine metabolism	9	ligase activity	95	0.22	5.453e-09	1	1	1	methionine	DARS
Urea cycle; arginine-, proline-, metabolism	44	RNA binding	10	0.22	5.612e-09	3	1	3	proline	RPL21,RPL26,RPL41
Glutamate metabolism	20	protein folding	49	0.22	5.939e-09	1	1	1	glutamate	AHSP
Glutamate metabolism	20	unfolded protein binding	130	0.22	5.939e-09	1	1	1	glutamate	AHSP
Cysteine, methionine, SAM, taurine metabolism	9	transmembrane transporter activity	103	-0.22	6.046e-09	2	1	2	methionine	AQP9,KCNJ15
Polypeptide	37	immune system process	7	0.22	6.282e-09	3	1	3	HWESASXX	IFIT2,IFIT3,OASL
Polypeptide	37	response to stress	58	0.22	6.282e-09	3	1	3	HWESASXX	IFIT2,IFIT3,OASL
Polypeptide	37	signal transduction	67	0.22	6.282e-09	3	1	3	HWESASXX	IFIT2,IFIT3,OASL
Fructose, mannose, galactose, starch, and sucrose metabolism	19	chromosome segregation	64	0.22	6.431e-09	1	1	1	mannose	RIOK3
Phenylalanine & tyrosine metabolism	36	nucleoplasm	25	-0.22	6.453e-09	6	2	5	4-hydroxyphenyllactate;,tyrosine	GATA2,NOTCH1,RERE,TCEB2,TP53INP1
Valine, leucine and isoleucine metabolism	45	lipid metabolic process	54	-0.21	6.893e-09	23	7	8	3-methyl-2-oxobutanoate,3-methyl-2-oxopentanoate,4-methyl-2-oxopentanoate,alpha-hydroxyisovalerate,isoleucine,leucine,valine	ABCA1,ABCG1,DPEP2,NEU1,PIK3R2,PISD,SNCA,TNFRSF21
Fructose, mannose, galactose, starch, and sucrose metabolism	19	mRNA processing	46	-0.21	7.477e-09	2	1	2	mannose	SNRNP70,SRSF6
Phenylalanine & tyrosine metabolism	36	ligase activity	95	0.21	7.593e-09	2	1	2	4-hydroxyphenyllactate;	MARCH8,UBE2F
Essential fatty acid	12	endoplasmic reticulum	34	0.21	7.615e-09	1	1	1	fatty acid 18:2(n-6)	PLIN2
Essential fatty acid	12	lipid particle	36	0.21	7.615e-09	1	1	1	fatty acid 18:2(n-6)	PLIN2
Urea cycle; arginine-, proline-, metabolism	44	mitochondrion	29	0.21	8.185e-09	9	1	9	proline	ABCG1,ATP5EP2,ATP5J2,ATP5L,COX7C,NDUFA4,NDUFB3,TRAK2,UQCRQ
Alanine and aspartate metabolism	1	intracellular	21	-0.21	8.191e-09	1	1	1	alanine	ABCG1
Alanine and aspartate metabolism	1	cell	22	-0.21	8.191e-09	1	1	1	alanine	ABCG1
Alanine and aspartate metabolism	1	cytoplasm	28	-0.21	8.191e-09	1	1	1	alanine	ABCG1
Alanine and aspartate metabolism	1	mitochondrion	29	-0.21	8.191e-09	1	1	1	alanine	ABCG1
Alanine and aspartate metabolism	1	endosome	31	-0.21	8.191e-09	1	1	1	alanine	ABCG1
Alanine and aspartate metabolism	1	endoplasmic reticulum	34	-0.21	8.191e-09	1	1	1	alanine	ABCG1
Alanine and aspartate metabolism	1	Golgi apparatus	35	-0.21	8.191e-09	1	1	1	alanine	ABCG1
Alanine and aspartate metabolism	1	plasma membrane	41	-0.21	8.191e-09	1	1	1	alanine	ABCG1
Alanine and aspartate metabolism	1	lipid metabolic process	54	-0.21	8.191e-09	1	1	1	alanine	ABCG1
Alanine and aspartate metabolism	1	transport	56	-0.21	8.191e-09	1	1	1	alanine	ABCG1
Alanine and aspartate metabolism	1	lipid binding	77	-0.21	8.191e-09	1	1	1	alanine	ABCG1
Alanine and aspartate metabolism	1	protein transporter activity	78	-0.21	8.191e-09	1	1	1	alanine	ABCG1
Alanine and aspartate metabolism	1	catabolic process	79	-0.21	8.191e-09	1	1	1	alanine	ABCG1
Alanine and aspartate metabolism	1	ATPase activity	96	-0.21	8.191e-09	1	1	1	alanine	ABCG1
Alanine and aspartate metabolism	1	transmembrane transporter activity	103	-0.21	8.191e-09	1	1	1	alanine	ABCG1
Alanine and aspartate metabolism	1	homeostatic process	119	-0.21	8.191e-09	1	1	1	alanine	ABCG1
Alanine and aspartate metabolism	1	organelle	121	-0.21	8.191e-09	1	1	1	alanine	ABCG1
Alanine and aspartate metabolism	1	small molecule metabolic process	124	-0.21	8.191e-09	1	1	1	alanine	ABCG1
Alanine and aspartate metabolism	1	transmembrane transport	135	-0.21	8.191e-09	1	1	1	alanine	ABCG1
Urea cycle; arginine-, proline-, metabolism	44	generation of precursor metabolites and energy	44	0.21	8.364e-09	6	1	6	proline	ATP5J2,ATP5L,COX7C,NDUFA4,NDUFB3,UQCRQ
Long chain fatty acid	29	lipid particle	36	0.21	8.592e-09	7	7	1	fatty acid 16:0,fatty acid 16:1(n-7),fatty acid 17:1(n-7),fatty acid 18:1(n-9) ,fatty acid 19:1(n-9),fatty acid 20:1(n-9/n-11),fatty acid 20:2(n-6)	PLIN2
Glycolysis, gluconeogenesis, pyruvate metabolism	24	transmembrane transporter activity	103	0.21	8.641e-09	11	1	11	lactate	ABCG1,ATP5EP2,ATP5I,ATP5J,ATP5L,COX7A2,COX7C,TOMM7,UQCRB,UQCRH,UQCRQ
gamma-glutamyl	47	ion binding	120	0.21	8.705e-09	5	2	4	gamma-glutamyl-phenylalanine,gamma-glutamyl-valine	CA1,FECH,GLRX5,SIAH2
Valine, leucine and isoleucine metabolism	45	rRNA binding	98	0.21	8.894e-09	1	1	1	isoleucine	RPL11
Inositol metabolism	27	intracellular	21	-0.24	9.081e-09	2	1	2	inositol 1-phosphate	CPA3,HDC
Inositol metabolism	27	cell	22	-0.24	9.081e-09	2	1	2	inositol 1-phosphate	CPA3,HDC
Inositol metabolism	27	cytoplasm	28	-0.24	9.081e-09	2	1	2	inositol 1-phosphate	CPA3,HDC
Tryptophan metabolism	43	DNA metabolic process	45	-0.21	9.093e-09	1	1	1	C-glycosyltryptophan	ATM
Tryptophan metabolism	43	aging	69	-0.21	9.093e-09	1	1	1	C-glycosyltryptophan	ATM
Tryptophan metabolism	43	embryo development	81	-0.21	9.093e-09	1	1	1	C-glycosyltryptophan	ATM
Tryptophan metabolism	43	anatomical structure formation involved in morphogenesis	126	-0.21	9.093e-09	1	1	1	C-glycosyltryptophan	ATM
Long chain fatty acid	29	generation of precursor metabolites and energy	44	0.21	9.416e-09	5	5	1	5,8-tetradecadienoate,fatty acid 16:0,fatty acid 18:1(n-9) ,fatty acid 20:1(n-9/n-11),fatty acid 20:2(n-6)	ACADVL
Glutamate metabolism	20	oxidoreductase activity	85	0.21	9.452e-09	2	1	2	glutamate	COX7C,NDUFB3
Valine, leucine and isoleucine metabolism	45	cytoplasm	28	0.21	9.545e-09	114	7	60	3-methyl-2-oxobutanoate,3-methyl-2-oxopentanoate,4-methyl-2-oxopentanoate,alpha-hydroxyisovalerate,isoleucine,leucine,valine	ABCA1,ABCG1,AHSP,ARL4A,ATG16L2,ATP5EP2,ATP5I,ATP5J2,ATP5L,C14ORF2,CA1,CASP9,CISD2,COX6C,COX7C,CPEB2,CTSL1,DCAF12,FECH,GLRX5,GRAMD4,HDC,HSH2D,LAPTM5,MRPL21,MYO1F,NEU1,NR4A2,OPTN,PFDN5,PIK3R2,PIP4K2A,PISD,PNP,PPM1F,PTPRE,RAB11FIP1,RAB2B,RBX1,REXO2,RNF24,RPIA,RPL11,RPL12,RPL21,RPL30,RPL31,RPL39L,RPL41,RPS24,RPS27,SELENBP1,SNCA,SNRPD2,STRADB,TACC1,TAP1,TCEB2,TNFRSF21,TOMM7
gamma-glutamyl	47	anatomical structure development	127	0.21	9.685e-09	5	1	5	gamma-glutamyl-valine	AHSP,BPGM,GLRX5,IGFBP1,SIAH2
Phenylalanine & tyrosine metabolism	36	chromosome organization	132	-0.21	9.86e-09	1	1	1	tyrosine	RERE
Medium chain fatty acid	32	protein targeting	53	0.21	1.046e-08	1	1	1	fatty acid 12:0	AKR1C3
Medium chain fatty acid	32	nucleocytoplasmic transport	57	0.21	1.046e-08	1	1	1	fatty acid 12:0	AKR1C3
Medium chain fatty acid	32	oxidoreductase activity	85	0.21	1.046e-08	1	1	1	fatty acid 12:0	AKR1C3
Valine, leucine and isoleucine metabolism	45	mitosis	65	0.21	1.081e-08	1	1	1	isoleucine	RPS27
Cysteine, methionine, SAM, taurine metabolism	9	immune system process	7	-0.21	1.083e-08	2	1	2	methionine	AQP9,BCL6
Cysteine, methionine, SAM, taurine metabolism	9	response to stress	58	-0.21	1.083e-08	2	1	2	methionine	AQP9,BCL6
Valine, leucine and isoleucine metabolism	45	cellular amino acid metabolic process	52	-0.21	1.142e-08	3	3	1	3-methyl-2-oxopentanoate,isoleucine,leucine	HDC
Valine, leucine and isoleucine metabolism	45	biosynthetic process	80	0.21	1.182e-08	57	8	32	2-methylbutyroylcarnitine,3-methyl-2-oxobutanoate,3-methyl-2-oxopentanoate,4-methyl-2-oxopentanoate,alpha-hydroxyisovalerate,isoleucine,leucine,valine	ABCA1,ATP5EP2,ATP5I,ATP5J2,ATP5L,BTF3,DPEP2,FECH,GATA2,GTF2H5,HDC,MLL5,MRPL21,NFYA,NR4A2,PAX7,PIK3R2,PISD,PNP,POLR1D,RPL11,RPL12,RPL21,RPL30,RPL31,RPL39L,RPL41,RPS24,RPS27,SNCA,TCEB2,TFDP1
Essential fatty acid	12	homeostatic process	119	-0.21	1.2e-08	4	3	2	fatty acid 18:2(n-6),fatty acid 18:3(n-3/n-6),fatty acid 22:5(n-3)	OLIG2,SLC29A1
Essential fatty acid	12	neurological system process	129	-0.21	1.2e-08	4	3	2	fatty acid 18:2(n-6),fatty acid 18:3(n-3/n-6),fatty acid 22:5(n-3)	OLIG2,SLC29A1
Glutamate metabolism	20	vacuolar transport	62	0.21	1.209e-08	1	1	1	glutamate	HMGXB4
Glutamate metabolism	20	vesicle-mediated transport	83	0.21	1.209e-08	1	1	1	glutamate	HMGXB4
Medium chain fatty acid	32	endoplasmic reticulum	34	0.21	1.257e-08	2	2	1	fatty acid 12:0,fatty acid 12:0(n-7)	AGPAT4
Medium chain fatty acid	32	transferase activity, transferring acyl groups	86	0.21	1.257e-08	2	2	1	fatty acid 12:0,fatty acid 12:0(n-7)	AGPAT4
Valine, leucine and isoleucine metabolism	45	reproduction	1	0.21	1.393e-08	12	3	10	3-methyl-2-oxopentanoate,isoleucine,leucine	RPL11,RPL12,RPL21,RPL30,RPL31,RPL39L,RPL41,RPS24,RPS27,TAP1
Valine, leucine and isoleucine metabolism	45	intracellular	21	0.21	1.399e-08	147	8	79	2-methylbutyroylcarnitine,3-methyl-2-oxobutanoate,3-methyl-2-oxopentanoate,4-methyl-2-oxopentanoate,alpha-hydroxyisovalerate,isoleucine,leucine,valine	ABCA1,ABCG1,AHSP,ARL4A,ATG16L2,ATP5EP2,ATP5I,ATP5J2,ATP5L,BTF3,C11ORF1,C14ORF2,CA1,CASP9,CISD2,COX6C,COX7C,CPEB2,CTSL1,DCAF12,FBXW8,FECH,GATA2,GLRX5,GRAMD4,GTF2H5,HDC,HMGXB4,HSH2D,KRT1,KRT86,LAPTM5,LAT2,MLL5,MRPL21,MYO1F,NEU1,NFYA,NR4A2,OPTN,PAX7,PFDN5,PIK3R2,PIP4K2A,PISD,PLEKHG3,PNP,POLR1D,PPM1F,PTPRE,RAB11FIP1,RAB2B,RBX1,REXO2,RNF24,RPIA,RPL11,RPL12,RPL21,RPL30,RPL31,RPL39L,RPL41,RPS24,RPS27,SE…
Glycolysis, gluconeogenesis, pyruvate metabolism	24	enzyme binding	99	0.21	1.401e-08	2	1	2	lactate	HINT1,RBX1
Fructose, mannose, galactose, starch, and sucrose metabolism	19	organelle	121	0.21	1.429e-08	56	1	56	mannose	ACSL3,ACTR1B,AES,AGFG1,BBS2,BNIP3L,CA1,CDC42,CDKN2D,CGGBP1,CIRBP,CTNNAL1,CTTN,FECH,GADD45A,GLUL,GSK3B,HAGH,HDGF,HEMGN,HEMK1,HLA-DMB,HMBS,HMGXB4,IGF2BP2,KLHL3,LIMK2,LIN7A,MAPK14,MAX,MCCC1,MTA1,MYL4,NR2C1,OCIAD1,PBX1,PLEK2,PPM1A,RFX2,RNF11,RPL36,SELENBP1,SH3GLB1,SIAH2,SLC4A1,SNCA,SNRNP70,SRSF6,STRADB,SYN2,TMOD1,TPGS2,UCKL1,WDR75,ZNF621,ZNF763
Glycerolipid metabolism	22	reproduction	1	0.21	1.454e-08	1	1	1	glycerophosphorylcholine	FOS
Glycerolipid metabolism	22	nucleic acid binding transcription factor activity	6	0.21	1.454e-08	1	1	1	glycerophosphorylcholine	FOS
Glycerolipid metabolism	22	DNA metabolic process	45	0.21	1.454e-08	1	1	1	glycerophosphorylcholine	FOS
Glycerolipid metabolism	22	response to stress	58	0.21	1.454e-08	1	1	1	glycerophosphorylcholine	FOS
Glycerolipid metabolism	22	signal transduction	67	0.21	1.454e-08	1	1	1	glycerophosphorylcholine	FOS
Glycerolipid metabolism	22	aging	69	0.21	1.454e-08	1	1	1	glycerophosphorylcholine	FOS
Glycerolipid metabolism	22	anatomical structure development	127	0.21	1.454e-08	1	1	1	glycerophosphorylcholine	FOS
Glycerolipid metabolism	22	neurological system process	129	0.21	1.454e-08	1	1	1	glycerophosphorylcholine	FOS
Monoacylglycerol	33	ATPase activity	96	0.21	1.455e-08	8	3	4	Glycerol(16:0/0:0/0:0),Glycerol(18:1(n-9)/0:0/0:0),Glycerol(18:2(n-6)/0:0/0:0)	ABCG1,ATP5EP2,ATP5J2,ATP5L
Urea cycle; arginine-, proline-, metabolism	44	DNA binding	9	0.21	1.53e-08	2	1	2	proline	GTF2H5,RPS27
Long chain fatty acid	29	plasma membrane	41	0.21	1.567e-08	30	12	11	5,8-tetradecadienoate,fatty acid 14:0 ,fatty acid 16:0,fatty acid 16:1(n-7),fatty acid 17:0,fatty acid 17:1(n-7),fatty acid 18:0,fatty acid 18:1(n-9) ,fatty acid 18:4(n-3),fatty acid 19:1(n-9),fatty acid 20:1(n-9/n-11),fatty acid 20:2(n-6)	GPR56,GZMB,KIR3DL1,LRRC26,OLIG2,PLIN2,PRF1,RASD1,S1PR5,SYTL3,TNFRSF21
Glycolysis, gluconeogenesis, pyruvate metabolism	24	locomotion	116	0.21	1.598e-08	4	1	4	lactate	DNAJA1,OLR1,S100A8,SEMA4D
Glutamate metabolism	20	lyase activity	93	0.21	1.675e-08	2	1	2	glutamate	CA1,FECH
Fructose, mannose, galactose, starch, and sucrose metabolism	19	cytoskeletal protein binding	70	0.21	1.726e-08	6	1	6	mannose	KLHL3,MYL4,SH3GLB1,SLC4A1,SNCA,TMOD1
Fibrinogen cleavage peptide	17	reproduction	1	0.21	1.735e-08	1	1	1	ADSGEGDFXAEGGGVR	ALPL
Fibrinogen cleavage peptide	17	extracellular space	20	0.21	1.735e-08	1	1	1	ADSGEGDFXAEGGGVR	ALPL
Fibrinogen cleavage peptide	17	phosphatase activity	90	0.21	1.735e-08	1	1	1	ADSGEGDFXAEGGGVR	ALPL
Glutamate metabolism	20	carbohydrate metabolic process	43	0.21	1.786e-08	1	1	1	glutamate	TRAK2
Essential fatty acid	12	transmembrane transport	135	0.21	1.79e-08	5	3	3	fatty acid 18:2(n-6),fatty acid 18:3(n-3/n-6),fatty acid 22:5(n-3)	CPT1A,SLC25A20,SLC29A1
Urea cycle; arginine-, proline-, metabolism	44	oxidoreductase activity	85	0.21	1.797e-08	4	1	4	proline	COX7C,NDUFA4,NDUFB3,UQCRQ
Monoacylglycerol	33	lipid metabolic process	54	-0.21	1.861e-08	5	3	3	Glycerol(16:0/0:0/0:0),Glycerol(18:1(n-9)/0:0/0:0),Glycerol(18:2(n-6)/0:0/0:0)	ABCG1,FCER1A,SLC25A20
gamma-glutamyl	47	cell differentiation	104	0.21	1.912e-08	3	1	3	gamma-glutamyl-valine	BPGM,RBM38,SIAH2
Valine, leucine and isoleucine metabolism	45	hydrolase activity, acting on glycosyl bonds	91	-0.21	1.951e-08	2	2	1	isoleucine,valine	NEU1
gamma-glutamyl	47	immune system process	7	0.21	1.968e-08	3	1	3	gamma-glutamyl-valine	AHSP,BPGM,GLRX5
Valine, leucine and isoleucine metabolism	45	ribosome biogenesis	117	0.21	2.051e-08	2	1	2	isoleucine	RPL11,RPS24
Phenylalanine & tyrosine metabolism	36	catabolic process	79	0.21	2.096e-08	14	3	13	4-hydroxyphenyllactate;,phenylalanine,tyrosine	ABCG1,ATP5H,ATP5I,ATP5J,ATP5L,BPGM,GSTO1,HAL,PNP,RAB24,RPL12,TP53INP1,UPP1
Fibrinogen cleavage peptide	17	cytosol	38	-0.21	2.256e-08	1	1	1	ADSGEGDFXAEGGGVR	IRF8
Fibrinogen cleavage peptide	17	signal transduction	67	-0.21	2.256e-08	1	1	1	ADSGEGDFXAEGGGVR	IRF8
Fibrinogen cleavage peptide	17	cell differentiation	104	-0.21	2.256e-08	1	1	1	ADSGEGDFXAEGGGVR	IRF8
Long chain fatty acid	29	lysosome	30	0.21	2.32e-08	1	1	1	5,8-tetradecadienoate	PRF1
Long chain fatty acid	29	endosome	31	0.21	2.32e-08	1	1	1	5,8-tetradecadienoate	PRF1
Long chain fatty acid	29	vacuole	32	0.21	2.32e-08	1	1	1	5,8-tetradecadienoate	PRF1
Tryptophan metabolism	43	anatomical structure development	127	0.21	2.413e-08	14	2	14	C-glycosyltryptophan,kynurenine	AHSP,ATM,BPGM,CXCL10,ITK,LILRB1,MGST1,MYL4,NR4A2,P2RX7,PDE3B,RRAS,SIAH2,VAMP5
Glycine, serine and threonine metabolism	23	RNA binding	10	-0.22	2.417e-08	1	1	1	N-acetylglycine	TCEB2
Glycine, serine and threonine metabolism	23	protein complex assembly	50	-0.22	2.417e-08	1	1	1	N-acetylglycine	TCEB2
Glycine, serine and threonine metabolism	23	translation factor activity, nucleic acid binding	72	-0.22	2.417e-08	1	1	1	N-acetylglycine	TCEB2
Glycine, serine and threonine metabolism	23	enzyme binding	99	-0.22	2.417e-08	1	1	1	N-acetylglycine	TCEB2
Glycine, serine and threonine metabolism	23	cellular component assembly	101	-0.22	2.417e-08	1	1	1	N-acetylglycine	TCEB2
Glycine, serine and threonine metabolism	23	macromolecular complex assembly	137	-0.22	2.417e-08	1	1	1	N-acetylglycine	TCEB2
gamma-glutamyl	47	cellular nitrogen compound metabolic process	113	0.21	2.42e-08	5	3	4	gamma-glutamyl-isoleucine,gamma-glutamyl-phenylalanine,gamma-glutamyl-valine	FECH,POLR1D,RBM38,SRSF9
Valine, leucine and isoleucine metabolism	45	nucleocytoplasmic transport	57	0.21	2.518e-08	2	2	1	3-methyl-2-oxopentanoate,isoleucine	STRADB
Fructose, mannose, galactose, starch, and sucrose metabolism	19	protein folding	49	0.21	2.54e-08	1	1	1	mannose	AHSP
Fructose, mannose, galactose, starch, and sucrose metabolism	19	unfolded protein binding	130	0.21	2.54e-08	1	1	1	mannose	AHSP
Histidine metabolism	26	response to stress	58	0.21	2.649e-08	2	1	2	histidine	APEX1,FAIM3
Glutamate metabolism	20	cofactor metabolic process	131	0.21	2.673e-08	1	1	1	glutamate	FECH
Fructose, mannose, galactose, starch, and sucrose metabolism	19	ion binding	120	0.21	2.678e-08	21	1	21	mannose	AGFG1,ALPL,CA1,FECH,GMPR,HAGH,HBQ1,KEL,LIMK2,MCCC1,MTA1,MYL4,NR2C1,PPM1A,RNF11,SIAH2,SNCA,TRIM10,TRIM58,ZNF621,ZNF763
Fructose, mannose, galactose, starch, and sucrose metabolism	19	oxidoreductase activity	85	0.21	2.739e-08	2	1	2	mannose	GMPR,SNCA
Valine, leucine and isoleucine metabolism	45	RNA binding	10	0.21	2.808e-08	11	3	9	isoleucine,leucine,valine	CPEB2,MRPL21,RPL11,RPL12,RPL21,RPL30,RPL31,RPL41,TCEB2
Fructose, mannose, galactose, starch, and sucrose metabolism	19	circulatory system process	8	0.21	2.852e-08	2	1	2	mannose	KEL,MYL4
Glycolysis, gluconeogenesis, pyruvate metabolism	24	mitosis	65	0.21	2.885e-08	1	1	1	lactate	RPS27
Glycolysis, gluconeogenesis, pyruvate metabolism	24	protein binding transcription factor activity	5	0.21	2.888e-08	1	1	1	lactate	PFDN5
Polypeptide	37	transferase activity, transferring glycosyl groups	87	0.21	2.907e-08	1	1	1	HWESASXX	PARP9
Polypeptide	37	locomotion	116	0.21	2.907e-08	1	1	1	HWESASXX	PARP9
Polypeptide	37	cell motility	128	0.21	2.907e-08	1	1	1	HWESASXX	PARP9
Urea cycle; arginine-, proline-, metabolism	44	catabolic process	79	0.21	2.975e-08	9	1	9	proline	ABCG1,ATP5J2,ATP5L,CECR1,RBX1,RPL21,RPL26,RPL41,RPS27
Glycolysis, gluconeogenesis, pyruvate metabolism	24	cell	22	0.21	2.991e-08	51	2	51	glucose,lactate	ABCG1,AHSP,ATP5EP2,ATP5I,ATP5J,ATP5L,C14ORF2,COL17A1,COMMD6,COX7A2,COX7C,DPH3,ERH,GTF2H5,HIGD1A,HINT1,HSPE1,MRPS18C,NDUFA4,NDUFB3,NDUFS4,OLR1,PDCD10,PFDN5,PPP1CA,RBX1,RIC8A,RPA3,RPL21,RPL26,RPL26L1,RPL31,RPL34,RPL7,RPS15A,RPS24,RPS27,RPS27L,S100A8,SAR1B,SEMA4D,SHFM1,SLIRP,SNRPD2,TOMM7,TXN,TXNDC17,UBL5,UQCRB,UQCRH,UQCRQ
Essential fatty acid	12	cellular protein modification process	51	0.21	3e-08	1	1	1	fatty acid 18:2(n-6)	PDK4
Essential fatty acid	12	kinase activity	84	0.21	3e-08	1	1	1	fatty acid 18:2(n-6)	PDK4
Glycolysis, gluconeogenesis, pyruvate metabolism	24	cell-cell signaling	68	0.21	3.049e-08	1	1	1	lactate	TXN
Cysteine, methionine, SAM, taurine metabolism	9	cell-cell signaling	68	-0.21	3.118e-08	1	1	1	methionine	KCNJ15
Essential fatty acid	12	cell morphogenesis	4	0.21	3.171e-08	2	2	1	fatty acid 18:3(n-3/n-6),fatty acid 22:5(n-3)	NR4A2
Essential fatty acid	12	nucleoplasm	25	0.21	3.171e-08	2	2	1	fatty acid 18:3(n-3/n-6),fatty acid 22:5(n-3)	NR4A2
Essential fatty acid	12	signal transduction	67	0.21	3.171e-08	2	2	1	fatty acid 18:3(n-3/n-6),fatty acid 22:5(n-3)	NR4A2
Essential fatty acid	12	developmental maturation	100	0.21	3.171e-08	2	2	1	fatty acid 18:3(n-3/n-6),fatty acid 22:5(n-3)	NR4A2
Essential fatty acid	12	locomotion	116	0.21	3.171e-08	2	2	1	fatty acid 18:3(n-3/n-6),fatty acid 22:5(n-3)	NR4A2
Essential fatty acid	12	ion binding	120	0.21	3.171e-08	2	2	1	fatty acid 18:3(n-3/n-6),fatty acid 22:5(n-3)	NR4A2
Essential fatty acid	12	cell motility	128	0.21	3.171e-08	2	2	1	fatty acid 18:3(n-3/n-6),fatty acid 22:5(n-3)	NR4A2
Valine, leucine and isoleucine metabolism	45	cell division	133	-0.21	3.34e-08	2	2	1	isoleucine,leucine	TACC1
gamma-glutamyl	47	microtubule organizing center	37	0.21	3.448e-08	1	1	1	gamma-glutamyl-valine	DCAF12
Medium chain fatty acid	32	cell-cell signaling	68	-0.2	3.501e-08	1	1	1	fatty acid 10:0	KCNJ2
Glutamate metabolism	20	endoplasmic reticulum	34	-0.2	3.722e-08	1	1	1	glutamate	ABCG1
Glutamate metabolism	20	lipid metabolic process	54	-0.2	3.722e-08	1	1	1	glutamate	ABCG1
Glutamate metabolism	20	protein transporter activity	78	-0.2	3.722e-08	1	1	1	glutamate	ABCG1
Glutamate metabolism	20	homeostatic process	119	-0.2	3.722e-08	1	1	1	glutamate	ABCG1
Medium chain fatty acid	32	structural molecule activity	17	0.2	3.806e-08	2	2	1	fatty acid 12:0,fatty acid 12:0(n-7)	KRT86
Fructose, mannose, galactose, starch, and sucrose metabolism	19	isomerase activity	94	0.2	3.88e-08	1	1	1	mannose	BPGM
Glycolysis, gluconeogenesis, pyruvate metabolism	24	endosome	31	-0.2	3.911e-08	1	1	1	lactate	ABCG1
Medium chain fatty acid	32	carbohydrate metabolic process	43	0.2	4.191e-08	1	1	1	fatty acid 12:0(n-7)	PDK4
Valine, leucine and isoleucine metabolism	45	catabolic process	79	0.2	4.348e-08	35	7	19	3-methyl-2-oxobutanoate,3-methyl-2-oxopentanoate,4-methyl-2-oxopentanoate,alpha-hydroxyisovalerate,isoleucine,leucine,valine	ABCG1,ATG16L2,ATP5I,ATP5J2,ATP5L,BPGM,CISD2,HDC,PNP,RBX1,RPIA,RPL11,RPL12,RPL21,RPL30,RPL31,RPL41,RPS24,RPS27
Phenylalanine & tyrosine metabolism	36	protein binding transcription factor activity	5	-0.2	4.411e-08	1	1	1	tyrosine	MXD1
Phenylalanine & tyrosine metabolism	36	cell proliferation	76	-0.2	4.411e-08	1	1	1	tyrosine	MXD1
gamma-glutamyl	47	nucleus	23	0.2	4.431e-08	9	2	9	gamma-glutamyl-isoleucine,gamma-glutamyl-valine	EPB41,FBXO7,GLRX5,POLR1D,RBM38,SELENBP1,SESN3,SIAH2,SRSF9
Valine, leucine and isoleucine metabolism	45	lipid binding	77	-0.2	4.5e-08	16	7	5	3-methyl-2-oxobutanoate,3-methyl-2-oxopentanoate,4-methyl-2-oxopentanoate,alpha-hydroxyisovalerate,isoleucine,leucine,valine	ABCA1,ABCG1,PLEKHG3,SNCA,SYTL3
Long chain fatty acid	29	reproduction	1	0.2	4.65e-08	1	1	1	5,8-tetradecadienoate	AKR1C3
Long chain fatty acid	29	protein targeting	53	0.2	4.65e-08	1	1	1	5,8-tetradecadienoate	AKR1C3
Long chain fatty acid	29	nucleocytoplasmic transport	57	0.2	4.65e-08	1	1	1	5,8-tetradecadienoate	AKR1C3
Tryptophan metabolism	43	mitochondrion organization	59	0.2	4.667e-08	1	1	1	kynurenine	P2RX7
Tryptophan metabolism	43	plasma membrane organization	60	0.2	4.667e-08	1	1	1	kynurenine	P2RX7
Tryptophan metabolism	43	protein maturation	134	0.2	4.667e-08	1	1	1	kynurenine	P2RX7
Monoacylglycerol	33	cell motility	128	-0.21	4.735e-08	1	1	1	Glycerol(18:1(n-9)/0:0/0:0)	PRSS3
Fructose, mannose, galactose, starch, and sucrose metabolism	19	mitochondrion organization	59	0.2	4.788e-08	2	1	2	mannose	BNIP3L,SNCA
Carnitine metabolism	6	generation of precursor metabolites and energy	44	0.21	4.87e-08	1	1	1	2-tetradecenoyl carnitine	ACADVL
Carnitine metabolism	6	response to stress	58	0.21	4.87e-08	1	1	1	2-tetradecenoyl carnitine	ACADVL
Carnitine metabolism	6	signal transduction	67	0.21	4.87e-08	1	1	1	2-tetradecenoyl carnitine	ACADVL
Carnitine metabolism	6	catabolic process	79	0.21	4.87e-08	1	1	1	2-tetradecenoyl carnitine	ACADVL
Carnitine metabolism	6	oxidoreductase activity	85	0.21	4.87e-08	1	1	1	2-tetradecenoyl carnitine	ACADVL
Carnitine metabolism	6	homeostatic process	119	0.21	4.87e-08	1	1	1	2-tetradecenoyl carnitine	ACADVL
Inositol metabolism	27	cytosol	38	-0.23	5.042e-08	1	1	1	inositol 1-phosphate	HDC
Inositol metabolism	27	cellular amino acid metabolic process	52	-0.23	5.042e-08	1	1	1	inositol 1-phosphate	HDC
Inositol metabolism	27	catabolic process	79	-0.23	5.042e-08	1	1	1	inositol 1-phosphate	HDC
Inositol metabolism	27	biosynthetic process	80	-0.23	5.042e-08	1	1	1	inositol 1-phosphate	HDC
Inositol metabolism	27	lyase activity	93	-0.23	5.042e-08	1	1	1	inositol 1-phosphate	HDC
Inositol metabolism	27	cellular nitrogen compound metabolic process	113	-0.23	5.042e-08	1	1	1	inositol 1-phosphate	HDC
Inositol metabolism	27	small molecule metabolic process	124	-0.23	5.042e-08	1	1	1	inositol 1-phosphate	HDC
Glycine, serine and threonine metabolism	23	cytoskeleton	40	0.22	5.046e-08	1	1	1	N-acetylglycine	LRRC26
Xanthine metabolism	46	intracellular	21	-0.21	5.055e-08	1	1	1	caffeine	PLEKHG3
Xanthine metabolism	46	cell	22	-0.21	5.055e-08	1	1	1	caffeine	PLEKHG3
Xanthine metabolism	46	lipid binding	77	-0.21	5.055e-08	1	1	1	caffeine	PLEKHG3
Xanthine metabolism	46	enzyme regulator activity	106	-0.21	5.055e-08	1	1	1	caffeine	PLEKHG3
Glycolysis, gluconeogenesis, pyruvate metabolism	24	transcription factor binding	71	0.2	5.654e-08	1	1	1	lactate	COMMD6
gamma-glutamyl	47	nucleocytoplasmic transport	57	-0.24	5.877e-08	1	1	1	gamma-glutamyl-isoleucine	SRSF9
gamma-glutamyl	47	ribonucleoprotein complex assembly	102	-0.24	5.877e-08	1	1	1	gamma-glutamyl-isoleucine	SRSF9
Glycolysis, gluconeogenesis, pyruvate metabolism	24	protein complex assembly	50	0.2	6.213e-08	2	1	2	lactate	NDUFS4,UQCRH
Purine metabolism, (hypo)xanthine/inosine containing	38	circulatory system process	8	0.2	6.303e-08	1	1	1	hypoxanthine	PDE5A
Purine metabolism, (hypo)xanthine/inosine containing	38	cytosol	38	0.2	6.303e-08	1	1	1	hypoxanthine	PDE5A
Purine metabolism, (hypo)xanthine/inosine containing	38	catabolic process	79	0.2	6.303e-08	1	1	1	hypoxanthine	PDE5A
Purine metabolism, (hypo)xanthine/inosine containing	38	cellular nitrogen compound metabolic process	113	0.2	6.303e-08	1	1	1	hypoxanthine	PDE5A
Purine metabolism, (hypo)xanthine/inosine containing	38	nucleobase-containing compound catabolic process	114	0.2	6.303e-08	1	1	1	hypoxanthine	PDE5A
Purine metabolism, (hypo)xanthine/inosine containing	38	ion binding	120	0.2	6.303e-08	1	1	1	hypoxanthine	PDE5A
Purine metabolism, (hypo)xanthine/inosine containing	38	small molecule metabolic process	124	0.2	6.303e-08	1	1	1	hypoxanthine	PDE5A
Purine metabolism, (hypo)xanthine/inosine containing	38	neurological system process	129	0.2	6.303e-08	1	1	1	hypoxanthine	PDE5A
Long chain fatty acid	29	protein binding, bridging	108	0.2	6.405e-08	1	1	1	5,8-tetradecadienoate	SH2D1B
Phenylalanine & tyrosine metabolism	36	mitochondrion organization	59	0.2	6.847e-08	1	1	1	4-hydroxyphenyllactate;	TIMM23
Fructose, mannose, galactose, starch, and sucrose metabolism	19	nucleus	23	0.2	6.875e-08	34	1	34	mannose	AES,AGFG1,BNIP3L,CDKN2D,CGGBP1,CIRBP,GADD45A,GSK3B,HDGF,HEMGN,HMBS,HMGXB4,IGF2BP2,LIMK2,MAPK14,MAX,MTA1,NR2C1,PBX1,PPM1A,RFX2,RNF11,RPL36,SELENBP1,SIAH2,SNCA,SNRNP70,SRSF6,STRADB,TMOD1,UCKL1,WDR75,ZNF621,ZNF763
Tryptophan metabolism	43	generation of precursor metabolites and energy	44	0.2	6.899e-08	2	1	2	kynurenine	BPGM,FECH
Glycine, serine and threonine metabolism	23	ion binding	120	0.2	6.947e-08	2	1	2	glycine	ENPP3,GATA2
Glycolysis, gluconeogenesis, pyruvate metabolism	24	cytoplasm	28	0.2	7.249e-08	45	2	45	glucose,lactate	ABCG1,AHSP,ATP5EP2,ATP5I,ATP5J,ATP5L,C14ORF2,COMMD6,COX7A2,COX7C,DPH3,HIGD1A,HINT1,HSPE1,MRPS18C,NDUFA4,NDUFB3,NDUFS4,PDCD10,PFDN5,PPP1CA,RBX1,RIC8A,RPA3,RPL21,RPL26,RPL26L1,RPL31,RPL34,RPL7,RPS15A,RPS24,RPS27,RPS27L,S100A8,SAR1B,SLIRP,SNRPD2,TOMM7,TXN,TXNDC17,UBL5,UQCRB,UQCRH,UQCRQ
Fructose, mannose, galactose, starch, and sucrose metabolism	19	methyltransferase activity	73	-0.2	7.365e-08	1	1	1	mannose	HEMK1
Glycolysis, gluconeogenesis, pyruvate metabolism	24	intracellular	21	0.2	7.368e-08	47	2	47	glucose,lactate	ABCG1,AHSP,ATP5EP2,ATP5I,ATP5J,ATP5L,C14ORF2,COMMD6,COX7A2,COX7C,DPH3,GTF2H5,HIGD1A,HINT1,HSPE1,MRPS18C,NDUFA4,NDUFB3,NDUFS4,PDCD10,PFDN5,PPP1CA,RBX1,RIC8A,RPA3,RPL21,RPL26,RPL26L1,RPL31,RPL34,RPL7,RPS15A,RPS24,RPS27,RPS27L,S100A8,SAR1B,SHFM1,SLIRP,SNRPD2,TOMM7,TXN,TXNDC17,UBL5,UQCRB,UQCRH,UQCRQ
Medium chain fatty acid	32	GTPase activity	13	0.2	7.396e-08	1	1	1	fatty acid 12:0(n-7)	RASD1
Medium chain fatty acid	32	nucleobase-containing compound catabolic process	114	0.2	7.396e-08	1	1	1	fatty acid 12:0(n-7)	RASD1
Glycerolipid metabolism	22	extracellular region	18	0.2	7.49e-08	1	1	1	glycerol	PLIN2
Glycerolipid metabolism	22	endoplasmic reticulum	34	0.2	7.49e-08	1	1	1	glycerol	PLIN2
Glycerolipid metabolism	22	lipid particle	36	0.2	7.49e-08	1	1	1	glycerol	PLIN2
Glycerolipid metabolism	22	plasma membrane	41	0.2	7.49e-08	1	1	1	glycerol	PLIN2
Glycolysis, gluconeogenesis, pyruvate metabolism	24	nucleoplasm	25	0.2	7.547e-08	6	1	6	lactate	PPP1CA,RBX1,RPA3,SHFM1,SNRPD2,TXN
Fructose, mannose, galactose, starch, and sucrose metabolism	19	vesicle-mediated transport	83	0.2	7.61e-08	4	1	4	mannose	BBS2,HMGXB4,LIN7A,SNCA
gamma-glutamyl	47	cytosol	38	0.2	7.674e-08	4	1	4	gamma-glutamyl-valine	AHSP,RBM38,SELENBP1,SIAH2
Tryptophan metabolism	43	nucleocytoplasmic transport	57	-0.2	7.699e-08	1	1	1	C-glycosyltryptophan	NUP160
Tryptophan metabolism	43	mitosis	65	-0.2	7.699e-08	1	1	1	C-glycosyltryptophan	NUP160
Glycolysis, gluconeogenesis, pyruvate metabolism	24	signal transduction	67	0.2	8.049e-08	8	1	8	lactate	DNAJA1,HINT1,NDUFS4,RBX1,RPS27L,SEMA4D,TXN,TXNDC17
Fatty acid metabolism (also BCAA metabolism)	13	reproduction	1	-0.2	8.861e-08	1	1	1	carnitine 3:0	FOS
Fatty acid metabolism (also BCAA metabolism)	13	nucleic acid binding transcription factor activity	6	-0.2	8.861e-08	1	1	1	carnitine 3:0	FOS
Fatty acid metabolism (also BCAA metabolism)	13	DNA binding	9	-0.2	8.861e-08	1	1	1	carnitine 3:0	FOS
Fatty acid metabolism (also BCAA metabolism)	13	nucleoplasm	25	-0.2	8.861e-08	1	1	1	carnitine 3:0	FOS
Fatty acid metabolism (also BCAA metabolism)	13	DNA metabolic process	45	-0.2	8.861e-08	1	1	1	carnitine 3:0	FOS
Fatty acid metabolism (also BCAA metabolism)	13	aging	69	-0.2	8.861e-08	1	1	1	carnitine 3:0	FOS
Fatty acid metabolism (also BCAA metabolism)	13	protein complex	122	-0.2	8.861e-08	1	1	1	carnitine 3:0	FOS
Fatty acid metabolism (also BCAA metabolism)	13	neurological system process	129	-0.2	8.861e-08	1	1	1	carnitine 3:0	FOS
Sterol/Steroid	41	transmembrane transporter activity	103	0.2	8.965e-08	1	1	1	cortisol	LRRC26
Purine metabolism, (hypo)xanthine/inosine containing	38	immune system process	7	-0.2	9.086e-08	1	1	1	hypoxanthine	CXCR5
Purine metabolism, (hypo)xanthine/inosine containing	38	signal transducer activity	16	-0.2	9.086e-08	1	1	1	hypoxanthine	CXCR5
Purine metabolism, (hypo)xanthine/inosine containing	38	plasma membrane	41	-0.2	9.086e-08	1	1	1	hypoxanthine	CXCR5
Glycolysis, gluconeogenesis, pyruvate metabolism	24	mitochondrion organization	59	0.2	9.308e-08	2	1	2	lactate	NDUFS4,TOMM7
gamma-glutamyl	47	ligase activity	95	0.2	9.325e-08	2	1	2	gamma-glutamyl-valine	FBXO7,SIAH2
Fructose, mannose, galactose, starch, and sucrose metabolism	19	cellular amino acid metabolic process	52	0.2	9.635e-08	5	1	5	mannose	GLUL,HAGH,MCCC1,SLC6A6,SLC7A5
Urea cycle; arginine-, proline-, metabolism	44	ribosome biogenesis	117	0.2	9.785e-08	1	1	1	proline	RPL26
Benzoate metabolism	3	RNA binding	10	-0.2	9.943e-08	1	1	1	hippurate	ZC3HAV1
Benzoate metabolism	3	transferase activity, transferring glycosyl groups	87	-0.2	9.943e-08	1	1	1	hippurate	ZC3HAV1
gamma-glutamyl	47	transport	56	-0.2	1.01e-07	4	3	4	gamma-glutamyl-isoleucine,gamma-glutamyl-leucine,gamma-glutamyl-valine	ABCA1,ABCG1,SELENBP1,SRSF9
Phenylalanine & tyrosine metabolism	36	organelle	121	0.2	1.014e-07	40	3	38	4-hydroxyphenyllactate;,phenylalanine,tyrosine	ABCG1,AQP9,ARL4A,ATP5EP2,ATP5H,ATP5I,ATP5J,ATP5L,BCL6,C14ORF2,CA1,CELF2,FECH,GATA2,GLRX5,GTF2H5,MAP2K4,MARCH8,MRPL14,MXD1,MYL6,NDUFB2,NOTCH1,PNP,PTGS2,RAB24,RERE,REXO2,RPL12,SPAG7,STX3,TCEB2,TIMM23,TP53INP1,UQCR10,UQCRQ,VAMP8,ZMAT2
Tryptophan metabolism	43	lyase activity	93	0.2	1.024e-07	1	1	1	kynurenine	FECH
Glycolysis, gluconeogenesis, pyruvate metabolism	24	macromolecular complex assembly	137	0.2	1.033e-07	4	1	4	lactate	NDUFS4,RPA3,SNRPD2,UQCRH
Urea cycle; arginine-, proline-, metabolism	44	ligase activity	95	0.2	1.039e-07	1	1	1	proline	RBX1
gamma-glutamyl	47	carbohydrate metabolic process	43	0.2	1.042e-07	1	1	1	gamma-glutamyl-valine	BPGM
gamma-glutamyl	47	phosphatase activity	90	0.2	1.042e-07	1	1	1	gamma-glutamyl-valine	BPGM
gamma-glutamyl	47	isomerase activity	94	0.2	1.042e-07	1	1	1	gamma-glutamyl-valine	BPGM
Glycolysis, gluconeogenesis, pyruvate metabolism	24	cytosol	38	0.2	1.054e-07	19	2	19	glucose,lactate	AHSP,PDCD10,PFDN5,PPP1CA,RBX1,RPL21,RPL26,RPL26L1,RPL31,RPL34,RPL7,RPS15A,RPS24,RPS27,RPS27L,SAR1B,SNRPD2,TXN,TXNDC17
Glycolysis, gluconeogenesis, pyruvate metabolism	24	mRNA binding	11	0.2	1.057e-07	1	1	1	lactate	RPL7
Medium chain fatty acid	32	protein binding, bridging	108	0.2	1.088e-07	1	1	1	fatty acid 12:0(n-7)	SH2D1B
Inositol metabolism	27	circulatory system process	8	-0.22	1.123e-07	1	1	1	inositol 1-phosphate	CPA3
Inositol metabolism	27	peptidase activity	75	-0.22	1.123e-07	1	1	1	inositol 1-phosphate	CPA3
Inositol metabolism	27	cytoplasmic membrane-bounded vesicle	82	-0.22	1.123e-07	1	1	1	inositol 1-phosphate	CPA3
Inositol metabolism	27	ion binding	120	-0.22	1.123e-07	1	1	1	inositol 1-phosphate	CPA3
Inositol metabolism	27	organelle	121	-0.22	1.123e-07	1	1	1	inositol 1-phosphate	CPA3
Long chain fatty acid	29	cell cycle	63	0.2	1.135e-07	1	1	1	5,8-tetradecadienoate	MAPRE2
Long chain fatty acid	29	mitosis	65	0.2	1.135e-07	1	1	1	5,8-tetradecadienoate	MAPRE2
Long chain fatty acid	29	cytoskeletal protein binding	70	0.2	1.135e-07	1	1	1	5,8-tetradecadienoate	MAPRE2
Long chain fatty acid	29	cell proliferation	76	0.2	1.135e-07	1	1	1	5,8-tetradecadienoate	MAPRE2
Long chain fatty acid	29	cell division	133	0.2	1.135e-07	1	1	1	5,8-tetradecadienoate	MAPRE2
Urea cycle; arginine-, proline-, metabolism	44	endoplasmic reticulum	34	-0.2	1.174e-07	1	1	1	proline	ABCG1
Urea cycle; arginine-, proline-, metabolism	44	lipid metabolic process	54	-0.2	1.174e-07	1	1	1	proline	ABCG1
Urea cycle; arginine-, proline-, metabolism	44	protein transporter activity	78	-0.2	1.174e-07	1	1	1	proline	ABCG1
Urea cycle; arginine-, proline-, metabolism	44	homeostatic process	119	-0.2	1.174e-07	1	1	1	proline	ABCG1
Sterol/Steroid	41	protein targeting	53	0.2	1.205e-07	1	1	1	cortisol	NFKBIA
Sterol/Steroid	41	nucleocytoplasmic transport	57	0.2	1.205e-07	1	1	1	cortisol	NFKBIA
Sterol/Steroid	41	transcription factor binding	71	0.2	1.205e-07	1	1	1	cortisol	NFKBIA
Pyrimidine metabolism, uracil containing	40	mitochondrion	29	0.2	1.224e-07	1	1	1	pseudouridine	FECH
Pyrimidine metabolism, uracil containing	40	generation of precursor metabolites and energy	44	0.2	1.224e-07	1	1	1	pseudouridine	FECH
Pyrimidine metabolism, uracil containing	40	lyase activity	93	0.2	1.224e-07	1	1	1	pseudouridine	FECH
Pyrimidine metabolism, uracil containing	40	cofactor metabolic process	131	0.2	1.224e-07	1	1	1	pseudouridine	FECH
Tryptophan metabolism	43	cell motility	128	-0.2	1.226e-07	3	3	3	C-glycosyltryptophan,kynurenine,tryptophan	ETS1,NR4A2,PARP9
Sterol/Steroid	41	extracellular region	18	-0.2	1.275e-07	1	1	1	androsterone sulfate	LIPG
Sterol/Steroid	41	extracellular space	20	-0.2	1.275e-07	1	1	1	androsterone sulfate	LIPG
Sterol/Steroid	41	lipid metabolic process	54	-0.2	1.275e-07	1	1	1	androsterone sulfate	LIPG
Phenylalanine & tyrosine metabolism	36	nuclease activity	15	0.2	1.283e-07	1	1	1	4-hydroxyphenyllactate;	REXO2
Cysteine, methionine, SAM, taurine metabolism	9	protein maturation	134	-0.2	1.302e-07	1	1	1	methionine	ASPRV1
Tryptophan metabolism	43	transcription factor binding	71	-0.2	1.368e-07	1	1	1	C-glycosyltryptophan	ETS1
Glycine, serine and threonine metabolism	23	nuclease activity	15	0.2	1.375e-07	1	1	1	glycine	ENPP3
Glycerolipid metabolism	22	cytosol	38	-0.2	1.444e-07	1	1	1	glycerophosphorylcholine	PNP
Glycerolipid metabolism	22	cytoskeleton	40	-0.2	1.444e-07	1	1	1	glycerophosphorylcholine	PNP
Glycerolipid metabolism	22	catabolic process	79	-0.2	1.444e-07	1	1	1	glycerophosphorylcholine	PNP
Glycerolipid metabolism	22	transferase activity, transferring glycosyl groups	87	-0.2	1.444e-07	1	1	1	glycerophosphorylcholine	PNP
Glycerolipid metabolism	22	nucleobase-containing compound catabolic process	114	-0.2	1.444e-07	1	1	1	glycerophosphorylcholine	PNP
Glycerolipid metabolism	22	cofactor metabolic process	131	-0.2	1.444e-07	1	1	1	glycerophosphorylcholine	PNP
Valine, leucine and isoleucine metabolism	45	symbiosis, encompassing mutualism through parasitism	125	-0.2	1.467e-07	2	2	1	isoleucine,leucine	TAP1
Phenylalanine & tyrosine metabolism	36	proteinaceous extracellular matrix	19	-0.2	1.483e-07	1	1	1	tyrosine	MMP25
Phenylalanine & tyrosine metabolism	36	reproduction	1	-0.2	1.486e-07	4	1	4	tyrosine	BCL6,NOTCH1,PTGS2,RPL12
Fructose, mannose, galactose, starch, and sucrose metabolism	19	cellular component assembly	101	0.2	1.493e-07	9	1	9	mannose	AGFG1,BBS2,CDC42,CIRBP,LIN7A,MAX,SH3GLB1,SRSF6,TMOD1
Long chain fatty acid	29	cell adhesion	66	0.2	1.524e-07	1	1	1	5,8-tetradecadienoate	GPR56
Long chain fatty acid	29	cell-cell signaling	68	0.2	1.524e-07	1	1	1	5,8-tetradecadienoate	GPR56
Cysteine, methionine, SAM, taurine metabolism	9	nucleic acid binding transcription factor activity	6	-0.2	1.557e-07	4	2	4	2-hydroxybutyrate,methionine	BCL6,MXD1,OLIG2,RERE
gamma-glutamyl	47	mRNA binding	11	0.2	1.572e-07	1	1	1	gamma-glutamyl-valine	RBM38
Glycolysis, gluconeogenesis, pyruvate metabolism	24	ATPase activity	96	0.19	1.587e-07	5	1	5	lactate	ABCG1,ATP5EP2,ATP5I,ATP5J,ATP5L
Fructose, mannose, galactose, starch, and sucrose metabolism	19	cilium	42	-0.19	1.63e-07	1	1	1	mannose	BBS2
Fructose, mannose, galactose, starch, and sucrose metabolism	19	pigmentation	123	-0.19	1.63e-07	1	1	1	mannose	BBS2
Monoacylglycerol	33	protein binding, bridging	108	-0.2	1.636e-07	1	1	1	Glycerol(16:0/0:0/0:0)	CRK
Medium chain fatty acid	32	cell cycle	63	0.2	1.646e-07	1	1	1	fatty acid 12:0(n-7)	MAPRE2
Medium chain fatty acid	32	mitosis	65	0.2	1.646e-07	1	1	1	fatty acid 12:0(n-7)	MAPRE2
Medium chain fatty acid	32	cytoskeletal protein binding	70	0.2	1.646e-07	1	1	1	fatty acid 12:0(n-7)	MAPRE2
Medium chain fatty acid	32	cell division	133	0.2	1.646e-07	1	1	1	fatty acid 12:0(n-7)	MAPRE2
Glycolysis, gluconeogenesis, pyruvate metabolism	24	phosphatase activity	90	-0.19	1.663e-07	1	1	1	lactate	PPP1CA
Glycolysis, gluconeogenesis, pyruvate metabolism	24	cell division	133	-0.19	1.663e-07	1	1	1	lactate	PPP1CA
Polypeptide	37	DNA binding	9	0.2	1.692e-07	1	1	1	HWESASXX	OASL
Polypeptide	37	RNA binding	10	0.2	1.692e-07	1	1	1	HWESASXX	OASL
Polypeptide	37	nucleolus	27	0.2	1.692e-07	1	1	1	HWESASXX	OASL
Polypeptide	37	transcription factor binding	71	0.2	1.692e-07	1	1	1	HWESASXX	OASL
Pyrimidine metabolism, uracil containing	40	cell morphogenesis	4	0.19	1.714e-07	1	1	1	pseudouridine	RRAS
Pyrimidine metabolism, uracil containing	40	GTPase activity	13	0.19	1.714e-07	1	1	1	pseudouridine	RRAS
Pyrimidine metabolism, uracil containing	40	plasma membrane	41	0.19	1.714e-07	1	1	1	pseudouridine	RRAS
Pyrimidine metabolism, uracil containing	40	cell-cell signaling	68	0.19	1.714e-07	1	1	1	pseudouridine	RRAS
Pyrimidine metabolism, uracil containing	40	locomotion	116	0.19	1.714e-07	1	1	1	pseudouridine	RRAS
Pyrimidine metabolism, uracil containing	40	neurological system process	129	0.19	1.714e-07	1	1	1	pseudouridine	RRAS
Essential fatty acid	12	cell	22	0.19	1.716e-07	16	3	9	fatty acid 18:2(n-6),fatty acid 18:3(n-3/n-6),fatty acid 22:5(n-3)	CPT1A,GZMB,NR4A2,OLIG1,OLIG2,PDK4,PLIN2,SLC25A20,SLC29A1
Benzoate metabolism	3	mitochondrion	29	0.19	1.729e-07	1	1	1	hippurate	IDH2
Benzoate metabolism	3	carbohydrate metabolic process	43	0.19	1.729e-07	1	1	1	hippurate	IDH2
Benzoate metabolism	3	generation of precursor metabolites and energy	44	0.19	1.729e-07	1	1	1	hippurate	IDH2
Benzoate metabolism	3	oxidoreductase activity	85	0.19	1.729e-07	1	1	1	hippurate	IDH2
Benzoate metabolism	3	small molecule metabolic process	124	0.19	1.729e-07	1	1	1	hippurate	IDH2
Benzoate metabolism	3	cofactor metabolic process	131	0.19	1.729e-07	1	1	1	hippurate	IDH2
Glycine, serine and threonine metabolism	23	cell cycle	63	0.21	1.753e-07	1	1	1	N-acetylglycine	AVPI1
gamma-glutamyl	47	protein folding	49	0.2	1.763e-07	1	1	1	gamma-glutamyl-valine	AHSP
gamma-glutamyl	47	unfolded protein binding	130	0.2	1.763e-07	1	1	1	gamma-glutamyl-valine	AHSP
Phenylalanine & tyrosine metabolism	36	circulatory system process	8	-0.19	1.768e-07	1	1	1	tyrosine	PTGS2
Phenylalanine & tyrosine metabolism	36	neurological system process	129	-0.19	1.768e-07	1	1	1	tyrosine	PTGS2
Valine, leucine and isoleucine metabolism	45	methyltransferase activity	73	-0.19	1.788e-07	1	1	1	isoleucine	MLL5
Valine, leucine and isoleucine metabolism	45	chromosome organization	132	-0.19	1.788e-07	1	1	1	isoleucine	MLL5
Tryptophan metabolism	43	peptidase activity	75	0.19	1.79e-07	1	1	1	kynurenine	SERPING1
Long chain fatty acid	29	lipid binding	77	0.19	1.812e-07	1	1	1	5,8-tetradecadienoate	SYTL3
Phenylalanine & tyrosine metabolism	36	GTPase activity	13	-0.19	1.826e-07	1	1	1	tyrosine	REM2
Sterol/Steroid	41	endoplasmic reticulum	34	0.19	1.828e-07	1	1	1	cortisol	GPER
Sterol/Steroid	41	Golgi apparatus	35	0.19	1.828e-07	1	1	1	cortisol	GPER
Cysteine, methionine, SAM, taurine metabolism	9	cell death	74	-0.19	1.845e-07	1	1	1	methionine	CASP4
Phenylalanine & tyrosine metabolism	36	intracellular	21	0.19	1.852e-07	48	3	45	4-hydroxyphenyllactate;,phenylalanine,tyrosine	ABCG1,AHSP,AQP9,ARHGAP25,ARL4A,ATP5EP2,ATP5H,ATP5I,ATP5J,ATP5L,BCL6,C14ORF2,CA1,CELF2,FECH,GATA2,GLRX5,GSTO1,GTF2H5,HAL,MAP2K4,MARCH8,MRPL14,MXD1,MYL6,NDUFB2,NOTCH1,PNP,PPM1F,PTGS2,RAB24,RERE,REXO2,RGS10,RPL12,SPAG7,STX3,TCEB2,TIMM23,TP53INP1,UPP1,UQCR10,UQCRQ,VAMP8,ZMAT2
Glycolysis, gluconeogenesis, pyruvate metabolism	24	cellular protein modification process	51	0.19	1.87e-07	4	1	4	lactate	DPH3,PPP1CA,RBX1,SAR1B
Tryptophan metabolism	43	structural molecule activity	17	0.19	1.894e-07	1	1	1	kynurenine	MYL4
Tryptophan metabolism	43	cytoskeletal protein binding	70	0.19	1.894e-07	1	1	1	kynurenine	MYL4
Glycolysis, gluconeogenesis, pyruvate metabolism	24	GTPase activity	13	0.19	1.954e-07	1	1	1	lactate	SAR1B
Glycolysis, gluconeogenesis, pyruvate metabolism	24	cytoplasmic membrane-bounded vesicle	82	0.19	1.954e-07	1	1	1	lactate	SAR1B
Glycolysis, gluconeogenesis, pyruvate metabolism	24	vesicle-mediated transport	83	0.19	1.954e-07	1	1	1	lactate	SAR1B
Glycolysis, gluconeogenesis, pyruvate metabolism	24	membrane organization	136	0.19	1.954e-07	1	1	1	lactate	SAR1B
Medium chain fatty acid	32	embryo development	81	0.19	2.114e-07	1	1	1	fatty acid 12:0(n-7)	DUSP5
Medium chain fatty acid	32	phosphatase activity	90	0.19	2.114e-07	1	1	1	fatty acid 12:0(n-7)	DUSP5
Medium chain fatty acid	32	anatomical structure formation involved in morphogenesis	126	0.19	2.114e-07	1	1	1	fatty acid 12:0(n-7)	DUSP5
Cysteine, methionine, SAM, taurine metabolism	9	chromosome organization	132	-0.19	2.171e-07	1	1	1	methionine	RERE
Fructose, mannose, galactose, starch, and sucrose metabolism	19	catabolic process	79	0.19	2.266e-07	8	1	8	mannose	BNIP3L,BPGM,CDC42,GLUL,MCCC1,RNF11,RPL36,SIAH2
Phenylalanine & tyrosine metabolism	36	cell motility	128	0.19	2.287e-07	1	1	1	4-hydroxyphenyllactate;	DPCD
Fructose, mannose, galactose, starch, and sucrose metabolism	19	structural constituent of ribosome	12	-0.19	2.289e-07	1	1	1	mannose	RPL36
Fructose, mannose, galactose, starch, and sucrose metabolism	19	ribosome	39	-0.19	2.289e-07	1	1	1	mannose	RPL36
Fructose, mannose, galactose, starch, and sucrose metabolism	19	translation	48	-0.19	2.289e-07	1	1	1	mannose	RPL36
gamma-glutamyl	47	oxidoreductase activity	85	0.19	2.297e-07	1	1	1	gamma-glutamyl-valine	GLRX5
Glycolysis, gluconeogenesis, pyruvate metabolism	24	cell junction organization	112	0.19	2.366e-07	1	1	1	lactate	COL17A1
Fatty acid metabolism (also BCAA metabolism)	13	extracellular region	18	-0.19	2.441e-07	1	1	1	carnitine 3:0	C1RL
Fatty acid metabolism (also BCAA metabolism)	13	extracellular space	20	-0.19	2.441e-07	1	1	1	carnitine 3:0	C1RL
Fatty acid metabolism (also BCAA metabolism)	13	peptidase activity	75	-0.19	2.441e-07	1	1	1	carnitine 3:0	C1RL
Monoacylglycerol	33	chromosome organization	132	-0.19	2.447e-07	1	1	1	Glycerol(18:1(n-9)/0:0/0:0)	CABIN1
Long chain fatty acid	29	proteinaceous extracellular matrix	19	-0.19	2.543e-07	1	1	1	5,8-tetradecadienoate	TFF3
Monoacylglycerol	33	lipid particle	36	-0.19	2.591e-07	1	1	1	Glycerol(18:1(n-9)/0:0/0:0)	CAV2
Monoacylglycerol	33	protein complex assembly	50	-0.19	2.591e-07	1	1	1	Glycerol(18:1(n-9)/0:0/0:0)	CAV2
Monoacylglycerol	33	cellular component assembly	101	-0.19	2.591e-07	1	1	1	Glycerol(18:1(n-9)/0:0/0:0)	CAV2
Monoacylglycerol	33	membrane organization	136	-0.19	2.591e-07	1	1	1	Glycerol(18:1(n-9)/0:0/0:0)	CAV2
Monoacylglycerol	33	macromolecular complex assembly	137	-0.19	2.591e-07	1	1	1	Glycerol(18:1(n-9)/0:0/0:0)	CAV2
Fructose, mannose, galactose, starch, and sucrose metabolism	19	embryo development	81	0.19	2.689e-07	1	1	1	mannose	PBX1
Fatty acid metabolism (also BCAA metabolism)	13	phosphatase activity	90	-0.19	2.698e-07	1	1	1	carnitine 3:0	PTPRE
Valine, leucine and isoleucine metabolism	45	cell	22	0.19	2.749e-07	167	8	91	2-methylbutyroylcarnitine,3-methyl-2-oxobutanoate,3-methyl-2-oxopentanoate,4-methyl-2-oxopentanoate,alpha-hydroxyisovalerate,isoleucine,leucine,valine	ABCA1,ABCG1,AHSP,ARL4A,ATG16L2,ATP5EP2,ATP5I,ATP5J2,ATP5L,BTF3,BTLA,C11ORF1,C14ORF2,CA1,CASP9,CD300A,CISD2,COX6C,COX7C,CPEB2,CTSL1,DCAF12,DPEP2,FBXW8,FECH,GATA2,GLRX5,GRAMD4,GTF2H5,GYPB,GYPE,HDC,HMGXB4,HSH2D,IFNAR2,ITLN1,KRT1,KRT86,LAPTM5,LAT2,MLL5,MMP25,MRPL21,MYO1F,NEU1,NFYA,NR4A2,OPTN,PAX7,PFDN5,PIK3R2,PILRA,PIP4K2A,PISD,PLEKHG3,PNP,POLR1D,PPM1F,PTPRE,RAB11FIP1,RAB2B,RBX1,REXO2,RNF24,RPIA,RPL1…
Monoacylglycerol	33	carbohydrate metabolic process	43	0.19	2.832e-07	1	1	1	Glycerol(18:1(n-9)/0:0/0:0)	PDK4
Monoacylglycerol	33	kinase activity	84	0.19	2.832e-07	1	1	1	Glycerol(18:1(n-9)/0:0/0:0)	PDK4
Cysteine, methionine, SAM, taurine metabolism	9	protein complex assembly	50	0.19	2.89e-07	2	2	2	2-hydroxybutyrate,methionine	CPT1A,DARS
Cysteine, methionine, SAM, taurine metabolism	9	cellular component assembly	101	0.19	2.89e-07	2	2	2	2-hydroxybutyrate,methionine	CPT1A,DARS
Cysteine, methionine, SAM, taurine metabolism	9	macromolecular complex assembly	137	0.19	2.89e-07	2	2	2	2-hydroxybutyrate,methionine	CPT1A,DARS
Glycerolipid metabolism	22	ligase activity	95	-0.19	2.899e-07	1	1	1	glycerophosphorylcholine	UBE2F
Valine, leucine and isoleucine metabolism	45	growth	115	0.19	2.986e-07	1	1	1	isoleucine	PAX7
Tryptophan metabolism	43	developmental maturation	100	-0.19	3.01e-07	1	1	1	kynurenine	NR4A2
Benzoate metabolism	3	cell morphogenesis	4	0.19	3.088e-07	1	1	1	hippurate	P2RX7
Benzoate metabolism	3	immune system process	7	0.19	3.088e-07	1	1	1	hippurate	P2RX7
Benzoate metabolism	3	signal transducer activity	16	0.19	3.088e-07	1	1	1	hippurate	P2RX7
Benzoate metabolism	3	nuclear envelope	24	0.19	3.088e-07	1	1	1	hippurate	P2RX7
Benzoate metabolism	3	plasma membrane	41	0.19	3.088e-07	1	1	1	hippurate	P2RX7
Benzoate metabolism	3	protein complex assembly	50	0.19	3.088e-07	1	1	1	hippurate	P2RX7
Benzoate metabolism	3	cellular protein modification process	51	0.19	3.088e-07	1	1	1	hippurate	P2RX7
Benzoate metabolism	3	lipid metabolic process	54	0.19	3.088e-07	1	1	1	hippurate	P2RX7
Benzoate metabolism	3	transport	56	0.19	3.088e-07	1	1	1	hippurate	P2RX7
Benzoate metabolism	3	response to stress	58	0.19	3.088e-07	1	1	1	hippurate	P2RX7
Benzoate metabolism	3	mitochondrion organization	59	0.19	3.088e-07	1	1	1	hippurate	P2RX7
Benzoate metabolism	3	plasma membrane organization	60	0.19	3.088e-07	1	1	1	hippurate	P2RX7
Benzoate metabolism	3	signal transduction	67	0.19	3.088e-07	1	1	1	hippurate	P2RX7
Benzoate metabolism	3	cell-cell signaling	68	0.19	3.088e-07	1	1	1	hippurate	P2RX7
Benzoate metabolism	3	cell death	74	0.19	3.088e-07	1	1	1	hippurate	P2RX7
Benzoate metabolism	3	cell proliferation	76	0.19	3.088e-07	1	1	1	hippurate	P2RX7
Benzoate metabolism	3	biosynthetic process	80	0.19	3.088e-07	1	1	1	hippurate	P2RX7
Benzoate metabolism	3	vesicle-mediated transport	83	0.19	3.088e-07	1	1	1	hippurate	P2RX7
Benzoate metabolism	3	cellular component assembly	101	0.19	3.088e-07	1	1	1	hippurate	P2RX7
Benzoate metabolism	3	transmembrane transporter activity	103	0.19	3.088e-07	1	1	1	hippurate	P2RX7
Benzoate metabolism	3	homeostatic process	119	0.19	3.088e-07	1	1	1	hippurate	P2RX7
Benzoate metabolism	3	anatomical structure development	127	0.19	3.088e-07	1	1	1	hippurate	P2RX7
Benzoate metabolism	3	neurological system process	129	0.19	3.088e-07	1	1	1	hippurate	P2RX7
Benzoate metabolism	3	protein maturation	134	0.19	3.088e-07	1	1	1	hippurate	P2RX7
Benzoate metabolism	3	membrane organization	136	0.19	3.088e-07	1	1	1	hippurate	P2RX7
Benzoate metabolism	3	macromolecular complex assembly	137	0.19	3.088e-07	1	1	1	hippurate	P2RX7
Glycolysis, gluconeogenesis, pyruvate metabolism	24	ligase activity	95	0.19	3.099e-07	1	1	1	lactate	RBX1
Glycerolipid metabolism	22	nuclear chromosome	2	0.19	3.125e-07	1	1	1	glycerophosphorylcholine	PHF12
Glycerolipid metabolism	22	protein binding transcription factor activity	5	0.19	3.125e-07	1	1	1	glycerophosphorylcholine	PHF12
Glycerolipid metabolism	22	chromosome	26	0.19	3.125e-07	1	1	1	glycerophosphorylcholine	PHF12
Glycerolipid metabolism	22	lipid binding	77	0.19	3.125e-07	1	1	1	glycerophosphorylcholine	PHF12
Phenylalanine & tyrosine metabolism	36	hydrolase activity, acting on carbon-nitrogen (but not peptide) bonds	92	-0.19	3.129e-07	1	1	1	tyrosine	VNN3
Glutamate metabolism	20	reproduction	1	0.19	3.302e-07	1	1	1	glutamate	RPS15A
Glutamate metabolism	20	structural constituent of ribosome	12	0.19	3.302e-07	1	1	1	glutamate	RPS15A
Glutamate metabolism	20	structural molecule activity	17	0.19	3.302e-07	1	1	1	glutamate	RPS15A
Glutamate metabolism	20	ribosome	39	0.19	3.302e-07	1	1	1	glutamate	RPS15A
Fructose, mannose, galactose, starch, and sucrose metabolism	19	aging	69	0.19	3.352e-07	1	1	1	mannose	MAPK14
Fatty acid metabolism (also BCAA metabolism)	13	microtubule organizing center	37	-0.19	3.395e-07	1	1	1	carnitine 3:0	TACC1
Fatty acid metabolism (also BCAA metabolism)	13	cytoskeleton organization	61	-0.19	3.395e-07	1	1	1	carnitine 3:0	TACC1
Fatty acid metabolism (also BCAA metabolism)	13	cell cycle	63	-0.19	3.395e-07	1	1	1	carnitine 3:0	TACC1
Fatty acid metabolism (also BCAA metabolism)	13	cell proliferation	76	-0.19	3.395e-07	1	1	1	carnitine 3:0	TACC1
Fatty acid metabolism (also BCAA metabolism)	13	cell differentiation	104	-0.19	3.395e-07	1	1	1	carnitine 3:0	TACC1
Fatty acid metabolism (also BCAA metabolism)	13	cell division	133	-0.19	3.395e-07	1	1	1	carnitine 3:0	TACC1
Fructose, mannose, galactose, starch, and sucrose metabolism	19	proteinaceous extracellular matrix	19	0.19	3.448e-07	1	1	1	mannose	SNCA
Fructose, mannose, galactose, starch, and sucrose metabolism	19	extracellular matrix organization	105	0.19	3.448e-07	1	1	1	mannose	SNCA
Fructose, mannose, galactose, starch, and sucrose metabolism	19	histone binding	118	0.19	3.448e-07	1	1	1	mannose	SNCA
Fructose, mannose, galactose, starch, and sucrose metabolism	19	membrane organization	136	0.19	3.448e-07	1	1	1	mannose	SNCA
Inositol metabolism	27	transport	56	-0.21	3.5e-07	1	1	1	inositol 1-phosphate	SLC45A3
Inositol metabolism	27	transmembrane transport	135	-0.21	3.5e-07	1	1	1	inositol 1-phosphate	SLC45A3
Phenylalanine & tyrosine metabolism	36	mRNA processing	46	-0.19	3.517e-07	1	1	1	tyrosine	CELF2
Phenylalanine & tyrosine metabolism	36	ribonucleoprotein complex assembly	102	-0.19	3.517e-07	1	1	1	tyrosine	CELF2
gamma-glutamyl	47	DNA binding	9	0.19	3.552e-07	1	1	1	gamma-glutamyl-valine	POLR1D
gamma-glutamyl	47	nucleotidyltransferase activity	89	0.19	3.552e-07	1	1	1	gamma-glutamyl-valine	POLR1D
Urea cycle; arginine-, proline-, metabolism	44	carbohydrate metabolic process	43	0.19	3.566e-07	1	1	1	proline	TRAK2
Fructose, mannose, galactose, starch, and sucrose metabolism	19	protein complex	122	0.19	3.727e-07	17	1	17	mannose	ACTR1B,AGFG1,AHSP,BBS2,GSK3B,HBQ1,HLA-DMB,HMGXB4,KLHL3,MAX,MTA1,MYL4,PBX1,PPM1A,RNF11,TMOD1,TPGS2
Long chain fatty acid	29	embryo development	81	0.19	3.728e-07	1	1	1	5,8-tetradecadienoate	DUSP2
Long chain fatty acid	29	phosphatase activity	90	0.19	3.728e-07	1	1	1	5,8-tetradecadienoate	DUSP2
Long chain fatty acid	29	anatomical structure formation involved in morphogenesis	126	0.19	3.728e-07	1	1	1	5,8-tetradecadienoate	DUSP2
Lysolipid	31	transmembrane transport	135	-0.19	3.802e-07	1	1	1	PC(0:0/16:0)	SLC45A3
Fructose, mannose, galactose, starch, and sucrose metabolism	19	lysosome	30	-0.19	3.83e-07	1	1	1	mannose	HLA-DMB
Fructose, mannose, galactose, starch, and sucrose metabolism	19	vacuole	32	-0.19	3.83e-07	1	1	1	mannose	HLA-DMB
Glycolysis, gluconeogenesis, pyruvate metabolism	24	anatomical structure formation involved in morphogenesis	126	0.19	3.878e-07	1	1	1	lactate	PDCD10
Phenylalanine & tyrosine metabolism	36	cell cycle	63	-0.19	3.88e-07	1	1	1	tyrosine	TP53INP1
Glycolysis, gluconeogenesis, pyruvate metabolism	24	cell cycle	63	0.19	3.917e-07	4	1	4	lactate	ERH,PPP1CA,RPA3,RPS27
Valine, leucine and isoleucine metabolism	45	aging	69	0.19	3.936e-07	1	1	1	3-methyl-2-oxopentanoate	CISD2
Histidine metabolism	26	protein binding transcription factor activity	5	0.19	3.983e-07	1	1	1	histidine	APEX1
Histidine metabolism	26	RNA binding	10	0.19	3.983e-07	1	1	1	histidine	APEX1
Histidine metabolism	26	nuclease activity	15	0.19	3.983e-07	1	1	1	histidine	APEX1
Histidine metabolism	26	nucleus	23	0.19	3.983e-07	1	1	1	histidine	APEX1
Histidine metabolism	26	nucleoplasm	25	0.19	3.983e-07	1	1	1	histidine	APEX1
Histidine metabolism	26	nucleolus	27	0.19	3.983e-07	1	1	1	histidine	APEX1
Histidine metabolism	26	endoplasmic reticulum	34	0.19	3.983e-07	1	1	1	histidine	APEX1
Histidine metabolism	26	microtubule organizing center	37	0.19	3.983e-07	1	1	1	histidine	APEX1
Histidine metabolism	26	ribosome	39	0.19	3.983e-07	1	1	1	histidine	APEX1
Histidine metabolism	26	cytoskeleton	40	0.19	3.983e-07	1	1	1	histidine	APEX1
Histidine metabolism	26	oxidoreductase activity	85	0.19	3.983e-07	1	1	1	histidine	APEX1
Histidine metabolism	26	hydrolase activity, acting on glycosyl bonds	91	0.19	3.983e-07	1	1	1	histidine	APEX1
Histidine metabolism	26	lyase activity	93	0.19	3.983e-07	1	1	1	histidine	APEX1
Histidine metabolism	26	homeostatic process	119	0.19	3.983e-07	1	1	1	histidine	APEX1
Histidine metabolism	26	ion binding	120	0.19	3.983e-07	1	1	1	histidine	APEX1
Pyrimidine metabolism, uracil containing	40	microtubule organizing center	37	-0.19	4.037e-07	1	1	1	pseudouridine	PDE4D
Pyrimidine metabolism, uracil containing	40	cytosol	38	-0.19	4.037e-07	1	1	1	pseudouridine	PDE4D
Pyrimidine metabolism, uracil containing	40	cytoskeleton	40	-0.19	4.037e-07	1	1	1	pseudouridine	PDE4D
Pyrimidine metabolism, uracil containing	40	enzyme binding	99	-0.19	4.037e-07	1	1	1	pseudouridine	PDE4D
Cysteine, methionine, SAM, taurine metabolism	9	protein binding transcription factor activity	5	-0.19	4.04e-07	1	1	1	methionine	MXD1
Cysteine, methionine, SAM, taurine metabolism	9	cell proliferation	76	-0.19	4.04e-07	1	1	1	methionine	MXD1
Phenylalanine & tyrosine metabolism	36	anatomical structure formation involved in morphogenesis	126	-0.19	4.105e-07	1	1	1	tyrosine	NOTCH1
Phenylalanine & tyrosine metabolism	36	cell division	133	-0.19	4.105e-07	1	1	1	tyrosine	NOTCH1
Glutamate metabolism	20	transport	56	0.19	4.177e-07	7	1	7	glutamate	ABCG1,ATP5EP2,ATP5L,HMGXB4,RPS15A,SLC45A3,TRAK2
Phenylalanine & tyrosine metabolism	36	transmembrane transport	135	0.19	4.289e-07	8	3	7	4-hydroxyphenyllactate;,phenylalanine,tyrosine	ABCG1,AQP9,ATP5EP2,ATP5H,ATP5I,ATP5J,ATP5L
Glycolysis, gluconeogenesis, pyruvate metabolism	24	anatomical structure development	127	0.19	4.308e-07	7	2	7	glucose,lactate	AHSP,COL17A1,NDUFS4,PDCD10,RIC8A,SEMA4D,UQCRQ
Urea cycle; arginine-, proline-, metabolism	44	cell cycle	63	0.19	4.401e-07	1	1	1	proline	RPS27
Urea cycle; arginine-, proline-, metabolism	44	mitosis	65	0.19	4.401e-07	1	1	1	proline	RPS27
Urea cycle; arginine-, proline-, metabolism	44	cell proliferation	76	0.19	4.401e-07	1	1	1	proline	RPS27
Cysteine, methionine, SAM, taurine metabolism	9	peroxisome	33	-0.19	4.406e-07	1	1	1	methionine	FAR2
Cysteine, methionine, SAM, taurine metabolism	9	endoplasmic reticulum	34	-0.19	4.406e-07	1	1	1	methionine	FAR2
Cysteine, methionine, SAM, taurine metabolism	9	oxidoreductase activity	85	-0.19	4.406e-07	1	1	1	methionine	FAR2
Fructose, mannose, galactose, starch, and sucrose metabolism	19	reproduction	1	0.19	4.429e-07	6	1	6	mannose	AGFG1,ALPL,BBS2,LIMK2,PBX1,RPL36
Glutamate metabolism	20	nucleoplasm	25	0.19	4.502e-07	1	1	1	glutamate	TCEB2
Glutamate metabolism	20	protein complex assembly	50	0.19	4.502e-07	1	1	1	glutamate	TCEB2
Glutamate metabolism	20	translation factor activity, nucleic acid binding	72	0.19	4.502e-07	1	1	1	glutamate	TCEB2
Glutamate metabolism	20	cellular component assembly	101	0.19	4.502e-07	1	1	1	glutamate	TCEB2
Glutamate metabolism	20	macromolecular complex assembly	137	0.19	4.502e-07	1	1	1	glutamate	TCEB2
Histidine metabolism	26	chromosome	26	0.19	4.543e-07	1	1	1	histidine	TOP1MT
Histidine metabolism	26	isomerase activity	94	0.19	4.543e-07	1	1	1	histidine	TOP1MT
Medium chain fatty acid	32	mRNA processing	46	0.19	4.617e-07	1	1	1	fatty acid 10:0	PRPF4
gamma-glutamyl	47	endosome	31	-0.19	4.628e-07	1	1	1	gamma-glutamyl-valine	ABCG1
gamma-glutamyl	47	endoplasmic reticulum	34	-0.19	4.628e-07	1	1	1	gamma-glutamyl-valine	ABCG1
gamma-glutamyl	47	protein transporter activity	78	-0.19	4.628e-07	1	1	1	gamma-glutamyl-valine	ABCG1
gamma-glutamyl	47	transmembrane transport	135	-0.19	4.628e-07	1	1	1	gamma-glutamyl-valine	ABCG1
Cysteine, methionine, SAM, taurine metabolism	9	nucleolus	27	0.19	4.788e-07	1	1	1	methionine	POLR1C
Cysteine, methionine, SAM, taurine metabolism	9	nucleotidyltransferase activity	89	0.19	4.788e-07	1	1	1	methionine	POLR1C
Glycolysis, gluconeogenesis, pyruvate metabolism	24	circulatory system process	8	0.19	4.798e-07	1	1	1	lactate	OLR1
Cysteine, methionine, SAM, taurine metabolism	9	RNA binding	10	-0.19	4.806e-07	1	1	1	methionine	HBP1
Cysteine, methionine, SAM, taurine metabolism	9	cell cycle	63	-0.19	4.806e-07	1	1	1	methionine	HBP1
Glycine, serine and threonine metabolism	23	lipid metabolic process	54	0.2	5.065e-07	1	1	1	N-acetylglycine	SLC25A20
Glutamate metabolism	20	cell morphogenesis	4	0.19	5.092e-07	1	1	1	glutamate	ARHGEF12
Glutamate metabolism	20	enzyme regulator activity	106	0.19	5.092e-07	1	1	1	glutamate	ARHGEF12
Glutamate metabolism	20	locomotion	116	0.19	5.092e-07	1	1	1	glutamate	ARHGEF12
Essential fatty acid	12	extracellular space	20	-0.19	5.16e-07	1	1	1	fatty acid 22:5(n-3)	PRSS33
Valine, leucine and isoleucine metabolism	45	mRNA processing	46	0.19	5.24e-07	1	1	1	isoleucine	SNRPD2
Valine, leucine and isoleucine metabolism	45	ribonucleoprotein complex assembly	102	0.19	5.24e-07	1	1	1	isoleucine	SNRPD2
Glycine, serine and threonine metabolism	23	nucleic acid binding transcription factor activity	6	0.19	5.402e-07	1	1	1	glycine	GATA2
Glycine, serine and threonine metabolism	23	DNA binding	9	0.19	5.402e-07	1	1	1	glycine	GATA2
Glycine, serine and threonine metabolism	23	response to stress	58	0.19	5.402e-07	1	1	1	glycine	GATA2
Glycine, serine and threonine metabolism	23	transcription factor binding	71	0.19	5.402e-07	1	1	1	glycine	GATA2
Glycine, serine and threonine metabolism	23	embryo development	81	0.19	5.402e-07	1	1	1	glycine	GATA2
Glycine, serine and threonine metabolism	23	vesicle-mediated transport	83	0.19	5.402e-07	1	1	1	glycine	GATA2
Glycine, serine and threonine metabolism	23	developmental maturation	100	0.19	5.402e-07	1	1	1	glycine	GATA2
Glycine, serine and threonine metabolism	23	cell differentiation	104	0.19	5.402e-07	1	1	1	glycine	GATA2
Glycine, serine and threonine metabolism	23	homeostatic process	119	0.19	5.402e-07	1	1	1	glycine	GATA2
Glycine, serine and threonine metabolism	23	anatomical structure development	127	0.19	5.402e-07	1	1	1	glycine	GATA2
Fibrinogen cleavage peptide	17	helicase activity	14	-0.19	5.473e-07	1	1	1	ADSGEGDFXAEGGGVR	BTAF1
Tryptophan metabolism	43	cytoskeleton organization	61	0.19	5.474e-07	1	1	1	kynurenine	PLEK2
Histidine metabolism	26	transport	56	0.19	5.538e-07	1	1	1	histidine	ABCF2
Histidine metabolism	26	protein complex	122	0.19	5.538e-07	1	1	1	histidine	ABCF2
Urea cycle; arginine-, proline-, metabolism	44	cell differentiation	104	0.19	5.604e-07	1	1	1	proline	UQCRQ
Urea cycle; arginine-, proline-, metabolism	44	anatomical structure development	127	0.19	5.604e-07	1	1	1	proline	UQCRQ
Cysteine, methionine, SAM, taurine metabolism	9	cytoskeleton	40	0.19	5.625e-07	1	1	1	methionine	ARPC5L
Cysteine, methionine, SAM, taurine metabolism	9	cytoskeletal protein binding	70	0.19	5.625e-07	1	1	1	methionine	ARPC5L
gamma-glutamyl	47	extracellular region	18	0.19	5.669e-07	1	1	1	gamma-glutamyl-valine	IGFBP1
gamma-glutamyl	47	extracellular space	20	0.19	5.669e-07	1	1	1	gamma-glutamyl-valine	IGFBP1
gamma-glutamyl	47	growth	115	0.19	5.669e-07	1	1	1	gamma-glutamyl-valine	IGFBP1
Glutamate metabolism	20	nucleobase-containing compound catabolic process	114	0.19	5.791e-07	1	1	1	glutamate	ATP5L
Fatty acid metabolism (also BCAA metabolism)	13	Golgi apparatus	35	-0.19	5.843e-07	1	1	1	carnitine 3:0	ABCA1
Fatty acid metabolism (also BCAA metabolism)	13	lipid metabolic process	54	-0.19	5.843e-07	1	1	1	carnitine 3:0	ABCA1
Fatty acid metabolism (also BCAA metabolism)	13	lipid binding	77	-0.19	5.843e-07	1	1	1	carnitine 3:0	ABCA1
Fatty acid metabolism (also BCAA metabolism)	13	cytoplasmic membrane-bounded vesicle	82	-0.19	5.843e-07	1	1	1	carnitine 3:0	ABCA1
Fatty acid metabolism (also BCAA metabolism)	13	vesicle-mediated transport	83	-0.19	5.843e-07	1	1	1	carnitine 3:0	ABCA1
Fatty acid metabolism (also BCAA metabolism)	13	ATPase activity	96	-0.19	5.843e-07	1	1	1	carnitine 3:0	ABCA1
Fatty acid metabolism (also BCAA metabolism)	13	enzyme binding	99	-0.19	5.843e-07	1	1	1	carnitine 3:0	ABCA1
Fatty acid metabolism (also BCAA metabolism)	13	cellular component assembly	101	-0.19	5.843e-07	1	1	1	carnitine 3:0	ABCA1
Fatty acid metabolism (also BCAA metabolism)	13	transmembrane transporter activity	103	-0.19	5.843e-07	1	1	1	carnitine 3:0	ABCA1
Fatty acid metabolism (also BCAA metabolism)	13	homeostatic process	119	-0.19	5.843e-07	1	1	1	carnitine 3:0	ABCA1
Fatty acid metabolism (also BCAA metabolism)	13	membrane organization	136	-0.19	5.843e-07	1	1	1	carnitine 3:0	ABCA1
Fatty acid metabolism (also BCAA metabolism)	13	macromolecular complex assembly	137	-0.19	5.843e-07	1	1	1	carnitine 3:0	ABCA1
gamma-glutamyl	47	nucleolus	27	0.19	5.88e-07	1	1	1	gamma-glutamyl-valine	SELENBP1
Purine metabolism, (hypo)xanthine/inosine containing	38	extracellular region	18	0.19	5.92e-07	1	1	1	hypoxanthine	MMRN1
Purine metabolism, (hypo)xanthine/inosine containing	38	transport	56	0.19	5.92e-07	1	1	1	hypoxanthine	MMRN1
Purine metabolism, (hypo)xanthine/inosine containing	38	cell adhesion	66	0.19	5.92e-07	1	1	1	hypoxanthine	MMRN1
Purine metabolism, (hypo)xanthine/inosine containing	38	cytoplasmic membrane-bounded vesicle	82	0.19	5.92e-07	1	1	1	hypoxanthine	MMRN1
Purine metabolism, (hypo)xanthine/inosine containing	38	vesicle-mediated transport	83	0.19	5.92e-07	1	1	1	hypoxanthine	MMRN1
Purine metabolism, (hypo)xanthine/inosine containing	38	organelle	121	0.19	5.92e-07	1	1	1	hypoxanthine	MMRN1
Monoacylglycerol	33	growth	115	-0.2	5.97e-07	1	1	1	Glycerol(16:0/0:0/0:0)	NOTCH1
Tryptophan metabolism	43	cell morphogenesis	4	0.19	6.036e-07	4	1	4	kynurenine	NR4A2,P2RX7,RRAS,SIAH2
gamma-glutamyl	47	signal transducer activity	16	-0.19	6.051e-07	1	1	1	gamma-glutamyl-leucine	ABCA1
gamma-glutamyl	47	cytoplasmic membrane-bounded vesicle	82	-0.19	6.051e-07	1	1	1	gamma-glutamyl-leucine	ABCA1
gamma-glutamyl	47	vesicle-mediated transport	83	-0.19	6.051e-07	1	1	1	gamma-glutamyl-leucine	ABCA1
gamma-glutamyl	47	enzyme binding	99	-0.19	6.051e-07	1	1	1	gamma-glutamyl-leucine	ABCA1
gamma-glutamyl	47	membrane organization	136	-0.19	6.051e-07	1	1	1	gamma-glutamyl-leucine	ABCA1
Fructose, mannose, galactose, starch, and sucrose metabolism	19	chromosome	26	0.19	6.176e-07	1	1	1	mannose	HMBS
Fructose, mannose, galactose, starch, and sucrose metabolism	19	transferase activity, transferring alkyl or aryl (other than methyl) groups	88	0.19	6.176e-07	1	1	1	mannose	HMBS
Long chain fatty acid	29	cellular amino acid metabolic process	52	0.19	6.229e-07	1	1	1	fatty acid 18:1(n-9)	KYNU
Long chain fatty acid	29	cofactor metabolic process	131	0.19	6.229e-07	1	1	1	fatty acid 18:1(n-9)	KYNU
Histidine metabolism	26	lysosome	30	0.19	6.401e-07	1	1	1	histidine	ITM2C
Histidine metabolism	26	vacuole	32	0.19	6.401e-07	1	1	1	histidine	ITM2C
Histidine metabolism	26	Golgi apparatus	35	0.19	6.401e-07	1	1	1	histidine	ITM2C
Histidine metabolism	26	plasma membrane	41	0.19	6.401e-07	1	1	1	histidine	ITM2C
Histidine metabolism	26	cell differentiation	104	0.19	6.401e-07	1	1	1	histidine	ITM2C
Histidine metabolism	26	anatomical structure development	127	0.19	6.401e-07	1	1	1	histidine	ITM2C
Tryptophan metabolism	43	phosphatase activity	90	0.19	6.478e-07	1	1	1	kynurenine	BPGM
Tryptophan metabolism	43	isomerase activity	94	0.19	6.478e-07	1	1	1	kynurenine	BPGM
Monoacylglycerol	33	nucleocytoplasmic transport	57	-0.19	6.556e-07	1	1	1	Glycerol(16:0/0:0/0:0)	XPO6
Fructose, mannose, galactose, starch, and sucrose metabolism	19	biosynthetic process	80	0.19	6.61e-07	21	1	21	mannose	ACSL3,AES,CDKN2D,CGGBP1,FECH,GLUL,GMPR,HAGH,HDGF,HMBS,MAPK14,MAX,NR2C1,PBX1,RFX2,RPL36,SNCA,SRSF6,UCKL1,ZNF621,ZNF763
Urea cycle; arginine-, proline-, metabolism	44	phosphatase activity	90	-0.19	6.651e-07	1	1	1	proline	CTDSP2
Long chain fatty acid	29	enzyme regulator activity	106	-0.18	6.715e-07	1	1	1	fatty acid 20:2(n-6)	CABIN1
Long chain fatty acid	29	chromosome organization	132	-0.18	6.715e-07	1	1	1	fatty acid 20:2(n-6)	CABIN1
Fibrinogen cleavage peptide	17	cell-cell signaling	68	0.18	6.777e-07	1	1	1	ADpSGEGDFXAEGGGVR	KCNJ2
Fibrinogen cleavage peptide	17	transmembrane transporter activity	103	0.18	6.777e-07	1	1	1	ADpSGEGDFXAEGGGVR	KCNJ2
Fibrinogen cleavage peptide	17	neurological system process	129	0.18	6.777e-07	1	1	1	ADpSGEGDFXAEGGGVR	KCNJ2
Cysteine, methionine, SAM, taurine metabolism	9	reproduction	1	-0.18	6.806e-07	1	1	1	methionine	BCL6
Cysteine, methionine, SAM, taurine metabolism	9	cell morphogenesis	4	-0.18	6.806e-07	1	1	1	methionine	BCL6
Cysteine, methionine, SAM, taurine metabolism	9	chromosome	26	-0.18	6.806e-07	1	1	1	methionine	BCL6
Cysteine, methionine, SAM, taurine metabolism	9	cytoskeleton organization	61	-0.18	6.806e-07	1	1	1	methionine	BCL6
Tryptophan metabolism	43	protein folding	49	0.18	6.903e-07	1	1	1	kynurenine	AHSP
Tryptophan metabolism	43	unfolded protein binding	130	0.18	6.903e-07	1	1	1	kynurenine	AHSP
Glycerolipid metabolism	22	nucleotidyltransferase activity	89	-0.18	6.922e-07	1	1	1	glycerophosphorylcholine	POLR1D
Phenylalanine & tyrosine metabolism	36	transcription factor binding	71	-0.18	6.983e-07	1	1	1	4-hydroxyphenyllactate;	GATA2
Phenylalanine & tyrosine metabolism	36	cellular amino acid metabolic process	52	-0.18	7.213e-07	1	1	1	tyrosine	HAL
Essential fatty acid	12	reproduction	1	-0.18	7.223e-07	1	1	1	fatty acid 22:5(n-3)	SLC29A1
Essential fatty acid	12	cell-cell signaling	68	-0.18	7.223e-07	1	1	1	fatty acid 22:5(n-3)	SLC29A1
Essential fatty acid	12	transmembrane transporter activity	103	-0.18	7.223e-07	1	1	1	fatty acid 22:5(n-3)	SLC29A1
gamma-glutamyl	47	cell	22	0.18	7.23e-07	18	4	17	gamma-glutamyl-isoleucine,gamma-glutamyl-leucine,gamma-glutamyl-phenylalanine,gamma-glutamyl-valine	ABCA1,ABCG1,AHSP,CA1,DCAF12,EPB41,FBXO7,FECH,GLRX5,GRAMD4,GYPB,POLR1D,RBM38,SELENBP1,SESN3,SIAH2,SRSF9
Essential fatty acid	12	protein complex assembly	50	0.18	7.234e-07	1	1	1	fatty acid 18:3(n-3/n-6)	CPT1A
Essential fatty acid	12	transferase activity, transferring acyl groups	86	0.18	7.234e-07	1	1	1	fatty acid 18:3(n-3/n-6)	CPT1A
Essential fatty acid	12	cellular component assembly	101	0.18	7.234e-07	1	1	1	fatty acid 18:3(n-3/n-6)	CPT1A
Essential fatty acid	12	macromolecular complex assembly	137	0.18	7.234e-07	1	1	1	fatty acid 18:3(n-3/n-6)	CPT1A
Fatty acid metabolism (also BCAA metabolism)	13	cytosol	38	0.18	7.439e-07	1	1	1	carnitine 3:0	PNP
Fatty acid metabolism (also BCAA metabolism)	13	catabolic process	79	0.18	7.439e-07	1	1	1	carnitine 3:0	PNP
Fatty acid metabolism (also BCAA metabolism)	13	transferase activity, transferring glycosyl groups	87	0.18	7.439e-07	1	1	1	carnitine 3:0	PNP
Fatty acid metabolism (also BCAA metabolism)	13	nucleobase-containing compound catabolic process	114	0.18	7.439e-07	1	1	1	carnitine 3:0	PNP
Fatty acid metabolism (also BCAA metabolism)	13	ion binding	120	0.18	7.439e-07	1	1	1	carnitine 3:0	PNP
Fatty acid metabolism (also BCAA metabolism)	13	cofactor metabolic process	131	0.18	7.439e-07	1	1	1	carnitine 3:0	PNP
Glutathione metabolism	21	intracellular	21	0.19	7.688e-07	1	1	1	S-glutathionyl-L-cysteine	HDC
Glutathione metabolism	21	cell	22	0.19	7.688e-07	1	1	1	S-glutathionyl-L-cysteine	HDC
Glutathione metabolism	21	cytoplasm	28	0.19	7.688e-07	1	1	1	S-glutathionyl-L-cysteine	HDC
Glutathione metabolism	21	cytosol	38	0.19	7.688e-07	1	1	1	S-glutathionyl-L-cysteine	HDC
Glutathione metabolism	21	cellular amino acid metabolic process	52	0.19	7.688e-07	1	1	1	S-glutathionyl-L-cysteine	HDC
Glutathione metabolism	21	catabolic process	79	0.19	7.688e-07	1	1	1	S-glutathionyl-L-cysteine	HDC
Glutathione metabolism	21	biosynthetic process	80	0.19	7.688e-07	1	1	1	S-glutathionyl-L-cysteine	HDC
Glutathione metabolism	21	lyase activity	93	0.19	7.688e-07	1	1	1	S-glutathionyl-L-cysteine	HDC
Glutathione metabolism	21	cellular nitrogen compound metabolic process	113	0.19	7.688e-07	1	1	1	S-glutathionyl-L-cysteine	HDC
Glutathione metabolism	21	small molecule metabolic process	124	0.19	7.688e-07	1	1	1	S-glutathionyl-L-cysteine	HDC
Valine, leucine and isoleucine metabolism	45	transferase activity, transferring glycosyl groups	87	0.18	8.071e-07	1	1	1	isoleucine	PNP
Krebs cycle	28	cytoskeleton	40	0.18	8.122e-07	1	1	1	citrate	LRRC26
Krebs cycle	28	plasma membrane	41	0.18	8.122e-07	1	1	1	citrate	LRRC26
Krebs cycle	28	transmembrane transporter activity	103	0.18	8.122e-07	1	1	1	citrate	LRRC26
Krebs cycle	28	protein complex	122	0.18	8.122e-07	1	1	1	citrate	LRRC26
Glutamate metabolism	20	protein binding, bridging	108	-0.18	8.176e-07	1	1	1	glutamate	SH2D1B
Glycolysis, gluconeogenesis, pyruvate metabolism	24	embryo development	81	-0.18	8.192e-07	1	1	1	lactate	RIC8A
Glycolysis, gluconeogenesis, pyruvate metabolism	24	neurological system process	129	-0.18	8.192e-07	1	1	1	lactate	RIC8A
Monoacylglycerol	33	DNA metabolic process	45	0.18	8.237e-07	1	1	1	Glycerol(18:2(n-6)/0:0/0:0)	RPS27L
gamma-glutamyl	47	circulatory system process	8	0.18	8.252e-07	1	1	1	gamma-glutamyl-valine	EPB41
gamma-glutamyl	47	structural molecule activity	17	0.18	8.252e-07	1	1	1	gamma-glutamyl-valine	EPB41
gamma-glutamyl	47	cytoskeleton organization	61	0.18	8.252e-07	1	1	1	gamma-glutamyl-valine	EPB41
gamma-glutamyl	47	cytoskeletal protein binding	70	0.18	8.252e-07	1	1	1	gamma-glutamyl-valine	EPB41
Glycine, serine and threonine metabolism	23	extracellular space	20	0.2	8.331e-07	1	1	1	N-acetylthreonine	TNFSF13
Glycine, serine and threonine metabolism	23	signal transduction	67	0.2	8.331e-07	1	1	1	N-acetylthreonine	TNFSF13
Glycerolipid metabolism	22	signal transducer activity	16	0.18	8.388e-07	1	1	1	glycerol	PDK4
Glycerolipid metabolism	22	carbohydrate metabolic process	43	0.18	8.388e-07	1	1	1	glycerol	PDK4
Glycerolipid metabolism	22	kinase activity	84	0.18	8.388e-07	1	1	1	glycerol	PDK4
Dipeptide	10	circulatory system process	8	0.2	8.524e-07	1	1	1	leucylalanine	HMOX1
Dipeptide	10	signal transducer activity	16	0.2	8.524e-07	1	1	1	leucylalanine	HMOX1
Dipeptide	10	extracellular region	18	0.2	8.524e-07	1	1	1	leucylalanine	HMOX1
Dipeptide	10	extracellular space	20	0.2	8.524e-07	1	1	1	leucylalanine	HMOX1
Dipeptide	10	intracellular	21	0.2	8.524e-07	1	1	1	leucylalanine	HMOX1
Dipeptide	10	cell	22	0.2	8.524e-07	1	1	1	leucylalanine	HMOX1
Dipeptide	10	nucleus	23	0.2	8.524e-07	1	1	1	leucylalanine	HMOX1
Dipeptide	10	nucleolus	27	0.2	8.524e-07	1	1	1	leucylalanine	HMOX1
Dipeptide	10	cytoplasm	28	0.2	8.524e-07	1	1	1	leucylalanine	HMOX1
Dipeptide	10	endoplasmic reticulum	34	0.2	8.524e-07	1	1	1	leucylalanine	HMOX1
Dipeptide	10	cytosol	38	0.2	8.524e-07	1	1	1	leucylalanine	HMOX1
Dipeptide	10	plasma membrane	41	0.2	8.524e-07	1	1	1	leucylalanine	HMOX1
Dipeptide	10	protein complex assembly	50	0.2	8.524e-07	1	1	1	leucylalanine	HMOX1
Dipeptide	10	transport	56	0.2	8.524e-07	1	1	1	leucylalanine	HMOX1
Dipeptide	10	response to stress	58	0.2	8.524e-07	1	1	1	leucylalanine	HMOX1
Dipeptide	10	signal transduction	67	0.2	8.524e-07	1	1	1	leucylalanine	HMOX1
Dipeptide	10	cell death	74	0.2	8.524e-07	1	1	1	leucylalanine	HMOX1
Dipeptide	10	cell proliferation	76	0.2	8.524e-07	1	1	1	leucylalanine	HMOX1
Dipeptide	10	catabolic process	79	0.2	8.524e-07	1	1	1	leucylalanine	HMOX1
Dipeptide	10	oxidoreductase activity	85	0.2	8.524e-07	1	1	1	leucylalanine	HMOX1
Dipeptide	10	enzyme binding	99	0.2	8.524e-07	1	1	1	leucylalanine	HMOX1
Dipeptide	10	cellular component assembly	101	0.2	8.524e-07	1	1	1	leucylalanine	HMOX1
Dipeptide	10	cellular nitrogen compound metabolic process	113	0.2	8.524e-07	1	1	1	leucylalanine	HMOX1
Dipeptide	10	homeostatic process	119	0.2	8.524e-07	1	1	1	leucylalanine	HMOX1
Dipeptide	10	ion binding	120	0.2	8.524e-07	1	1	1	leucylalanine	HMOX1
Dipeptide	10	organelle	121	0.2	8.524e-07	1	1	1	leucylalanine	HMOX1
Dipeptide	10	small molecule metabolic process	124	0.2	8.524e-07	1	1	1	leucylalanine	HMOX1
Dipeptide	10	anatomical structure formation involved in morphogenesis	126	0.2	8.524e-07	1	1	1	leucylalanine	HMOX1
Dipeptide	10	anatomical structure development	127	0.2	8.524e-07	1	1	1	leucylalanine	HMOX1
Dipeptide	10	cofactor metabolic process	131	0.2	8.524e-07	1	1	1	leucylalanine	HMOX1
Dipeptide	10	transmembrane transport	135	0.2	8.524e-07	1	1	1	leucylalanine	HMOX1
Dipeptide	10	macromolecular complex assembly	137	0.2	8.524e-07	1	1	1	leucylalanine	HMOX1
Fructose, mannose, galactose, starch, and sucrose metabolism	19	peroxisome	33	0.18	8.661e-07	1	1	1	mannose	ACSL3
Fructose, mannose, galactose, starch, and sucrose metabolism	19	lipid particle	36	0.18	8.661e-07	1	1	1	mannose	ACSL3
Monoacylglycerol	33	microtubule organizing center	37	-0.19	8.94e-07	1	1	1	Glycerol(16:0/0:0/0:0)	RAB11FIP1
Medium chain fatty acid	32	cell morphogenesis	4	0.18	8.986e-07	1	1	1	fatty acid 12:0	ERBB2
Medium chain fatty acid	32	endosome	31	0.18	8.986e-07	1	1	1	fatty acid 12:0	ERBB2
Medium chain fatty acid	32	locomotion	116	0.18	8.986e-07	1	1	1	fatty acid 12:0	ERBB2
gamma-glutamyl	47	cell morphogenesis	4	0.18	8.999e-07	1	1	1	gamma-glutamyl-valine	SIAH2
gamma-glutamyl	47	protein binding transcription factor activity	5	0.18	8.999e-07	1	1	1	gamma-glutamyl-valine	SIAH2
gamma-glutamyl	47	locomotion	116	0.18	8.999e-07	1	1	1	gamma-glutamyl-valine	SIAH2
Fructose, mannose, galactose, starch, and sucrose metabolism	19	protein binding, bridging	108	0.18	9.119e-07	1	1	1	mannose	SH3GLB1
Urea cycle; arginine-, proline-, metabolism	44	small molecule metabolic process	124	0.18	9.14e-07	9	1	9	proline	ABCG1,ATP5EP2,ATP5J2,ATP5L,CECR1,COX7C,NDUFA4,NDUFB3,UQCRQ
Sterol/Steroid	41	protein folding	49	0.18	9.178e-07	1	1	1	cortisol	FKBP5
Sterol/Steroid	41	isomerase activity	94	0.18	9.178e-07	1	1	1	cortisol	FKBP5
Monoacylglycerol	33	rRNA binding	98	0.19	9.215e-07	1	1	1	Glycerol(16:0/0:0/0:0)	RPL9
Phenylalanine & tyrosine metabolism	36	DNA metabolic process	45	0.18	9.38e-07	1	1	1	4-hydroxyphenyllactate;	GTF2H5
Fructose, mannose, galactose, starch, and sucrose metabolism	19	rRNA binding	98	-0.18	9.413e-07	1	1	1	mannose	CIRBP
Phenylalanine & tyrosine metabolism	36	transferase activity, transferring alkyl or aryl (other than methyl) groups	88	0.18	9.439e-07	1	1	1	4-hydroxyphenyllactate;	GSTO1
Urea cycle; arginine-, proline-, metabolism	44	extracellular region	18	-0.18	9.58e-07	1	1	1	proline	CECR1
Urea cycle; arginine-, proline-, metabolism	44	extracellular space	20	-0.18	9.58e-07	1	1	1	proline	CECR1
Urea cycle; arginine-, proline-, metabolism	44	hydrolase activity, acting on carbon-nitrogen (but not peptide) bonds	92	-0.18	9.58e-07	1	1	1	proline	CECR1
Pyrimidine metabolism, uracil containing	40	nucleic acid binding transcription factor activity	6	-0.18	9.632e-07	1	1	1	pseudouridine	TBPL2
Pyrimidine metabolism, uracil containing	40	DNA binding	9	-0.18	9.632e-07	1	1	1	pseudouridine	TBPL2
Pyrimidine metabolism, uracil containing	40	nucleus	23	-0.18	9.632e-07	1	1	1	pseudouridine	TBPL2
Glycolysis, gluconeogenesis, pyruvate metabolism	24	hydrolase activity, acting on carbon-nitrogen (but not peptide) bonds	92	-0.18	9.679e-07	1	1	1	lactate	AMDHD2
Monoacylglycerol	33	lysosome	30	-0.18	9.836e-07	1	1	1	Glycerol(18:1(n-9)/0:0/0:0)	NCSTN
Monoacylglycerol	33	vacuole	32	-0.18	9.836e-07	1	1	1	Glycerol(18:1(n-9)/0:0/0:0)	NCSTN
Fructose, mannose, galactose, starch, and sucrose metabolism	19	peptidase activity	75	0.18	9.868e-07	1	1	1	mannose	KEL
Glycolysis, gluconeogenesis, pyruvate metabolism	24	cell morphogenesis	4	-0.18	1.016e-06	1	1	1	lactate	SEMA4D
Glycolysis, gluconeogenesis, pyruvate metabolism	24	signal transducer activity	16	-0.18	1.016e-06	1	1	1	lactate	SEMA4D
Glycolysis, gluconeogenesis, pyruvate metabolism	24	developmental maturation	100	-0.18	1.016e-06	1	1	1	lactate	SEMA4D
Lysolipid	31	endosome	31	0.18	1.019e-06	1	1	1	PC(18:2(n-6)/0:0)	CHMP6
Lysolipid	31	vesicle-mediated transport	83	0.18	1.019e-06	1	1	1	PC(18:2(n-6)/0:0)	CHMP6
Lysolipid	31	organelle	121	0.18	1.019e-06	1	1	1	PC(18:2(n-6)/0:0)	CHMP6
Lysolipid	31	membrane organization	136	0.18	1.019e-06	1	1	1	PC(18:2(n-6)/0:0)	CHMP6
Glycolysis, gluconeogenesis, pyruvate metabolism	24	mRNA processing	46	0.18	1.041e-06	1	1	1	lactate	SNRPD2
Glycolysis, gluconeogenesis, pyruvate metabolism	24	ribonucleoprotein complex assembly	102	0.18	1.041e-06	1	1	1	lactate	SNRPD2
Medium chain fatty acid	32	extracellular region	18	-0.18	1.049e-06	1	1	1	fatty acid 12:0(n-7)	LCN2
Medium chain fatty acid	32	extracellular space	20	-0.18	1.049e-06	1	1	1	fatty acid 12:0(n-7)	LCN2
Medium chain fatty acid	32	protein complex assembly	50	-0.18	1.049e-06	1	1	1	fatty acid 12:0(n-7)	LCN2
Medium chain fatty acid	32	cellular component assembly	101	-0.18	1.049e-06	1	1	1	fatty acid 12:0(n-7)	LCN2
Medium chain fatty acid	32	ion binding	120	-0.18	1.049e-06	1	1	1	fatty acid 12:0(n-7)	LCN2
Medium chain fatty acid	32	macromolecular complex assembly	137	-0.18	1.049e-06	1	1	1	fatty acid 12:0(n-7)	LCN2
Tryptophan metabolism	43	peroxisome	33	0.18	1.049e-06	1	1	1	C-glycosyltryptophan	MGST1
Tryptophan metabolism	43	cellular amino acid metabolic process	52	0.18	1.049e-06	1	1	1	C-glycosyltryptophan	MGST1
Tryptophan metabolism	43	sulfur compound metabolic process	55	0.18	1.049e-06	1	1	1	C-glycosyltryptophan	MGST1
Tryptophan metabolism	43	oxidoreductase activity	85	0.18	1.049e-06	1	1	1	C-glycosyltryptophan	MGST1
Tryptophan metabolism	43	transferase activity, transferring alkyl or aryl (other than methyl) groups	88	0.18	1.049e-06	1	1	1	C-glycosyltryptophan	MGST1
Fibrinogen cleavage peptide	17	endosome	31	-0.18	1.065e-06	1	1	1	ADSGEGDFXAEGGGVR	SCAMP5
Fibrinogen cleavage peptide	17	Golgi apparatus	35	-0.18	1.065e-06	1	1	1	ADSGEGDFXAEGGGVR	SCAMP5
Fibrinogen cleavage peptide	17	cytoplasmic membrane-bounded vesicle	82	-0.18	1.065e-06	1	1	1	ADSGEGDFXAEGGGVR	SCAMP5
Fibrinogen cleavage peptide	17	protein complex	122	-0.18	1.065e-06	1	1	1	ADSGEGDFXAEGGGVR	SCAMP5
Glycolysis, gluconeogenesis, pyruvate metabolism	24	nuclear chromosome	2	0.18	1.069e-06	1	1	1	lactate	RPA3
Glycolysis, gluconeogenesis, pyruvate metabolism	24	chromosome	26	0.18	1.069e-06	1	1	1	lactate	RPA3
Glycolysis, gluconeogenesis, pyruvate metabolism	24	chromosome organization	132	0.18	1.069e-06	1	1	1	lactate	RPA3
Food component/Plant	18	RNA binding	10	0.18	1.071e-06	1	1	1	piperine	PSPC1
Food component/Plant	18	intracellular	21	0.18	1.071e-06	1	1	1	piperine	PSPC1
Food component/Plant	18	cell	22	0.18	1.071e-06	1	1	1	piperine	PSPC1
Food component/Plant	18	nucleus	23	0.18	1.071e-06	1	1	1	piperine	PSPC1
Food component/Plant	18	nucleoplasm	25	0.18	1.071e-06	1	1	1	piperine	PSPC1
Food component/Plant	18	nucleolus	27	0.18	1.071e-06	1	1	1	piperine	PSPC1
Food component/Plant	18	cytoplasm	28	0.18	1.071e-06	1	1	1	piperine	PSPC1
Food component/Plant	18	biosynthetic process	80	0.18	1.071e-06	1	1	1	piperine	PSPC1
Food component/Plant	18	cellular nitrogen compound metabolic process	113	0.18	1.071e-06	1	1	1	piperine	PSPC1
Food component/Plant	18	organelle	121	0.18	1.071e-06	1	1	1	piperine	PSPC1
Monoacylglycerol	33	reproduction	1	0.18	1.155e-06	9	3	7	Glycerol(16:0/0:0/0:0),Glycerol(18:1(n-9)/0:0/0:0),Glycerol(18:2(n-6)/0:0/0:0)	CCNA1,NOTCH1,RPL21,RPL26,RPL26L1,RPL9,RPS21
Tryptophan metabolism	43	cell death	74	0.18	1.183e-06	4	2	4	C-glycosyltryptophan,kynurenine	ATM,P2RX7,PSME2,SIAH2
Valine, leucine and isoleucine metabolism	45	peptidase activity	75	-0.18	1.253e-06	5	4	4	3-methyl-2-oxobutanoate,3-methyl-2-oxopentanoate,alpha-hydroxyisovalerate,isoleucine	CASP9,CTSL1,DPEP2,MMP25
gamma-glutamyl	47	intracellular	21	0.18	1.299e-06	17	4	16	gamma-glutamyl-isoleucine,gamma-glutamyl-leucine,gamma-glutamyl-phenylalanine,gamma-glutamyl-valine	ABCA1,ABCG1,AHSP,CA1,DCAF12,EPB41,FBXO7,FECH,GLRX5,GRAMD4,POLR1D,RBM38,SELENBP1,SESN3,SIAH2,SRSF9
Tryptophan metabolism	43	homeostatic process	119	-0.18	1.357e-06	9	4	9	C-glycosyltryptophan,indoxyl sulfate,kynurenine,tryptophan	ABCA1,AQP9,BPGM,CD7,P2RX7,PDE3B,TAP1,TNFSF13B,ZNF236
Long chain fatty acid	29	biosynthetic process	80	0.18	1.376e-06	11	7	5	5,8-tetradecadienoate,fatty acid 17:0,fatty acid 18:0,fatty acid 18:1(n-9) ,fatty acid 18:4(n-3),fatty acid 19:1(n-9),fatty acid 20:2(n-6)	AGPAT4,AKR1C3,KYNU,NR4A2,OLIG1
Cysteine, methionine, SAM, taurine metabolism	9	DNA binding	9	-0.18	1.433e-06	7	2	7	2-hydroxybutyrate,methionine	BCL6,HBP1,MXD1,OLIG1,OLIG2,POLR1C,RERE
Cysteine, methionine, SAM, taurine metabolism	9	nucleus	23	-0.18	1.433e-06	7	2	7	2-hydroxybutyrate,methionine	BCL6,HBP1,MXD1,OLIG1,OLIG2,POLR1C,RERE
Urea cycle; arginine-, proline-, metabolism	44	transmembrane transporter activity	103	0.18	1.642e-06	6	1	6	proline	ABCG1,ATP5EP2,ATP5J2,ATP5L,COX7C,UQCRQ
Glycolysis, gluconeogenesis, pyruvate metabolism	24	transport	56	0.18	1.689e-06	18	2	18	glucose,lactate	ABCG1,ATP5EP2,ATP5I,ATP5J,ATP5L,DBI,RPL21,RPL26,RPL26L1,RPL31,RPL34,RPL7,RPS15A,RPS24,RPS27,SAR1B,SLC45A3,TOMM7
Fatty acid metabolism (also BCAA metabolism)	13	cytoplasm	28	-0.18	1.886e-06	4	1	4	carnitine 3:0	ABCA1,PNP,PTPRE,TACC1
Valine, leucine and isoleucine metabolism	45	enzyme binding	99	-0.18	2.13e-06	12	5	7	3-methyl-2-oxopentanoate,4-methyl-2-oxopentanoate,isoleucine,leucine,valine	ABCA1,IFNAR2,LTBR,MLL5,RBX1,SYTL3,TCEB2
Tryptophan metabolism	43	cell differentiation	104	0.18	2.17e-06	9	2	9	C-glycosyltryptophan,kynurenine	ATM,BPGM,ITK,LILRB1,MGST1,NR4A2,RRAS,SIAH2,VAMP5
Phenylalanine & tyrosine metabolism	36	DNA binding	9	-0.18	2.56e-06	7	2	7	4-hydroxyphenyllactate;,tyrosine	BCL6,GATA2,GTF2H5,MXD1,NOTCH1,RERE,ZMAT2
gamma-glutamyl	47	organelle	121	0.17	2.694e-06	16	4	15	gamma-glutamyl-isoleucine,gamma-glutamyl-leucine,gamma-glutamyl-phenylalanine,gamma-glutamyl-valine	ABCA1,ABCG1,CA1,DCAF12,EPB41,FBXO7,FECH,GLRX5,GRAMD4,POLR1D,RBM38,SELENBP1,SESN3,SIAH2,SRSF9
Phenylalanine & tyrosine metabolism	36	protein complex	122	0.17	2.825e-06	21	2	18	4-hydroxyphenyllactate;,tyrosine	AHSP,ATP5EP2,ATP5H,ATP5I,ATP5J,ATP5L,C14ORF2,GATA2,MYL6,NDUFB2,NOTCH1,PPM1F,PTGS2,RERE,STX3,TCEB2,TIMM23,VAMP8
Phenylalanine & tyrosine metabolism	36	cell	22	0.17	3.303e-06	58	3	52	4-hydroxyphenyllactate;,phenylalanine,tyrosine	ABCG1,AHSP,AQP9,ARHGAP25,ARL4A,ATP5EP2,ATP5H,ATP5I,ATP5J,ATP5L,BCL6,C14ORF2,CA1,CELF2,DPEP2,FECH,GATA2,GLRX5,GSTO1,GTF2H5,GYPB,GYPE,HAL,ITLN1,MAP2K4,MARCH8,MMP25,MRPL14,MXD1,MYL6,NDUFB2,NOTCH1,PNP,PPM1F,PTGS2,RAB24,REM2,RERE,REXO2,RGS10,RPL12,SPAG7,STX3,TCEB2,TIMM23,TP53INP1,UPP1,UQCR10,UQCRQ,VAMP8,VNN3,ZMAT2
Long chain fatty acid	29	cellular nitrogen compound metabolic process	113	0.17	3.628e-06	10	7	4	5,8-tetradecadienoate,fatty acid 17:0,fatty acid 18:0,fatty acid 18:1(n-9) ,fatty acid 18:4(n-3),fatty acid 19:1(n-9),fatty acid 20:2(n-6)	KYNU,NR4A2,OLIG1,RASD1
Fructose, mannose, galactose, starch, and sucrose metabolism	19	cofactor metabolic process	131	0.17	4.55e-06	4	1	4	mannose	ACSL3,FECH,HMBS,MCCC1
Glycine, serine and threonine metabolism	23	immune system process	7	0.17	5.638e-06	3	2	3	glycine,N-acetylthreonine	ENPP3,GATA2,TNFSF13
Fructose, mannose, galactose, starch, and sucrose metabolism	19	DNA binding	9	0.17	6.516e-06	13	1	13	mannose	AGFG1,CGGBP1,HDGF,HEMK1,HMGXB4,MAX,MTA1,NR2C1,PBX1,RFX2,RNF11,ZNF621,ZNF763
Valine, leucine and isoleucine metabolism	45	extracellular region	18	-0.17	7.318e-06	17	6	11	3-methyl-2-oxopentanoate,4-methyl-2-oxopentanoate,alpha-hydroxyisovalerate,isoleucine,leucine,valine	BOLA3,CMTM3,CTSL1,IFNAR2,ITLN1,METRNL,MMP25,PILRA,SEMA4D,SNCA,TNFSF13B
gamma-glutamyl	47	cytoplasm	28	0.17	8.496e-06	14	3	13	gamma-glutamyl-leucine,gamma-glutamyl-phenylalanine,gamma-glutamyl-valine	ABCA1,ABCG1,AHSP,CA1,DCAF12,EPB41,FBXO7,FECH,GLRX5,GRAMD4,RBM38,SELENBP1,SIAH2
Phenylalanine & tyrosine metabolism	36	signal transduction	67	-0.16	1.051e-05	10	2	9	4-hydroxyphenyllactate;,tyrosine	ARHGAP25,ARL4A,BCL6,ITLN1,MAP2K4,NOTCH1,PPM1F,RAB24,REM2
Glycolysis, gluconeogenesis, pyruvate metabolism	24	extracellular space	20	0.16	1.301e-05	3	1	3	lactate	MMP8,S100A8,SEMA4D
Tryptophan metabolism	43	transmembrane transporter activity	103	-0.16	1.351e-05	4	2	4	kynurenine,tryptophan	ABCA1,AQP9,P2RX7,TAP1
Cysteine, methionine, SAM, taurine metabolism	9	anatomical structure development	127	-0.16	1.487e-05	4	2	4	2-hydroxybutyrate,methionine	ASPRV1,BCL6,OLIG1,OLIG2
Valine, leucine and isoleucine metabolism	45	kinase activity	84	0.16	1.633e-05	5	3	4	3-methyl-2-oxopentanoate,alpha-hydroxyisovalerate,isoleucine	PIK3R2,PIP4K2A,PPM1F,STRADB
Glycolysis, gluconeogenesis, pyruvate metabolism	24	homeostatic process	119	0.16	2.066e-05	4	1	4	lactate	ABCG1,RPA3,RPS24,TXN
Cysteine, methionine, SAM, taurine metabolism	9	homeostatic process	119	-0.16	2.127e-05	3	2	3	2-hydroxybutyrate,methionine	AQP9,BCL6,OLIG2
Phenylalanine & tyrosine metabolism	36	cellular component assembly	101	0.16	2.351e-05	4	2	3	4-hydroxyphenyllactate;,tyrosine	CELF2,TCEB2,VAMP8
Phenylalanine & tyrosine metabolism	36	macromolecular complex assembly	137	0.16	2.351e-05	4	2	3	4-hydroxyphenyllactate;,tyrosine	CELF2,TCEB2,VAMP8
Sterol/Steroid	41	homeostatic process	119	0.16	2.726e-05	3	2	3	androsterone sulfate,cortisol	CXCR4,IRS2,LIPG
Phenylalanine & tyrosine metabolism	36	extracellular region	18	0.16	2.817e-05	5	2	3	4-hydroxyphenyllactate;,tyrosine	BOLA3,ITLN1,MMP25
Cysteine, methionine, SAM, taurine metabolism	9	plasma membrane	41	-0.16	2.857e-05	3	2	3	2-hydroxybutyrate,methionine	AQP9,KCNJ15,OLIG2
Glycerolipid metabolism	22	intracellular	21	0.16	2.928e-05	7	2	7	glycerol,glycerophosphorylcholine	FOS,PDK4,PHF12,PLIN2,PNP,POLR1D,SLC25A20
Glycerolipid metabolism	22	cell	22	0.16	2.928e-05	7	2	7	glycerol,glycerophosphorylcholine	FOS,PDK4,PHF12,PLIN2,PNP,POLR1D,SLC25A20
Glycerolipid metabolism	22	organelle	121	0.16	2.928e-05	7	2	7	glycerol,glycerophosphorylcholine	FOS,PDK4,PHF12,PLIN2,PNP,POLR1D,SLC25A20
Cysteine, methionine, SAM, taurine metabolism	9	biosynthetic process	80	-0.16	3.03e-05	8	2	8	2-hydroxybutyrate,methionine	BCL6,DARS,FAR2,HBP1,MXD1,OLIG1,POLR1C,RERE
Glycine, serine and threonine metabolism	23	biosynthetic process	80	-0.15	3.344e-05	4	2	4	glycine,N-acetylglycine	ATP5H,ATP5J2,GATA2,TCEB2
Urea cycle; arginine-, proline-, metabolism	44	ATPase activity	96	0.15	3.388e-05	4	1	4	proline	ABCG1,ATP5EP2,ATP5J2,ATP5L
Urea cycle; arginine-, proline-, metabolism	44	transmembrane transport	135	0.15	3.388e-05	4	1	4	proline	ABCG1,ATP5EP2,ATP5J2,ATP5L
Urea cycle; arginine-, proline-, metabolism	44	cellular protein modification process	51	0.15	3.401e-05	3	1	3	proline	CTDSP2,RBX1,TRAK2
Valine, leucine and isoleucine metabolism	45	cell morphogenesis	4	-0.15	3.605e-05	5	2	4	3-methyl-2-oxopentanoate,isoleucine	NR4A2,SEMA4D,STRADB,TYROBP
Monoacylglycerol	33	cytoskeleton	40	-0.15	3.702e-05	3	2	3	Glycerol(16:0/0:0/0:0),Glycerol(18:1(n-9)/0:0/0:0)	CCNA1,RAB11FIP1,S100A8
Valine, leucine and isoleucine metabolism	45	transport	56	0.15	4.132e-05	66	7	33	3-methyl-2-oxobutanoate,3-methyl-2-oxopentanoate,4-methyl-2-oxopentanoate,alpha-hydroxyisovalerate,isoleucine,leucine,valine	ABCA1,ABCG1,ATG16L2,ATP5EP2,ATP5I,ATP5J2,ATP5L,GATA2,HMGXB4,LAPTM5,LAT2,MYO1F,OPTN,PNP,RAB11FIP1,RAB2B,RPL11,RPL12,RPL21,RPL30,RPL31,RPL41,RPS24,RPS27,SELENBP1,SLC45A3,SLC6A9,SNCA,STRADB,SYTL3,TAP1,TNFSF13B,TOMM7
Long chain fatty acid	29	DNA binding	9	-0.15	4.309e-05	18	11	3	5,8-tetradecadienoate,fatty acid 14:0 ,fatty acid 16:0,fatty acid 17:0,fatty acid 17:1(n-7),fatty acid 18:0,fatty acid 18:1(n-9) ,fatty acid 18:4(n-3),fatty acid 19:1(n-9),fatty acid 20:1(n-9/n-11),fatty acid 20:2(n-6)	NR4A2,OLIG1,OLIG2
Cysteine, methionine, SAM, taurine metabolism	9	neurological system process	129	-0.15	4.949e-05	2	2	2	2-hydroxybutyrate,methionine	KCNJ15,OLIG2
Valine, leucine and isoleucine metabolism	45	protein binding transcription factor activity	5	0.15	5.135e-05	4	3	3	3-methyl-2-oxopentanoate,alpha-hydroxyisovalerate,isoleucine	MLL5,PFDN5,TFDP1
Essential fatty acid	12	anatomical structure development	127	-0.15	5.805e-05	7	3	4	fatty acid 18:2(n-6),fatty acid 18:3(n-3/n-6),fatty acid 22:5(n-3)	NR4A2,OLIG1,OLIG2,SLC29A1
Valine, leucine and isoleucine metabolism	45	lysosome	30	-0.15	5.83e-05	4	3	3	alpha-hydroxyisovalerate,isoleucine,valine	CTSL1,LAPTM5,NEU1
Valine, leucine and isoleucine metabolism	45	vacuole	32	-0.15	5.83e-05	4	3	3	alpha-hydroxyisovalerate,isoleucine,valine	CTSL1,LAPTM5,NEU1
Cysteine, methionine, SAM, taurine metabolism	9	small molecule metabolic process	124	0.15	5.859e-05	4	2	4	2-hydroxybutyrate,methionine	CPT1A,DARS,FAR2,SLC25A20
Tryptophan metabolism	43	reproduction	1	-0.15	6.535e-05	3	2	3	C-glycosyltryptophan,tryptophan	ATM,MGST1,TAP1
Monoacylglycerol	33	transmembrane transporter activity	103	0.15	6.78e-05	24	3	12	Glycerol(16:0/0:0/0:0),Glycerol(18:1(n-9)/0:0/0:0),Glycerol(18:2(n-6)/0:0/0:0)	ABCG1,ATP5EP2,ATP5J2,ATP5L,CACNA1I,CACNG6,COX7A2,COX7C,MS4A2,SEC61G,TOMM7,UQCRQ
Valine, leucine and isoleucine metabolism	45	cytoplasmic membrane-bounded vesicle	82	-0.15	6.85e-05	15	6	6	3-methyl-2-oxopentanoate,4-methyl-2-oxopentanoate,alpha-hydroxyisovalerate,isoleucine,leucine,valine	ABCA1,NEU1,OPTN,RAB11FIP1,SNCA,TAP1
Tryptophan metabolism	43	lipid binding	77	-0.15	7.032e-05	5	3	5	C-glycosyltryptophan,kynurenine,tryptophan	ABCA1,ITK,OSBPL9,PLEK2,SNX25
Monoacylglycerol	33	biosynthetic process	80	0.15	8.639e-05	31	3	18	Glycerol(16:0/0:0/0:0),Glycerol(18:1(n-9)/0:0/0:0),Glycerol(18:2(n-6)/0:0/0:0)	ATP5EP2,ATP5J2,ATP5L,EPAS1,FCER1A,GATA2,HDC,MRPL21,NOTCH1,RPL21,RPL26,RPL26L1,RPL9,RPS21,RPS27L,SEC61G,TXN,ZNF585A
Tryptophan metabolism	43	cellular nitrogen compound metabolic process	113	-0.15	9.362e-05	14	3	14	C-glycosyltryptophan,kynurenine,tryptophan	ATM,ETS1,FECH,MX2,MXD1,NR4A2,PARP14,PDE3B,PNP,PSME2,RRAS,STAT2,ZNF236,ZNF30
Valine, leucine and isoleucine metabolism	45	ion binding	120	0.14	0.0001071	38	7	18	3-methyl-2-oxobutanoate,3-methyl-2-oxopentanoate,4-methyl-2-oxopentanoate,alpha-hydroxyisovalerate,isoleucine,leucine,valine	CA1,CISD2,DNAJA4,DPEP2,FECH,GATA2,GLRX5,MKRN1,MLL5,MMP25,NR4A2,PNP,PPM1F,RBX1,RNF24,RPS27,SNCA,ZMAT2
Urea cycle; arginine-, proline-, metabolism	44	response to stress	58	0.14	0.0001078	3	1	3	proline	CTDSP2,GTF2H5,RBX1
Cysteine, methionine, SAM, taurine metabolism	9	cell differentiation	104	-0.14	0.0001239	3	2	3	2-hydroxybutyrate,methionine	BCL6,OLIG1,OLIG2
Valine, leucine and isoleucine metabolism	45	small molecule metabolic process	124	0.14	0.0001249	49	7	20	3-methyl-2-oxobutanoate,3-methyl-2-oxopentanoate,4-methyl-2-oxopentanoate,alpha-hydroxyisovalerate,isoleucine,leucine,valine	ABCA1,ABCG1,ATP5EP2,ATP5I,ATP5J2,ATP5L,CA1,COX6C,COX7C,DPEP2,FECH,HDC,NEU1,NR4A2,PISD,PNP,REXO2,RPIA,SNCA,TNFRSF21
gamma-glutamyl	47	catabolic process	79	0.14	0.0001509	4	1	4	gamma-glutamyl-valine	ABCG1,BPGM,FBXO7,SIAH2
Glycerolipid metabolism	22	nucleus	23	0.14	0.0001793	4	2	4	glycerol,glycerophosphorylcholine	FOS,PHF12,PLIN2,POLR1D
Valine, leucine and isoleucine metabolism	45	transmembrane transporter activity	103	0.14	0.0001854	23	6	11	3-methyl-2-oxobutanoate,3-methyl-2-oxopentanoate,4-methyl-2-oxopentanoate,isoleucine,leucine,valine	ABCA1,ABCG1,ATP5EP2,ATP5I,ATP5J2,ATP5L,COX6C,COX7C,SLC6A9,TAP1,TOMM7
Glycine, serine and threonine metabolism	23	extracellular region	18	0.14	0.0001891	2	2	2	glycine,N-acetylthreonine	ENPP3,TNFSF13
Phenylalanine & tyrosine metabolism	36	RNA binding	10	0.14	0.0001994	4	2	3	4-hydroxyphenyllactate;,tyrosine	CELF2,RPL12,TCEB2
gamma-glutamyl	47	signal transduction	67	0.14	0.0002201	4	2	4	gamma-glutamyl-leucine,gamma-glutamyl-valine	ABCA1,IGFBP1,RBM38,SIAH2
gamma-glutamyl	47	cell cycle	63	0.14	0.0002362	4	1	4	gamma-glutamyl-valine	AVPI1,RBM38,SESN3,SIAH2
Glutamate metabolism	20	plasma membrane	41	0.14	0.0002408	6	1	6	glutamate	ABCG1,GYPB,GYPE,LRRC26,MCOLN3,TRAK2
Tryptophan metabolism	43	biosynthetic process	80	-0.14	0.0002531	12	3	12	C-glycosyltryptophan,kynurenine,tryptophan	ABCA1,ATM,ETS1,FECH,MXD1,NR4A2,P2RX7,PARP14,PNP,STAT2,ZNF236,ZNF30
Glycolysis, gluconeogenesis, pyruvate metabolism	24	plasma membrane	41	0.14	0.0002794	8	1	8	lactate	ABCG1,COL17A1,HINT1,OLR1,PDCD10,RIC8A,S100A8,SEMA4D
Cysteine, methionine, SAM, taurine metabolism	9	cellular nitrogen compound metabolic process	113	-0.14	0.0002838	7	2	7	2-hydroxybutyrate,methionine	BCL6,DARS,HBP1,MXD1,OLIG1,POLR1C,RERE
Phenylalanine & tyrosine metabolism	36	cellular nitrogen compound metabolic process	113	0.14	0.0002936	22	2	20	4-hydroxyphenyllactate;,tyrosine	ATP5EP2,ATP5H,ATP5I,ATP5J,ATP5L,BCL6,CELF2,FECH,GATA2,GTF2H5,HAL,MXD1,NOTCH1,PNP,RERE,REXO2,RPL12,TCEB2,TP53INP1,UPP1
Monoacylglycerol	33	cell-cell signaling	68	-0.13	0.0003101	4	2	3	Glycerol(18:1(n-9)/0:0/0:0),Glycerol(18:2(n-6)/0:0/0:0)	CAV2,FCER1A,TXN
Monoacylglycerol	33	mitochondrion organization	59	-0.13	0.0003161	4	2	3	Glycerol(18:1(n-9)/0:0/0:0),Glycerol(18:2(n-6)/0:0/0:0)	CAV2,EPAS1,TOMM7
Long chain fatty acid	29	enzyme binding	99	0.13	0.000354	3	2	3	5,8-tetradecadienoate,fatty acid 20:2(n-6)	CABIN1,DUSP2,SYTL3
Monoacylglycerol	33	organelle	121	0.13	0.0003586	69	3	43	Glycerol(16:0/0:0/0:0),Glycerol(18:1(n-9)/0:0/0:0),Glycerol(18:2(n-6)/0:0/0:0)	ABCG1,ATP5EP2,ATP5J2,ATP5L,C11ORF1,C14ORF2,C17ORF61,CABIN1,CAV2,CCNA1,COX7A2,COX7C,CPA3,CRK,DUSP18,EPAS1,GATA2,MRPL21,MS4A2,NCSTN,NDUFB2,NDUFB3,NOTCH1,PDK4,PFDN5,PSENEN,RAB11FIP1,RNF24,RPL21,RPL26,RPL26L1,RPL9,RPS21,RPS27L,S100A8,SEC61G,SLC25A20,TEX101,TOMM7,TXN,UQCRQ,XPO6,ZNF585A
Fructose, mannose, galactose, starch, and sucrose metabolism	19	cellular nitrogen compound metabolic process	113	0.13	0.0003684	24	1	24	mannose	AES,CDC42,CDKN2D,CGGBP1,FECH,GADD45A,GLUL,GMPR,HDGF,HEMK1,HMBS,MAPK14,MAX,MCCC1,NR2C1,PBX1,RFX2,RPL36,SNCA,SNRNP70,SRSF6,UCKL1,ZNF621,ZNF763
Phenylalanine & tyrosine metabolism	36	lysosome	30	0.13	0.0003702	3	2	3	4-hydroxyphenyllactate;,tyrosine	MARCH8,STX3,VAMP8
Tryptophan metabolism	43	nucleoplasm	25	-0.13	0.0004221	4	3	4	C-glycosyltryptophan,kynurenine,tryptophan	ATM,NR4A2,PSME2,STAT2
Tryptophan metabolism	43	cytoskeleton	40	0.13	0.0004491	4	2	4	C-glycosyltryptophan,kynurenine	ATM,MYL4,PLEK2,PNP
Fructose, mannose, galactose, starch, and sucrose metabolism	19	protein binding transcription factor activity	5	0.13	0.000463	3	1	3	mannose	AES,MAX,SIAH2
Fatty acid metabolism (also BCAA metabolism)	13	biosynthetic process	80	-0.13	0.0004713	3	1	3	carnitine 3:0	ABCA1,FOS,PNP
Fibrinogen cleavage peptide	17	plasma membrane	41	0.13	0.0004832	3	2	3	ADpSGEGDFXAEGGGVR,ADSGEGDFXAEGGGVR	ALPL,KCNJ2,SCAMP5
Monoacylglycerol	33	locomotion	116	-0.13	0.0005179	3	1	3	Glycerol(18:1(n-9)/0:0/0:0)	CACNA1I,PRSS3,S100A8
Phenylalanine & tyrosine metabolism	36	endosome	31	0.13	0.0005478	3	2	3	4-hydroxyphenyllactate;,phenylalanine	ABCG1,MARCH8,VAMP8
Fructose, mannose, galactose, starch, and sucrose metabolism	19	nucleocytoplasmic transport	57	0.13	0.0005665	3	1	3	mannose	AGFG1,SRSF6,STRADB
Glycerolipid metabolism	22	nucleoplasm	25	0.13	0.0005856	3	1	3	glycerophosphorylcholine	FOS,PHF12,POLR1D
Valine, leucine and isoleucine metabolism	45	protein transporter activity	78	-0.13	0.0006672	7	6	2	3-methyl-2-oxobutanoate,3-methyl-2-oxopentanoate,4-methyl-2-oxopentanoate,isoleucine,leucine,valine	ABCG1,TOMM7
Monoacylglycerol	33	cytosol	38	0.13	0.0006674	17	3	12	Glycerol(16:0/0:0/0:0),Glycerol(18:1(n-9)/0:0/0:0),Glycerol(18:2(n-6)/0:0/0:0)	CAV2,CCNA1,CRK,HDC,PFDN5,RPL21,RPL26,RPL26L1,RPL9,RPS21,RPS27L,TXN
Medium chain fatty acid	32	homeostatic process	119	0.12	0.0008453	3	2	3	fatty acid 12:0,fatty acid 12:0(n-7)	ERBB2,FAM82A2,LCN2
Fibrinogen cleavage peptide	17	cell	22	-0.12	0.0009117	6	2	6	ADpSGEGDFXAEGGGVR,ADSGEGDFXAEGGGVR	ALPL,BTAF1,IRF8,KCNJ2,SCAMP5,ZNF831
Valine, leucine and isoleucine metabolism	45	anatomical structure development	127	0.12	0.0009847	37	7	16	3-methyl-2-oxobutanoate,3-methyl-2-oxopentanoate,4-methyl-2-oxopentanoate,alpha-hydroxyisovalerate,isoleucine,leucine,valine	AHSP,BPGM,BTF3,FBXW8,GATA2,GLRX5,KRT1,MLL5,MMP25,NR4A2,PAX7,PIP4K2A,SEMA4D,STRADB,TACC1,TYROBP
Valine, leucine and isoleucine metabolism	45	homeostatic process	119	-0.12	0.001095	36	7	10	3-methyl-2-oxobutanoate,3-methyl-2-oxopentanoate,4-methyl-2-oxopentanoate,alpha-hydroxyisovalerate,isoleucine,leucine,valine	ABCA1,ABCG1,BPGM,GATA2,GLRX5,MLL5,RPS24,SNCA,TAP1,TNFSF13B
Long chain fatty acid	29	nucleus	23	0.12	0.001169	34	12	9	5,8-tetradecadienoate,fatty acid 14:0 ,fatty acid 16:0,fatty acid 16:1(n-7),fatty acid 17:0,fatty acid 17:1(n-7),fatty acid 18:0,fatty acid 18:1(n-9) ,fatty acid 18:4(n-3),fatty acid 19:1(n-9),fatty acid 20:1(n-9/n-11),fatty acid 20:2(n-6)	AKR1C3,CABIN1,DUSP2,GZMB,NR4A2,OLIG1,OLIG2,PLIN2,RASD1
Glycolysis, gluconeogenesis, pyruvate metabolism	24	transmembrane transport	135	0.12	0.001187	6	2	6	glucose,lactate	ABCG1,ATP5EP2,ATP5I,ATP5J,ATP5L,SLC45A3
Monoacylglycerol	33	cellular nitrogen compound metabolic process	113	0.12	0.001259	28	3	16	Glycerol(16:0/0:0/0:0),Glycerol(18:1(n-9)/0:0/0:0),Glycerol(18:2(n-6)/0:0/0:0)	ATP5EP2,ATP5J2,ATP5L,ENPP3,EPAS1,GATA2,HDC,NOTCH1,RPL21,RPL26,RPL26L1,RPL9,RPS21,RPS27L,TXN,ZNF585A
Glutamate metabolism	20	transmembrane transporter activity	103	0.12	0.001281	6	1	6	glutamate	ABCG1,ATP5EP2,ATP5L,COX7C,LRRC26,MCOLN3
Phenylalanine & tyrosine metabolism	36	biosynthetic process	80	0.12	0.001299	24	2	22	4-hydroxyphenyllactate;,tyrosine	ATP5EP2,ATP5H,ATP5I,ATP5J,ATP5L,BCL6,DPEP2,FECH,GATA2,GSTO1,GTF2H5,HAL,MRPL14,MXD1,NOTCH1,PNP,PTGS2,RERE,RPL12,TCEB2,TP53INP1,UPP1
Fructose, mannose, galactose, starch, and sucrose metabolism	19	DNA metabolic process	45	0.12	0.001352	3	1	3	mannose	CDKN2D,GADD45A,HEMK1
Essential fatty acid	12	DNA binding	9	-0.12	0.001414	6	3	3	fatty acid 18:2(n-6),fatty acid 18:3(n-3/n-6),fatty acid 22:5(n-3)	NR4A2,OLIG1,OLIG2
Essential fatty acid	12	cell differentiation	104	-0.12	0.001414	6	3	3	fatty acid 18:2(n-6),fatty acid 18:3(n-3/n-6),fatty acid 22:5(n-3)	NR4A2,OLIG1,OLIG2
Urea cycle; arginine-, proline-, metabolism	44	nucleobase-containing compound catabolic process	114	0.12	0.001473	3	1	3	proline	ATP5J2,ATP5L,CECR1
Fatty acid metabolism (also BCAA metabolism)	13	immune system process	7	-0.12	0.001554	3	1	3	carnitine 3:0	C1RL,FOS,PNP
Medium chain fatty acid	32	response to stress	58	0.12	0.001599	3	2	3	fatty acid 12:0,fatty acid 12:0(n-7)	AKR1C3,ERBB2,LCN2
Sterol/Steroid	41	cell proliferation	76	0.12	0.001652	3	2	3	androsterone sulfate,cortisol	ID2,IRS2,LIPG
Pyrimidine metabolism, uracil containing	40	small molecule metabolic process	124	0.12	0.001736	3	1	3	pseudouridine	FECH,PDE4D,RRAS
Glycerolipid metabolism	22	biosynthetic process	80	-0.11	0.002329	3	1	3	glycerophosphorylcholine	FOS,PNP,POLR1D
Glycerolipid metabolism	22	cellular nitrogen compound metabolic process	113	-0.11	0.002329	3	1	3	glycerophosphorylcholine	FOS,PNP,POLR1D
Tryptophan metabolism	43	catabolic process	79	0.11	0.00269	10	3	10	C-glycosyltryptophan,kynurenine,tryptophan	ATM,BPGM,HERC5,MX2,P2RX7,PDE3B,PNP,PSME2,RRAS,SIAH2
Tryptophan metabolism	43	nucleus	23	-0.11	0.002754	17	3	17	C-glycosyltryptophan,kynurenine,tryptophan	ATM,ETS1,HERC5,MGST1,MX1,MX2,MXD1,NR4A2,NUP160,P2RX7,PARP14,PARP9,PSME2,SIAH2,STAT2,ZNF236,ZNF30
Purine metabolism, (hypo)xanthine/inosine containing	38	cell	22	0.11	0.002769	3	1	3	hypoxanthine	CXCR5,MMRN1,PDE5A
Cysteine, methionine, SAM, taurine metabolism	9	transmembrane transport	135	0.11	0.002825	3	2	3	2-hydroxybutyrate,methionine	AQP9,CPT1A,SLC25A20
Phenylalanine & tyrosine metabolism	36	homeostatic process	119	-0.11	0.003105	6	3	6	4-hydroxyphenyllactate;,phenylalanine,tyrosine	ABCG1,AQP9,BCL6,BPGM,GATA2,GLRX5
Fatty acid metabolism (also BCAA metabolism)	13	cytoskeleton	40	-0.11	0.003395	3	1	3	carnitine 3:0	PNP,PTPRE,TACC1
Phenylalanine & tyrosine metabolism	36	lyase activity	93	0.11	0.003492	3	2	3	4-hydroxyphenyllactate;,tyrosine	CA1,FECH,HAL
Glutamate metabolism	20	ATPase activity	96	0.11	0.003525	3	1	3	glutamate	ABCG1,ATP5EP2,ATP5L
Phenylalanine & tyrosine metabolism	36	cellular protein modification process	51	0.11	0.003675	6	2	5	4-hydroxyphenyllactate;,tyrosine	MAP2K4,MARCH8,PPM1F,TCEB2,UBE2F
Glycerolipid metabolism	22	cytoplasm	28	0.11	0.003932	4	2	4	glycerol,glycerophosphorylcholine	PDK4,PLIN2,PNP,SLC25A20
Glycerolipid metabolism	22	small molecule metabolic process	124	0.11	0.003932	4	2	4	glycerol,glycerophosphorylcholine	PDK4,PLIN2,PNP,SLC25A20
Benzoate metabolism	3	intracellular	21	0.11	0.003964	3	1	3	hippurate	IDH2,P2RX7,ZC3HAV1
Benzoate metabolism	3	cell	22	0.11	0.003964	3	1	3	hippurate	IDH2,P2RX7,ZC3HAV1
Benzoate metabolism	3	cytoplasm	28	0.11	0.003964	3	1	3	hippurate	IDH2,P2RX7,ZC3HAV1
Benzoate metabolism	3	ion binding	120	0.11	0.003964	3	1	3	hippurate	IDH2,P2RX7,ZC3HAV1
Benzoate metabolism	3	organelle	121	0.11	0.003964	3	1	3	hippurate	IDH2,P2RX7,ZC3HAV1
gamma-glutamyl	47	lipid binding	77	-0.11	0.003995	3	2	3	gamma-glutamyl-leucine,gamma-glutamyl-valine	ABCA1,ABCG1,EPB41
Cysteine, methionine, SAM, taurine metabolism	9	lipid metabolic process	54	0.11	0.00442	3	2	3	2-hydroxybutyrate,methionine	CPT1A,FAR2,SLC25A20
Valine, leucine and isoleucine metabolism	45	cellular component assembly	101	0.11	0.004558	8	4	3	3-methyl-2-oxopentanoate,isoleucine,leucine,valine	ABCA1,SNRPD2,TCEB2
Valine, leucine and isoleucine metabolism	45	macromolecular complex assembly	137	0.11	0.004558	8	4	3	3-methyl-2-oxopentanoate,isoleucine,leucine,valine	ABCA1,SNRPD2,TCEB2
Tryptophan metabolism	43	protein complex assembly	50	0.11	0.004927	3	2	3	C-glycosyltryptophan,kynurenine	IL2RB,MGST1,P2RX7
Fructose, mannose, galactose, starch, and sucrose metabolism	19	endoplasmic reticulum	34	0.1	0.005381	3	1	3	mannose	ACSL3,BNIP3L,UCKL1
Monoacylglycerol	33	small molecule metabolic process	124	0.1	0.005422	29	3	15	Glycerol(16:0/0:0/0:0),Glycerol(18:1(n-9)/0:0/0:0),Glycerol(18:2(n-6)/0:0/0:0)	ABCG1,ATP5EP2,ATP5J2,ATP5L,COX7C,ENPP3,EPAS1,FCER1A,HDC,NDUFB2,NDUFB3,PDK4,SLC25A20,TXN,UQCRQ
gamma-glutamyl	47	response to stress	58	0.1	0.006178	3	2	3	gamma-glutamyl-leucine,gamma-glutamyl-valine	ABCA1,IGFBP1,RBM38
Glycolysis, gluconeogenesis, pyruvate metabolism	24	Golgi apparatus	35	0.1	0.006341	3	1	3	lactate	ABCG1,PDCD10,SAR1B
Tryptophan metabolism	43	lipid metabolic process	54	-0.1	0.006401	4	3	4	C-glycosyltryptophan,kynurenine,tryptophan	ABCA1,ATM,BTN3A1,P2RX7
Valine, leucine and isoleucine metabolism	45	cell cycle	63	0.1	0.006419	11	4	7	3-methyl-2-oxopentanoate,alpha-hydroxyisovalerate,isoleucine,leucine	AVPI1,MLL5,RPS27,SESN3,STRADB,TACC1,TFDP1
Tryptophan metabolism	43	endoplasmic reticulum	34	-0.1	0.006748	4	3	4	C-glycosyltryptophan,kynurenine,tryptophan	MGST1,MX1,PDE3B,TAP1
Pyrimidine metabolism, uracil containing	40	intracellular	21	-0.1	0.00717	3	1	3	pseudouridine	FECH,PDE4D,TBPL2
Pyrimidine metabolism, uracil containing	40	cytoplasm	28	-0.1	0.00717	3	1	3	pseudouridine	FECH,PDE4D,TBPL2
Pyrimidine metabolism, uracil containing	40	organelle	121	-0.1	0.00717	3	1	3	pseudouridine	FECH,PDE4D,TBPL2
Valine, leucine and isoleucine metabolism	45	nucleoplasm	25	0.1	0.008049	18	8	9	2-methylbutyroylcarnitine,3-methyl-2-oxobutanoate,3-methyl-2-oxopentanoate,4-methyl-2-oxopentanoate,alpha-hydroxyisovalerate,isoleucine,leucine,valine	GATA2,MLL5,NFYA,NR4A2,POLR1D,RBX1,SNRPD2,TCEB2,TFDP1
Glycine, serine and threonine metabolism	23	mitochondrion	29	-0.11	0.008186	3	1	3	N-acetylglycine	ATP5H,ATP5J2,SLC25A20
Glycine, serine and threonine metabolism	23	transmembrane transport	135	-0.11	0.008186	3	1	3	N-acetylglycine	ATP5H,ATP5J2,SLC25A20
Fibrinogen cleavage peptide	17	response to stress	58	-0.1	0.008317	3	1	3	ADSGEGDFXAEGGGVR	IRF8,LILRA5,SCAMP5
Phenylalanine & tyrosine metabolism	36	vesicle-mediated transport	83	-0.1	0.009373	3	2	3	4-hydroxyphenyllactate;,tyrosine	GATA2,STX3,VAMP8
Phenylalanine & tyrosine metabolism	36	cell morphogenesis	4	-0.1	0.009925	3	2	3	4-hydroxyphenyllactate;,tyrosine	BCL6,MYL6,NOTCH1
Glutamate metabolism	20	catabolic process	79	0.1	0.01048	3	1	3	glutamate	ABCG1,ATP5L,RPS15A
Fructose, mannose, galactose, starch, and sucrose metabolism	19	macromolecular complex assembly	137	0.1	0.01056	5	1	5	mannose	CIRBP,LIN7A,MAX,SH3GLB1,SRSF6
Essential fatty acid	12	nucleus	23	0.09	0.01257	10	3	5	fatty acid 18:2(n-6),fatty acid 18:3(n-3/n-6),fatty acid 22:5(n-3)	GZMB,NR4A2,OLIG1,OLIG2,PLIN2
Fibrinogen cleavage peptide	17	transport	56	-0.09	0.01272	3	2	3	ADpSGEGDFXAEGGGVR,ADSGEGDFXAEGGGVR	IRF8,KCNJ2,SCAMP5
Valine, leucine and isoleucine metabolism	45	DNA metabolic process	45	0.09	0.01287	3	1	3	isoleucine	GTF2H5,MLL5,RBX1
Valine, leucine and isoleucine metabolism	45	embryo development	81	0.09	0.01342	9	6	4	3-methyl-2-oxobutanoate,3-methyl-2-oxopentanoate,4-methyl-2-oxopentanoate,isoleucine,leucine,valine	BTF3,FBXW8,GATA2,PAX7
Monoacylglycerol	33	nucleus	23	-0.09	0.01405	20	3	15	Glycerol(16:0/0:0/0:0),Glycerol(18:1(n-9)/0:0/0:0),Glycerol(18:2(n-6)/0:0/0:0)	C11ORF1,CABIN1,CAV2,CCNA1,CRK,DUSP18,EPAS1,GATA2,NOTCH1,PFDN5,RPL9,RPS27L,TXN,XPO6,ZNF585A
Glycine, serine and threonine metabolism	23	catabolic process	79	-0.09	0.01494	3	2	3	glycine,N-acetylglycine	ATP5H,ATP5J2,ENPP3
Glycine, serine and threonine metabolism	23	nucleobase-containing compound catabolic process	114	-0.09	0.01494	3	2	3	glycine,N-acetylglycine	ATP5H,ATP5J2,ENPP3
Glycine, serine and threonine metabolism	23	transmembrane transporter activity	103	-0.1	0.01534	3	1	3	N-acetylglycine	ATP5H,ATP5J2,LRRC26
gamma-glutamyl	47	cell death	74	0.09	0.01538	3	1	3	gamma-glutamyl-valine	FBXO7,GRAMD4,SIAH2
Monoacylglycerol	33	nucleobase-containing compound catabolic process	114	0.09	0.01584	5	3	3	Glycerol(16:0/0:0/0:0),Glycerol(18:1(n-9)/0:0/0:0),Glycerol(18:2(n-6)/0:0/0:0)	ATP5J2,ATP5L,ENPP3
Monoacylglycerol	33	cell proliferation	76	-0.09	0.01594	4	3	2	Glycerol(16:0/0:0/0:0),Glycerol(18:1(n-9)/0:0/0:0),Glycerol(18:2(n-6)/0:0/0:0)	MS4A2,TXN
Valine, leucine and isoleucine metabolism	45	cell death	74	-0.09	0.01777	14	6	8	3-methyl-2-oxopentanoate,4-methyl-2-oxopentanoate,alpha-hydroxyisovalerate,isoleucine,leucine,valine	CASP9,CTSL1,GRAMD4,LTBR,OPTN,PPM1F,SNCA,TNFRSF21
Tryptophan metabolism	43	extracellular region	18	0.09	0.0196	4	3	4	C-glycosyltryptophan,kynurenine,tryptophan	CXCL10,SERPING1,SLPI,TNFSF13B
Cysteine, methionine, SAM, taurine metabolism	9	cell	22	-0.09	0.02002	15	2	15	2-hydroxybutyrate,methionine	AQP9,ARPC5L,BCL6,CASP4,CPT1A,DARS,FAR2,HBP1,KCNJ15,MXD1,OLIG1,OLIG2,POLR1C,RERE,SLC25A20
Valine, leucine and isoleucine metabolism	45	microtubule organizing center	37	-0.09	0.02008	5	3	3	alpha-hydroxyisovalerate,isoleucine,leucine	DCAF12,RAB11FIP1,TACC1
Valine, leucine and isoleucine metabolism	45	transcription factor binding	71	-0.08	0.0243	8	7	2	3-methyl-2-oxobutanoate,3-methyl-2-oxopentanoate,4-methyl-2-oxopentanoate,alpha-hydroxyisovalerate,isoleucine,leucine,valine	GATA2,TFDP1
Cysteine, methionine, SAM, taurine metabolism	9	organelle	121	-0.08	0.02456	12	2	12	2-hydroxybutyrate,methionine	AQP9,ARPC5L,BCL6,CPT1A,FAR2,HBP1,MXD1,OLIG1,OLIG2,POLR1C,RERE,SLC25A20
Tryptophan metabolism	43	vesicle-mediated transport	83	0.08	0.02659	6	2	6	kynurenine,tryptophan	ABCA1,FCGR1B,LILRB1,P2RX7,SERPING1,VAMP5
Valine, leucine and isoleucine metabolism	45	nucleic acid binding transcription factor activity	6	-0.08	0.03086	11	7	5	3-methyl-2-oxobutanoate,3-methyl-2-oxopentanoate,4-methyl-2-oxopentanoate,alpha-hydroxyisovalerate,isoleucine,leucine,valine	GATA2,NFYA,NR4A2,PAX7,TFDP1
Phenylalanine & tyrosine metabolism	36	enzyme regulator activity	106	-0.08	0.03234	3	2	3	4-hydroxyphenyllactate;,tyrosine	ARHGAP25,NOTCH1,RGS10
Phenylalanine & tyrosine metabolism	36	transport	56	0.08	0.0333	18	3	17	4-hydroxyphenyllactate;,phenylalanine,tyrosine	ABCG1,AQP9,ATP5EP2,ATP5H,ATP5I,ATP5J,ATP5L,BCL6,GATA2,NOTCH1,PNP,RAB24,RERE,RPL12,STX3,TIMM23,VAMP8
Phenylalanine & tyrosine metabolism	36	enzyme binding	99	-0.08	0.03364	4	2	3	4-hydroxyphenyllactate;,tyrosine	NOTCH1,PTGS2,TCEB2
Medium chain fatty acid	32	transport	56	0.08	0.03454	6	4	4	fatty acid 10:0,fatty acid 11:1(n-1),fatty acid 12:0,fatty acid 12:0(n-7)	AKR1C3,KCNJ2,LCN2,SLC25A20
Phenylalanine & tyrosine metabolism	36	Golgi apparatus	35	-0.08	0.03556	3	3	3	4-hydroxyphenyllactate;,phenylalanine,tyrosine	ABCG1,CA1,NOTCH1
Glycerolipid metabolism	22	transport	56	0.08	0.03653	3	2	3	glycerol,glycerophosphorylcholine	PLIN2,PNP,SLC25A20
Monoacylglycerol	33	catabolic process	79	0.07	0.04583	19	3	12	Glycerol(16:0/0:0/0:0),Glycerol(18:1(n-9)/0:0/0:0),Glycerol(18:2(n-6)/0:0/0:0)	ABCG1,ATP5J2,ATP5L,ENPP3,HDC,NCSTN,PSENEN,RPL21,RPL26,RPL26L1,RPL9,RPS21
Tryptophan metabolism	43	cytoplasmic membrane-bounded vesicle	82	-0.07	0.04955	5	3	5	C-glycosyltryptophan,kynurenine,tryptophan	ABCA1,ATM,FCGR1B,SERPING1,TAP1
Essential fatty acid	12	cellular nitrogen compound metabolic process	113	-0.07	0.05399	4	2	3	fatty acid 18:3(n-3/n-6),fatty acid 22:5(n-3)	NR4A2,OLIG1,SLC29A1
Valine, leucine and isoleucine metabolism	45	signal transduction	67	-0.07	0.05422	36	6	23	3-methyl-2-oxopentanoate,4-methyl-2-oxopentanoate,alpha-hydroxyisovalerate,isoleucine,leucine,valine	ABCA1,ARL4A,BTLA,CASP9,HMGXB4,IFNAR2,ITLN1,LAT2,LTBR,MLL5,NR4A2,OPTN,PIK3R2,PILRA,PPM1F,PTPRE,RAB2B,RBX1,SEMA4D,STRADB,TNFRSF21,TNFSF13B,TYROBP
Long chain fatty acid	29	cell differentiation	104	-0.07	0.05769	19	11	4	5,8-tetradecadienoate,fatty acid 14:0 ,fatty acid 16:0,fatty acid 17:0,fatty acid 17:1(n-7),fatty acid 18:0,fatty acid 18:1(n-9) ,fatty acid 18:4(n-3),fatty acid 19:1(n-9),fatty acid 20:1(n-9/n-11),fatty acid 20:2(n-6)	AKR1C3,NR4A2,OLIG1,OLIG2
Glycine, serine and threonine metabolism	23	intracellular	21	0.07	0.06086	8	3	8	glycine,N-acetylglycine ,N-acetylthreonine	ATP5H,ATP5J2,ENPP3,GATA2,LRRC26,SLC25A20,TCEB2,TNFSF13
Glycine, serine and threonine metabolism	23	cell	22	0.07	0.06086	8	3	8	glycine,N-acetylglycine ,N-acetylthreonine	ATP5H,ATP5J2,ENPP3,GATA2,LRRC26,SLC25A20,TCEB2,TNFSF13
Cysteine, methionine, SAM, taurine metabolism	9	intracellular	21	-0.07	0.06157	14	2	14	2-hydroxybutyrate,methionine	AQP9,ARPC5L,BCL6,CASP4,CPT1A,DARS,FAR2,HBP1,MXD1,OLIG1,OLIG2,POLR1C,RERE,SLC25A20
Monoacylglycerol	33	cytoplasm	28	0.07	0.06728	70	3	43	Glycerol(16:0/0:0/0:0),Glycerol(18:1(n-9)/0:0/0:0),Glycerol(18:2(n-6)/0:0/0:0)	ABCG1,ATP5EP2,ATP5J2,ATP5L,C14ORF2,C17ORF61,CABIN1,CAV2,CCNA1,COX7A2,COX7C,CPA3,CRK,DUSP18,ENPP3,EPAS1,HDC,MRPL21,MS4A2,MS4A3,NCSTN,NDUFB2,NDUFB3,NOTCH1,PDK4,PFDN5,PSENEN,RAB11FIP1,RNF24,RPL21,RPL26,RPL26L1,RPL9,RPS21,RPS27L,S100A8,SEC61G,SLC25A20,TEX101,TOMM7,TXN,UQCRQ,XPO6
Monoacylglycerol	33	intracellular	21	0.07	0.06804	76	3	46	Glycerol(16:0/0:0/0:0),Glycerol(18:1(n-9)/0:0/0:0),Glycerol(18:2(n-6)/0:0/0:0)	ABCG1,ATP5EP2,ATP5J2,ATP5L,C11ORF1,C14ORF2,C17ORF61,CABIN1,CAV2,CCNA1,COX7A2,COX7C,CPA3,CRK,DUSP18,ENPP3,EPAS1,GATA2,HDC,MRPL21,MS4A2,MS4A3,NCSTN,NDUFB2,NDUFB3,NOTCH1,PDK4,PFDN5,PSENEN,RAB11FIP1,RNF24,RPL21,RPL26,RPL26L1,RPL9,RPS21,RPS27L,S100A8,SEC61G,SLC25A20,TEX101,TOMM7,TXN,UQCRQ,XPO6,ZNF585A
Valine, leucine and isoleucine metabolism	45	transmembrane transport	135	0.07	0.07841	19	6	8	3-methyl-2-oxobutanoate,3-methyl-2-oxopentanoate,4-methyl-2-oxopentanoate,isoleucine,leucine,valine	ABCG1,ATP5EP2,ATP5I,ATP5J2,ATP5L,SLC45A3,SLC6A9,TAP1
Phenylalanine & tyrosine metabolism	36	cytosol	38	0.06	0.08455	15	2	13	4-hydroxyphenyllactate;,tyrosine	AHSP,ARHGAP25,GSTO1,HAL,MAP2K4,MYL6,PNP,PPM1F,RAB24,RPL12,TCEB2,TP53INP1,UPP1
Valine, leucine and isoleucine metabolism	45	plasma membrane	41	-0.06	0.08569	58	7	28	3-methyl-2-oxobutanoate,3-methyl-2-oxopentanoate,4-methyl-2-oxopentanoate,alpha-hydroxyisovalerate,isoleucine,leucine,valine	ABCA1,ABCG1,ARL4A,BTLA,CD300A,DPEP2,GYPB,GYPE,IFNAR2,ITLN1,KRT1,LAPTM5,LAT2,MMP25,NEU1,PILRA,PIP4K2A,PTPRE,RAB2B,REXO2,SEMA4D,SLC6A9,SNCA,SYTL3,TAP1,TNFRSF21,TNFSF13B,TYROBP
Glycolysis, gluconeogenesis, pyruvate metabolism	24	cell adhesion	66	0.06	0.0861	3	1	3	lactate	COL17A1,OLR1,SEMA4D
Valine, leucine and isoleucine metabolism	45	cell proliferation	76	-0.06	0.08754	8	5	5	3-methyl-2-oxopentanoate,4-methyl-2-oxopentanoate,alpha-hydroxyisovalerate,isoleucine,leucine	IFNAR2,RPS27,TACC1,TFDP1,TNFSF13B
Medium chain fatty acid	32	cytosol	38	0.06	0.1004	3	2	2	fatty acid 12:0,fatty acid 12:0(n-7)	GZMB,LCN2
Tryptophan metabolism	43	endosome	31	0.06	0.1031	2	2	2	C-glycosyltryptophan,kynurenine	FCGR1B,SNX25
Glycine, serine and threonine metabolism	23	nucleus	23	0.06	0.1268	3	3	3	glycine,N-acetylglycine ,N-acetylthreonine	GATA2,TCEB2,TNFSF13
Glycine, serine and threonine metabolism	23	nucleoplasm	25	0.06	0.1268	3	3	3	glycine,N-acetylglycine ,N-acetylthreonine	GATA2,TCEB2,TNFSF13
Cysteine, methionine, SAM, taurine metabolism	9	transport	56	-0.06	0.134	6	2	6	2-hydroxybutyrate,methionine	AQP9,BCL6,CPT1A,KCNJ15,RERE,SLC25A20
Lysolipid	31	intracellular	21	-0.05	0.1515	5	5	2	PC(0:0/16:0),PC(14:0/0:0),PC(16:0/0:0),PC(18:0/0:0),PC(18:2(n-6)/0:0)	CHMP6,HDC
Lysolipid	31	cell	22	-0.05	0.1515	5	5	2	PC(0:0/16:0),PC(14:0/0:0),PC(16:0/0:0),PC(18:0/0:0),PC(18:2(n-6)/0:0)	CHMP6,HDC
Lysolipid	31	cytoplasm	28	-0.05	0.1515	5	5	2	PC(0:0/16:0),PC(14:0/0:0),PC(16:0/0:0),PC(18:0/0:0),PC(18:2(n-6)/0:0)	CHMP6,HDC
Lysolipid	31	cytosol	38	-0.05	0.1515	5	5	2	PC(0:0/16:0),PC(14:0/0:0),PC(16:0/0:0),PC(18:0/0:0),PC(18:2(n-6)/0:0)	CHMP6,HDC
Essential fatty acid	12	peptidase activity	75	0.05	0.1606	4	3	2	fatty acid 18:2(n-6),fatty acid 18:3(n-3/n-6),fatty acid 22:5(n-3)	GZMB,PRSS33
Monoacylglycerol	33	transport	56	-0.05	0.1662	36	3	22	Glycerol(16:0/0:0/0:0),Glycerol(18:1(n-9)/0:0/0:0),Glycerol(18:2(n-6)/0:0/0:0)	ABCG1,ATP5EP2,ATP5J2,ATP5L,CACNA1I,CACNG6,CAV2,FCER1A,GATA2,MS4A2,NOTCH1,RAB11FIP1,RPL21,RPL26,RPL26L1,RPL9,RPS21,SEC61G,SLC25A20,SLC45A3,TOMM7,XPO6
Monoacylglycerol	33	extracellular region	18	-0.05	0.1702	5	2	4	Glycerol(18:1(n-9)/0:0/0:0),Glycerol(18:2(n-6)/0:0/0:0)	ENPP3,PRSS3,S100A8,TXN
Glycine, serine and threonine metabolism	23	protein complex	122	-0.05	0.1866	5	2	5	glycine,N-acetylglycine	ATP5H,ATP5J2,GATA2,LRRC26,TCEB2
Tryptophan metabolism	43	protein complex	122	0.05	0.1986	7	3	7	C-glycosyltryptophan,kynurenine,tryptophan	AHSP,MYL4,NUP160,PDE3B,PSME2,TAP1,TLR2
Tryptophan metabolism	43	ligase activity	95	0.05	0.2099	2	2	2	kynurenine,tryptophan	HERC5,SIAH2
Tryptophan metabolism	43	response to stress	58	-0.05	0.212	24	3	24	C-glycosyltryptophan,kynurenine,tryptophan	ABCA1,AQP9,ATM,CXCL10,FCGR1B,GBP1,HERC5,IFIT2,IFIT3,IL18R1,ITK,LILRB1,MGST1,MX1,MX2,NR4A2,P2RX7,PDE3B,PSME2,SERPING1,STAT2,TAP1,TLR2,TLR5
gamma-glutamyl	47	mitochondrion	29	0.05	0.2122	5	2	4	gamma-glutamyl-phenylalanine,gamma-glutamyl-valine	ABCG1,FECH,GLRX5,GRAMD4
Valine, leucine and isoleucine metabolism	45	cell motility	128	0.05	0.2231	2	2	2	alpha-hydroxyisovalerate,isoleucine	NR4A2,PIK3R2
Tryptophan metabolism	43	cytoplasm	28	0.05	0.224	34	3	34	C-glycosyltryptophan,kynurenine,tryptophan	ABCA1,AHSP,ATM,FAM198B,FCGR1B,FECH,GBP1,HERC5,IFI44L,IFIT2,IFIT3,ITK,LILRB1,MGST1,MX1,MX2,MXD1,MYL4,NR4A2,NUP160,P2RX7,PARP14,PARP9,PDE3B,PLEK2,PNP,PSME2,SERPING1,SIAH2,SNX25,STAT2,TAP1,TLR2,VAMP5
Monoacylglycerol	33	protein complex	122	0.05	0.2266	29	3	15	Glycerol(16:0/0:0/0:0),Glycerol(18:1(n-9)/0:0/0:0),Glycerol(18:2(n-6)/0:0/0:0)	ATP5EP2,ATP5J2,ATP5L,C14ORF2,CACNA1I,CACNG6,CAV2,EPAS1,GATA2,MS4A2,NDUFB2,NDUFB3,NOTCH1,PFDN5,TOMM7
Medium chain fatty acid	32	neurological system process	129	-0.04	0.2376	2	2	2	fatty acid 10:0,fatty acid 12:0	ERBB2,KCNJ2
gamma-glutamyl	47	biosynthetic process	80	0.04	0.2389	5	4	4	gamma-glutamyl-isoleucine,gamma-glutamyl-leucine,gamma-glutamyl-phenylalanine,gamma-glutamyl-valine	ABCA1,FECH,POLR1D,SRSF9
Valine, leucine and isoleucine metabolism	45	cell differentiation	104	-0.04	0.2439	22	7	10	3-methyl-2-oxobutanoate,3-methyl-2-oxopentanoate,4-methyl-2-oxopentanoate,alpha-hydroxyisovalerate,isoleucine,leucine,valine	ARL4A,BPGM,GATA2,MLL5,NR4A2,PAX7,PIP4K2A,SEMA4D,TACC1,TYROBP
Long chain fatty acid	29	anatomical structure development	127	0.04	0.2475	21	11	6	5,8-tetradecadienoate,fatty acid 14:0 ,fatty acid 16:0,fatty acid 17:0,fatty acid 17:1(n-7),fatty acid 18:0,fatty acid 18:1(n-9) ,fatty acid 18:4(n-3),fatty acid 19:1(n-9),fatty acid 20:1(n-9/n-11),fatty acid 20:2(n-6)	AKR1C3,DUSP2,GPR56,NR4A2,OLIG1,OLIG2
Long chain fatty acid	29	nucleic acid binding transcription factor activity	6	-0.04	0.258	13	11	2	5,8-tetradecadienoate,fatty acid 14:0 ,fatty acid 16:0,fatty acid 17:0,fatty acid 17:1(n-7),fatty acid 18:0,fatty acid 18:1(n-9) ,fatty acid 18:4(n-3),fatty acid 19:1(n-9),fatty acid 20:1(n-9/n-11),fatty acid 20:2(n-6)	NR4A2,OLIG2
Essential fatty acid	12	response to stress	58	0.04	0.2633	3	2	2	fatty acid 18:3(n-3/n-6),fatty acid 22:5(n-3)	NR4A2,SLC29A1
Glutamate metabolism	20	lipid binding	77	-0.04	0.2635	2	1	2	glutamate	ABCG1,ARHGEF12
Tryptophan metabolism	43	GTPase activity	13	-0.04	0.279	4	2	4	kynurenine,tryptophan	GBP1,MX1,MX2,RRAS
Urea cycle; arginine-, proline-, metabolism	44	ion binding	120	0.04	0.28	4	1	4	proline	CECR1,CTDSP2,RBX1,RPS27
Tryptophan metabolism	43	signal transducer activity	16	-0.04	0.2828	9	3	9	C-glycosyltryptophan,kynurenine,tryptophan	ABCA1,FCGR1B,IL18R1,IL2RB,LILRB1,NR4A2,P2RX7,STAT2,TLR2
Valine, leucine and isoleucine metabolism	45	phosphatase activity	90	-0.04	0.3017	8	6	3	3-methyl-2-oxobutanoate,3-methyl-2-oxopentanoate,4-methyl-2-oxopentanoate,alpha-hydroxyisovalerate,isoleucine,valine	BPGM,PPM1F,PTPRE
Phenylalanine & tyrosine metabolism	36	phosphatase activity	90	0.04	0.3028	2	2	2	4-hydroxyphenyllactate;,tyrosine	BPGM,PPM1F
Glycine, serine and threonine metabolism	23	small molecule metabolic process	124	-0.04	0.306	4	2	4	glycine,N-acetylglycine	ATP5H,ATP5J2,ENPP3,SLC25A20
Valine, leucine and isoleucine metabolism	45	endoplasmic reticulum	34	-0.04	0.3086	13	7	4	3-methyl-2-oxobutanoate,3-methyl-2-oxopentanoate,4-methyl-2-oxopentanoate,alpha-hydroxyisovalerate,isoleucine,leucine,valine	ABCG1,CISD2,RAB2B,TAP1
Phenylalanine & tyrosine metabolism	36	nucleus	23	-0.04	0.3112	17	2	16	4-hydroxyphenyllactate;,tyrosine	ARL4A,BCL6,CELF2,GATA2,GLRX5,GTF2H5,MAP2K4,MXD1,NOTCH1,PTGS2,RERE,REXO2,SPAG7,TCEB2,TP53INP1,ZMAT2
Valine, leucine and isoleucine metabolism	45	proteinaceous extracellular matrix	19	0.04	0.3246	5	4	2	3-methyl-2-oxopentanoate,4-methyl-2-oxopentanoate,alpha-hydroxyisovalerate,isoleucine	MMP25,SNCA
Tryptophan metabolism	43	immune system process	7	0.03	0.3679	27	4	27	C-glycosyltryptophan,indoxyl sulfate,kynurenine,tryptophan	AHSP,AQP9,ATM,BPGM,CD7,CXCL10,ETS1,FCGR1B,GBP1,HERC5,IFI44L,IFIT2,IFIT3,IL18R1,ITK,LILRB1,MX1,MX2,P2RX7,PNP,PSME2,SERPING1,STAT2,TAP1,TLR2,TLR5,TNFSF13B
Long chain fatty acid	29	homeostatic process	119	-0.03	0.3773	15	10	2	5,8-tetradecadienoate,fatty acid 14:0 ,fatty acid 16:0,fatty acid 17:0,fatty acid 17:1(n-7),fatty acid 18:0,fatty acid 18:1(n-9) ,fatty acid 19:1(n-9),fatty acid 20:1(n-9/n-11),fatty acid 20:2(n-6)	ACADVL,OLIG2
Glycine, serine and threonine metabolism	23	transport	56	-0.03	0.3777	4	2	4	glycine,N-acetylglycine	ATP5H,ATP5J2,GATA2,SLC25A20
Monoacylglycerol	33	protein transporter activity	78	-0.03	0.3833	5	3	4	Glycerol(16:0/0:0/0:0),Glycerol(18:1(n-9)/0:0/0:0),Glycerol(18:2(n-6)/0:0/0:0)	ABCG1,SEC61G,TOMM7,XPO6
Monoacylglycerol	33	enzyme regulator activity	106	-0.03	0.3938	3	3	3	Glycerol(16:0/0:0/0:0),Glycerol(18:1(n-9)/0:0/0:0),Glycerol(18:2(n-6)/0:0/0:0)	CABIN1,NOTCH1,RPS27L
Tryptophan metabolism	43	protein binding transcription factor activity	5	-0.03	0.4056	2	2	2	kynurenine,tryptophan	MXD1,SIAH2
Urea cycle; arginine-, proline-, metabolism	44	nucleoplasm	25	0.03	0.4155	2	1	2	proline	CTDSP2,RBX1
Urea cycle; arginine-, proline-, metabolism	44	signal transduction	67	0.03	0.4155	2	1	2	proline	CTDSP2,RBX1
Phenylalanine & tyrosine metabolism	36	immune system process	7	0.03	0.4177	11	2	10	4-hydroxyphenyllactate;,tyrosine	AHSP,AQP9,BCL6,BPGM,GATA2,GLRX5,MAP2K4,MARCH8,NOTCH1,PNP
Monoacylglycerol	33	transmembrane transport	135	-0.03	0.4203	15	3	7	Glycerol(16:0/0:0/0:0),Glycerol(18:1(n-9)/0:0/0:0),Glycerol(18:2(n-6)/0:0/0:0)	ABCG1,ATP5EP2,ATP5J2,ATP5L,MS4A2,SLC25A20,SLC45A3
Medium chain fatty acid	32	immune system process	7	0.03	0.4279	2	1	2	fatty acid 12:0(n-7)	LCN2,SH2D1B
Tryptophan metabolism	43	transferase activity, transferring glycosyl groups	87	0.03	0.4322	3	2	3	kynurenine,tryptophan	PARP14,PARP9,PNP
Lysolipid	31	transport	56	0.03	0.433	2	2	2	PC(0:0/16:0),PC(18:2(n-6)/0:0)	CHMP6,SLC45A3
Long chain fatty acid	29	cytoplasmic membrane-bounded vesicle	82	0.03	0.4374	2	1	2	5,8-tetradecadienoate	PRF1,TFF3
Essential fatty acid	12	biosynthetic process	80	0.03	0.4418	3	2	2	fatty acid 18:3(n-3/n-6),fatty acid 22:5(n-3)	NR4A2,OLIG1
Glycerolipid metabolism	22	cellular protein modification process	51	0.03	0.4445	2	2	2	glycerol,glycerophosphorylcholine	PDK4,UBE2F
Phenylalanine & tyrosine metabolism	36	anatomical structure development	127	0.03	0.4542	13	2	12	4-hydroxyphenyllactate;,tyrosine	AHSP,BCL6,BPGM,DPCD,GATA2,GLRX5,MMP25,MYL6,NOTCH1,PTGS2,STX3,UQCRQ
Valine, leucine and isoleucine metabolism	45	cellular protein modification process	51	0.03	0.4543	21	6	10	3-methyl-2-oxopentanoate,4-methyl-2-oxopentanoate,alpha-hydroxyisovalerate,isoleucine,leucine,valine	ABCA1,AVPI1,DCAF12,MKRN1,MLL5,PPM1F,PTPRE,RBX1,TCEB2,UBE2F
Fructose, mannose, galactose, starch, and sucrose metabolism	19	nucleic acid binding transcription factor activity	6	0.03	0.4636	4	1	4	mannose	MAX,MTA1,NR2C1,PBX1
Valine, leucine and isoleucine metabolism	45	lyase activity	93	0.03	0.4679	12	5	4	3-methyl-2-oxopentanoate,alpha-hydroxyisovalerate,isoleucine,leucine,valine	CA1,FECH,HDC,PISD
Tryptophan metabolism	43	transport	56	0.03	0.4702	15	3	15	C-glycosyltryptophan,kynurenine,tryptophan	ABCA1,AQP9,CXCL10,FCGR1B,LILRB1,NUP160,OSBPL9,P2RX7,PNP,SERPING1,SNX25,TAP1,TLR2,TNFSF13B,VAMP5
Cysteine, methionine, SAM, taurine metabolism	9	nucleoplasm	25	0.03	0.4752	2	1	2	methionine	POLR1C,RERE
Cysteine, methionine, SAM, taurine metabolism	9	protein complex	122	0.03	0.4752	2	1	2	methionine	POLR1C,RERE
Glutamate metabolism	20	immune system process	7	0.03	0.4778	2	1	2	glutamate	AHSP,SH2D1B
Purine metabolism, (hypo)xanthine/inosine containing	38	signal transduction	67	0.03	0.4793	2	1	2	hypoxanthine	CXCR5,PDE5A
Purine metabolism, (hypo)xanthine/inosine containing	38	anatomical structure development	127	0.03	0.4793	2	1	2	hypoxanthine	CXCR5,PDE5A
Tryptophan metabolism	43	nucleobase-containing compound catabolic process	114	-0.03	0.4799	4	2	4	kynurenine,tryptophan	MX2,PDE3B,PNP,RRAS
Glycine, serine and threonine metabolism	23	organelle	121	0.03	0.4978	7	3	7	glycine,N-acetylglycine ,N-acetylthreonine	ATP5H,ATP5J2,GATA2,LRRC26,SLC25A20,TCEB2,TNFSF13
Fibrinogen cleavage peptide	17	ion binding	120	0.02	0.5133	2	2	2	ADpSGEGDFXAEGGGVR,ADSGEGDFXAEGGGVR	ALPL,ZNF831
Tryptophan metabolism	43	symbiosis, encompassing mutualism through parasitism	125	-0.02	0.5146	2	2	2	C-glycosyltryptophan,tryptophan	TAP1,TLR2
Tryptophan metabolism	43	cell proliferation	76	-0.02	0.5163	4	2	4	kynurenine,tryptophan	LILRB1,MXD1,P2RX7,TNFSF13B
Essential fatty acid	12	plasma membrane	41	0.02	0.5177	8	3	4	fatty acid 18:2(n-6),fatty acid 18:3(n-3/n-6),fatty acid 22:5(n-3)	GZMB,OLIG2,PLIN2,SLC29A1
Glycine, serine and threonine metabolism	23	cytosol	38	-0.02	0.5179	2	2	2	N-acetylglycine ,N-acetylthreonine	TCEB2,TNFSF13
Tryptophan metabolism	43	signal transduction	67	-0.02	0.5186	28	5	28	C-glycosyltryptophan,indoxyl sulfate,kynurenine,serotonin,tryptophan	ABCA1,ATM,CD7,CIB2,CXCL10,FCGR1B,GBP1,HERC5,IFIT2,IFIT3,IL18R1,IL2RB,ITK,LILRB1,MX1,MX2,NR4A2,NUP160,P2RX7,PDE3B,PLEK2,PSME2,RRAS,SIAH2,STAT2,TLR2,TLR5,TNFSF13B
Essential fatty acid	12	nucleic acid binding transcription factor activity	6	-0.02	0.5228	5	3	2	fatty acid 18:2(n-6),fatty acid 18:3(n-3/n-6),fatty acid 22:5(n-3)	NR4A2,OLIG2
Fructose, mannose, galactose, starch, and sucrose metabolism	19	microtubule organizing center	37	0.02	0.5288	4	1	4	mannose	ACTR1B,BBS2,CDC42,GSK3B
Tryptophan metabolism	43	Golgi apparatus	35	-0.02	0.5314	4	3	4	C-glycosyltryptophan,kynurenine,tryptophan	ABCA1,FAM198B,PDE3B,VAMP5
Tryptophan metabolism	43	locomotion	116	0.02	0.5416	6	3	6	C-glycosyltryptophan,kynurenine,tryptophan	CXCL10,ETS1,NR4A2,PARP9,RRAS,SIAH2
Glycerolipid metabolism	22	ion binding	120	-0.02	0.5523	2	1	2	glycerophosphorylcholine	PHF12,PNP
Tryptophan metabolism	43	mitochondrion	29	0.02	0.5567	4	3	4	C-glycosyltryptophan,kynurenine,tryptophan	FECH,MGST1,MXD1,TAP1
Valine, leucine and isoleucine metabolism	45	enzyme regulator activity	106	0.02	0.5595	7	4	4	3-methyl-2-oxopentanoate,4-methyl-2-oxopentanoate,alpha-hydroxyisovalerate,isoleucine	CASP9,PIK3R2,PLEKHG3,SNCA
Long chain fatty acid	29	peptidase activity	75	0.02	0.571	13	9	2	5,8-tetradecadienoate,fatty acid 16:0,fatty acid 17:0,fatty acid 18:0,fatty acid 18:1(n-9) ,fatty acid 18:4(n-3),fatty acid 19:1(n-9),fatty acid 20:1(n-9/n-11),fatty acid 20:2(n-6)	GZMB,PRSS33
Valine, leucine and isoleucine metabolism	45	Golgi apparatus	35	-0.02	0.5745	20	7	6	3-methyl-2-oxobutanoate,3-methyl-2-oxopentanoate,4-methyl-2-oxopentanoate,alpha-hydroxyisovalerate,isoleucine,leucine,valine	ABCA1,ABCG1,CA1,OPTN,RAB2B,RNF24
Valine, leucine and isoleucine metabolism	45	vesicle-mediated transport	83	0.02	0.5797	27	7	8	3-methyl-2-oxobutanoate,3-methyl-2-oxopentanoate,4-methyl-2-oxopentanoate,alpha-hydroxyisovalerate,isoleucine,leucine,valine	ABCA1,GATA2,HMGXB4,LAT2,MYO1F,OPTN,RAB2B,SNCA
Medium chain fatty acid	32	transmembrane transporter activity	103	-0.02	0.5807	2	2	2	fatty acid 10:0,fatty acid 12:0(n-7)	KCNJ2,LRRC26
Glycolysis, gluconeogenesis, pyruvate metabolism	24	nucleolus	27	0.02	0.5819	2	1	2	lactate	PPP1CA,RPS24
Tryptophan metabolism	43	enzyme binding	99	-0.02	0.6045	4	3	4	C-glycosyltryptophan,kynurenine,tryptophan	ABCA1,LILRB1,PDE3B,SLPI
Tryptophan metabolism	43	organelle	121	-0.02	0.6053	30	3	30	C-glycosyltryptophan,kynurenine,tryptophan	ABCA1,AQP9,ATM,ETS1,FAM198B,FCGR1B,FECH,HERC5,MGST1,MX1,MX2,MXD1,MYL4,NR4A2,NUP160,P2RX7,PARP14,PARP9,PDE3B,PLEK2,PNP,PSME2,SERPING1,SIAH2,SNX25,STAT2,TAP1,VAMP5,ZNF236,ZNF30
Fructose, mannose, galactose, starch, and sucrose metabolism	19	nucleoplasm	25	0.02	0.6098	10	1	10	mannose	CIRBP,HDGF,HEMGN,MAPK14,MAX,MTA1,NR2C1,PBX1,SNRNP70,SRSF6
gamma-glutamyl	47	Golgi apparatus	35	-0.02	0.623	4	2	4	gamma-glutamyl-leucine,gamma-glutamyl-valine	ABCA1,ABCG1,CA1,EPB41
Monoacylglycerol	33	cell	22	0.02	0.6274	82	3	50	Glycerol(16:0/0:0/0:0),Glycerol(18:1(n-9)/0:0/0:0),Glycerol(18:2(n-6)/0:0/0:0)	ABCG1,ATP5EP2,ATP5J2,ATP5L,C11ORF1,C14ORF2,C17ORF61,CABIN1,CACNA1I,CACNG6,CAV2,CCNA1,COX7A2,COX7C,CPA3,CRK,DUSP18,ENPP3,EPAS1,FCER1A,GATA2,HDC,IL17RA,MRPL21,MS4A2,MS4A3,NCSTN,NDUFB2,NDUFB3,NOTCH1,PDK4,PFDN5,PSENEN,RAB11FIP1,RNF24,RPL21,RPL26,RPL26L1,RPL9,RPS21,RPS27L,S100A8,SEC61G,SLC25A20,TEX101,TOMM7,TXN,UQCRQ,XPO6,ZNF585A
Fructose, mannose, galactose, starch, and sucrose metabolism	19	sulfur compound metabolic process	55	-0.02	0.6297	2	1	2	mannose	HAGH,MCCC1
Phenylalanine & tyrosine metabolism	36	ion binding	120	-0.02	0.6359	15	2	15	4-hydroxyphenyllactate;,tyrosine	BCL6,CA1,DPEP2,FECH,GATA2,GLRX5,MARCH8,MMP25,MYL6,NOTCH1,PNP,PPM1F,PTGS2,RERE,ZMAT2
Medium chain fatty acid	32	enzyme binding	99	0.02	0.6372	2	2	2	fatty acid 12:0,fatty acid 12:0(n-7)	ERBB2,LCN2
gamma-glutamyl	47	plasma membrane	41	-0.02	0.6462	4	2	4	gamma-glutamyl-leucine,gamma-glutamyl-valine	ABCA1,ABCG1,EPB41,GYPB
Tryptophan metabolism	43	plasma membrane	41	0.02	0.6475	20	4	20	C-glycosyltryptophan,indoxyl sulfate,kynurenine,tryptophan	ABCA1,AQP9,CD7,CXCL10,FCGR1B,FCGR2A,GBP1,IL18R1,IL2RB,LILRB1,P2RX7,PARP14,PLEK2,RRAS,STAT2,TAP1,TLR2,TLR5,TNFSF13B,VAMP5
Valine, leucine and isoleucine metabolism	45	membrane organization	136	0.02	0.6556	8	6	2	3-methyl-2-oxopentanoate,4-methyl-2-oxopentanoate,alpha-hydroxyisovalerate,isoleucine,leucine,valine	ABCA1,SNCA
Tryptophan metabolism	43	membrane organization	136	0.02	0.6579	3	2	3	kynurenine,tryptophan	ABCA1,FCGR1B,P2RX7
Cysteine, methionine, SAM, taurine metabolism	9	cytoplasm	28	0.02	0.6658	8	2	8	2-hydroxybutyrate,methionine	ARPC5L,CPT1A,DARS,FAR2,MXD1,OLIG2,RERE,SLC25A20
Tryptophan metabolism	43	carbohydrate metabolic process	43	0.02	0.6712	2	2	2	C-glycosyltryptophan,kynurenine	BPGM,NUP160
Glycolysis, gluconeogenesis, pyruvate metabolism	24	enzyme regulator activity	106	0.02	0.6776	2	1	2	lactate	RIC8A,RPS27L
Glycolysis, gluconeogenesis, pyruvate metabolism	24	cell differentiation	104	0.02	0.6895	2	1	2	lactate	SEMA4D,UQCRQ
gamma-glutamyl	47	small molecule metabolic process	124	0.01	0.696	5	3	4	gamma-glutamyl-leucine,gamma-glutamyl-phenylalanine,gamma-glutamyl-valine	ABCA1,ABCG1,CA1,FECH
Phenylalanine & tyrosine metabolism	36	protein transporter activity	78	0.01	0.7008	2	2	2	4-hydroxyphenyllactate;,phenylalanine	ABCG1,TIMM23
Phenylalanine & tyrosine metabolism	36	membrane organization	136	0.01	0.7021	2	2	2	4-hydroxyphenyllactate;,tyrosine	STX3,VAMP8
Benzoate metabolism	3	nucleus	23	-0.01	0.7103	2	1	2	hippurate	P2RX7,ZC3HAV1
Sterol/Steroid	41	transport	56	-0.01	0.7178	2	2	2	androsterone sulfate,cortisol	LIPG,NFKBIA
Phenylalanine & tyrosine metabolism	36	protein targeting	53	-0.01	0.7229	4	2	4	4-hydroxyphenyllactate;,tyrosine	BCL6,RERE,RPL12,TIMM23
Valine, leucine and isoleucine metabolism	45	immune system process	7	0.01	0.7257	48	7	20	3-methyl-2-oxobutanoate,3-methyl-2-oxopentanoate,4-methyl-2-oxopentanoate,alpha-hydroxyisovalerate,isoleucine,leucine,valine	AHSP,BPGM,BTLA,CTSL1,GATA2,GLRX5,HSH2D,IFNAR2,KRT1,LAT2,MLL5,MYO1F,PIK3R2,PIP4K2A,PNP,SEMA4D,SNCA,TAP1,TNFSF13B,TYROBP
gamma-glutamyl	47	RNA binding	10	0.01	0.7312	2	2	2	gamma-glutamyl-isoleucine,gamma-glutamyl-valine	RBM38,SRSF9
gamma-glutamyl	47	mRNA processing	46	0.01	0.7312	2	2	2	gamma-glutamyl-isoleucine,gamma-glutamyl-valine	RBM38,SRSF9
Urea cycle; arginine-, proline-, metabolism	44	lipid binding	77	-0.01	0.732	2	1	2	proline	ABCG1,DBI
Tryptophan metabolism	43	ion binding	120	-0.01	0.7366	12	4	12	C-glycosyltryptophan,kynurenine,serotonin,tryptophan	CIB2,FECH,ITK,MYL4,NR4A2,P2RX7,PDE3B,PNP,SIAH2,STAT2,ZNF236,ZNF30
Tryptophan metabolism	43	extracellular space	20	0.01	0.7374	3	2	3	kynurenine,tryptophan	CXCL10,SERPING1,TNFSF13B
Glutamate metabolism	20	transmembrane transport	135	0.01	0.749	4	1	4	glutamate	ABCG1,ATP5EP2,ATP5L,SLC45A3
Fibrinogen cleavage peptide	17	anatomical structure development	127	0.01	0.7516	2	1	2	ADSGEGDFXAEGGGVR	ALPL,IRF8
Pyrimidine metabolism, uracil containing	40	ion binding	120	0.01	0.7539	2	1	2	pseudouridine	FECH,PDE4D
Phenylalanine & tyrosine metabolism	36	cell differentiation	104	-0.01	0.7634	9	2	9	4-hydroxyphenyllactate;,tyrosine	ARL4A,BCL6,BPGM,GATA2,MYL6,NOTCH1,PTGS2,STX3,UQCRQ
Tryptophan metabolism	43	cellular protein modification process	51	0.01	0.766	6	3	6	C-glycosyltryptophan,kynurenine,tryptophan	ABCA1,ATM,HERC5,P2RX7,PSME2,TLR2
Glycolysis, gluconeogenesis, pyruvate metabolism	24	protein transporter activity	78	-0.01	0.7753	2	1	2	lactate	ABCG1,TOMM7
Glycine, serine and threonine metabolism	23	cytoplasm	28	0.01	0.7821	7	3	7	glycine,N-acetylglycine ,N-acetylthreonine	ATP5H,ATP5J2,ENPP3,LRRC26,SLC25A20,TCEB2,TNFSF13
Fatty acid metabolism (also BCAA metabolism)	13	transport	56	-0.01	0.7825	2	1	2	carnitine 3:0	ABCA1,PNP
Fatty acid metabolism (also BCAA metabolism)	13	small molecule metabolic process	124	-0.01	0.7825	2	1	2	carnitine 3:0	ABCA1,PNP
Tryptophan metabolism	43	cytosol	38	-0.01	0.7834	17	3	17	C-glycosyltryptophan,kynurenine,tryptophan	AHSP,GBP1,HERC5,IFIT2,IFIT3,ITK,MX1,MX2,MYL4,NUP160,PARP9,PDE3B,PNP,PSME2,SIAH2,STAT2,TAP1
Glycolysis, gluconeogenesis, pyruvate metabolism	24	carbohydrate metabolic process	43	0.01	0.7892	2	1	2	lactate	PPP1CA,SAR1B
Glycolysis, gluconeogenesis, pyruvate metabolism	24	lipid binding	77	0.01	0.7913	2	1	2	lactate	ABCG1,DBI
Long chain fatty acid	29	extracellular region	18	-0.01	0.7922	17	10	4	5,8-tetradecadienoate,fatty acid 16:0,fatty acid 16:1(n-7),fatty acid 17:0,fatty acid 17:1(n-7),fatty acid 18:0,fatty acid 18:1(n-9) ,fatty acid 19:1(n-9),fatty acid 20:1(n-9/n-11),fatty acid 20:2(n-6)	PLIN2,PRF1,PRSS33,TFF3
Pyrimidine metabolism, uracil containing	40	cell	22	0.01	0.7952	4	1	4	pseudouridine	FECH,PDE4D,RRAS,TBPL2
Pyrimidine metabolism, uracil containing	40	cellular nitrogen compound metabolic process	113	0.01	0.7952	4	1	4	pseudouridine	FECH,PDE4D,RRAS,TBPL2
Glycine, serine and threonine metabolism	23	cellular protein modification process	51	-0.01	0.8005	2	1	2	N-acetylglycine	AVPI1,TCEB2
gamma-glutamyl	47	cellular protein modification process	51	0.01	0.8049	4	2	4	gamma-glutamyl-leucine,gamma-glutamyl-valine	ABCA1,AVPI1,DCAF12,FBXO7
Glycerolipid metabolism	22	immune system process	7	-0.01	0.8052	2	1	2	glycerophosphorylcholine	FOS,PNP
Tryptophan metabolism	43	cell	22	0.01	0.8154	46	4	46	C-glycosyltryptophan,indoxyl sulfate,kynurenine,tryptophan	ABCA1,AHSP,AQP9,ATM,CD7,CXCL10,ETS1,FAM198B,FCGR1B,FCGR2A,FECH,GBP1,HERC5,IFI44L,IFIT2,IFIT3,IL18R1,IL2RB,ITK,LILRB1,MGST1,MX1,MX2,MXD1,MYL4,NR4A2,NUP160,P2RX7,PARP14,PARP9,PDE3B,PLEK2,PNP,PSME2,RRAS,SERPING1,SIAH2,SNX25,STAT2,TAP1,TLR2,TLR5,TNFSF13B,VAMP5,ZNF236,ZNF30
Glycine, serine and threonine metabolism	23	cellular nitrogen compound metabolic process	113	-0.01	0.8214	6	3	6	glycine,N-acetylglycine ,N-acetylthreonine	ATP5H,ATP5J2,ENPP3,GATA2,TCEB2,TNFSF13
Tryptophan metabolism	43	cellular component assembly	101	-0.01	0.8217	4	3	4	C-glycosyltryptophan,kynurenine,tryptophan	ABCA1,IL2RB,MGST1,P2RX7
Tryptophan metabolism	43	macromolecular complex assembly	137	-0.01	0.8217	4	3	4	C-glycosyltryptophan,kynurenine,tryptophan	ABCA1,IL2RB,MGST1,P2RX7
gamma-glutamyl	47	nucleoplasm	25	0.01	0.8266	2	2	2	gamma-glutamyl-isoleucine,gamma-glutamyl-valine	POLR1D,SRSF9
Pyrimidine metabolism, uracil containing	40	biosynthetic process	80	0.01	0.8274	2	1	2	pseudouridine	FECH,TBPL2
Phenylalanine & tyrosine metabolism	36	vacuole	32	0.01	0.8304	4	2	4	4-hydroxyphenyllactate;,tyrosine	MARCH8,STX3,TP53INP1,VAMP8
Valine, leucine and isoleucine metabolism	45	ATPase activity	96	0.01	0.8467	18	6	7	3-methyl-2-oxobutanoate,3-methyl-2-oxopentanoate,4-methyl-2-oxopentanoate,isoleucine,leucine,valine	ABCA1,ABCG1,ATP5EP2,ATP5I,ATP5J2,ATP5L,TAP1
gamma-glutamyl	47	homeostatic process	119	-0.01	0.8541	4	2	4	gamma-glutamyl-leucine,gamma-glutamyl-valine	ABCA1,ABCG1,BPGM,GLRX5
Tryptophan metabolism	43	nuclear envelope	24	0.01	0.8602	2	2	2	C-glycosyltryptophan,kynurenine	NUP160,P2RX7
Glutamate metabolism	20	Golgi apparatus	35	-0.01	0.8644	2	1	2	glutamate	ABCG1,CA1
Pyrimidine metabolism, uracil containing	40	signal transduction	67	0.01	0.8677	2	1	2	pseudouridine	PDE4D,RRAS
Pyrimidine metabolism, uracil containing	40	catabolic process	79	0.01	0.8677	2	1	2	pseudouridine	PDE4D,RRAS
Pyrimidine metabolism, uracil containing	40	cell differentiation	104	0.01	0.8677	2	1	2	pseudouridine	PDE4D,RRAS
Pyrimidine metabolism, uracil containing	40	nucleobase-containing compound catabolic process	114	0.01	0.8677	2	1	2	pseudouridine	PDE4D,RRAS
Pyrimidine metabolism, uracil containing	40	anatomical structure development	127	0.01	0.8677	2	1	2	pseudouridine	PDE4D,RRAS
Tryptophan metabolism	43	cell cycle	63	-0.01	0.8761	4	2	4	C-glycosyltryptophan,kynurenine	ATM,NUP160,PSME2,SIAH2
Fructose, mannose, galactose, starch, and sucrose metabolism	19	RNA binding	10	0.01	0.8766	6	1	6	mannose	AGFG1,CIRBP,IGF2BP2,MSI2,SNRNP70,SRSF6
Glycolysis, gluconeogenesis, pyruvate metabolism	24	endoplasmic reticulum	34	-0.01	0.8791	2	1	2	lactate	ABCG1,SAR1B
Phenylalanine & tyrosine metabolism	36	plasma membrane	41	-0.01	0.8863	19	3	16	4-hydroxyphenyllactate;,phenylalanine,tyrosine	ABCG1,AQP9,ARL4A,DPEP2,GYPB,GYPE,ITLN1,MMP25,NOTCH1,PTGS2,REM2,REXO2,RGS10,STX3,VAMP8,VNN3
Glycerolipid metabolism	22	DNA binding	9	-0.01	0.8867	2	1	2	glycerophosphorylcholine	FOS,POLR1D
Essential fatty acid	12	extracellular region	18	0	0.8963	2	2	2	fatty acid 18:2(n-6),fatty acid 22:5(n-3)	PLIN2,PRSS33
Urea cycle; arginine-, proline-, metabolism	44	endosome	31	0	0.9005	2	1	2	proline	ABCG1,TRAK2
Urea cycle; arginine-, proline-, metabolism	44	plasma membrane	41	0	0.9005	2	1	2	proline	ABCG1,TRAK2
Sterol/Steroid	41	catabolic process	79	0	0.9056	2	2	2	androsterone sulfate,cortisol	LIPG,RNF144B
Phenylalanine & tyrosine metabolism	36	cytoplasmic membrane-bounded vesicle	82	0	0.9068	4	2	4	4-hydroxyphenyllactate;,tyrosine	MARCH8,NOTCH1,STX3,VAMP8
Monoacylglycerol	33	nucleolus	27	0	0.9112	2	1	2	Glycerol(16:0/0:0/0:0)	RPL9,XPO6
Fatty acid metabolism (also BCAA metabolism)	13	cellular nitrogen compound metabolic process	113	0	0.9166	2	1	2	carnitine 3:0	FOS,PNP
Monoacylglycerol	33	extracellular space	20	0	0.9177	2	1	2	Glycerol(18:1(n-9)/0:0/0:0)	PRSS3,S100A8
Valine, leucine and isoleucine metabolism	45	cytoskeletal protein binding	70	0	0.9242	6	4	2	3-methyl-2-oxopentanoate,4-methyl-2-oxopentanoate,alpha-hydroxyisovalerate,isoleucine	MYO1F,SNCA
Fibrinogen cleavage peptide	17	immune system process	7	0	0.9258	2	1	2	ADSGEGDFXAEGGGVR	IRF8,LILRA5
Fructose, mannose, galactose, starch, and sucrose metabolism	19	mRNA binding	11	0	0.9321	2	1	2	mannose	CIRBP,IGF2BP2
Cysteine, methionine, SAM, taurine metabolism	9	mitochondrion	29	0	0.938	4	2	4	2-hydroxybutyrate,methionine	CPT1A,MXD1,RERE,SLC25A20
Valine, leucine and isoleucine metabolism	45	cytoskeleton	40	0	0.9481	17	5	9	3-methyl-2-oxopentanoate,4-methyl-2-oxopentanoate,alpha-hydroxyisovalerate,isoleucine,leucine	DCAF12,KRT1,KRT86,MYO1F,PNP,PTPRE,RAB11FIP1,SNCA,TACC1
Valine, leucine and isoleucine metabolism	45	response to stress	58	0	0.9491	34	7	18	3-methyl-2-oxobutanoate,3-methyl-2-oxopentanoate,4-methyl-2-oxopentanoate,alpha-hydroxyisovalerate,isoleucine,leucine,valine	ABCA1,CASP9,CTSL1,DNAJA4,GATA2,GTF2H5,IFNAR2,KRT1,MMP25,MYO1F,NR4A2,PAX7,PIK3R2,RBX1,SNCA,STRADB,TAP1,TYROBP
Glutamate metabolism	20	endosome	31	0	0.9603	2	1	2	glutamate	ABCG1,TRAK2
Fructose, mannose, galactose, starch, and sucrose metabolism	19	protein targeting	53	0	0.9629	2	1	2	mannose	RPL36,STRADB
Tryptophan metabolism	43	small molecule metabolic process	124	0	0.9743	10	3	10	C-glycosyltryptophan,kynurenine,tryptophan	ABCA1,FECH,MGST1,MX2,NR4A2,NUP160,PDE3B,PNP,PSME2,RRAS
Fructose, mannose, galactose, starch, and sucrose metabolism	19	structural molecule activity	17	0	0.9755	4	1	4	mannose	CTNNAL1,KLHL3,MYL4,RPL36
Fructose, mannose, galactose, starch, and sucrose metabolism	19	nucleolus	27	0	0.979	2	1	2	mannose	RPL36,SELENBP1
Tryptophan metabolism	43	intracellular	21	0	0.9806	40	3	40	C-glycosyltryptophan,kynurenine,tryptophan	ABCA1,AHSP,AQP9,ATM,ETS1,FAM198B,FCGR1B,FECH,GBP1,HERC5,IFI44L,IFIT2,IFIT3,IL18R1,ITK,LILRB1,MGST1,MX1,MX2,MXD1,MYL4,NR4A2,NUP160,P2RX7,PARP14,PARP9,PDE3B,PLEK2,PNP,PSME2,SERPING1,SIAH2,SNX25,STAT2,TAP1,TLR2,TLR5,VAMP5,ZNF236,ZNF30
Monoacylglycerol	33	cell death	74	0	0.9992	3	3	3	Glycerol(16:0/0:0/0:0),Glycerol(18:1(n-9)/0:0/0:0),Glycerol(18:2(n-6)/0:0/0:0)	NCSTN,PSENEN,RPS27L
