# Supplementary material for: The Human Blood Metabolome-Transcriptome Interface
Source: PLoS Genet. 2015 Jun 18;11(6):e1005274. doi: 10.1371/journal.pgen.1005274 (PMC4473262; doi:10.1371/journal.pgen.1005274)
Supplement: S7 Table — (XLSX) [file pgen.1005274.s019.xlsx]

## Sheet: Legend
Matrix = Jaspar Identifier of the respective PWM
TF = Name of the Transcritpion Factor
Info = Information of content of the matrix
GC = GC content of the matrix (G+C)%
Location = Location of the window (relatively to TSS)
Pvalue = Pvalue of the respective window
Occurences = Number of Motif occurences in window
Seqnum = Percent of sequences that have at least one motif occurrence in the window
Metabolite / Pathway = Name of Metabolite / Pathway used to create the respective set of gene sequences
Group = Granularity of the metabolomic annotation used. Single = Single metabolite; Sub = Subpathways; Super = Superpathways
Total seqnum = Total number of sequences contained in the current set

## Sheet: Enrichment
Matrix	TF	Info	GC	Location	P-value	Occurences	Seqnum	Metabolite / Pathway	Group	Total seqnum
MA0467	Crx	12.93	0.4	[+0075:+0107]	9.994e-10	12	0.25	@1linoleoylglycerol1monolinolein	Single	30
MA0004	Arnt	10.99	0.64	[-0045:+0071]	5.736e-09	11	0.25	@1linoleoylglycerol1monolinolein	Single	30
MA0007	AR	13.27	0.46	[-1867:-1801]	8.166e-08	16	0.51	@1linoleoylglycerol1monolinolein	Single	30
MA0117	Mafb	6.77	0.61	[-0146:-0109]	8.515e-08	9	0.29	@1linoleoylglycerol1monolinolein	Single	30
MA0152	NFATC2	9.86	0.35	[-1800:-1406]	1.103e-08	69	0.69	@1oleoylglycerol1monoolein	Single	37
MA0072	RORA 2	17.42	0.37	[-1738:-1618]	2.677e-08	23	0.42	@1oleoylglycerol1monoolein	Single	37
MA0004	Arnt	10.99	0.64	[-0045:+0181]	6.14e-08	15	0.28	@1oleoylglycerol1monoolein	Single	37
MA0078	Sox17	10.5	0.38	[-1894:-1531]	6.544e-08	39	0.59	@1oleoylglycerol1monoolein	Single	37
MA0033	FOXL1	6.07	0.24	[-1287:-1154]	6.614e-08	42	0.54	@1oleoylglycerol1monoolein	Single	37
MA0089	NFE2L1::MafG	7.94	0.42	[-1156:-1107]	6.663e-08	12	0.23	@1oleoylglycerol1monoolein	Single	37
MA0137	STAT1	14.58	0.41	[-1533:-1392]	9.196e-08	28	0.47	@1oleoylglycerol1monoolein	Single	37
MA0033	FOXL1	6.07	0.24	[-0567:-0522]	1.095e-09	22	0.25	@1palmitoylglycerol1monopalmitin	Single	25
MA0489	JUN(var.2)	13.94	0.43	[-0472:-0413]	2.165e-10	22	0.29	@34hydroxyphenyllactate	Single	43
MA0025	NFIL3	14.14	0.26	[-0120:-0024]	1.244e-09	25	0.31	@34hydroxyphenyllactate	Single	43
MA0038	Gfi1	9.47	0.39	[-0071:-0018]	1.468e-09	22	0.27	@34hydroxyphenyllactate	Single	43
MA0041	Foxd3	12.94	0.22	[-0725:-0653]	4.023e-09	42	0.47	@34hydroxyphenyllactate	Single	43
MA0149	EWSR1-FLI1	32.87	0.55	[-1917:-1725]	7.664e-09	66	0.59	@34hydroxyphenyllactate	Single	43
MA0132	Pdx1	9.04	0.19	[-0933:-0805]	1.006e-08	27	0.44	@34hydroxyphenyllactate	Single	43
MA0483	Gfi1b	13.51	0.41	[-0146:-0017]	1.237e-08	48	0.47	@34hydroxyphenyllactate	Single	43
MA0492	JUND(var.2)	15.02	0.39	[-0134:-0091]	4.642e-08	16	0.19	@34hydroxyphenyllactate	Single	43
MA0073	RREB1	22.28	0.62	[-1669:-1637]	5.743e-08	22	0.27	@34hydroxyphenyllactate	Single	43
MA0141	Esrrb	12.94	0.52	[-1969:-1891]	6.095e-08	26	0.24	@34hydroxyphenyllactate	Single	43
MA0111	Spz1	11.91	0.54	[-1262:-1204]	9.452e-08	20	0.24	@34hydroxyphenyllactate	Single	43
MA0470	E2F4	13.18	0.73	[-1980:-0566]	8.46e-12	41	0.83	@3methyl2oxobutyrate	Single	5
MA0024	E2F1	13.02	0.75	[-1973:-0565]	3.916e-11	39	0.75	@3methyl2oxobutyrate	Single	5
MA0464	Bhlhe40	12.87	0.59	[-0211:+0106]	3.308e-08	19	0.75	@3methyl2oxobutyrate	Single	5
MA0100	Myb	13.37	0.45	[-1610:-1548]	8.548e-08	10	0.33	@3methyl2oxobutyrate	Single	5
MA0151	ARID3A	9.9	0.06	[-1254:-0853]	2.635e-10	103	0.6	@3methyl2oxovalerate	Single	48
MA0157	FOXO3	11.73	0.3	[-1211:-1128]	9.444e-09	34	0.43	@3methyl2oxovalerate	Single	48
MA0068	Pax4	11	0.44	[-1821:-1609]	2.775e-08	67	0.6	@3methyl2oxovalerate	Single	48
MA0594	Hoxa9	13.74	0.33	[-0322:-0113]	5.201e-08	48	0.45	@3methyl2oxovalerate	Single	48
MA0025	NFIL3	14.14	0.26	[-0454:+0038]	5.524e-08	69	0.54	@3methyl2oxovalerate	Single	48
MA0069	Pax6	13.8	0.43	[-1831:-1794]	6.242e-08	13	0.15	@3methyl2oxovalerate	Single	48
MA0135	Lhx3	16.35	0.13	[-0894:-0758]	8.114e-08	43	0.31	@3methyl2oxovalerate	Single	48
MA0142	Pou5f1::Sox2	14.81	0.31	[-0428:-0380]	8.604e-08	26	0.28	@3methyl2oxovalerate	Single	48
MA0523	TCF7L2	13.49	0.4	[-1328:-1251]	3.062e-08	11	1	@4acetamidobutanoate	Single	7
MA0033	FOXL1	6.07	0.24	[-0151:+0190]	4.82e-11	61	0.65	@4methyl2oxopentanoate	Single	12
MA0154	EBF1	13.23	0.66	[-1414:-1171]	1.13e-08	29	0.87	@5dodecenoate121n7	Single	13
MA0033	FOXL1	6.07	0.24	[-0695:+0028]	1.658e-19	87	1	ADSGEGDFXAEGGGVR	Single	6
MA0108	TBP	10.09	0.38	[-0626:+0019]	1.287e-16	45	0.84	ADSGEGDFXAEGGGVR	Single	6
MA0515	Sox6	13.2	0.4	[-1648:-0692]	5.281e-16	66	1	ADSGEGDFXAEGGGVR	Single	6
MA0124	NKX3-1	11.13	0.18	[-1486:-0531]	3.387e-14	57	0.76	ADSGEGDFXAEGGGVR	Single	6
MA0051	IRF2	21.13	0.41	[-0779:-0681]	1.467e-13	19	0.61	ADSGEGDFXAEGGGVR	Single	6
MA0517	STAT2::STAT1	16.39	0.37	[-0825:-0658]	1.96e-12	30	0.92	ADSGEGDFXAEGGGVR	Single	6
MA0077	SOX9	9.08	0.36	[-1447:-1038]	2.317e-12	27	0.92	ADSGEGDFXAEGGGVR	Single	6
MA0050	IRF1	17.95	0.36	[-0827:-0660]	3.367e-12	32	1	ADSGEGDFXAEGGGVR	Single	6
MA0103	ZEB1	13.26	0.62	[-1867:-1556]	5.243e-12	34	0.76	ADSGEGDFXAEGGGVR	Single	6
MA0594	Hoxa9	13.74	0.33	[-0632:-0476]	1.432e-11	20	0.84	ADSGEGDFXAEGGGVR	Single	6
MA0063	Nkx2-5	8.27	0.22	[-1414:-0484]	1.814e-11	34	0.92	ADSGEGDFXAEGGGVR	Single	6
MA0042	FOXI1	13.18	0.26	[-0717:-0402]	1.921e-11	31	0.76	ADSGEGDFXAEGGGVR	Single	6
MA0157	FOXO3	11.73	0.3	[-1393:-1231]	6.76e-11	22	0.76	ADSGEGDFXAEGGGVR	Single	6
MA0522	Tcf3	12.88	0.64	[-0304:+0190]	9.994e-11	45	1	ADSGEGDFXAEGGGVR	Single	6
MA0075	Prrx2	9.06	0.03	[-1413:-1190]	1.557e-10	33	0.69	ADSGEGDFXAEGGGVR	Single	6
MA0593	FOXP2	13.8	0.31	[-1492:-0368]	1.851e-10	80	0.92	ADSGEGDFXAEGGGVR	Single	6
MA0057	MZF1 5-13	9.4	0.59	[-1317:-1284]	7.517e-10	10	0.53	ADSGEGDFXAEGGGVR	Single	6
MA0142	Pou5f1::Sox2	14.81	0.31	[-0878:-0407]	8.838e-10	40	0.69	ADSGEGDFXAEGGGVR	Single	6
MA0030	FOXF2	14.82	0.34	[-0820:-0472]	9.591e-10	29	0.84	ADSGEGDFXAEGGGVR	Single	6
MA0018	CREB1	10.14	0.52	[-1137:-1043]	1.011e-09	12	0.92	ADSGEGDFXAEGGGVR	Single	6
MA0039	Klf4	12.62	0.77	[-0918:-0833]	1.48e-09	17	0.53	ADSGEGDFXAEGGGVR	Single	6
MA0119	TLX1::NFIC	19.66	0.6	[-1369:-0215]	1.557e-09	52	1	ADSGEGDFXAEGGGVR	Single	6
MA0522	Tcf3	12.88	0.64	[-1824:-1515]	1.688e-09	32	1	ADSGEGDFXAEGGGVR	Single	6
MA0100	Myb	13.37	0.45	[-0050:+0153]	2.08e-09	19	0.69	ADSGEGDFXAEGGGVR	Single	6
MA0040	Foxq1	14.07	0.2	[-0776:-0381]	2.66e-09	30	0.92	ADSGEGDFXAEGGGVR	Single	6
MA0155	INSM1	14.86	0.67	[-1438:-1310]	2.698e-09	16	0.76	ADSGEGDFXAEGGGVR	Single	6
MA0102	CEBPA	13.34	0.34	[+0076:+0121]	3.304e-09	11	0.84	ADSGEGDFXAEGGGVR	Single	6
MA0148	FOXA1	13.76	0.33	[-0719:-0440]	4.658e-09	27	0.92	ADSGEGDFXAEGGGVR	Single	6
MA0125	Nobox	9.57	0.26	[-0182:-0135]	4.84e-09	9	0.23	ADSGEGDFXAEGGGVR	Single	6
MA0485	Hoxc9	13.61	0.34	[-0714:-0534]	7.324e-09	18	0.76	ADSGEGDFXAEGGGVR	Single	6
MA0019	Ddit3::Cebpa	11.65	0.48	[-0412:+0118]	9.091e-09	37	0.92	ADSGEGDFXAEGGGVR	Single	6
MA0480	Foxo1	13.24	0.36	[-0473:-0367]	1.015e-08	16	0.76	ADSGEGDFXAEGGGVR	Single	6
MA0048	NHLH1	14.13	0.67	[+0060:+0189]	1.103e-08	15	0.53	ADSGEGDFXAEGGGVR	Single	6
MA0146	Zfx	13.12	0.75	[-2000:-1929]	1.216e-08	17	0.76	ADSGEGDFXAEGGGVR	Single	6
MA0101	REL	10.51	0.56	[-1078:-0836]	1.294e-08	17	1	ADSGEGDFXAEGGGVR	Single	6
MA0048	NHLH1	14.13	0.67	[-1779:-1559]	1.331e-08	19	0.69	ADSGEGDFXAEGGGVR	Single	6
MA0143	Sox2	13.53	0.44	[-1372:-1038]	1.589e-08	30	1	ADSGEGDFXAEGGGVR	Single	6
MA0073	RREB1	22.28	0.62	[-0899:+0088]	1.646e-08	68	1	ADSGEGDFXAEGGGVR	Single	6
MA0025	NFIL3	14.14	0.26	[-0602:-0360]	1.917e-08	17	0.61	ADSGEGDFXAEGGGVR	Single	6
MA0524	TFAP2C	12.76	0.66	[+0084:+0151]	2.473e-08	13	0.76	ADSGEGDFXAEGGGVR	Single	6
MA0472	EGR2	13.81	0.69	[-1804:-1763]	2.521e-08	11	0.53	ADSGEGDFXAEGGGVR	Single	6
MA0500	Myog	13.11	0.62	[-0304:+0189]	2.731e-08	32	1	ADSGEGDFXAEGGGVR	Single	6
MA0514	Sox3	13.04	0.4	[-0741:-0692]	2.924e-08	13	0.3	ADSGEGDFXAEGGGVR	Single	6
MA0258	ESR2	13.12	0.58	[-1638:-1552]	3.449e-08	13	0.53	ADSGEGDFXAEGGGVR	Single	6
MA0497	MEF2C	14.02	0.28	[-0832:-0644]	3.69e-08	28	0.92	ADSGEGDFXAEGGGVR	Single	6
MA0160	NR4A2	10.16	0.49	[-1140:-0877]	4.841e-08	23	0.84	ADSGEGDFXAEGGGVR	Single	6
MA0084	SRY	9.19	0.24	[-0775:-0709]	5.393e-08	13	0.53	ADSGEGDFXAEGGGVR	Single	6
MA0003	TFAP2A	12.91	0.65	[-1803:-0686]	5.847e-08	49	1	ADSGEGDFXAEGGGVR	Single	6
MA0159	RXR::RAR DR5	16	0.53	[-1682:-1573]	6.686e-08	13	0.53	ADSGEGDFXAEGGGVR	Single	6
MA0151	ARID3A	9.9	0.06	[-1233:-1169]	7.801e-08	12	0.61	ADSGEGDFXAEGGGVR	Single	6
MA0033	FOXL1	6.07	0.24	[-1433:-1287]	8.584e-08	22	0.61	ADSGEGDFXAEGGGVR	Single	6
MA0144	STAT3	13.05	0.44	[-0294:-0226]	8.798e-08	12	0.69	ADSGEGDFXAEGGGVR	Single	6
MA0037	GATA3	13.8	0.26	[-1525:-1495]	9.297e-08	8	0.61	ADSGEGDFXAEGGGVR	Single	6
MA0159	RXR::RAR DR5	16	0.53	[+0039:+0099]	9.895e-08	10	0.53	ADSGEGDFXAEGGGVR	Single	6
MA0025	NFIL3	14.14	0.26	[-0884:+0173]	1.045e-14	87	0.82	alphahydroxyisovalerate	Single	22
MA0153	HNF1B	16.82	0.22	[-1903:-1441]	5.877e-12	50	0.58	alphahydroxyisovalerate	Single	22
MA0124	NKX3-1	11.13	0.18	[-1275:-0877]	6.303e-10	51	0.7	alphahydroxyisovalerate	Single	22
MA0477	FOSL1	14.28	0.48	[-0666:-0564]	1.928e-09	22	0.52	alphahydroxyisovalerate	Single	22
MA0594	Hoxa9	13.74	0.33	[-0222:-0102]	2.342e-09	24	0.47	alphahydroxyisovalerate	Single	22
MA0591	Bach1::Mafk	18.32	0.55	[-1398:-1341]	2.437e-09	18	0.41	alphahydroxyisovalerate	Single	22
MA0152	NFATC2	9.86	0.35	[-1391:-1299]	3.773e-08	24	0.5	alphahydroxyisovalerate	Single	22
MA0052	MEF2A	14.96	0.29	[-0959:-0822]	4.405e-08	35	0.58	alphahydroxyisovalerate	Single	22
MA0075	Prrx2	9.06	0.03	[-0149:+0102]	6.415e-08	56	0.79	alphahydroxyisovalerate	Single	22
MA0489	JUN(var.2)	13.94	0.43	[-0665:-0512]	9.068e-08	22	0.41	alphahydroxyisovalerate	Single	22
MA0007	AR	13.27	0.46	[-1917:-1870]	2.209e-10	14	0.6	Cglycosyltryptophan	Single	17
MA0109	Hltf	7.47	0.4	[-0373:-0311]	3.625e-09	17	0.5	Cglycosyltryptophan	Single	17
MA0523	TCF7L2	13.49	0.4	[+0093:+0130]	9.969e-08	12	0.4	Cglycosyltryptophan	Single	17
MA0506	NRF1	14.3	0.81	[-1826:-0505]	2.947e-09	44	0.63	cortisol	Single	16
MA0024	E2F1	13.02	0.75	[-1490:-0185]	3.674e-09	49	0.72	cortisol	Single	16
MA0470	E2F4	13.18	0.73	[-1482:-0795]	9.609e-09	33	0.54	cortisol	Single	16
MA0119	TLX1::NFIC	19.66	0.6	[-0965:-0218]	1.966e-09	45	0.93	dihomolinoleate202n6	Single	10
MA0066	PPARG	20.37	0.52	[-0092:-0030]	3.885e-08	11	0.5	dihomolinoleate202n6	Single	10
MA0132	Pdx1	9.04	0.19	[-0041:+0021]	6.457e-08	11	0.5	dihomolinoleate202n6	Single	10
MA0470	E2F4	13.18	0.73	[-1841:-0623]	2.79e-25	55	0.72	docosapentaenoaten3DPA225n3	Single	7
MA0599	KLF5	12.86	0.79	[-1839:-0340]	1.954e-14	103	1	docosapentaenoaten3DPA225n3	Single	7
MA0024	E2F1	13.02	0.75	[-1935:-0624]	2.022e-14	41	0.63	docosapentaenoaten3DPA225n3	Single	7
MA0163	PLAG1	19.35	0.8	[-1935:-0746]	5.994e-14	73	1	docosapentaenoaten3DPA225n3	Single	7
MA0471	E2F6	13.34	0.69	[-1973:-0609]	1.281e-13	85	1	docosapentaenoaten3DPA225n3	Single	7
MA0149	EWSR1-FLI1	32.87	0.55	[-1631:-1104]	3.713e-13	50	1	docosapentaenoaten3DPA225n3	Single	7
MA0469	E2F3	14.7	0.73	[-1818:-0607]	2.517e-12	74	0.9	docosapentaenoaten3DPA225n3	Single	7
MA0057	MZF1 5-13	9.4	0.59	[-1974:-1082]	5.248e-11	42	0.81	docosapentaenoaten3DPA225n3	Single	7
MA0493	Klf1	13.59	0.67	[-1770:-0340]	5.846e-11	74	0.9	docosapentaenoaten3DPA225n3	Single	7
MA0528	ZNF263	16.07	0.6	[-1607:-1068]	1.908e-10	63	1	docosapentaenoaten3DPA225n3	Single	7
MA0105	NFKB1	13.68	0.55	[-1872:-1451]	2.603e-10	27	0.9	docosapentaenoaten3DPA225n3	Single	7
MA0155	INSM1	14.86	0.67	[-1341:+0101]	3.166e-10	56	0.9	docosapentaenoaten3DPA225n3	Single	7
MA0504	NR2C2	16.25	0.59	[-1929:-0701]	1.968e-08	56	1	docosapentaenoaten3DPA225n3	Single	7
MA0524	TFAP2C	12.76	0.66	[-1990:-0627]	3.601e-08	61	1	docosapentaenoaten3DPA225n3	Single	7
MA0596	SREBF2	13.55	0.54	[-1543:-0992]	2.545e-10	32	0.72	eicosenoate201n9or11	Single	7
MA0066	PPARG	20.37	0.52	[-0092:-0030]	8.726e-10	11	0.72	eicosenoate201n9or11	Single	7
MA0119	TLX1::NFIC	19.66	0.6	[-0735:-0240]	1.039e-09	29	0.81	eicosenoate201n9or11	Single	7
MA0072	RORA 2	17.42	0.37	[-1122:-0981]	4.364e-09	14	0.72	eicosenoate201n9or11	Single	7
MA0516	SP2	13.72	0.77	[-0575:+0135]	2.024e-08	59	0.9	eicosenoate201n9or11	Single	7
MA0595	SREBF1	13.52	0.57	[-1494:-0992]	3.792e-08	29	0.72	eicosenoate201n9or11	Single	7
MA0471	E2F6	13.34	0.69	[-0392:-0312]	3.842e-08	14	0.45	eicosenoate201n9or11	Single	7
MA0513	SMAD2::SMAD3::SMAD4	13.7	0.56	[-0897:-0805]	4.771e-08	14	0.72	eicosenoate201n9or11	Single	7
MA0090	TEAD1	15.68	0.51	[-0893:-0791]	6.147e-08	13	0.45	eicosenoate201n9or11	Single	7
MA0151	ARID3A	9.9	0.06	[-1227:-1176]	9.886e-10	20	0.29	gammaglutamylvaline	Single	23
MA0048	NHLH1	14.13	0.67	[-1190:-1146]	2.141e-09	16	0.35	gammaglutamylvaline	Single	23
MA0069	Pax6	13.8	0.43	[-1829:-1794]	2.289e-09	11	0.24	gammaglutamylvaline	Single	23
MA0025	NFIL3	14.14	0.26	[-0118:-0024]	2.479e-09	19	0.35	gammaglutamylvaline	Single	23
MA0499	Myod1	13.1	0.6	[-1742:-1711]	8.416e-09	15	0.4	gammaglutamylvaline	Single	23
MA0033	FOXL1	6.07	0.24	[+0097:+0190]	1.524e-08	33	0.48	gammaglutamylvaline	Single	23
MA0087	Sox5	10.83	0.2	[-0381:-0201]	2.218e-08	45	0.67	gammaglutamylvaline	Single	23
MA0477	FOSL1	14.28	0.48	[-1576:-1542]	2.293e-08	13	0.24	gammaglutamylvaline	Single	23
MA0491	JUND	14.73	0.44	[-1576:-1546]	6.706e-08	11	0.18	gammaglutamylvaline	Single	23
MA0115	NR1H2::RXRA	27.88	0.44	[-0302:-0267]	6.861e-08	12	0.29	gammaglutamylvaline	Single	23
MA0065	PPARG::RXRA	11.66	0.55	[-0312:-0267]	7.858e-08	18	0.45	gammaglutamylvaline	Single	23
MA0149	EWSR1-FLI1	32.87	0.55	[-1896:-1796]	4.778e-11	37	0.58	glutamate	Single	27
MA0135	Lhx3	16.35	0.13	[-0888:-0753]	7.6e-09	31	0.38	glutamate	Single	27
MA0142	Pou5f1::Sox2	14.81	0.31	[-0916:-0843]	5.235e-08	24	0.38	glutamate	Single	27
MA0077	SOX9	9.08	0.36	[-0370:-0173]	5.837e-08	27	0.43	glutamate	Single	27
MA0596	SREBF2	13.55	0.54	[-0172:-0072]	6.287e-08	22	0.41	glutamate	Single	27
MA0033	FOXL1	6.07	0.24	[-1952:-1305]	3.028e-10	26	1	hippurate	Single	3
MA0162	EGR1	13.89	0.79	[-1958:-0810]	2.272e-30	147	1	histidine	Single	7
MA0472	EGR2	13.81	0.69	[-1870:-1039]	1.06e-25	95	1	histidine	Single	7
MA0516	SP2	13.72	0.77	[-1961:-1062]	9.126e-25	136	1	histidine	Single	7
MA0504	NR2C2	16.25	0.59	[-1936:-1442]	2.554e-19	60	0.93	histidine	Single	7
MA0003	TFAP2A	12.91	0.65	[-1740:-1481]	1.306e-18	38	0.75	histidine	Single	7
MA0154	EBF1	13.23	0.66	[-1806:-1307]	3.385e-18	63	1	histidine	Single	7
MA0149	EWSR1-FLI1	32.87	0.55	[-1578:-0932]	5.356e-18	81	1	histidine	Single	7
MA0139	CTCF	17.21	0.64	[-1903:-1334]	1.211e-15	52	0.87	histidine	Single	7
MA0524	TFAP2C	12.76	0.66	[-1647:-0827]	1.367e-15	73	1	histidine	Single	7
MA0081	SPIB	9.06	0.47	[-1936:-0932]	3.968e-14	66	1	histidine	Single	7
MA0155	INSM1	14.86	0.67	[-1871:-0889]	1.198e-13	63	0.75	histidine	Single	7
MA0469	E2F3	14.7	0.73	[-1936:-1317]	2.712e-13	63	0.93	histidine	Single	7
MA0073	RREB1	22.28	0.62	[-1877:-1284]	9.312e-13	67	1	histidine	Single	7
MA0474	Erg	13.19	0.52	[-1936:-0927]	1.903e-12	85	1	histidine	Single	7
MA0072	RORA 2	17.42	0.37	[-1391:-1241]	9.218e-12	20	0.68	histidine	Single	7
MA0500	Myog	13.11	0.62	[-1895:-1442]	1.759e-11	40	0.81	histidine	Single	7
MA0071	RORA 1	13.19	0.42	[-1388:-1215]	8.269e-11	22	0.68	histidine	Single	7
MA0027	En1	6.42	0.45	[-1843:-1811]	9.149e-11	11	0.68	histidine	Single	7
MA0597	THAP1	6.55	0.61	[-1705:-1447]	1.02e-10	23	0.75	histidine	Single	7
MA0521	Tcf12	13.16	0.6	[-1895:-1453]	1.132e-10	37	0.81	histidine	Single	7
MA0048	NHLH1	14.13	0.67	[-1869:-1453]	1.423e-10	33	0.87	histidine	Single	7
MA0136	ELF5	8.69	0.43	[-0164:-0131]	3.53e-10	12	0.43	histidine	Single	7
MA0007	AR	13.27	0.46	[-0871:-0129]	3.609e-10	48	0.93	histidine	Single	7
MA0138	REST	23.13	0.6	[-0623:-0294]	6.867e-10	32	1	histidine	Single	7
MA0509	Rfx1	15.16	0.56	[-0061:-0031]	9.197e-10	10	0.31	histidine	Single	7
MA0600	RFX2	16.27	0.56	[-0070:-0036]	1.57e-09	10	0.31	histidine	Single	7
MA0103	ZEB1	13.26	0.62	[-0734:-0251]	1.626e-09	44	0.93	histidine	Single	7
MA0100	Myb	13.37	0.45	[-1047:-0866]	2.234e-09	20	0.68	histidine	Single	7
MA0461	Atoh1	13.32	0.63	[-1649:-1326]	3.796e-09	21	0.93	histidine	Single	7
MA0152	NFATC2	9.86	0.35	[-0536:-0399]	4.175e-09	21	0.56	histidine	Single	7
MA0115	NR1H2::RXRA	27.88	0.44	[-1785:-1633]	4.814e-09	17	0.87	histidine	Single	7
MA0080	Spi1	14.14	0.47	[-1932:-1891]	5.411e-09	14	0.62	histidine	Single	7
MA0107	RELA	14.76	0.57	[-1430:-1374]	5.619e-09	11	0.37	histidine	Single	7
MA0038	Gfi1	9.47	0.39	[-0954:-0609]	5.695e-09	28	0.87	histidine	Single	7
MA0475	FLI1	13.14	0.56	[-0153:+0162]	5.942e-09	30	0.93	histidine	Single	7
MA0116	Zfp423	17.93	0.68	[-0439:-0238]	6.179e-09	22	0.81	histidine	Single	7
MA0510	RFX5	13.6	0.57	[-0080:+0164]	6.786e-09	23	0.93	histidine	Single	7
MA0116	Zfp423	17.93	0.68	[-1599:-1544]	1.005e-08	12	0.75	histidine	Single	7
MA0109	Hltf	7.47	0.4	[-1532:-1123]	1.092e-08	39	0.87	histidine	Single	7
MA0508	PRDM1	15.22	0.38	[-1260:-0727]	1.349e-08	60	0.93	histidine	Single	7
MA0147	Myc	13.03	0.58	[-1264:-1098]	1.859e-08	16	0.62	histidine	Single	7
MA0475	FLI1	13.14	0.56	[-1911:-1478]	2.42e-08	35	1	histidine	Single	7
MA0483	Gfi1b	13.51	0.41	[-0820:-0713]	2.628e-08	20	0.87	histidine	Single	7
MA0592	ESRRA	14.11	0.54	[+0045:+0186]	4.324e-08	17	0.87	histidine	Single	7
MA0066	PPARG	20.37	0.52	[-0872:-0651]	4.52e-08	19	0.93	histidine	Single	7
MA0522	Tcf3	12.88	0.64	[-1984:-1357]	4.879e-08	52	1	histidine	Single	7
MA0058	MAX	13.02	0.52	[-1264:-1098]	5.987e-08	16	0.62	histidine	Single	7
MA0024	E2F1	13.02	0.75	[-1963:-1439]	6.684e-08	22	0.87	histidine	Single	7
MA0598	EHF	14	0.56	[-1666:-1494]	7.264e-08	15	0.43	histidine	Single	7
MA0104	Mycn	13.01	0.67	[-1250:-1116]	9.279e-08	10	0.37	histidine	Single	7
MA0521	Tcf12	13.16	0.6	[-0485:-0253]	9.405e-08	22	0.68	histidine	Single	7
MA0152	NFATC2	9.86	0.35	[-0459:-0031]	7.313e-16	42	1	HWESASXX	Single	5
MA0518	Stat4	13.47	0.45	[-0578:+0156]	5.629e-13	46	1	HWESASXX	Single	5
MA0519	Stat5a::Stat5b	13.33	0.4	[-0429:+0172]	1.575e-10	38	1	HWESASXX	Single	5
MA0095	YY1	14.36	0.53	[-1985:-1373]	7.328e-10	36	1	HWESASXX	Single	5
MA0496	MAFK	13.87	0.4	[-0845:+0171]	8.2e-10	49	1	HWESASXX	Single	5
MA0088	znf143	17.54	0.53	[-1792:-0823]	1.721e-09	57	1	HWESASXX	Single	5
MA0463	Bcl6	13.66	0.43	[-0806:-0170]	4.144e-09	38	0.9	HWESASXX	Single	5
MA0480	Foxo1	13.24	0.36	[-1510:-0197]	1.01e-08	59	1	HWESASXX	Single	5
MA0515	Sox6	13.2	0.4	[-0998:-0506]	1.836e-08	30	0.72	HWESASXX	Single	5
MA0157	FOXO3	11.73	0.3	[-0525:+0052]	2.184e-08	34	1	HWESASXX	Single	5
MA0482	Gata4	13.32	0.39	[-0708:+0043]	2.469e-08	35	0.9	HWESASXX	Single	5
MA0156	FEV	12.12	0.44	[-0803:+0114]	2.9e-08	34	0.9	HWESASXX	Single	5
MA0031	FOXD1	11.93	0.28	[-0313:-0017]	3.014e-08	19	0.81	HWESASXX	Single	5
MA0479	FOXH1	13.76	0.4	[-0241:-0107]	3.171e-08	14	0.54	HWESASXX	Single	5
MA0524	TFAP2C	12.76	0.66	[-1432:-1349]	4.223e-08	13	0.63	HWESASXX	Single	5
MA0100	Myb	13.37	0.45	[-0460:-0375]	5.498e-08	11	0.81	HWESASXX	Single	5
MA0136	ELF5	8.69	0.43	[-1178:-0216]	6.761e-08	44	1	HWESASXX	Single	5
MA0598	EHF	14	0.56	[-0318:-0188]	4.75e-13	52	0.26	isoleucine	Single	91
MA0056	MZF1 1-4	8.59	0.72	[-0629:-0547]	6.505e-11	39	0.23	isoleucine	Single	91
MA0069	Pax6	13.8	0.43	[-1831:-1794]	7.492e-11	21	0.11	isoleucine	Single	91
MA0117	Mafb	6.77	0.61	[-1185:-1039]	4.332e-09	38	0.27	isoleucine	Single	91
MA0031	FOXD1	11.93	0.28	[-0813:-0712]	5.876e-09	45	0.27	isoleucine	Single	91
MA0157	FOXO3	11.73	0.3	[-0753:-0708]	6.18e-09	35	0.25	isoleucine	Single	91
MA0025	NFIL3	14.14	0.26	[-0099:+0038]	9.114e-09	46	0.23	isoleucine	Single	91
MA0125	Nobox	9.57	0.26	[+0013:+0081]	1.401e-08	28	0.16	isoleucine	Single	91
MA0089	NFE2L1::MafG	7.94	0.42	[-1980:-1927]	1.781e-08	22	0.12	isoleucine	Single	91
MA0505	Nr5a2	14.91	0.52	[-1951:-1872]	3.53e-08	47	0.25	isoleucine	Single	91
MA0596	SREBF2	13.55	0.54	[-0323:-0288]	5.833e-08	25	0.16	isoleucine	Single	91
MA0040	Foxq1	14.07	0.2	[-0806:-0712]	9.267e-08	48	0.31	isoleucine	Single	91
MA0141	Esrrb	12.94	0.52	[-1215:-0235]	1.141e-10	101	0.88	kynurenine	Single	22
MA0079	SP1	13.32	0.81	[-1870:-1646]	3.164e-10	61	0.67	kynurenine	Single	22
MA0132	Pdx1	9.04	0.19	[-1805:-1739]	4.966e-10	16	0.38	kynurenine	Single	22
MA0512	Rxra	12.82	0.51	[-0923:-0892]	1.815e-09	17	0.29	kynurenine	Single	22
MA0154	EBF1	13.23	0.66	[-1633:-1058]	1.928e-09	84	0.82	kynurenine	Single	22
MA0071	RORA 1	13.19	0.42	[-1016:-0870]	2.06e-09	27	0.55	kynurenine	Single	22
MA0115	NR1H2::RXRA	27.88	0.44	[-1467:-0887]	3.794e-09	54	0.73	kynurenine	Single	22
MA0592	ESRRA	14.11	0.54	[-1213:-0876]	5.535e-09	45	0.73	kynurenine	Single	22
MA0056	MZF1 1-4	8.59	0.72	[-1490:-0792]	1.082e-08	56	0.76	kynurenine	Single	22
MA0524	TFAP2C	12.76	0.66	[-1553:-1346]	2.08e-08	38	0.52	kynurenine	Single	22
MA0484	HNF4G	13.38	0.49	[+0118:+0180]	2.318e-08	19	0.35	kynurenine	Single	22
MA0003	TFAP2A	12.91	0.65	[-1536:-0852]	2.361e-08	69	0.7	kynurenine	Single	22
MA0136	ELF5	8.69	0.43	[-0196:-0020]	2.489e-08	32	0.61	kynurenine	Single	22
MA0505	Nr5a2	14.91	0.52	[-0866:-0685]	3.507e-08	33	0.76	kynurenine	Single	22
MA0160	NR4A2	10.16	0.49	[-1104:-0866]	4.535e-08	38	0.55	kynurenine	Single	22
MA0516	SP2	13.72	0.77	[-1870:-1693]	8.219e-08	49	0.67	kynurenine	Single	22
MA0505	Nr5a2	14.91	0.52	[-1983:-1835]	1.618e-12	50	0.59	lactate	Single	60
MA0031	FOXD1	11.93	0.28	[-0766:-0615]	6.361e-12	40	0.47	lactate	Single	60
MA0066	PPARG	20.37	0.52	[-1983:-1906]	2.176e-11	27	0.35	lactate	Single	60
MA0517	STAT2::STAT1	16.39	0.37	[-1851:-1809]	9.96e-11	30	0.4	lactate	Single	60
MA0025	NFIL3	14.14	0.26	[-0092:+0035]	1.194e-10	30	0.33	lactate	Single	60
MA0041	Foxd3	12.94	0.22	[-0725:-0649]	2.584e-10	45	0.4	lactate	Single	60
MA0125	Nobox	9.57	0.26	[-0478:-0269]	3.294e-10	36	0.4	lactate	Single	60
MA0461	Atoh1	13.32	0.63	[-1986:-1946]	3.541e-10	16	0.22	lactate	Single	60
MA0077	SOX9	9.08	0.36	[-1281:-0999]	3.564e-10	45	0.59	lactate	Single	60
MA0063	Nkx2-5	8.27	0.22	[-1222:-1083]	4.195e-10	26	0.44	lactate	Single	60
MA0084	SRY	9.19	0.24	[-0753:-0683]	6.118e-10	32	0.35	lactate	Single	60
MA0066	PPARG	20.37	0.52	[-0563:-0531]	2.194e-09	16	0.27	lactate	Single	60
MA0046	HNF1A	15.55	0.26	[-0734:-0670]	2.415e-09	26	0.33	lactate	Single	60
MA0102	CEBPA	13.34	0.34	[-1478:-1437]	3.728e-09	20	0.23	lactate	Single	60
MA0141	Esrrb	12.94	0.52	[-1961:-1852]	4.293e-09	33	0.47	lactate	Single	60
MA0025	NFIL3	14.14	0.26	[-1184:-1130]	4.431e-09	18	0.3	lactate	Single	60
MA0065	PPARG::RXRA	11.66	0.55	[-0526:-0411]	5.215e-09	42	0.4	lactate	Single	60
MA0075	Prrx2	9.06	0.03	[-0975:-0925]	6.668e-09	31	0.4	lactate	Single	60
MA0497	MEF2C	14.02	0.28	[-0746:-0563]	7.696e-09	75	0.76	lactate	Single	60
MA0038	Gfi1	9.47	0.39	[-0047:+0069]	2.712e-08	30	0.28	lactate	Single	60
MA0135	Lhx3	16.35	0.13	[-1286:-1142]	2.731e-08	40	0.45	lactate	Single	60
MA0102	CEBPA	13.34	0.34	[-0276:-0208]	3.011e-08	24	0.3	lactate	Single	60
MA0528	ZNF263	16.07	0.6	[-0334:-0298]	3.523e-08	31	0.35	lactate	Single	60
MA0113	NR3C1	14.43	0.45	[-1358:-1314]	4.528e-08	18	0.2	lactate	Single	60
MA0517	STAT2::STAT1	16.39	0.37	[-0843:-0812]	4.787e-08	22	0.23	lactate	Single	60
MA0499	Myod1	13.1	0.6	[-1742:-1713]	4.912e-08	17	0.28	lactate	Single	60
MA0156	FEV	12.12	0.44	[-0259:-0181]	5.281e-08	22	0.22	lactate	Single	60
MA0503	Nkx2-5(var.2)	12.61	0.53	[-1625:-1525]	5.407e-08	34	0.33	lactate	Single	60
MA0592	ESRRA	14.11	0.54	[-1940:-1895]	5.458e-08	19	0.32	lactate	Single	60
MA0032	FOXC1	6.51	0.45	[-0285:-0239]	5.697e-08	12	0.1	lactate	Single	60
MA0461	Atoh1	13.32	0.63	[-1127:-1098]	5.832e-08	12	0.2	lactate	Single	60
MA0103	ZEB1	13.26	0.62	[-1981:-1836]	6.522e-08	43	0.52	lactate	Single	60
MA0523	TCF7L2	13.49	0.4	[-1021:-0992]	6.748e-08	18	0.3	lactate	Single	60
MA0522	Tcf3	12.88	0.64	[-1765:-1718]	6.752e-08	24	0.3	lactate	Single	60
MA0109	Hltf	7.47	0.4	[-0108:-0073]	6.979e-08	20	0.33	lactate	Single	60
MA0111	Spz1	11.91	0.54	[-0108:+0002]	7.231e-08	27	0.33	lactate	Single	60
MA0502	NFYB	14.49	0.5	[-1656:-1575]	8.489e-08	19	0.32	lactate	Single	60
MA0505	Nr5a2	14.91	0.52	[-1059:-0295]	6.003e-08	70	0.92	leucine	Single	19
MA0514	Sox3	13.04	0.4	[-1269:-1078]	2.354e-14	154	0.46	mannose	Single	98
MA0468	DUX4	15.01	0.24	[-0909:-0756]	7.595e-14	91	0.4	mannose	Single	98
MA0481	FOXP1	14.26	0.3	[-0366:-0314]	1.416e-12	83	0.36	mannose	Single	98
MA0482	Gata4	13.32	0.39	[-1153:-1090]	7.216e-12	48	0.24	mannose	Single	98
MA0014	PAX5	13.61	0.58	[-0046:+0012]	9.341e-11	48	0.25	mannose	Single	98
MA0072	RORA 2	17.42	0.37	[-0806:-0687]	1.142e-10	56	0.27	mannose	Single	98
MA0063	Nkx2-5	8.27	0.22	[-0213:-0159]	1.263e-10	28	0.14	mannose	Single	98
MA0107	RELA	14.76	0.57	[-0157:-0128]	1.328e-10	25	0.12	mannose	Single	98
MA0496	MAFK	13.87	0.4	[-0324:-0256]	5.639e-10	48	0.27	mannose	Single	98
MA0125	Nobox	9.57	0.26	[-1435:-1402]	5.828e-10	23	0.14	mannose	Single	98
MA0468	DUX4	15.01	0.24	[-1708:-1622]	1.513e-09	54	0.25	mannose	Single	98
MA0495	MAFF	13.86	0.41	[-0325:-0292]	1.578e-09	33	0.2	mannose	Single	98
MA0037	GATA3	13.8	0.26	[-1292:-1262]	1.639e-09	27	0.15	mannose	Single	98
MA0502	NFYB	14.49	0.5	[-1708:-1612]	1.641e-09	40	0.25	mannose	Single	98
MA0508	PRDM1	15.22	0.38	[-1197:-1099]	2.787e-09	95	0.36	mannose	Single	98
MA0092	Hand1::Tcfe2a	10.14	0.51	[-1009:-0965]	3.028e-09	32	0.2	mannose	Single	98
MA0035	Gata1	13.6	0.35	[-0478:-0367]	4.779e-09	55	0.29	mannose	Single	98
MA0060	NFYA	16.65	0.52	[-1871:-1612]	1.293e-08	64	0.32	mannose	Single	98
MA0142	Pou5f1::Sox2	14.81	0.31	[-1850:-1706]	1.776e-08	94	0.41	mannose	Single	98
MA0087	Sox5	10.83	0.2	[-0616:-0519]	1.781e-08	80	0.38	mannose	Single	98
MA0043	HLF	11.15	0.39	[+0021:+0076]	2.127e-08	26	0.16	mannose	Single	98
MA0100	Myb	13.37	0.45	[-0668:-0635]	2.25e-08	26	0.16	mannose	Single	98
MA0132	Pdx1	9.04	0.19	[-0931:-0805]	3.047e-08	46	0.25	mannose	Single	98
MA0151	ARID3A	9.9	0.06	[-0239:-0199]	3.333e-08	35	0.13	mannose	Single	98
MA0596	SREBF2	13.55	0.54	[+0005:+0048]	3.362e-08	31	0.19	mannose	Single	98
MA0135	Lhx3	16.35	0.13	[-0333:-0226]	3.425e-08	63	0.31	mannose	Single	98
MA0132	Pdx1	9.04	0.19	[-1489:-1369]	3.427e-08	44	0.21	mannose	Single	98
MA0485	Hoxc9	13.61	0.34	[-0592:-0562]	4.874e-08	25	0.13	mannose	Single	98
MA0105	NFKB1	13.68	0.55	[-1663:-1529]	5.971e-08	60	0.24	mannose	Single	98
MA0143	Sox2	13.53	0.44	[-0225:-0112]	6.193e-08	73	0.33	mannose	Single	98
MA0480	Foxo1	13.24	0.36	[-0982:-0913]	7.088e-08	48	0.25	mannose	Single	98
MA0073	RREB1	22.28	0.62	[-1483:-1422]	8.671e-08	56	0.32	mannose	Single	98
MA0517	STAT2::STAT1	16.39	0.37	[-1499:-1324]	1.876e-13	43	0.69	methionine	Single	15
MA0523	TCF7L2	13.49	0.4	[-1984:-1325]	4.217e-10	71	0.82	methionine	Single	15
MA0108	TBP	10.09	0.38	[-1807:-0814]	5.893e-10	64	0.78	methionine	Single	15
MA0462	BATF::JUN	13.64	0.37	[-1336:-0889]	6.597e-10	38	0.73	methionine	Single	15
MA0107	RELA	14.76	0.57	[-0374:-0044]	3.955e-09	29	0.69	methionine	Single	15
MA0485	Hoxc9	13.61	0.34	[-1893:-1864]	4.83e-09	11	0.34	methionine	Single	15
MA0463	Bcl6	13.66	0.43	[-1682:-1304]	5.71e-09	44	0.82	methionine	Single	15
MA0258	ESR2	13.12	0.58	[-1734:-1666]	6.174e-09	16	0.39	methionine	Single	15
MA0084	SRY	9.19	0.24	[+0080:+0179]	7.297e-09	22	0.43	methionine	Single	15
MA0515	Sox6	13.2	0.4	[+0135:+0173]	8.162e-09	13	0.17	methionine	Single	15
MA0482	Gata4	13.32	0.39	[-1531:-1502]	1.584e-08	11	0.34	methionine	Single	15
MA0036	GATA2	13.43	0.36	[-1826:-1074]	2.097e-08	51	0.91	methionine	Single	15
MA0136	ELF5	8.69	0.43	[-1798:-1344]	2.573e-08	45	0.69	methionine	Single	15
MA0514	Sox3	13.04	0.4	[+0135:+0187]	3.514e-08	17	0.3	methionine	Single	15
MA0158	HOXA5	8.76	0.32	[-1180:-0992]	3.627e-08	20	0.47	methionine	Single	15
MA0156	FEV	12.12	0.44	[-1792:-1430]	5.996e-08	29	0.69	methionine	Single	15
MA0595	SREBF1	13.52	0.57	[-1219:+0169]	3.983e-12	57	1	Nacetylglycine	Single	6
MA0516	SP2	13.72	0.77	[-1041:-0081]	2.844e-09	66	1	Nacetylglycine	Single	6
MA0483	Gfi1b	13.51	0.41	[-1509:-0531]	6.163e-09	53	1	Nacetylglycine	Single	6
MA0514	Sox3	13.04	0.4	[-0743:-0633]	1.44e-08	16	0.77	Nacetylglycine	Single	6
MA0596	SREBF2	13.55	0.54	[-1192:-0055]	2.876e-08	39	1	Nacetylglycine	Single	6
MA0095	YY1	14.36	0.53	[-1589:-1557]	4.457e-08	8	0.55	Nacetylglycine	Single	6
MA0160	NR4A2	10.16	0.49	[-1224:+0012]	6.252e-08	46	1	Nacetylglycine	Single	6
MA0018	CREB1	10.14	0.52	[-0987:+0013]	9.047e-08	26	0.88	Nacetylglycine	Single	6
MA0119	TLX1::NFIC	19.66	0.6	[-0735:-0347]	1.292e-11	32	0.85	oleate181n9	Single	8
MA0596	SREBF2	13.55	0.54	[-1543:-0992]	1.873e-09	35	0.78	oleate181n9	Single	8
MA0043	HLF	11.15	0.39	[-1039:-0940]	2.527e-09	12	0.64	oleate181n9	Single	8
MA0471	E2F6	13.34	0.69	[-0392:-0312]	2.809e-09	17	0.57	oleate181n9	Single	8
MA0124	NKX3-1	11.13	0.18	[-1503:-1441]	8.392e-09	12	0.21	oleate181n9	Single	8
MA0066	PPARG	20.37	0.52	[-0092:-0030]	1.019e-08	11	0.57	oleate181n9	Single	8
MA0516	SP2	13.72	0.77	[-0589:+0135]	1.604e-08	71	0.92	oleate181n9	Single	8
MA0159	RXR::RAR DR5	16	0.53	[-1313:-0881]	3.671e-08	27	0.92	oleate181n9	Single	8
MA0072	RORA 2	17.42	0.37	[-1122:-0981]	8.29e-08	14	0.57	oleate181n9	Single	8
MA0596	SREBF2	13.55	0.54	[-1543:-0992]	2.545e-10	32	0.72	palmitate160	Single	7
MA0066	PPARG	20.37	0.52	[-0092:-0030]	8.726e-10	11	0.72	palmitate160	Single	7
MA0119	TLX1::NFIC	19.66	0.6	[-0735:-0240]	1.039e-09	29	0.81	palmitate160	Single	7
MA0072	RORA 2	17.42	0.37	[-1122:-0981]	4.364e-09	14	0.72	palmitate160	Single	7
MA0516	SP2	13.72	0.77	[-0575:+0135]	2.024e-08	59	0.9	palmitate160	Single	7
MA0595	SREBF1	13.52	0.57	[-1494:-0992]	3.792e-08	29	0.72	palmitate160	Single	7
MA0471	E2F6	13.34	0.69	[-0392:-0312]	3.842e-08	14	0.45	palmitate160	Single	7
MA0513	SMAD2::SMAD3::SMAD4	13.7	0.56	[-0897:-0805]	4.771e-08	14	0.72	palmitate160	Single	7
MA0090	TEAD1	15.68	0.51	[-0893:-0791]	6.147e-08	13	0.45	palmitate160	Single	7
MA0596	SREBF2	13.55	0.54	[-1018:-0986]	4.796e-09	11	0.4	proline	Single	21
MA0472	EGR2	13.81	0.69	[-1712:-1649]	3.984e-11	12	0.83	pseudouridine	Single	5
MA0009	T	17.86	0.45	[-0569:-0529]	3.403e-10	8	0.66	pseudouridine	Single	5
MA0488	JUN	15.13	0.38	[-1953:-1899]	1.552e-08	8	0.66	pseudouridine	Single	5
MA0125	Nobox	9.57	0.26	[-1372:-1332]	3.236e-11	14	0.23	tryptophan	Single	20
MA0109	Hltf	7.47	0.4	[-0292:-0088]	1.031e-09	43	0.52	tryptophan	Single	20
MA0124	NKX3-1	11.13	0.18	[-0254:-0040]	4.019e-09	34	0.5	tryptophan	Single	20
MA0467	Crx	12.93	0.4	[-1991:-1948]	5.516e-09	13	0.29	tryptophan	Single	20
MA0521	Tcf12	13.16	0.6	[-1417:-1317]	6.115e-09	23	0.5	tryptophan	Single	20
MA0496	MAFK	13.87	0.4	[-0109:+0095]	1.199e-08	33	0.73	tryptophan	Single	20
MA0081	SPIB	9.06	0.47	[-0641:-0559]	3.55e-08	19	0.47	tryptophan	Single	20
MA0138	REST	23.13	0.6	[-1097:-0961]	4.001e-08	27	0.7	tryptophan	Single	20
MA0047	Foxa2	13.27	0.32	[-0534:-0474]	4.077e-08	19	0.41	tryptophan	Single	20
MA0522	Tcf3	12.88	0.64	[-1059:-0975]	4.216e-08	25	0.44	tryptophan	Single	20
MA0033	FOXL1	6.07	0.24	[-0151:-0003]	6.161e-08	40	0.44	tryptophan	Single	20
MA0160	NR4A2	10.16	0.49	[-0323:-0261]	6.588e-08	18	0.47	tryptophan	Single	20
MA0137	STAT1	14.58	0.41	[-0442:+0015]	7.121e-08	50	0.7	tryptophan	Single	20
MA0258	ESR2	13.12	0.58	[-0514:-0351]	1.541e-09	31	0.6	tyrosine	Single	28
MA0152	NFATC2	9.86	0.35	[+0152:+0190]	2.872e-09	17	0.22	tyrosine	Single	28
MA0144	STAT3	13.05	0.44	[-1336:-1156]	5.539e-09	35	0.57	tyrosine	Single	28
MA0164	Nr2e3	12.03	0.37	[-0193:+0117]	4.211e-08	26	0.48	tyrosine	Single	28
MA0025	NFIL3	14.14	0.26	[-0137:+0038]	1.055e-11	26	0.58	urate	Single	19
MA0083	SRF	15.53	0.41	[-0559:-0295]	2.293e-11	36	0.48	urate	Single	19
MA0492	JUND(var.2)	15.02	0.39	[-0126:-0086]	8.063e-10	13	0.31	urate	Single	19
MA0135	Lhx3	16.35	0.13	[-0894:-0747]	9.834e-10	29	0.37	urate	Single	19
MA0149	EWSR1-FLI1	32.87	0.55	[-1896:-1725]	2.163e-09	39	0.58	urate	Single	19
MA0527	ZBTB33	14.34	0.61	[-0703:-0609]	5.025e-09	9	0.31	urate	Single	19
MA0052	MEF2A	14.96	0.29	[-0954:-0677]	1.026e-08	51	0.68	urate	Single	19
MA0596	SREBF2	13.55	0.54	[-0165:-0119]	1.387e-08	14	0.34	urate	Single	19
MA0065	PPARG::RXRA	11.66	0.55	[-0314:-0280]	1.489e-08	15	0.48	urate	Single	19
MA0029	Mecom	17.91	0.28	[-1096:-0887]	1.934e-08	31	0.55	urate	Single	19
MA0100	Myb	13.37	0.45	[+0146:+0182]	2.147e-08	12	0.41	urate	Single	19
MA0151	ARID3A	9.9	0.06	[-1249:-0642]	3.729e-11	76	0.76	valine	Single	19
MA0596	SREBF2	13.55	0.54	[-0157:-0119]	2.369e-10	15	0.36	valine	Single	19
MA0477	FOSL1	14.28	0.48	[-1578:-1542]	3.767e-10	14	0.33	valine	Single	19
MA0087	Sox5	10.83	0.2	[-0403:-0221]	1.835e-09	42	0.6	valine	Single	19
MA0069	Pax6	13.8	0.43	[-1829:-1794]	4.176e-09	10	0.26	valine	Single	19
MA0135	Lhx3	16.35	0.13	[-0888:-0742]	7.03e-09	28	0.4	valine	Single	19
MA0031	FOXD1	11.93	0.28	[-0804:-0577]	1.272e-08	29	0.53	valine	Single	19
MA0025	NFIL3	14.14	0.26	[-0118:-0057]	4.649e-08	13	0.26	valine	Single	19
MA0489	JUN(var.2)	13.94	0.43	[-0460:-0423]	7.684e-08	11	0.23	valine	Single	19
MA0465	CDX2	13.81	0.28	[-0447:-0223]	9.259e-08	36	0.6	valine	Single	19
MA0073	RREB1	22.28	0.62	[-0849:-0487]	9.721e-10	15	1	X-03056	Single	3
MA0472	EGR2	13.81	0.69	[-1013:-0486]	3.522e-08	14	1	X-03056	Single	3
MA0103	ZEB1	13.26	0.62	[-0840:-0803]	8.053e-15	44	0.32	X-03094	Single	83
MA0596	SREBF2	13.55	0.54	[-1205:-1131]	1.261e-14	51	0.28	X-03094	Single	83
MA0081	SPIB	9.06	0.47	[-0435:-0329]	2.894e-14	62	0.35	X-03094	Single	83
MA0048	NHLH1	14.13	0.67	[-0924:-0566]	5.104e-13	127	0.58	X-03094	Single	83
MA0024	E2F1	13.02	0.75	[-1035:-0426]	7.893e-13	113	0.41	X-03094	Single	83
MA0071	RORA 1	13.19	0.42	[-1404:-1329]	1.508e-12	47	0.24	X-03094	Single	83
MA0461	Atoh1	13.32	0.63	[-1619:-1567]	2.526e-11	28	0.14	X-03094	Single	83
MA0526	USF2	13.56	0.55	[-0861:-0826]	3.423e-11	29	0.21	X-03094	Single	83
MA0522	Tcf3	12.88	0.64	[-0119:-0018]	3.588e-11	74	0.37	X-03094	Single	83
MA0477	FOSL1	14.28	0.48	[-1877:-1784]	3.657e-11	48	0.32	X-03094	Single	83
MA0521	Tcf12	13.16	0.6	[-0668:-0530]	6.176e-11	68	0.36	X-03094	Single	83
MA0159	RXR::RAR DR5	16	0.53	[-0561:-0520]	1.493e-10	30	0.15	X-03094	Single	83
MA0132	Pdx1	9.04	0.19	[-1537:-1489]	1.914e-10	27	0.2	X-03094	Single	83
MA0475	FLI1	13.14	0.56	[-0414:-0267]	2.448e-10	75	0.33	X-03094	Single	83
MA0522	Tcf3	12.88	0.64	[-0590:-0525]	3.63e-10	54	0.31	X-03094	Single	83
MA0079	SP1	13.32	0.81	[-0081:+0009]	4.711e-10	85	0.4	X-03094	Single	83
MA0071	RORA 1	13.19	0.42	[-1755:-1720]	5.885e-10	28	0.18	X-03094	Single	83
MA0058	MAX	13.02	0.52	[-0856:-0783]	7.94e-10	36	0.21	X-03094	Single	83
MA0147	Myc	13.03	0.58	[-0144:-0033]	9.524e-10	44	0.3	X-03094	Single	83
MA0104	Mycn	13.01	0.67	[-1522:-1413]	9.819e-10	29	0.16	X-03094	Single	83
MA0162	EGR1	13.89	0.79	[-1442:-1372]	1.084e-09	61	0.35	X-03094	Single	83
MA0522	Tcf3	12.88	0.64	[-1834:-1801]	1.217e-09	35	0.23	X-03094	Single	83
MA0002	RUNX1	10.4	0.5	[-0900:-0759]	1.234e-09	68	0.35	X-03094	Single	83
MA0007	AR	13.27	0.46	[-0473:-0431]	1.25e-09	31	0.23	X-03094	Single	83
MA0032	FOXC1	6.51	0.45	[-1555:-1521]	1.736e-09	17	0.11	X-03094	Single	83
MA0513	SMAD2::SMAD3::SMAD4	13.7	0.56	[-1584:-1450]	3.08e-09	77	0.48	X-03094	Single	83
MA0069	Pax6	13.8	0.43	[-0004:+0086]	3.086e-09	29	0.18	X-03094	Single	83
MA0472	EGR2	13.81	0.69	[-0107:+0044]	3.198e-09	82	0.38	X-03094	Single	83
MA0596	SREBF2	13.55	0.54	[-0633:-0517]	3.223e-09	54	0.37	X-03094	Single	83
MA0138	REST	23.13	0.6	[-0528:-0321]	3.315e-09	90	0.43	X-03094	Single	83
MA0004	Arnt	10.99	0.64	[-0814:+0099]	4.363e-09	70	0.35	X-03094	Single	83
MA0039	Klf4	12.62	0.77	[-1467:-1354]	5.128e-09	73	0.42	X-03094	Single	83
MA0058	MAX	13.02	0.52	[-0144:-0033]	6.549e-09	44	0.3	X-03094	Single	83
MA0500	Myog	13.11	0.62	[-0668:-0536]	7.374e-09	63	0.32	X-03094	Single	83
MA0037	GATA3	13.8	0.26	[+0117:+0187]	8.219e-09	39	0.26	X-03094	Single	83
MA0474	Erg	13.19	0.52	[-0414:-0323]	8.837e-09	62	0.3	X-03094	Single	83
MA0464	Bhlhe40	12.87	0.59	[-1953:-1763]	9.744e-09	59	0.32	X-03094	Single	83
MA0464	Bhlhe40	12.87	0.59	[-1524:-1461]	1.229e-08	30	0.17	X-03094	Single	83
MA0493	Klf1	13.59	0.67	[-0844:-0793]	1.244e-08	40	0.27	X-03094	Single	83
MA0039	Klf4	12.62	0.77	[-0922:-0893]	1.265e-08	31	0.23	X-03094	Single	83
MA0478	FOSL2	14.01	0.48	[-0873:-0712]	1.279e-08	62	0.38	X-03094	Single	83
MA0595	SREBF1	13.52	0.57	[-1222:-1145]	1.498e-08	44	0.29	X-03094	Single	83
MA0598	EHF	14	0.56	[-0396:-0311]	1.609e-08	33	0.22	X-03094	Single	83
MA0512	Rxra	12.82	0.51	[-1632:-1534]	2.032e-08	65	0.39	X-03094	Single	83
MA0003	TFAP2A	12.91	0.65	[-0994:-0959]	2.073e-08	26	0.14	X-03094	Single	83
MA0514	Sox3	13.04	0.4	[-1092:-1040]	2.183e-08	47	0.25	X-03094	Single	83
MA0469	E2F3	14.7	0.73	[-1430:-1386]	2.203e-08	38	0.24	X-03094	Single	83
MA0075	Prrx2	9.06	0.03	[-0928:-0890]	2.465e-08	42	0.26	X-03094	Single	83
MA0493	Klf1	13.59	0.67	[-0923:-0893]	2.878e-08	29	0.2	X-03094	Single	83
MA0136	ELF5	8.69	0.43	[-1195:-1087]	2.974e-08	56	0.29	X-03094	Single	83
MA0018	CREB1	10.14	0.52	[-1464:-1434]	3.394e-08	18	0.11	X-03094	Single	83
MA0089	NFE2L1::MafG	7.94	0.42	[-0732:-0369]	3.424e-08	69	0.4	X-03094	Single	83
MA0526	USF2	13.56	0.55	[-0125:-0033]	3.516e-08	42	0.23	X-03094	Single	83
MA0146	Zfx	13.12	0.75	[-1455:-1401]	3.704e-08	53	0.33	X-03094	Single	83
MA0155	INSM1	14.86	0.67	[-0264:-0118]	3.895e-08	60	0.44	X-03094	Single	83
MA0066	PPARG	20.37	0.52	[-1120:-1042]	4.521e-08	35	0.22	X-03094	Single	83
MA0091	TAL1::TCF3	14.07	0.45	[+0067:+0111]	4.551e-08	24	0.15	X-03094	Single	83
MA0600	RFX2	16.27	0.56	[+0043:+0090]	4.902e-08	26	0.19	X-03094	Single	83
MA0464	Bhlhe40	12.87	0.59	[+0139:+0190]	5.019e-08	26	0.18	X-03094	Single	83
MA0146	Zfx	13.12	0.75	[-1710:-1636]	5.733e-08	65	0.4	X-03094	Single	83
MA0154	EBF1	13.23	0.66	[-0862:-0826]	7.462e-08	32	0.23	X-03094	Single	83
MA0596	SREBF2	13.55	0.54	[-0928:-0887]	7.936e-08	27	0.14	X-03094	Single	83
MA0494	Nr1h3::Rxra	13.6	0.5	[-0897:-0831]	8.076e-08	36	0.24	X-03094	Single	83
MA0147	Myc	13.03	0.58	[-0429:-0393]	8.439e-08	21	0.15	X-03094	Single	83
MA0113	NR3C1	14.43	0.45	[-0449:-0370]	9.049e-08	38	0.28	X-03094	Single	83
MA0483	Gfi1b	13.51	0.41	[-1615:-1582]	9.691e-08	33	0.23	X-03094	Single	83
MA0464	Bhlhe40	12.87	0.59	[-0849:-0599]	3.31e-09	16	0.88	X-08766	Single	6
MA0048	NHLH1	14.13	0.67	[-0632:-0562]	1.939e-08	10	0.44	X-08766	Single	6
MA0106	TP53	17.05	0.51	[-0077:-0030]	1.135e-13	10	1	X-11444	Single	3
MA0072	RORA 2	17.42	0.37	[-1858:-1796]	1.49e-10	9	0.6	X-11444	Single	3
MA0065	PPARG::RXRA	11.66	0.55	[-1223:-0404]	3.336e-10	33	1	X-11444	Single	3
MA0098	Ets1	13.63	0.54	[-1240:-0564]	4.466e-10	28	1	X-11444	Single	3
MA0478	FOSL2	14.01	0.48	[-1872:-0820]	8.829e-09	26	1	X-11444	Single	3
MA0139	CTCF	17.21	0.64	[-0085:-0002]	1.638e-08	9	0.6	X-11444	Single	3
MA0103	ZEB1	13.26	0.62	[-0652:-0547]	1.789e-08	11	1	X-11444	Single	3
MA0490	JUNB	13.91	0.46	[-1872:-0818]	3.512e-08	23	1	X-11444	Single	3
MA0476	FOS	13.64	0.42	[-1002:-0880]	3.805e-08	9	0.6	X-11444	Single	3
MA0014	PAX5	13.61	0.58	[-0456:-0127]	4.75e-08	16	1	X-11444	Single	3
MA0525	TP63	13.95	0.54	[-0332:-0032]	4.787e-08	13	1	X-11444	Single	3
MA0019	Ddit3::Cebpa	11.65	0.48	[-1661:-1490]	6.13e-08	12	0.6	X-11444	Single	3
MA0017	NR2F1	15.92	0.48	[-0846:-0770]	8.608e-08	8	1	X-11444	Single	3
MA0033	FOXL1	6.07	0.24	[-0522:+0188]	2.615e-36	79	1	X-11538	Single	4
MA0041	Foxd3	12.94	0.22	[-0683:+0183]	6.224e-20	67	1	X-11538	Single	4
MA0507	POU2F2	15.11	0.29	[-0524:+0180]	1.22e-19	48	1	X-11538	Single	4
MA0157	FOXO3	11.73	0.3	[-0782:+0126]	9.371e-12	37	1	X-11538	Single	4
MA0142	Pou5f1::Sox2	14.81	0.31	[-0532:+0117]	2.255e-11	33	0.83	X-11538	Single	4
MA0124	NKX3-1	11.13	0.18	[-0520:+0189]	2.615e-10	27	0.66	X-11538	Single	4
MA0052	MEF2A	14.96	0.29	[-0990:+0184]	2.825e-09	48	1	X-11538	Single	4
MA0047	Foxa2	13.27	0.32	[-0648:+0183]	4.41e-09	32	1	X-11538	Single	4
MA0148	FOXA1	13.76	0.33	[-0652:+0184]	5.891e-09	32	1	X-11538	Single	4
MA0042	FOXI1	13.18	0.26	[-0489:+0186]	1.829e-08	26	0.83	X-11538	Single	4
MA0151	ARID3A	9.9	0.06	[-1227:-0642]	7.905e-16	38	0.85	X-12063	Single	3
MA0083	SRF	15.53	0.41	[-0555:-0250]	8.989e-14	22	0.85	X-12063	Single	3
MA0135	Lhx3	16.35	0.13	[-0888:-0255]	1.331e-12	34	0.85	X-12063	Single	3
MA0025	NFIL3	14.14	0.26	[-0118:+0026]	2.221e-12	14	1	X-12063	Single	3
MA0070	PBX1	14.64	0.31	[-1810:-1710]	1.258e-11	12	0.57	X-12063	Single	3
MA0142	Pou5f1::Sox2	14.81	0.31	[-0946:-0820]	2.919e-11	17	1	X-12063	Single	3
MA0489	JUN(var.2)	13.94	0.43	[-0460:-0414]	1.671e-10	9	0.71	X-12063	Single	3
MA0078	Sox17	10.5	0.38	[-0918:-0092]	2.407e-10	26	0.71	X-12063	Single	3
MA0075	Prrx2	9.06	0.03	[-0985:-0775]	2.651e-10	23	0.85	X-12063	Single	3
MA0052	MEF2A	14.96	0.29	[-1194:-0752]	3.053e-10	31	1	X-12063	Single	3
MA0596	SREBF2	13.55	0.54	[-0157:-0119]	3.118e-10	9	0.71	X-12063	Single	3
MA0084	SRY	9.19	0.24	[-0383:-0235]	1.165e-09	16	0.85	X-12063	Single	3
MA0087	Sox5	10.83	0.2	[-1023:-0233]	1.173e-09	41	0.85	X-12063	Single	3
MA0041	Foxd3	12.94	0.22	[-1092:-0806]	1.734e-09	27	0.71	X-12063	Single	3
MA0465	CDX2	13.81	0.28	[-1116:-0223]	3.691e-09	37	1	X-12063	Single	3
MA0032	FOXC1	6.51	0.45	[-0162:-0066]	4.924e-09	8	0.57	X-12063	Single	3
MA0468	DUX4	15.01	0.24	[-1344:-0746]	4.937e-09	26	0.71	X-12063	Single	3
MA0077	SOX9	9.08	0.36	[-0917:-0173]	5.174e-09	23	0.85	X-12063	Single	3
MA0089	NFE2L1::MafG	7.94	0.42	[-0313:-0115]	6.17e-09	11	0.85	X-12063	Single	3
MA0109	Hltf	7.47	0.4	[-0407:-0218]	6.785e-09	17	1	X-12063	Single	3
MA0017	NR2F1	15.92	0.48	[-1481:-1291]	8.551e-09	14	0.85	X-12063	Single	3
MA0040	Foxq1	14.07	0.2	[-1091:-0263]	1.004e-08	31	0.85	X-12063	Single	3
MA0594	Hoxa9	13.74	0.33	[-0294:-0231]	1.301e-08	9	0.71	X-12063	Single	3
MA0122	Nkx3-2	8.54	0.46	[-0727:-0502]	1.504e-08	14	0.85	X-12063	Single	3
MA0462	BATF::JUN	13.64	0.37	[-1754:-1548]	1.911e-08	13	0.71	X-12063	Single	3
MA0002	RUNX1	10.4	0.5	[-1712:-0737]	2.157e-08	34	1	X-12063	Single	3
MA0029	Mecom	17.91	0.28	[-1277:-0957]	3.007e-08	18	0.85	X-12063	Single	3
MA0036	GATA2	13.43	0.36	[-0409:+0076]	3.491e-08	19	1	X-12063	Single	3
MA0493	Klf1	13.59	0.67	[+0081:+0114]	4.803e-08	8	0.57	X-12063	Single	3
MA0039	Klf4	12.62	0.77	[+0082:+0115]	6.117e-08	8	0.57	X-12063	Single	3
MA0102	CEBPA	13.34	0.34	[-0121:+0158]	7.381e-08	16	1	X-12063	Single	3
MA0113	NR3C1	14.43	0.45	[-0710:-0344]	8.878e-08	17	1	X-12063	Single	3
MA0046	HNF1A	15.55	0.26	[-1198:+0142]	3.341e-12	36	1	X-12094	Single	3
MA0033	FOXL1	6.07	0.24	[-1891:-0637]	9.649e-10	43	1	X-12094	Single	3
MA0485	Hoxc9	13.61	0.34	[-1211:+0040]	9.747e-09	26	1	X-12094	Single	3
MA0042	FOXI1	13.18	0.26	[-1260:+0172]	3.094e-08	31	1	X-12094	Single	3
MA0593	FOXP2	13.8	0.31	[-1537:-1166]	5.373e-08	18	1	X-12094	Single	3
MA0041	Foxd3	12.94	0.22	[-1404:-0097]	8.876e-08	43	1	X-12094	Single	3
MA0047	Foxa2	13.27	0.32	[-1196:-1160]	7.678e-11	8	0.66	X-12095	Single	3
MA0033	FOXL1	6.07	0.24	[-1891:-0637]	3.869e-10	37	1	X-12095	Single	3
MA0046	HNF1A	15.55	0.26	[-1198:+0142]	6.479e-09	26	1	X-12095	Single	3
MA0041	Foxd3	12.94	0.22	[-1260:-0003]	1.043e-08	37	1	X-12095	Single	3
MA0594	Hoxa9	13.74	0.33	[-1794:-0546]	1.723e-08	22	1	X-12095	Single	3
MA0593	FOXP2	13.8	0.31	[-1537:-1166]	3.018e-08	16	1	X-12095	Single	3
MA0109	Hltf	7.47	0.4	[-1886:-1603]	4.692e-08	13	1	X-12095	Single	3
MA0157	FOXO3	11.73	0.3	[-1593:-1558]	5.853e-08	6	0.66	X-12095	Single	3
MA0033	FOXL1	6.07	0.24	[-1607:-1461]	3.714e-09	14	0.5	X-12428	Single	4
MA0162	EGR1	13.89	0.79	[-1865:-1068]	1.762e-16	184	0.95	X-12442	Single	24
MA0599	KLF5	12.86	0.79	[-1895:-1378]	5.282e-13	126	0.73	X-12442	Single	24
MA0100	Myb	13.37	0.45	[-0204:-0160]	4.386e-12	20	0.33	X-12442	Single	24
MA0258	ESR2	13.12	0.58	[-1401:-1311]	4.932e-12	30	0.42	X-12442	Single	24
MA0056	MZF1 1-4	8.59	0.72	[-0541:+0182]	7.686e-12	78	0.75	X-12442	Single	24
MA0146	Zfx	13.12	0.75	[-1593:-1543]	2.845e-11	31	0.48	X-12442	Single	24
MA0471	E2F6	13.34	0.69	[-0330:-0294]	3.302e-11	23	0.4	X-12442	Single	24
MA0489	JUN(var.2)	13.94	0.43	[-1815:-1630]	4.89e-11	35	0.4	X-12442	Single	24
MA0511	RUNX2	13.33	0.48	[-0673:-0560]	5.774e-11	33	0.46	X-12442	Single	24
MA0157	FOXO3	11.73	0.3	[-0361:-0329]	7.376e-11	19	0.26	X-12442	Single	24
MA0154	EBF1	13.23	0.66	[-1587:-1331]	8.511e-11	62	0.75	X-12442	Single	24
MA0071	RORA 1	13.19	0.42	[-1339:-1086]	1.281e-10	46	0.64	X-12442	Single	24
MA0525	TP63	13.95	0.54	[-1136:-1091]	2.049e-10	18	0.33	X-12442	Single	24
MA0112	ESR1	13.56	0.59	[-1841:-1187]	2.438e-10	104	0.88	X-12442	Single	24
MA0510	RFX5	13.6	0.57	[-0280:-0126]	2.69e-10	34	0.53	X-12442	Single	24
MA0114	HNF4A	13.65	0.5	[-1091:-0558]	1.039e-09	82	0.77	X-12442	Single	24
MA0472	EGR2	13.81	0.69	[-1790:-1554]	1.173e-09	54	0.48	X-12442	Single	24
MA0089	NFE2L1::MafG	7.94	0.42	[-0370:-0017]	1.462e-09	36	0.42	X-12442	Single	24
MA0119	TLX1::NFIC	19.66	0.6	[-0532:-0381]	3.472e-09	32	0.44	X-12442	Single	24
MA0504	NR2C2	16.25	0.59	[-0331:-0110]	3.714e-09	47	0.51	X-12442	Single	24
MA0039	Klf4	12.62	0.77	[-1777:-1538]	4.121e-09	57	0.55	X-12442	Single	24
MA0526	USF2	13.56	0.55	[-1902:-1083]	4.457e-09	90	0.73	X-12442	Single	24
MA0066	PPARG	20.37	0.52	[-0187:+0083]	5.8e-09	40	0.53	X-12442	Single	24
MA0521	Tcf12	13.16	0.6	[-0909:-0174]	6.768e-09	94	0.82	X-12442	Single	24
MA0163	PLAG1	19.35	0.8	[-1941:-1333]	7.379e-09	102	0.82	X-12442	Single	24
MA0599	KLF5	12.86	0.79	[-0310:-0012]	8.087e-09	75	0.73	X-12442	Single	24
MA0461	Atoh1	13.32	0.63	[-1710:-1633]	8.912e-09	17	0.15	X-12442	Single	24
MA0145	Tcfcp2l1	11.67	0.61	[-0684:-0443]	9.168e-09	41	0.4	X-12442	Single	24
MA0060	NFYA	16.65	0.52	[-0914:-0330]	1.192e-08	45	0.64	X-12442	Single	24
MA0491	JUND	14.73	0.44	[-1728:-1696]	1.3e-08	13	0.28	X-12442	Single	24
MA0498	Meis1	13.1	0.52	[-1044:-0923]	1.358e-08	29	0.42	X-12442	Single	24
MA0498	Meis1	13.1	0.52	[-1246:-1209]	1.67e-08	16	0.28	X-12442	Single	24
MA0162	EGR1	13.89	0.79	[-0338:-0308]	2.08e-08	19	0.4	X-12442	Single	24
MA0003	TFAP2A	12.91	0.65	[-1506:-1244]	2.65e-08	44	0.48	X-12442	Single	24
MA0039	Klf4	12.62	0.77	[-0310:-0012]	2.742e-08	61	0.6	X-12442	Single	24
MA0596	SREBF2	13.55	0.54	[-0471:-0429]	2.934e-08	16	0.24	X-12442	Single	24
MA0103	ZEB1	13.26	0.62	[-1531:-1186]	4.521e-08	65	0.77	X-12442	Single	24
MA0524	TFAP2C	12.76	0.66	[-1372:-1244]	4.737e-08	33	0.44	X-12442	Single	24
MA0515	Sox6	13.2	0.4	[-0386:-0283]	4.855e-08	27	0.48	X-12442	Single	24
MA0495	MAFF	13.86	0.41	[-0942:-0911]	5.931e-08	15	0.33	X-12442	Single	24
MA0163	PLAG1	19.35	0.8	[-0279:+0003]	9.493e-08	58	0.77	X-12442	Single	24
MA0056	MZF1 1-4	8.59	0.72	[-1677:-0485]	3.805e-08	26	0.66	Alanine and aspartate metabolism	Sub	6
MA0464	Bhlhe40	12.87	0.59	[-0191:+0106]	7.221e-08	13	0.83	Alanine and aspartate metabolism	Sub	6
MA0596	SREBF2	13.55	0.54	[-1494:-0992]	1.534e-11	24	0.83	Carnitine metabolism	Sub	6
MA0600	RFX2	16.27	0.56	[-1896:-1722]	3.086e-11	14	0.83	Carnitine metabolism	Sub	6
MA0072	RORA 2	17.42	0.37	[-1122:-1036]	3.361e-11	11	0.83	Carnitine metabolism	Sub	6
MA0595	SREBF1	13.52	0.57	[-1494:-0992]	4.511e-11	25	0.83	Carnitine metabolism	Sub	6
MA0119	TLX1::NFIC	19.66	0.6	[-0712:-0186]	1.651e-10	23	1	Carnitine metabolism	Sub	6
MA0164	Nr2e3	12.03	0.37	[-1852:-1823]	4.689e-09	6	0.5	Carnitine metabolism	Sub	6
MA0516	SP2	13.72	0.77	[-0554:+0122]	1.255e-08	39	0.83	Carnitine metabolism	Sub	6
MA0493	Klf1	13.59	0.67	[-0084:-0013]	2.915e-08	10	0.66	Carnitine metabolism	Sub	6
MA0003	TFAP2A	12.91	0.65	[-1392:-1285]	5.554e-08	10	0.66	Carnitine metabolism	Sub	6
MA0506	NRF1	14.3	0.81	[-1854:-1551]	8.025e-08	10	0.83	Carnitine metabolism	Sub	6
MA0138	REST	23.13	0.6	[-1458:-0134]	9.83e-08	36	0.83	Carnitine metabolism	Sub	6
MA0517	STAT2::STAT1	16.39	0.37	[-1502:-1324]	8.516e-14	49	0.75	Cysteine methionine SAM taurine metabolism	Sub	28
MA0107	RELA	14.76	0.57	[-0374:-0036]	9.004e-10	34	0.64	Cysteine methionine SAM taurine metabolism	Sub	28
MA0523	TCF7L2	13.49	0.4	[-1984:-1325]	2.422e-09	79	0.85	Cysteine methionine SAM taurine metabolism	Sub	28
MA0463	Bcl6	13.66	0.43	[-1570:-1304]	6.121e-09	40	0.78	Cysteine methionine SAM taurine metabolism	Sub	28
MA0462	BATF::JUN	13.64	0.37	[-1336:-1026]	1.536e-08	32	0.57	Cysteine methionine SAM taurine metabolism	Sub	28
MA0122	Nkx3-2	8.54	0.46	[-0889:-0767]	1.708e-08	20	0.46	Cysteine methionine SAM taurine metabolism	Sub	28
MA0485	Hoxc9	13.61	0.34	[-1893:-1864]	3.497e-08	11	0.28	Cysteine methionine SAM taurine metabolism	Sub	28
MA0108	TBP	10.09	0.38	[-1637:-0814]	4.926e-08	59	0.71	Cysteine methionine SAM taurine metabolism	Sub	28
MA0035	Gata1	13.6	0.35	[-1580:-1503]	4.971e-08	16	0.42	Cysteine methionine SAM taurine metabolism	Sub	28
MA0136	ELF5	8.69	0.43	[-1798:-1344]	7.303e-08	50	0.75	Cysteine methionine SAM taurine metabolism	Sub	28
MA0258	ESR2	13.12	0.58	[-1734:-1666]	8.833e-08	16	0.32	Cysteine methionine SAM taurine metabolism	Sub	28
MA0470	E2F4	13.18	0.73	[-1841:-0623]	2.956e-19	55	0.53	Essential fatty acid	Sub	15
MA0039	Klf4	12.62	0.77	[-1745:-0751]	2.413e-16	90	1	Essential fatty acid	Sub	15
MA0162	EGR1	13.89	0.79	[-1642:-0618]	2.177e-14	97	1	Essential fatty acid	Sub	15
MA0163	PLAG1	19.35	0.8	[-1935:-0768]	1.454e-13	87	1	Essential fatty acid	Sub	15
MA0599	KLF5	12.86	0.79	[-1802:-0328]	8.02e-13	121	1	Essential fatty acid	Sub	15
MA0155	INSM1	14.86	0.67	[-1300:-0773]	4.809e-11	38	0.73	Essential fatty acid	Sub	15
MA0471	E2F6	13.34	0.69	[-1839:-0609]	5.964e-11	90	0.93	Essential fatty acid	Sub	15
MA0024	E2F1	13.02	0.75	[-1935:-0624]	2.516e-10	41	0.46	Essential fatty acid	Sub	15
MA0469	E2F3	14.7	0.73	[-1845:-0575]	2.794e-10	88	0.86	Essential fatty acid	Sub	15
MA0057	MZF1 5-13	9.4	0.59	[-1643:-1082]	3.794e-10	37	0.86	Essential fatty acid	Sub	15
MA0105	NFKB1	13.68	0.55	[-1980:-1451]	1.022e-09	35	0.8	Essential fatty acid	Sub	15
MA0149	EWSR1-FLI1	32.87	0.55	[-1631:-1104]	1.688e-09	52	0.8	Essential fatty acid	Sub	15
MA0493	Klf1	13.59	0.67	[-1692:-0751]	1.99e-09	65	0.93	Essential fatty acid	Sub	15
MA0528	ZNF263	16.07	0.6	[-1597:-1127]	2.092e-08	65	0.93	Essential fatty acid	Sub	15
MA0506	NRF1	14.3	0.81	[-1013:-0049]	4.306e-08	28	0.53	Essential fatty acid	Sub	15
MA0597	THAP1	6.55	0.61	[-1399:-0048]	7.635e-08	48	1	Essential fatty acid	Sub	15
MA0033	FOXL1	6.07	0.24	[-0695:+0028]	4.355e-18	88	1	Fibrinogen cleavage peptide	Sub	15
MA0108	TBP	10.09	0.38	[-0626:+0019]	1.757e-15	45	0.78	Fibrinogen cleavage peptide	Sub	15
MA0515	Sox6	13.2	0.4	[-1648:-0692]	4.964e-15	67	1	Fibrinogen cleavage peptide	Sub	15
MA0051	IRF2	21.13	0.41	[-0779:-0681]	5.158e-14	20	0.64	Fibrinogen cleavage peptide	Sub	15
MA0124	NKX3-1	11.13	0.18	[-1486:-0531]	2.016e-13	58	0.78	Fibrinogen cleavage peptide	Sub	15
MA0050	IRF1	17.95	0.36	[-0827:-0660]	2.21e-13	35	1	Fibrinogen cleavage peptide	Sub	15
MA0103	ZEB1	13.26	0.62	[-1867:-1556]	8.738e-12	35	0.78	Fibrinogen cleavage peptide	Sub	15
MA0517	STAT2::STAT1	16.39	0.37	[-0825:-0658]	1.168e-11	30	0.85	Fibrinogen cleavage peptide	Sub	15
MA0077	SOX9	9.08	0.36	[-1447:-1038]	1.203e-11	27	0.85	Fibrinogen cleavage peptide	Sub	15
MA0042	FOXI1	13.18	0.26	[-0717:-0402]	2.653e-11	32	0.78	Fibrinogen cleavage peptide	Sub	15
MA0063	Nkx2-5	8.27	0.22	[-1460:-0484]	2.873e-11	36	0.92	Fibrinogen cleavage peptide	Sub	15
MA0594	Hoxa9	13.74	0.33	[-0632:-0476]	5.175e-11	20	0.78	Fibrinogen cleavage peptide	Sub	15
MA0075	Prrx2	9.06	0.03	[-1413:-1190]	2.557e-10	34	0.71	Fibrinogen cleavage peptide	Sub	15
MA0157	FOXO3	11.73	0.3	[-1393:-1231]	2.642e-10	22	0.71	Fibrinogen cleavage peptide	Sub	15
MA0593	FOXP2	13.8	0.31	[-1492:-0368]	4.753e-10	83	0.92	Fibrinogen cleavage peptide	Sub	15
MA0522	Tcf3	12.88	0.64	[-0304:+0190]	9.562e-10	45	0.92	Fibrinogen cleavage peptide	Sub	15
MA0142	Pou5f1::Sox2	14.81	0.31	[-0880:-0476]	1.214e-09	38	0.71	Fibrinogen cleavage peptide	Sub	15
MA0057	MZF1 5-13	9.4	0.59	[-1317:-1284]	1.514e-09	10	0.5	Fibrinogen cleavage peptide	Sub	15
MA0018	CREB1	10.14	0.52	[-1137:-1043]	2.289e-09	12	0.85	Fibrinogen cleavage peptide	Sub	15
MA0146	Zfx	13.12	0.75	[-0160:-0115]	3.939e-09	15	0.5	Fibrinogen cleavage peptide	Sub	15
MA0480	Foxo1	13.24	0.36	[-0473:-0367]	4.34e-09	17	0.78	Fibrinogen cleavage peptide	Sub	15
MA0039	Klf4	12.62	0.77	[-0918:-0833]	4.359e-09	17	0.5	Fibrinogen cleavage peptide	Sub	15
MA0030	FOXF2	14.82	0.34	[-0820:-0472]	4.823e-09	29	0.78	Fibrinogen cleavage peptide	Sub	15
MA0148	FOXA1	13.76	0.33	[-0719:-0440]	5.426e-09	28	0.92	Fibrinogen cleavage peptide	Sub	15
MA0100	Myb	13.37	0.45	[-0050:+0153]	6.718e-09	19	0.64	Fibrinogen cleavage peptide	Sub	15
MA0102	CEBPA	13.34	0.34	[+0076:+0121]	7.011e-09	11	0.78	Fibrinogen cleavage peptide	Sub	15
MA0155	INSM1	14.86	0.67	[-1438:-1310]	7.508e-09	16	0.71	Fibrinogen cleavage peptide	Sub	15
MA0514	Sox3	13.04	0.4	[-0741:-0692]	8.718e-09	14	0.35	Fibrinogen cleavage peptide	Sub	15
MA0125	Nobox	9.57	0.26	[-0182:-0135]	9.098e-09	9	0.21	Fibrinogen cleavage peptide	Sub	15
MA0522	Tcf3	12.88	0.64	[-1824:-1515]	9.382e-09	32	0.92	Fibrinogen cleavage peptide	Sub	15
MA0040	Foxq1	14.07	0.2	[-0776:-0381]	1.355e-08	30	0.85	Fibrinogen cleavage peptide	Sub	15
MA0119	TLX1::NFIC	19.66	0.6	[-1369:-0215]	1.663e-08	52	0.92	Fibrinogen cleavage peptide	Sub	15
MA0485	Hoxc9	13.61	0.34	[-0714:-0534]	2.216e-08	18	0.71	Fibrinogen cleavage peptide	Sub	15
MA0101	REL	10.51	0.56	[-1103:-0836]	2.72e-08	18	1	Fibrinogen cleavage peptide	Sub	15
MA0048	NHLH1	14.13	0.67	[+0060:+0189]	2.873e-08	15	0.5	Fibrinogen cleavage peptide	Sub	15
MA0146	Zfx	13.12	0.75	[-2000:-1929]	3.483e-08	17	0.71	Fibrinogen cleavage peptide	Sub	15
MA0598	EHF	14	0.56	[-0510:-0474]	4.135e-08	8	0.57	Fibrinogen cleavage peptide	Sub	15
MA0048	NHLH1	14.13	0.67	[-1779:-1559]	4.174e-08	19	0.64	Fibrinogen cleavage peptide	Sub	15
MA0472	EGR2	13.81	0.69	[-1804:-1763]	5.276e-08	11	0.5	Fibrinogen cleavage peptide	Sub	15
MA0025	NFIL3	14.14	0.26	[-0602:-0360]	5.457e-08	17	0.57	Fibrinogen cleavage peptide	Sub	15
MA0019	Ddit3::Cebpa	11.65	0.48	[-0412:+0118]	5.704e-08	37	0.85	Fibrinogen cleavage peptide	Sub	15
MA0524	TFAP2C	12.76	0.66	[+0084:+0151]	5.764e-08	13	0.71	Fibrinogen cleavage peptide	Sub	15
MA0108	TBP	10.09	0.38	[-1333:-1291]	6.355e-08	9	0.35	Fibrinogen cleavage peptide	Sub	15
MA0143	Sox2	13.53	0.44	[-1372:-1038]	7.701e-08	30	0.92	Fibrinogen cleavage peptide	Sub	15
MA0258	ESR2	13.12	0.58	[-1638:-1552]	8.011e-08	13	0.5	Fibrinogen cleavage peptide	Sub	15
MA0046	HNF1A	15.55	0.26	[-1481:-1194]	8.909e-08	24	0.71	Fibrinogen cleavage peptide	Sub	15
MA0514	Sox3	13.04	0.4	[-1269:-1078]	2.354e-14	154	0.46	Fructose mannose galactose starch and sucrose metabolism	Sub	158
MA0468	DUX4	15.01	0.24	[-0909:-0756]	7.595e-14	91	0.4	Fructose mannose galactose starch and sucrose metabolism	Sub	158
MA0481	FOXP1	14.26	0.3	[-0366:-0314]	1.416e-12	83	0.36	Fructose mannose galactose starch and sucrose metabolism	Sub	158
MA0482	Gata4	13.32	0.39	[-1153:-1090]	7.216e-12	48	0.24	Fructose mannose galactose starch and sucrose metabolism	Sub	158
MA0014	PAX5	13.61	0.58	[-0046:+0012]	9.341e-11	48	0.25	Fructose mannose galactose starch and sucrose metabolism	Sub	158
MA0072	RORA 2	17.42	0.37	[-0806:-0687]	1.142e-10	56	0.27	Fructose mannose galactose starch and sucrose metabolism	Sub	158
MA0063	Nkx2-5	8.27	0.22	[-0213:-0159]	1.263e-10	28	0.14	Fructose mannose galactose starch and sucrose metabolism	Sub	158
MA0107	RELA	14.76	0.57	[-0157:-0128]	1.328e-10	25	0.12	Fructose mannose galactose starch and sucrose metabolism	Sub	158
MA0496	MAFK	13.87	0.4	[-0324:-0256]	5.639e-10	48	0.27	Fructose mannose galactose starch and sucrose metabolism	Sub	158
MA0125	Nobox	9.57	0.26	[-1435:-1402]	5.828e-10	23	0.14	Fructose mannose galactose starch and sucrose metabolism	Sub	158
MA0468	DUX4	15.01	0.24	[-1708:-1622]	1.513e-09	54	0.25	Fructose mannose galactose starch and sucrose metabolism	Sub	158
MA0495	MAFF	13.86	0.41	[-0325:-0292]	1.578e-09	33	0.2	Fructose mannose galactose starch and sucrose metabolism	Sub	158
MA0037	GATA3	13.8	0.26	[-1292:-1262]	1.639e-09	27	0.15	Fructose mannose galactose starch and sucrose metabolism	Sub	158
MA0502	NFYB	14.49	0.5	[-1708:-1612]	1.641e-09	40	0.25	Fructose mannose galactose starch and sucrose metabolism	Sub	158
MA0508	PRDM1	15.22	0.38	[-1197:-1099]	2.787e-09	95	0.36	Fructose mannose galactose starch and sucrose metabolism	Sub	158
MA0092	Hand1::Tcfe2a	10.14	0.51	[-1009:-0965]	3.028e-09	32	0.2	Fructose mannose galactose starch and sucrose metabolism	Sub	158
MA0035	Gata1	13.6	0.35	[-0478:-0367]	4.779e-09	55	0.29	Fructose mannose galactose starch and sucrose metabolism	Sub	158
MA0060	NFYA	16.65	0.52	[-1871:-1612]	1.293e-08	64	0.32	Fructose mannose galactose starch and sucrose metabolism	Sub	158
MA0142	Pou5f1::Sox2	14.81	0.31	[-1850:-1706]	1.776e-08	94	0.41	Fructose mannose galactose starch and sucrose metabolism	Sub	158
MA0087	Sox5	10.83	0.2	[-0616:-0519]	1.781e-08	80	0.38	Fructose mannose galactose starch and sucrose metabolism	Sub	158
MA0043	HLF	11.15	0.39	[+0021:+0076]	2.127e-08	26	0.16	Fructose mannose galactose starch and sucrose metabolism	Sub	158
MA0100	Myb	13.37	0.45	[-0668:-0635]	2.25e-08	26	0.16	Fructose mannose galactose starch and sucrose metabolism	Sub	158
MA0132	Pdx1	9.04	0.19	[-0931:-0805]	3.047e-08	46	0.25	Fructose mannose galactose starch and sucrose metabolism	Sub	158
MA0151	ARID3A	9.9	0.06	[-0239:-0199]	3.333e-08	35	0.13	Fructose mannose galactose starch and sucrose metabolism	Sub	158
MA0596	SREBF2	13.55	0.54	[+0005:+0048]	3.362e-08	31	0.19	Fructose mannose galactose starch and sucrose metabolism	Sub	158
MA0135	Lhx3	16.35	0.13	[-0333:-0226]	3.425e-08	63	0.31	Fructose mannose galactose starch and sucrose metabolism	Sub	158
MA0132	Pdx1	9.04	0.19	[-1489:-1369]	3.427e-08	44	0.21	Fructose mannose galactose starch and sucrose metabolism	Sub	158
MA0485	Hoxc9	13.61	0.34	[-0592:-0562]	4.874e-08	25	0.13	Fructose mannose galactose starch and sucrose metabolism	Sub	158
MA0105	NFKB1	13.68	0.55	[-1663:-1529]	5.971e-08	60	0.24	Fructose mannose galactose starch and sucrose metabolism	Sub	158
MA0143	Sox2	13.53	0.44	[-0225:-0112]	6.193e-08	73	0.33	Fructose mannose galactose starch and sucrose metabolism	Sub	158
MA0480	Foxo1	13.24	0.36	[-0982:-0913]	7.088e-08	48	0.25	Fructose mannose galactose starch and sucrose metabolism	Sub	158
MA0073	RREB1	22.28	0.62	[-1483:-1422]	8.671e-08	56	0.32	Fructose mannose galactose starch and sucrose metabolism	Sub	158
MA0151	ARID3A	9.9	0.06	[-1227:-1176]	2.373e-09	20	0.28	gamma-glutamyl	Sub	39
MA0069	Pax6	13.8	0.43	[-1829:-1794]	3.915e-09	11	0.23	gamma-glutamyl	Sub	39
MA0025	NFIL3	14.14	0.26	[-0118:-0024]	5.702e-09	19	0.33	gamma-glutamyl	Sub	39
MA0499	Myod1	13.1	0.6	[-1742:-1711]	1.666e-08	15	0.38	gamma-glutamyl	Sub	39
MA0052	MEF2A	14.96	0.29	[-0845:-0813]	1.914e-08	18	0.3	gamma-glutamyl	Sub	39
MA0477	FOSL1	14.28	0.48	[-1576:-1542]	4.188e-08	13	0.23	gamma-glutamyl	Sub	39
MA0033	FOXL1	6.07	0.24	[+0097:+0190]	5.073e-08	33	0.46	gamma-glutamyl	Sub	39
MA0087	Sox5	10.83	0.2	[-0381:-0172]	6.948e-08	50	0.69	gamma-glutamyl	Sub	39
MA0048	NHLH1	14.13	0.67	[-1190:-1111]	8.573e-08	19	0.41	gamma-glutamyl	Sub	39
MA0149	EWSR1-FLI1	32.87	0.55	[-1896:-1796]	4.778e-11	37	0.58	Glutamate metabolism	Sub	39
MA0135	Lhx3	16.35	0.13	[-0888:-0753]	7.6e-09	31	0.38	Glutamate metabolism	Sub	39
MA0142	Pou5f1::Sox2	14.81	0.31	[-0916:-0843]	5.235e-08	24	0.38	Glutamate metabolism	Sub	39
MA0077	SOX9	9.08	0.36	[-0370:-0173]	5.837e-08	27	0.43	Glutamate metabolism	Sub	39
MA0596	SREBF2	13.55	0.54	[-0172:-0072]	6.287e-08	22	0.41	Glutamate metabolism	Sub	39
MA0516	SP2	13.72	0.77	[-1073:-0077]	7.964e-13	93	1	Glycine serine and threonine metabolism	Sub	12
MA0595	SREBF1	13.52	0.57	[-1081:+0169]	2.54e-11	62	1	Glycine serine and threonine metabolism	Sub	12
MA0039	Klf4	12.62	0.77	[-1247:+0139]	1.935e-10	79	1	Glycine serine and threonine metabolism	Sub	12
MA0079	SP1	13.32	0.81	[-1267:-0077]	3.647e-09	91	1	Glycine serine and threonine metabolism	Sub	12
MA0596	SREBF2	13.55	0.54	[-1055:-0135]	9.505e-09	42	1	Glycine serine and threonine metabolism	Sub	12
MA0599	KLF5	12.86	0.79	[-1042:+0114]	2.49e-08	75	1	Glycine serine and threonine metabolism	Sub	12
MA0146	Zfx	13.12	0.75	[-1163:-0514]	2.556e-08	56	1	Glycine serine and threonine metabolism	Sub	12
MA0469	E2F3	14.7	0.73	[-1037:-0723]	7.856e-08	28	0.83	Glycine serine and threonine metabolism	Sub	12
MA0505	Nr5a2	14.91	0.52	[-1983:-1882]	5.282e-13	42	0.47	Glycolysis gluconeogenesis pyruvate metabolism	Sub	61
MA0066	PPARG	20.37	0.52	[-1983:-1906]	8.774e-12	28	0.36	Glycolysis gluconeogenesis pyruvate metabolism	Sub	61
MA0031	FOXD1	11.93	0.28	[-0766:-0611]	9.912e-12	41	0.47	Glycolysis gluconeogenesis pyruvate metabolism	Sub	61
MA0517	STAT2::STAT1	16.39	0.37	[-1851:-1809]	4.988e-11	31	0.4	Glycolysis gluconeogenesis pyruvate metabolism	Sub	61
MA0025	NFIL3	14.14	0.26	[-0118:+0035]	7.91e-11	34	0.37	Glycolysis gluconeogenesis pyruvate metabolism	Sub	61
MA0063	Nkx2-5	8.27	0.22	[-1222:-1083]	1.786e-10	27	0.44	Glycolysis gluconeogenesis pyruvate metabolism	Sub	61
MA0141	Esrrb	12.94	0.52	[-1961:-1900]	5.342e-10	26	0.34	Glycolysis gluconeogenesis pyruvate metabolism	Sub	61
MA0461	Atoh1	13.32	0.63	[-1986:-1946]	5.673e-10	16	0.21	Glycolysis gluconeogenesis pyruvate metabolism	Sub	61
MA0041	Foxd3	12.94	0.22	[-0725:-0649]	7.101e-10	45	0.39	Glycolysis gluconeogenesis pyruvate metabolism	Sub	61
MA0125	Nobox	9.57	0.26	[-0478:-0269]	7.822e-10	36	0.39	Glycolysis gluconeogenesis pyruvate metabolism	Sub	61
MA0077	SOX9	9.08	0.36	[-1281:-0999]	9.745e-10	45	0.57	Glycolysis gluconeogenesis pyruvate metabolism	Sub	61
MA0084	SRY	9.19	0.24	[-0753:-0683]	1.347e-09	32	0.34	Glycolysis gluconeogenesis pyruvate metabolism	Sub	61
MA0066	PPARG	20.37	0.52	[-0563:-0531]	3.485e-09	16	0.26	Glycolysis gluconeogenesis pyruvate metabolism	Sub	61
MA0065	PPARG::RXRA	11.66	0.55	[-0526:-0411]	4.574e-09	43	0.4	Glycolysis gluconeogenesis pyruvate metabolism	Sub	61
MA0046	HNF1A	15.55	0.26	[-0734:-0670]	4.705e-09	26	0.32	Glycolysis gluconeogenesis pyruvate metabolism	Sub	61
MA0102	CEBPA	13.34	0.34	[-1478:-1437]	6.439e-09	20	0.22	Glycolysis gluconeogenesis pyruvate metabolism	Sub	61
MA0025	NFIL3	14.14	0.26	[-1184:-1130]	7.329e-09	18	0.29	Glycolysis gluconeogenesis pyruvate metabolism	Sub	61
MA0075	Prrx2	9.06	0.03	[-0975:-0925]	1.402e-08	31	0.39	Glycolysis gluconeogenesis pyruvate metabolism	Sub	61
MA0102	CEBPA	13.34	0.34	[-0262:-0208]	1.917e-08	22	0.26	Glycolysis gluconeogenesis pyruvate metabolism	Sub	61
MA0499	Myod1	13.1	0.6	[-1751:-1713]	2.638e-08	20	0.31	Glycolysis gluconeogenesis pyruvate metabolism	Sub	61
MA0497	MEF2C	14.02	0.28	[-0746:-0563]	2.867e-08	75	0.73	Glycolysis gluconeogenesis pyruvate metabolism	Sub	61
MA0522	Tcf3	12.88	0.64	[-1765:-1711]	2.867e-08	27	0.32	Glycolysis gluconeogenesis pyruvate metabolism	Sub	61
MA0038	Gfi1	9.47	0.39	[-0031:+0069]	3.206e-08	28	0.24	Glycolysis gluconeogenesis pyruvate metabolism	Sub	61
MA0528	ZNF263	16.07	0.6	[-0335:-0298]	3.974e-08	32	0.36	Glycolysis gluconeogenesis pyruvate metabolism	Sub	61
MA0592	ESRRA	14.11	0.54	[-1940:-1902]	4.108e-08	18	0.29	Glycolysis gluconeogenesis pyruvate metabolism	Sub	61
MA0135	Lhx3	16.35	0.13	[-1286:-1142]	6.453e-08	40	0.44	Glycolysis gluconeogenesis pyruvate metabolism	Sub	61
MA0113	NR3C1	14.43	0.45	[-1358:-1314]	7.37e-08	18	0.19	Glycolysis gluconeogenesis pyruvate metabolism	Sub	61
MA0503	Nkx2-5(var.2)	12.61	0.53	[-1625:-1522]	7.667e-08	35	0.34	Glycolysis gluconeogenesis pyruvate metabolism	Sub	61
MA0032	FOXC1	6.51	0.45	[-0285:-0239]	8.119e-08	12	0.09	Glycolysis gluconeogenesis pyruvate metabolism	Sub	61
MA0517	STAT2::STAT1	16.39	0.37	[-0843:-0812]	8.414e-08	22	0.22	Glycolysis gluconeogenesis pyruvate metabolism	Sub	61
MA0142	Pou5f1::Sox2	14.81	0.31	[-0129:+0069]	8.427e-08	55	0.59	Glycolysis gluconeogenesis pyruvate metabolism	Sub	61
MA0525	TP63	13.95	0.54	[-0303:-0156]	8.8e-08	32	0.4	Glycolysis gluconeogenesis pyruvate metabolism	Sub	61
MA0050	IRF1	17.95	0.36	[-1857:-1801]	9.189e-08	33	0.49	Glycolysis gluconeogenesis pyruvate metabolism	Sub	61
MA0156	FEV	12.12	0.44	[-0259:-0181]	9.272e-08	22	0.21	Glycolysis gluconeogenesis pyruvate metabolism	Sub	61
MA0523	TCF7L2	13.49	0.4	[-1328:-1251]	3.062e-08	11	1	Guanidino and acetamido metabolism	Sub	8
MA0162	EGR1	13.89	0.79	[-1958:-0810]	2.272e-30	147	1	Histidine metabolism	Sub	16
MA0472	EGR2	13.81	0.69	[-1870:-1039]	1.06e-25	95	1	Histidine metabolism	Sub	16
MA0516	SP2	13.72	0.77	[-1961:-1062]	9.126e-25	136	1	Histidine metabolism	Sub	16
MA0504	NR2C2	16.25	0.59	[-1936:-1442]	2.554e-19	60	0.93	Histidine metabolism	Sub	16
MA0003	TFAP2A	12.91	0.65	[-1740:-1481]	1.306e-18	38	0.75	Histidine metabolism	Sub	16
MA0154	EBF1	13.23	0.66	[-1806:-1307]	3.385e-18	63	1	Histidine metabolism	Sub	16
MA0149	EWSR1-FLI1	32.87	0.55	[-1578:-0932]	5.356e-18	81	1	Histidine metabolism	Sub	16
MA0139	CTCF	17.21	0.64	[-1903:-1334]	1.211e-15	52	0.87	Histidine metabolism	Sub	16
MA0524	TFAP2C	12.76	0.66	[-1647:-0827]	1.367e-15	73	1	Histidine metabolism	Sub	16
MA0081	SPIB	9.06	0.47	[-1936:-0932]	3.968e-14	66	1	Histidine metabolism	Sub	16
MA0155	INSM1	14.86	0.67	[-1871:-0889]	1.198e-13	63	0.75	Histidine metabolism	Sub	16
MA0469	E2F3	14.7	0.73	[-1936:-1317]	2.712e-13	63	0.93	Histidine metabolism	Sub	16
MA0073	RREB1	22.28	0.62	[-1877:-1284]	9.312e-13	67	1	Histidine metabolism	Sub	16
MA0474	Erg	13.19	0.52	[-1936:-0927]	1.903e-12	85	1	Histidine metabolism	Sub	16
MA0072	RORA 2	17.42	0.37	[-1391:-1241]	9.218e-12	20	0.68	Histidine metabolism	Sub	16
MA0500	Myog	13.11	0.62	[-1895:-1442]	1.759e-11	40	0.81	Histidine metabolism	Sub	16
MA0071	RORA 1	13.19	0.42	[-1388:-1215]	8.269e-11	22	0.68	Histidine metabolism	Sub	16
MA0027	En1	6.42	0.45	[-1843:-1811]	9.149e-11	11	0.68	Histidine metabolism	Sub	16
MA0597	THAP1	6.55	0.61	[-1705:-1447]	1.02e-10	23	0.75	Histidine metabolism	Sub	16
MA0521	Tcf12	13.16	0.6	[-1895:-1453]	1.132e-10	37	0.81	Histidine metabolism	Sub	16
MA0048	NHLH1	14.13	0.67	[-1869:-1453]	1.423e-10	33	0.87	Histidine metabolism	Sub	16
MA0136	ELF5	8.69	0.43	[-0164:-0131]	3.53e-10	12	0.43	Histidine metabolism	Sub	16
MA0007	AR	13.27	0.46	[-0871:-0129]	3.609e-10	48	0.93	Histidine metabolism	Sub	16
MA0138	REST	23.13	0.6	[-0623:-0294]	6.867e-10	32	1	Histidine metabolism	Sub	16
MA0509	Rfx1	15.16	0.56	[-0061:-0031]	9.197e-10	10	0.31	Histidine metabolism	Sub	16
MA0600	RFX2	16.27	0.56	[-0070:-0036]	1.57e-09	10	0.31	Histidine metabolism	Sub	16
MA0103	ZEB1	13.26	0.62	[-0734:-0251]	1.626e-09	44	0.93	Histidine metabolism	Sub	16
MA0100	Myb	13.37	0.45	[-1047:-0866]	2.234e-09	20	0.68	Histidine metabolism	Sub	16
MA0461	Atoh1	13.32	0.63	[-1649:-1326]	3.796e-09	21	0.93	Histidine metabolism	Sub	16
MA0152	NFATC2	9.86	0.35	[-0536:-0399]	4.175e-09	21	0.56	Histidine metabolism	Sub	16
MA0115	NR1H2::RXRA	27.88	0.44	[-1785:-1633]	4.814e-09	17	0.87	Histidine metabolism	Sub	16
MA0080	Spi1	14.14	0.47	[-1932:-1891]	5.411e-09	14	0.62	Histidine metabolism	Sub	16
MA0107	RELA	14.76	0.57	[-1430:-1374]	5.619e-09	11	0.37	Histidine metabolism	Sub	16
MA0038	Gfi1	9.47	0.39	[-0954:-0609]	5.695e-09	28	0.87	Histidine metabolism	Sub	16
MA0475	FLI1	13.14	0.56	[-0153:+0162]	5.942e-09	30	0.93	Histidine metabolism	Sub	16
MA0116	Zfp423	17.93	0.68	[-0439:-0238]	6.179e-09	22	0.81	Histidine metabolism	Sub	16
MA0510	RFX5	13.6	0.57	[-0080:+0164]	6.786e-09	23	0.93	Histidine metabolism	Sub	16
MA0116	Zfp423	17.93	0.68	[-1599:-1544]	1.005e-08	12	0.75	Histidine metabolism	Sub	16
MA0109	Hltf	7.47	0.4	[-1532:-1123]	1.092e-08	39	0.87	Histidine metabolism	Sub	16
MA0508	PRDM1	15.22	0.38	[-1260:-0727]	1.349e-08	60	0.93	Histidine metabolism	Sub	16
MA0147	Myc	13.03	0.58	[-1264:-1098]	1.859e-08	16	0.62	Histidine metabolism	Sub	16
MA0475	FLI1	13.14	0.56	[-1911:-1478]	2.42e-08	35	1	Histidine metabolism	Sub	16
MA0483	Gfi1b	13.51	0.41	[-0820:-0713]	2.628e-08	20	0.87	Histidine metabolism	Sub	16
MA0592	ESRRA	14.11	0.54	[+0045:+0186]	4.324e-08	17	0.87	Histidine metabolism	Sub	16
MA0066	PPARG	20.37	0.52	[-0872:-0651]	4.52e-08	19	0.93	Histidine metabolism	Sub	16
MA0522	Tcf3	12.88	0.64	[-1984:-1357]	4.879e-08	52	1	Histidine metabolism	Sub	16
MA0058	MAX	13.02	0.52	[-1264:-1098]	5.987e-08	16	0.62	Histidine metabolism	Sub	16
MA0024	E2F1	13.02	0.75	[-1963:-1439]	6.684e-08	22	0.87	Histidine metabolism	Sub	16
MA0598	EHF	14	0.56	[-1666:-1494]	7.264e-08	15	0.43	Histidine metabolism	Sub	16
MA0104	Mycn	13.01	0.67	[-1250:-1116]	9.279e-08	10	0.37	Histidine metabolism	Sub	16
MA0521	Tcf12	13.16	0.6	[-0485:-0253]	9.405e-08	22	0.68	Histidine metabolism	Sub	16
MA0498	Meis1	13.1	0.52	[-1044:-1014]	4.017e-11	19	0.25	Long chain fatty acid	Sub	54
MA0525	TP63	13.95	0.54	[-1136:-1091]	7.905e-11	20	0.31	Long chain fatty acid	Sub	54
MA0119	TLX1::NFIC	19.66	0.6	[-0464:-0381]	9.548e-11	28	0.4	Long chain fatty acid	Sub	54
MA0146	Zfx	13.12	0.75	[-1593:-1543]	1.394e-10	33	0.44	Long chain fatty acid	Sub	54
MA0489	JUN(var.2)	13.94	0.43	[-1818:-1630]	1.925e-10	38	0.38	Long chain fatty acid	Sub	54
MA0056	MZF1 1-4	8.59	0.72	[-0470:+0157]	2.704e-10	76	0.72	Long chain fatty acid	Sub	54
MA0258	ESR2	13.12	0.58	[-1401:-1311]	3.586e-10	30	0.35	Long chain fatty acid	Sub	54
MA0100	Myb	13.37	0.45	[-0225:-0160]	4.15e-10	23	0.33	Long chain fatty acid	Sub	54
MA0162	EGR1	13.89	0.79	[-1575:-1507]	4.796e-10	35	0.37	Long chain fatty acid	Sub	54
MA0154	EBF1	13.23	0.66	[-1587:-1331]	1.043e-09	67	0.68	Long chain fatty acid	Sub	54
MA0157	FOXO3	11.73	0.3	[-0361:-0329]	1.43e-09	19	0.22	Long chain fatty acid	Sub	54
MA0504	NR2C2	16.25	0.59	[-0331:-0110]	3.163e-09	53	0.53	Long chain fatty acid	Sub	54
MA0599	KLF5	12.86	0.79	[-1895:-1533]	4.449e-09	99	0.57	Long chain fatty acid	Sub	54
MA0511	RUNX2	13.33	0.48	[-0673:-0560]	4.906e-09	33	0.38	Long chain fatty acid	Sub	54
MA0089	NFE2L1::MafG	7.94	0.42	[-0370:-0017]	4.996e-09	39	0.4	Long chain fatty acid	Sub	54
MA0060	NFYA	16.65	0.52	[-0914:-0351]	7.053e-09	50	0.57	Long chain fatty acid	Sub	54
MA0471	E2F6	13.34	0.69	[-0367:-0294]	1.248e-08	31	0.42	Long chain fatty acid	Sub	54
MA0597	THAP1	6.55	0.61	[-0522:-0295]	1.875e-08	36	0.53	Long chain fatty acid	Sub	54
MA0145	Tcfcp2l1	11.67	0.61	[-0674:-0443]	1.967e-08	44	0.38	Long chain fatty acid	Sub	54
MA0091	TAL1::TCF3	14.07	0.45	[-0842:-0706]	2.042e-08	27	0.31	Long chain fatty acid	Sub	54
MA0528	ZNF263	16.07	0.6	[-0371:-0269]	2.084e-08	56	0.57	Long chain fatty acid	Sub	54
MA0092	Hand1::Tcfe2a	10.14	0.51	[-0548:-0300]	2.152e-08	44	0.5	Long chain fatty acid	Sub	54
MA0510	RFX5	13.6	0.57	[-0280:-0126]	2.261e-08	34	0.44	Long chain fatty acid	Sub	54
MA0071	RORA 1	13.19	0.42	[-1339:-1112]	2.842e-08	43	0.53	Long chain fatty acid	Sub	54
MA0066	PPARG	20.37	0.52	[-0187:+0083]	3.503e-08	43	0.5	Long chain fatty acid	Sub	54
MA0039	Klf4	12.62	0.77	[-1746:-1549]	4.371e-08	54	0.46	Long chain fatty acid	Sub	54
MA0150	Nfe2l2	15.88	0.5	[-1750:-1628]	4.395e-08	30	0.48	Long chain fatty acid	Sub	54
MA0509	Rfx1	15.16	0.56	[-0242:-0112]	6.211e-08	28	0.37	Long chain fatty acid	Sub	54
MA0115	NR1H2::RXRA	27.88	0.44	[-1301:-1261]	6.625e-08	15	0.2	Long chain fatty acid	Sub	54
MA0472	EGR2	13.81	0.69	[-1790:-1708]	7.233e-08	29	0.25	Long chain fatty acid	Sub	54
MA0476	FOS	13.64	0.42	[-1814:-1696]	7.422e-08	25	0.31	Long chain fatty acid	Sub	54
MA0498	Meis1	13.1	0.52	[-1247:-1192]	7.488e-08	20	0.31	Long chain fatty acid	Sub	54
MA0102	CEBPA	13.34	0.34	[-0980:-0935]	8.087e-08	18	0.33	Long chain fatty acid	Sub	54
MA0099	JUN::FOS	9.19	0.4	[-1906:-1704]	8.159e-08	27	0.42	Long chain fatty acid	Sub	54
MA0515	Sox6	13.2	0.4	[-1099:-1069]	9.173e-08	11	0.2	Medium chain fatty acid	Sub	24
MA0467	Crx	12.93	0.4	[+0053:+0107]	9.215e-10	20	0.23	Monoacylglycerol	Sub	67
MA0004	Arnt	10.99	0.64	[-0045:+0092]	2.395e-08	15	0.18	Monoacylglycerol	Sub	67
MA0471	E2F6	13.34	0.69	[-0988:-0940]	5.939e-08	26	0.29	Monoacylglycerol	Sub	67
MA0150	Nfe2l2	15.88	0.5	[-0568:-0391]	7.297e-08	41	0.51	Monoacylglycerol	Sub	67
MA0483	Gfi1b	13.51	0.41	[-0111:-0013]	2.321e-10	58	0.47	Phenylalanine tyrosine metabolism	Sub	97
MA0025	NFIL3	14.14	0.26	[-0143:-0024]	2.964e-09	35	0.3	Phenylalanine tyrosine metabolism	Sub	97
MA0152	NFATC2	9.86	0.35	[+0146:+0190]	3.071e-09	30	0.22	Phenylalanine tyrosine metabolism	Sub	97
MA0038	Gfi1	9.47	0.39	[-0078:+0055]	6.057e-09	45	0.33	Phenylalanine tyrosine metabolism	Sub	97
MA0519	Stat5a::Stat5b	13.33	0.4	[-1305:-1237]	8.521e-09	35	0.31	Phenylalanine tyrosine metabolism	Sub	97
MA0141	Esrrb	12.94	0.52	[-1945:-1897]	9.422e-09	27	0.18	Phenylalanine tyrosine metabolism	Sub	97
MA0040	Foxq1	14.07	0.2	[-1132:-1040]	2.548e-08	39	0.38	Phenylalanine tyrosine metabolism	Sub	97
MA0041	Foxd3	12.94	0.22	[-0734:-0667]	7.432e-08	50	0.36	Phenylalanine tyrosine metabolism	Sub	97
MA0142	Pou5f1::Sox2	14.81	0.31	[-1139:-1103]	7.938e-08	27	0.22	Phenylalanine tyrosine metabolism	Sub	97
MA0492	JUND(var.2)	15.02	0.39	[-0134:-0084]	8.498e-08	21	0.17	Phenylalanine tyrosine metabolism	Sub	97
MA0117	Mafb	6.77	0.61	[-0151:-0073]	9.311e-08	20	0.18	Phenylalanine tyrosine metabolism	Sub	97
MA0152	NFATC2	9.86	0.35	[-0459:-0031]	7.313e-16	42	1	Polypeptide	Sub	11
MA0518	Stat4	13.47	0.45	[-0578:+0156]	5.629e-13	46	1	Polypeptide	Sub	11
MA0519	Stat5a::Stat5b	13.33	0.4	[-0429:+0172]	1.575e-10	38	1	Polypeptide	Sub	11
MA0095	YY1	14.36	0.53	[-1985:-1373]	7.328e-10	36	1	Polypeptide	Sub	11
MA0496	MAFK	13.87	0.4	[-0845:+0171]	8.2e-10	49	1	Polypeptide	Sub	11
MA0088	znf143	17.54	0.53	[-1792:-0823]	1.721e-09	57	1	Polypeptide	Sub	11
MA0463	Bcl6	13.66	0.43	[-0806:-0170]	4.144e-09	38	0.9	Polypeptide	Sub	11
MA0480	Foxo1	13.24	0.36	[-1510:-0197]	1.01e-08	59	1	Polypeptide	Sub	11
MA0515	Sox6	13.2	0.4	[-0998:-0506]	1.836e-08	30	0.72	Polypeptide	Sub	11
MA0157	FOXO3	11.73	0.3	[-0525:+0052]	2.184e-08	34	1	Polypeptide	Sub	11
MA0482	Gata4	13.32	0.39	[-0708:+0043]	2.469e-08	35	0.9	Polypeptide	Sub	11
MA0156	FEV	12.12	0.44	[-0803:+0114]	2.9e-08	34	0.9	Polypeptide	Sub	11
MA0031	FOXD1	11.93	0.28	[-0313:-0017]	3.014e-08	19	0.81	Polypeptide	Sub	11
MA0479	FOXH1	13.76	0.4	[-0241:-0107]	3.171e-08	14	0.54	Polypeptide	Sub	11
MA0524	TFAP2C	12.76	0.66	[-1432:-1349]	4.223e-08	13	0.63	Polypeptide	Sub	11
MA0100	Myb	13.37	0.45	[-0460:-0375]	5.498e-08	11	0.81	Polypeptide	Sub	11
MA0136	ELF5	8.69	0.43	[-1178:-0216]	6.761e-08	44	1	Polypeptide	Sub	11
MA0025	NFIL3	14.14	0.26	[-0137:+0038]	1.055e-11	26	0.58	Purine metabolism urate metabolism	Sub	30
MA0083	SRF	15.53	0.41	[-0559:-0295]	2.293e-11	36	0.48	Purine metabolism urate metabolism	Sub	30
MA0492	JUND(var.2)	15.02	0.39	[-0126:-0086]	8.063e-10	13	0.31	Purine metabolism urate metabolism	Sub	30
MA0135	Lhx3	16.35	0.13	[-0894:-0747]	9.834e-10	29	0.37	Purine metabolism urate metabolism	Sub	30
MA0149	EWSR1-FLI1	32.87	0.55	[-1896:-1725]	2.163e-09	39	0.58	Purine metabolism urate metabolism	Sub	30
MA0527	ZBTB33	14.34	0.61	[-0703:-0609]	5.025e-09	9	0.31	Purine metabolism urate metabolism	Sub	30
MA0052	MEF2A	14.96	0.29	[-0954:-0677]	1.026e-08	51	0.68	Purine metabolism urate metabolism	Sub	30
MA0596	SREBF2	13.55	0.54	[-0165:-0119]	1.387e-08	14	0.34	Purine metabolism urate metabolism	Sub	30
MA0065	PPARG::RXRA	11.66	0.55	[-0314:-0280]	1.489e-08	15	0.48	Purine metabolism urate metabolism	Sub	30
MA0029	Mecom	17.91	0.28	[-1096:-0887]	1.934e-08	31	0.55	Purine metabolism urate metabolism	Sub	30
MA0100	Myb	13.37	0.45	[+0146:+0182]	2.147e-08	12	0.41	Purine metabolism urate metabolism	Sub	30
MA0472	EGR2	13.81	0.69	[-1712:-1649]	3.984e-11	12	0.83	Pyrimidine metabolism uracil containing	Sub	6
MA0009	T	17.86	0.45	[-0569:-0529]	3.403e-10	8	0.66	Pyrimidine metabolism uracil containing	Sub	6
MA0488	JUN	15.13	0.38	[-1953:-1899]	1.552e-08	8	0.66	Pyrimidine metabolism uracil containing	Sub	6
MA0024	E2F1	13.02	0.75	[-1490:-0185]	2.076e-09	51	0.73	Sterol Steroid	Sub	23
MA0506	NRF1	14.3	0.81	[-1826:-0505]	3.759e-09	45	0.65	Sterol Steroid	Sub	23
MA0470	E2F4	13.18	0.73	[-1237:-0795]	4.62e-09	27	0.43	Sterol Steroid	Sub	23
MA0258	ESR2	13.12	0.58	[-1246:-0904]	8.779e-08	34	0.52	Sterol Steroid	Sub	23
MA0592	ESRRA	14.11	0.54	[-1158:-0873]	1.85e-10	82	0.69	Tryptophan metabolism	Sub	92
MA0109	Hltf	7.47	0.4	[-0161:-0077]	1.047e-09	46	0.37	Tryptophan metabolism	Sub	92
MA0152	NFATC2	9.86	0.35	[-0459:-0283]	6.808e-09	67	0.45	Tryptophan metabolism	Sub	92
MA0115	NR1H2::RXRA	27.88	0.44	[-1371:-0992]	8.601e-09	78	0.51	Tryptophan metabolism	Sub	92
MA0132	Pdx1	9.04	0.19	[-1805:-1751]	1.047e-08	21	0.19	Tryptophan metabolism	Sub	92
MA0503	Nkx2-5(var.2)	12.61	0.53	[-1306:-1171]	1.421e-08	56	0.42	Tryptophan metabolism	Sub	92
MA0033	FOXL1	6.07	0.24	[-0101:-0044]	3.16e-08	42	0.28	Tryptophan metabolism	Sub	92
MA0164	Nr2e3	12.03	0.37	[-0342:+0036]	4.027e-08	53	0.4	Tryptophan metabolism	Sub	92
MA0146	Zfx	13.12	0.75	[-1685:-1649]	6.899e-08	32	0.29	Tryptophan metabolism	Sub	92
MA0148	FOXA1	13.76	0.33	[-0138:-0108]	7.289e-08	22	0.24	Tryptophan metabolism	Sub	92
MA0041	Foxd3	12.94	0.22	[-0840:-0806]	9.267e-08	32	0.28	Tryptophan metabolism	Sub	92
MA0596	SREBF2	13.55	0.54	[-1207:-1131]	7.946e-13	60	0.24	unassigned	Sub	195
MA0526	USF2	13.56	0.55	[-0861:-0825]	4.563e-12	37	0.18	unassigned	Sub	195
MA0477	FOSL1	14.28	0.48	[-1879:-1775]	1.785e-11	65	0.3	unassigned	Sub	195
MA0103	ZEB1	13.26	0.62	[-0841:-0794]	2.371e-11	54	0.25	unassigned	Sub	195
MA0081	SPIB	9.06	0.47	[-0435:-0354]	3.595e-11	59	0.26	unassigned	Sub	195
MA0522	Tcf3	12.88	0.64	[+0140:+0180]	6.029e-11	52	0.21	unassigned	Sub	195
MA0159	RXR::RAR DR5	16	0.53	[-0561:-0519]	1.445e-10	37	0.14	unassigned	Sub	195
MA0002	RUNX1	10.4	0.5	[-0822:-0733]	1.487e-10	66	0.27	unassigned	Sub	195
MA0071	RORA 1	13.19	0.42	[-1404:-1329]	3.408e-10	53	0.18	unassigned	Sub	195
MA0058	MAX	13.02	0.52	[-0856:-0783]	4.862e-10	45	0.19	unassigned	Sub	195
MA0595	SREBF1	13.52	0.57	[-1207:-1145]	1.228e-09	51	0.25	unassigned	Sub	195
MA0493	Klf1	13.59	0.67	[-0844:-0803]	1.496e-09	46	0.22	unassigned	Sub	195
MA0032	FOXC1	6.51	0.45	[-1555:-1521]	1.882e-09	20	0.09	unassigned	Sub	195
MA0500	Myog	13.11	0.62	[+0139:+0180]	3.666e-09	39	0.19	unassigned	Sub	195
MA0147	Myc	13.03	0.58	[-0145:-0033]	3.804e-09	54	0.25	unassigned	Sub	195
MA0461	Atoh1	13.32	0.63	[-1619:-1567]	4.21e-09	30	0.1	unassigned	Sub	195
MA0513	SMAD2::SMAD3::SMAD4	13.7	0.56	[+0038:+0074]	4.561e-09	42	0.19	unassigned	Sub	195
MA0472	EGR2	13.81	0.69	[-0917:-0837]	4.978e-09	67	0.28	unassigned	Sub	195
MA0093	USF1	13.4	0.58	[-1780:-1748]	5.033e-09	29	0.15	unassigned	Sub	195
MA0066	PPARG	20.37	0.52	[-1078:-1041]	5.183e-09	30	0.13	unassigned	Sub	195
MA0058	MAX	13.02	0.52	[-0145:-0033]	5.521e-09	56	0.26	unassigned	Sub	195
MA0147	Myc	13.03	0.58	[-0856:-0785]	5.619e-09	40	0.17	unassigned	Sub	195
MA0499	Myod1	13.1	0.6	[+0140:+0174]	5.638e-09	36	0.17	unassigned	Sub	195
MA0512	Rxra	12.82	0.51	[-1632:-1533]	7.423e-09	86	0.36	unassigned	Sub	195
MA0089	NFE2L1::MafG	7.94	0.42	[-0552:-0281]	1.099e-08	74	0.32	unassigned	Sub	195
MA0478	FOSL2	14.01	0.48	[-0890:-0731]	1.346e-08	79	0.36	unassigned	Sub	195
MA0018	CREB1	10.14	0.52	[-1464:-1434]	1.799e-08	22	0.1	unassigned	Sub	195
MA0014	PAX5	13.61	0.58	[-1135:-1101]	2.163e-08	36	0.18	unassigned	Sub	195
MA0521	Tcf12	13.16	0.6	[+0139:+0180]	2.512e-08	36	0.17	unassigned	Sub	195
MA0522	Tcf3	12.88	0.64	[-0574:-0530]	2.642e-08	49	0.2	unassigned	Sub	195
MA0138	REST	23.13	0.6	[-0399:-0321]	2.663e-08	57	0.28	unassigned	Sub	195
MA0104	Mycn	13.01	0.67	[-0869:-0689]	2.814e-08	41	0.2	unassigned	Sub	195
MA0486	HSF1	15.18	0.44	[-0612:-0582]	3.49e-08	24	0.12	unassigned	Sub	195
MA0018	CREB1	10.14	0.52	[-0269:-0238]	3.858e-08	22	0.11	unassigned	Sub	195
MA0104	Mycn	13.01	0.67	[-1522:-1409]	4.138e-08	33	0.13	unassigned	Sub	195
MA0024	E2F1	13.02	0.75	[-0543:-0502]	5.256e-08	22	0.1	unassigned	Sub	195
MA0514	Sox3	13.04	0.4	[-1089:-1039]	5.955e-08	57	0.2	unassigned	Sub	195
MA0069	Pax6	13.8	0.43	[-0004:+0086]	6.147e-08	33	0.15	unassigned	Sub	195
MA0591	Bach1::Mafk	18.32	0.55	[-1020:-0958]	6.251e-08	45	0.23	unassigned	Sub	195
MA0154	EBF1	13.23	0.66	[-0862:-0826]	7.217e-08	40	0.2	unassigned	Sub	195
MA0478	FOSL2	14.01	0.48	[-1883:-1785]	7.629e-08	54	0.28	unassigned	Sub	195
MA0596	SREBF2	13.55	0.54	[-1018:-0986]	4.796e-09	11	0.4	Urea cycle arginine- proline- metabolism	Sub	21
MA0056	MZF1 1-4	8.59	0.72	[-0629:-0551]	4.58e-11	43	0.2	Valine leucine and isoleucine metabolism	Sub	172
MA0598	EHF	14	0.56	[-0295:-0187]	1.131e-10	48	0.21	Valine leucine and isoleucine metabolism	Sub	172
MA0069	Pax6	13.8	0.43	[-1831:-1794]	5.14e-10	22	0.09	Valine leucine and isoleucine metabolism	Sub	172
MA0596	SREBF2	13.55	0.54	[+0124:+0176]	6.787e-10	39	0.18	Valine leucine and isoleucine metabolism	Sub	172
MA0595	SREBF1	13.52	0.57	[+0124:+0176]	9.111e-10	42	0.21	Valine leucine and isoleucine metabolism	Sub	172
MA0071	RORA 1	13.19	0.42	[-1281:-1106]	1.928e-09	81	0.4	Valine leucine and isoleucine metabolism	Sub	172
MA0153	HNF1B	16.82	0.22	[-0927:-0889]	5.424e-09	26	0.15	Valine leucine and isoleucine metabolism	Sub	172
MA0524	TFAP2C	12.76	0.66	[-0561:-0487]	6.533e-09	56	0.22	Valine leucine and isoleucine metabolism	Sub	172
MA0031	FOXD1	11.93	0.28	[-0844:-0736]	1.03e-08	53	0.25	Valine leucine and isoleucine metabolism	Sub	172
MA0047	Foxa2	13.27	0.32	[-0354:-0301]	1.189e-08	45	0.24	Valine leucine and isoleucine metabolism	Sub	172
MA0025	NFIL3	14.14	0.26	[-0099:+0021]	1.222e-08	48	0.22	Valine leucine and isoleucine metabolism	Sub	172
MA0003	TFAP2A	12.91	0.65	[-0564:-0518]	1.938e-08	34	0.15	Valine leucine and isoleucine metabolism	Sub	172
MA0505	Nr5a2	14.91	0.52	[-1951:-1847]	6.709e-08	64	0.3	Valine leucine and isoleucine metabolism	Sub	172
MA0051	IRF2	21.13	0.41	[-0647:-0611]	7.468e-08	29	0.16	Valine leucine and isoleucine metabolism	Sub	172
MA0484	HNF4G	13.38	0.49	[-1599:-1548]	8.4e-08	41	0.23	Valine leucine and isoleucine metabolism	Sub	172
MA0480	Foxo1	13.24	0.36	[-0367:-0331]	8.655e-08	33	0.19	Valine leucine and isoleucine metabolism	Sub	172
MA0151	ARID3A	9.9	0.06	[-0981:-0939]	8.921e-08	36	0.2	Valine leucine and isoleucine metabolism	Sub	172
MA0025	NFIL3	14.14	0.26	[-0085:-0014]	7.315e-11	61	0.17	Amino acid	Super	357
MA0107	RELA	14.76	0.57	[-0335:-0217]	1.076e-10	90	0.24	Amino acid	Super	357
MA0598	EHF	14	0.56	[-0313:-0187]	1.592e-10	85	0.19	Amino acid	Super	357
MA0066	PPARG	20.37	0.52	[-1983:-1906]	3.598e-09	69	0.17	Amino acid	Super	357
MA0164	Nr2e3	12.03	0.37	[-0012:+0036]	4.001e-09	36	0.1	Amino acid	Super	357
MA0047	Foxa2	13.27	0.32	[-0377:-0302]	6.117e-09	94	0.23	Amino acid	Super	357
MA0157	FOXO3	11.73	0.3	[-0753:-0720]	8.105e-09	52	0.13	Amino acid	Super	357
MA0596	SREBF2	13.55	0.54	[+0143:+0177]	9.624e-09	45	0.09	Amino acid	Super	357
MA0074	RXRA::VDR	20.45	0.53	[-1935:-1884]	4.718e-08	39	0.11	Amino acid	Super	357
MA0462	BATF::JUN	13.64	0.37	[-1187:-1136]	7.13e-08	49	0.14	Amino acid	Super	357
MA0151	ARID3A	9.9	0.06	[-0976:-0941]	7.626e-08	52	0.14	Amino acid	Super	357
MA0060	NFYA	16.65	0.52	[-1060:-1014]	7.629e-08	33	0.09	Amino acid	Super	357
MA0003	TFAP2A	12.91	0.65	[-0567:-0523]	7.856e-08	51	0.12	Amino acid	Super	357
MA0009	T	17.86	0.45	[-1714:-1685]	8.238e-08	32	0.09	Amino acid	Super	357
MA0056	MZF1 1-4	8.59	0.72	[-0631:-0553]	8.491e-08	59	0.14	Amino acid	Super	357
MA0089	NFE2L1::MafG	7.94	0.42	[-0661:-0627]	8.577e-08	28	0.08	Amino acid	Super	357
MA0031	FOXD1	11.93	0.28	[-0812:-0738]	7.232e-13	59	0.21	Carbohydrate	Super	218
MA0468	DUX4	15.01	0.24	[-0909:-0756]	1.879e-12	109	0.36	Carbohydrate	Super	218
MA0025	NFIL3	14.14	0.26	[-0105:+0021]	7.731e-11	65	0.22	Carbohydrate	Super	218
MA0502	NFYB	14.49	0.5	[-1708:-1611]	7.798e-11	52	0.23	Carbohydrate	Super	218
MA0514	Sox3	13.04	0.4	[-1139:-1074]	2.082e-10	82	0.22	Carbohydrate	Super	218
MA0141	Esrrb	12.94	0.52	[-1938:-1899]	9.445e-10	41	0.16	Carbohydrate	Super	218
MA0060	NFYA	16.65	0.52	[-1871:-1586]	1.514e-09	89	0.34	Carbohydrate	Super	218
MA0093	USF1	13.4	0.58	[-1401:-1367]	2.315e-09	33	0.15	Carbohydrate	Super	218
MA0124	NKX3-1	11.13	0.18	[-1111:-0925]	3.187e-09	106	0.35	Carbohydrate	Super	218
MA0482	Gata4	13.32	0.39	[-1153:-1090]	1.038e-08	51	0.18	Carbohydrate	Super	218
MA0060	NFYA	16.65	0.52	[-0211:-0110]	1.162e-08	40	0.16	Carbohydrate	Super	218
MA0505	Nr5a2	14.91	0.52	[-1942:-1902]	1.178e-08	43	0.14	Carbohydrate	Super	218
MA0107	RELA	14.76	0.57	[-0163:-0128]	1.213e-08	29	0.11	Carbohydrate	Super	218
MA0027	En1	6.42	0.45	[+0053:+0085]	1.302e-08	30	0.13	Carbohydrate	Super	218
MA0476	FOS	13.64	0.42	[-0324:-0292]	1.388e-08	28	0.12	Carbohydrate	Super	218
MA0019	Ddit3::Cebpa	11.65	0.48	[-1542:-1482]	1.482e-08	55	0.2	Carbohydrate	Super	218
MA0043	HLF	11.15	0.39	[+0016:+0076]	1.63e-08	33	0.15	Carbohydrate	Super	218
MA0032	FOXC1	6.51	0.45	[-0285:-0239]	1.849e-08	23	0.06	Carbohydrate	Super	218
MA0496	MAFK	13.87	0.4	[-0324:-0256]	1.945e-08	55	0.22	Carbohydrate	Super	218
MA0135	Lhx3	16.35	0.13	[-0080:-0035]	2.057e-08	45	0.19	Carbohydrate	Super	218
MA0495	MAFF	13.86	0.41	[-0325:-0258]	2.478e-08	58	0.24	Carbohydrate	Super	218
MA0508	PRDM1	15.22	0.38	[-1149:-1099]	2.741e-08	72	0.23	Carbohydrate	Super	218
MA0102	CEBPA	13.34	0.34	[-1546:-1446]	2.852e-08	69	0.26	Carbohydrate	Super	218
MA0046	HNF1A	15.55	0.26	[-1644:-1595]	3.204e-08	46	0.18	Carbohydrate	Super	218
MA0125	Nobox	9.57	0.26	[-1435:-1402]	4.829e-08	24	0.11	Carbohydrate	Super	218
MA0479	FOXH1	13.76	0.4	[-0374:-0303]	4.951e-08	51	0.22	Carbohydrate	Super	218
MA0042	FOXI1	13.18	0.26	[-0752:-0721]	5.371e-08	35	0.13	Carbohydrate	Super	218
MA0092	Hand1::Tcfe2a	10.14	0.51	[-1009:-0965]	5.476e-08	36	0.16	Carbohydrate	Super	218
MA0467	Crx	12.93	0.4	[-0117:-0048]	5.764e-08	40	0.15	Carbohydrate	Super	218
MA0063	Nkx2-5	8.27	0.22	[-0215:-0159]	6.592e-08	29	0.11	Carbohydrate	Super	218
MA0025	NFIL3	14.14	0.26	[-1184:-1105]	7.104e-08	42	0.19	Carbohydrate	Super	218
MA0498	Meis1	13.1	0.52	[-1052:-1013]	2.475e-12	39	0.19	Lipid	Super	167
MA0470	E2F4	13.18	0.73	[-1400:-0813]	6.413e-11	123	0.35	Lipid	Super	167
MA0006	Arnt::Ahr	9.53	0.72	[-1046:-1007]	9.389e-09	11	0.06	Lipid	Super	167
MA0598	EHF	14	0.56	[-1419:-1387]	1.861e-08	22	0.13	Lipid	Super	167
MA0150	Nfe2l2	15.88	0.5	[-1719:-1594]	4.372e-08	62	0.34	Lipid	Super	167
MA0024	E2F1	13.02	0.75	[-1401:-0956]	5.22e-08	89	0.28	Lipid	Super	167
MA0472	EGR2	13.81	0.69	[-1804:-1707]	7.873e-08	66	0.26	Lipid	Super	167
MA0135	Lhx3	16.35	0.13	[-0899:-0643]	2.401e-10	54	0.47	Nucleotide	Super	47
MA0083	SRF	15.53	0.41	[-0559:-0276]	4.914e-10	46	0.47	Nucleotide	Super	47
MA0042	FOXI1	13.18	0.26	[-1592:-1258]	3.796e-09	60	0.69	Nucleotide	Super	47
MA0025	NFIL3	14.14	0.26	[-0137:+0079]	4.654e-09	32	0.45	Nucleotide	Super	47
MA0052	MEF2A	14.96	0.29	[-0925:-0447]	7.616e-09	104	0.78	Nucleotide	Super	47
MA0065	PPARG::RXRA	11.66	0.55	[-0320:-0280]	1.548e-08	20	0.41	Nucleotide	Super	47
MA0492	JUND(var.2)	15.02	0.39	[-0126:-0086]	2.308e-08	14	0.21	Nucleotide	Super	47
MA0486	HSF1	15.18	0.44	[-0592:-0549]	4.098e-08	14	0.28	Nucleotide	Super	47
MA0033	FOXL1	6.07	0.24	[-0091:+0134]	1.61e-12	97	0.61	Peptide	Super	66
MA0151	ARID3A	9.9	0.06	[-1237:-1169]	8.946e-12	34	0.32	Peptide	Super	66
MA0052	MEF2A	14.96	0.29	[-0847:-0802]	2.407e-10	31	0.38	Peptide	Super	66
MA0108	TBP	10.09	0.38	[-0071:+0047]	4.832e-10	33	0.21	Peptide	Super	66
MA0515	Sox6	13.2	0.4	[-0917:-0686]	4.97e-10	61	0.53	Peptide	Super	66
MA0524	TFAP2C	12.76	0.66	[-1432:-1324]	8.327e-10	41	0.47	Peptide	Super	66
MA0102	CEBPA	13.34	0.34	[+0034:+0158]	1.767e-09	38	0.52	Peptide	Super	66
MA0065	PPARG::RXRA	11.66	0.55	[-0372:-0267]	1.888e-09	43	0.5	Peptide	Super	66
MA0489	JUN(var.2)	13.94	0.43	[-0905:-0822]	3.712e-09	25	0.38	Peptide	Super	66
MA0103	ZEB1	13.26	0.62	[-1746:-1546]	4.281e-09	60	0.52	Peptide	Super	66
MA0083	SRF	15.53	0.41	[-0555:-0276]	5.998e-09	54	0.49	Peptide	Super	66
MA0124	NKX3-1	11.13	0.18	[-0632:-0523]	9.56e-09	33	0.23	Peptide	Super	66
MA0509	Rfx1	15.16	0.56	[-1846:-1727]	3.038e-08	30	0.36	Peptide	Super	66
MA0040	Foxq1	14.07	0.2	[-0916:-0642]	3.853e-08	61	0.64	Peptide	Super	66
MA0152	NFATC2	9.86	0.35	[-0459:-0330]	4.62e-08	42	0.44	Peptide	Super	66
MA0499	Myod1	13.1	0.6	[-1742:-1643]	4.628e-08	34	0.47	Peptide	Super	66
MA0107	RELA	14.76	0.57	[-0289:-0188]	6.147e-08	25	0.32	Peptide	Super	66
MA0464	Bhlhe40	12.87	0.59	[-0261:+0106]	6.611e-08	55	0.55	Peptide	Super	66
MA0595	SREBF1	13.52	0.57	[-1084:-0921]	7.032e-08	43	0.52	Peptide	Super	66
MA0056	MZF1 1-4	8.59	0.72	[-0629:-0597]	7.828e-08	14	0.16	Peptide	Super	66
MA0482	Gata4	13.32	0.39	[-0708:-0369]	9.101e-08	66	0.56	Peptide	Super	66
MA0596	SREBF2	13.55	0.54	[-1207:-1131]	7.946e-13	60	0.24	unassigned	Super	195
MA0526	USF2	13.56	0.55	[-0861:-0825]	4.563e-12	37	0.18	unassigned	Super	195
MA0477	FOSL1	14.28	0.48	[-1879:-1775]	1.785e-11	65	0.3	unassigned	Super	195
MA0103	ZEB1	13.26	0.62	[-0841:-0794]	2.371e-11	54	0.25	unassigned	Super	195
MA0081	SPIB	9.06	0.47	[-0435:-0354]	3.595e-11	59	0.26	unassigned	Super	195
MA0522	Tcf3	12.88	0.64	[+0140:+0180]	6.029e-11	52	0.21	unassigned	Super	195
MA0159	RXR::RAR DR5	16	0.53	[-0561:-0519]	1.445e-10	37	0.14	unassigned	Super	195
MA0002	RUNX1	10.4	0.5	[-0822:-0733]	1.487e-10	66	0.27	unassigned	Super	195
MA0071	RORA 1	13.19	0.42	[-1404:-1329]	3.408e-10	53	0.18	unassigned	Super	195
MA0058	MAX	13.02	0.52	[-0856:-0783]	4.862e-10	45	0.19	unassigned	Super	195
MA0595	SREBF1	13.52	0.57	[-1207:-1145]	1.228e-09	51	0.25	unassigned	Super	195
MA0493	Klf1	13.59	0.67	[-0844:-0803]	1.496e-09	46	0.22	unassigned	Super	195
MA0032	FOXC1	6.51	0.45	[-1555:-1521]	1.882e-09	20	0.09	unassigned	Super	195
MA0500	Myog	13.11	0.62	[+0139:+0180]	3.666e-09	39	0.19	unassigned	Super	195
MA0147	Myc	13.03	0.58	[-0145:-0033]	3.804e-09	54	0.25	unassigned	Super	195
MA0461	Atoh1	13.32	0.63	[-1619:-1567]	4.21e-09	30	0.1	unassigned	Super	195
MA0513	SMAD2::SMAD3::SMAD4	13.7	0.56	[+0038:+0074]	4.561e-09	42	0.19	unassigned	Super	195
MA0472	EGR2	13.81	0.69	[-0917:-0837]	4.978e-09	67	0.28	unassigned	Super	195
MA0093	USF1	13.4	0.58	[-1780:-1748]	5.033e-09	29	0.15	unassigned	Super	195
MA0066	PPARG	20.37	0.52	[-1078:-1041]	5.183e-09	30	0.13	unassigned	Super	195
MA0058	MAX	13.02	0.52	[-0145:-0033]	5.521e-09	56	0.26	unassigned	Super	195
MA0147	Myc	13.03	0.58	[-0856:-0785]	5.619e-09	40	0.17	unassigned	Super	195
MA0499	Myod1	13.1	0.6	[+0140:+0174]	5.638e-09	36	0.17	unassigned	Super	195
MA0512	Rxra	12.82	0.51	[-1632:-1533]	7.423e-09	86	0.36	unassigned	Super	195
MA0089	NFE2L1::MafG	7.94	0.42	[-0552:-0281]	1.099e-08	74	0.32	unassigned	Super	195
MA0478	FOSL2	14.01	0.48	[-0890:-0731]	1.346e-08	79	0.36	unassigned	Super	195
MA0018	CREB1	10.14	0.52	[-1464:-1434]	1.799e-08	22	0.1	unassigned	Super	195
MA0014	PAX5	13.61	0.58	[-1135:-1101]	2.163e-08	36	0.18	unassigned	Super	195
MA0521	Tcf12	13.16	0.6	[+0139:+0180]	2.512e-08	36	0.17	unassigned	Super	195
MA0522	Tcf3	12.88	0.64	[-0574:-0530]	2.642e-08	49	0.2	unassigned	Super	195
MA0138	REST	23.13	0.6	[-0399:-0321]	2.663e-08	57	0.28	unassigned	Super	195
MA0104	Mycn	13.01	0.67	[-0869:-0689]	2.814e-08	41	0.2	unassigned	Super	195
MA0486	HSF1	15.18	0.44	[-0612:-0582]	3.49e-08	24	0.12	unassigned	Super	195
MA0018	CREB1	10.14	0.52	[-0269:-0238]	3.858e-08	22	0.11	unassigned	Super	195
MA0104	Mycn	13.01	0.67	[-1522:-1409]	4.138e-08	33	0.13	unassigned	Super	195
MA0024	E2F1	13.02	0.75	[-0543:-0502]	5.256e-08	22	0.1	unassigned	Super	195
MA0514	Sox3	13.04	0.4	[-1089:-1039]	5.955e-08	57	0.2	unassigned	Super	195
MA0069	Pax6	13.8	0.43	[-0004:+0086]	6.147e-08	33	0.15	unassigned	Super	195
MA0591	Bach1::Mafk	18.32	0.55	[-1020:-0958]	6.251e-08	45	0.23	unassigned	Super	195
MA0154	EBF1	13.23	0.66	[-0862:-0826]	7.217e-08	40	0.2	unassigned	Super	195
MA0478	FOSL2	14.01	0.48	[-1883:-1785]	7.629e-08	54	0.28	unassigned	Super	195
MA0024	E2F1	13.02	0.75	[-1990:-0872]	6.604e-29	41	0.8	Xenobiotics	Super	5
MA0033	FOXL1	6.07	0.24	[-1607:-1305]	3.69e-08	20	0.8	Xenobiotics	Super	5
MA0516	SP2	13.72	0.77	[-1864:-0809]	5.085e-08	45	1	Xenobiotics	Super	5
