# Supplementary material for: The Human Blood Metabolome-Transcriptome Interface
Source: PLoS Genet. 2015 Jun 18;11(6):e1005274. doi: 10.1371/journal.pgen.1005274 (PMC4473262; doi:10.1371/journal.pgen.1005274)
Supplement: S8 Table — (XLSX) [file pgen.1005274.s020.xlsx]

## Sheet: Metabolites
	@1linoleoylglycerol1monolinolein	@1oleoylglycerol1monoolein	@1palmitoylglycerol1monopalmitin	@34hydroxyphenyllactate	@3methyl2oxobutyrate	@3methyl2oxovalerate	@4acetamidobutanoate	@4methyl2oxopentanoate	@5dodecenoate121n7	ADSGEGDFXAEGGGVR	Cglycosyltryptophan	HWESASXX	Nacetylglycine	X-03056	X-03094	X-08766	X-11444	X-11538	X-12063	X-12094	X-12095	X-12428	X-12442	alphahydroxyisovalerate	cortisol	dihomolinoleate202n6	docosapentaenoaten3DPA225n3	eicosenoate201n9or11	gammaglutamylvaline	glutamate	hippurate	histidine	isoleucine	kynurenine	lactate	leucine	mannose	methionine	oleate181n9	palmitate160	proline	pseudouridine	tryptophan	tyrosine	urate	valine
@1linoleoylglycerol1monolinolein	4	1	0	0	0	0	0	0	0	0	1	0	0	0	2	0	0	0	0	0	0	0	0	0	0	0	0	0	0	0	0	1	1	0	0	0	0	0	0	0	0	0	1	0	0	0
@1oleoylglycerol1monoolein	0	7	1	0	0	0	0	1	0	1	0	1	0	0	2	0	1	1	2	1	1	1	1	1	0	0	0	1	1	0	1	2	1	0	0	0	1	0	1	1	0	0	2	1	0	0
@1palmitoylglycerol1monopalmitin	0	0	1	0	0	0	0	1	0	1	0	0	0	0	0	0	0	1	0	1	1	1	0	0	0	0	0	0	1	0	1	0	0	0	0	0	0	0	0	0	0	0	1	0	0	0
@34hydroxyphenyllactate	0	0	0	11	0	1	0	0	0	2	0	0	1	1	2	0	0	1	3	1	1	0	1	2	0	1	1	0	1	1	0	4	1	2	5	0	2	0	0	0	0	0	0	0	3	2
@3methyl2oxobutyrate	0	0	0	0	4	0	0	0	0	1	0	1	0	0	2	1	0	0	0	0	0	0	1	0	2	0	2	0	0	0	0	2	0	0	0	0	1	0	0	0	0	0	0	0	1	0
@3methyl2oxovalerate	0	0	0	0	0	8	0	0	0	5	0	1	0	0	1	0	0	2	5	0	2	0	1	2	0	0	0	0	3	2	0	0	3	0	2	0	3	0	0	0	0	0	0	0	2	4
@4acetamidobutanoate	0	0	0	0	0	0	1	0	0	0	1	0	0	0	0	0	0	0	0	0	0	0	0	0	0	0	0	0	0	0	0	0	0	0	1	0	0	1	0	0	0	0	0	0	0	0
@4methyl2oxopentanoate	0	0	0	0	0	0	0	1	0	1	0	0	0	0	0	0	0	1	0	1	1	1	0	0	0	0	0	0	1	0	1	0	0	0	0	0	0	0	0	0	0	0	1	0	0	0
@5dodecenoate121n7	0	0	0	0	0	0	0	0	1	0	0	0	0	0	1	0	0	0	0	0	0	0	1	0	0	0	0	0	0	0	0	1	0	1	0	0	0	0	0	0	0	0	0	0	0	0
ADSGEGDFXAEGGGVR	0	0	0	0	0	0	0	0	0	50	0	5	3	2	14	1	2	6	10	4	4	1	11	4	0	1	3	1	4	2	1	10	4	3	11	0	11	7	3	1	0	1	5	2	2	2
Cglycosyltryptophan	0	0	0	0	0	0	0	0	0	0	3	0	0	0	1	0	0	0	1	0	1	0	0	0	0	0	0	0	0	0	0	2	0	0	2	0	0	1	0	0	0	0	1	0	0	0
HWESASXX	0	0	0	0	0	0	0	0	0	0	0	17	1	0	1	0	0	1	0	0	1	0	4	1	0	0	1	0	0	0	0	4	2	2	2	0	4	5	0	0	0	0	1	1	1	1
Nacetylglycine	0	0	0	0	0	0	0	0	0	0	0	0	8	0	5	0	0	0	1	0	0	0	1	0	0	0	0	3	0	1	0	2	1	2	0	0	2	1	2	3	1	0	1	0	1	1
X-03056	0	0	0	0	0	0	0	0	0	0	0	0	0	2	1	0	0	0	0	0	0	0	1	0	0	0	0	0	0	0	0	2	0	0	0	0	1	0	0	0	0	1	0	0	0	0
X-03094	0	0	0	0	0	0	0	0	0	0	0	0	0	0	53	2	2	0	8	0	0	0	14	2	1	2	4	4	3	1	0	27	4	7	7	0	4	2	3	4	1	1	4	0	1	3
X-08766	0	0	0	0	0	0	0	0	0	0	0	0	0	0	0	2	0	0	0	0	0	0	0	0	0	0	0	0	1	0	0	1	0	0	0	0	0	0	0	0	0	0	0	0	0	0
X-11444	0	0	0	0	0	0	0	0	0	0	0	0	0	0	0	0	13	0	1	0	0	0	2	0	0	0	0	1	1	0	0	3	0	0	2	0	2	0	1	1	0	0	0	0	1	0
X-11538	0	0	0	0	0	0	0	0	0	0	0	0	0	0	0	0	0	10	3	3	4	1	1	2	0	0	0	0	1	1	1	0	1	0	1	0	1	0	1	0	0	0	3	0	1	0
X-12063	0	0	0	0	0	0	0	0	0	0	0	0	0	0	0	0	0	0	32	1	3	0	4	5	0	0	1	1	3	4	0	1	4	0	10	0	6	3	1	1	1	0	1	0	6	7
X-12094	0	0	0	0	0	0	0	0	0	0	0	0	0	0	0	0	0	0	0	6	4	1	0	0	0	0	0	0	1	0	1	0	0	0	2	0	1	1	0	0	0	0	1	0	0	0
X-12095	0	0	0	0	0	0	0	0	0	0	0	0	0	0	0	0	0	0	0	0	8	1	1	1	0	0	0	0	1	0	1	1	1	0	3	0	0	0	0	0	0	0	3	0	0	0
X-12428	0	0	0	0	0	0	0	0	0	0	0	0	0	0	0	0	0	0	0	0	0	1	0	0	0	0	0	0	1	0	1	0	0	0	0	0	0	0	0	0	0	0	1	0	0	0
X-12442	0	0	0	0	0	0	0	0	0	0	0	0	0	0	0	0	0	0	0	0	0	0	36	1	0	2	5	4	1	1	0	13	4	5	3	0	4	2	4	4	1	1	1	1	2	2
alphahydroxyisovalerate	0	0	0	0	0	0	0	0	0	0	0	0	0	0	0	0	0	0	0	0	0	0	0	10	0	0	0	0	2	0	0	1	1	0	2	0	0	0	1	0	0	0	1	1	2	3
cortisol	0	0	0	0	0	0	0	0	0	0	0	0	0	0	0	0	0	0	0	0	0	0	0	0	3	0	2	0	0	0	0	1	0	0	0	0	0	0	0	0	0	0	0	0	0	0
dihomolinoleate202n6	0	0	0	0	0	0	0	0	0	0	0	0	0	0	0	0	0	0	0	0	0	0	0	0	0	3	0	2	0	0	0	1	0	1	1	0	1	0	2	2	0	0	0	0	0	0
docosapentaenoaten3DPA225n3	0	0	0	0	0	0	0	0	0	0	0	0	0	0	0	0	0	0	0	0	0	0	0	0	0	0	14	1	0	1	0	6	0	1	1	0	1	0	1	1	0	0	0	0	1	0
eicosenoate201n9or11	0	0	0	0	0	0	0	0	0	0	0	0	0	0	0	0	0	0	0	0	0	0	0	0	0	0	0	9	0	1	0	3	1	1	1	0	2	0	6	9	1	0	0	0	1	1
gammaglutamylvaline	0	0	0	0	0	0	0	0	0	0	0	0	0	0	0	0	0	0	0	0	0	0	0	0	0	0	0	0	11	0	1	2	2	1	3	0	2	0	0	0	0	0	1	0	2	5
glutamate	0	0	0	0	0	0	0	0	0	0	0	0	0	0	0	0	0	0	0	0	0	0	0	0	0	0	0	0	0	5	0	1	1	0	2	0	3	0	1	1	1	0	0	0	3	2
hippurate	0	0	0	0	0	0	0	0	0	0	0	0	0	0	0	0	0	0	0	0	0	0	0	0	0	0	0	0	0	0	1	0	0	0	0	0	0	0	0	0	0	0	1	0	0	0
histidine	0	0	0	0	0	0	0	0	0	0	0	0	0	0	0	0	0	0	0	0	0	0	0	0	0	0	0	0	0	0	0	48	1	8	7	0	5	2	3	3	0	1	5	1	2	0
isoleucine	0	0	0	0	0	0	0	0	0	0	0	0	0	0	0	0	0	0	0	0	0	0	0	0	0	0	0	0	0	0	0	0	12	2	4	1	2	0	1	1	1	0	1	0	2	4
kynurenine	0	0	0	0	0	0	0	0	0	0	0	0	0	0	0	0	0	0	0	0	0	0	0	0	0	0	0	0	0	0	0	0	0	16	3	1	1	1	1	1	0	0	1	0	0	0
lactate	0	0	0	0	0	0	0	0	0	0	0	0	0	0	0	0	0	0	0	0	0	0	0	0	0	0	0	0	0	0	0	0	0	0	32	1	4	4	1	1	0	0	3	0	3	3
leucine	0	0	0	0	0	0	0	0	0	0	0	0	0	0	0	0	0	0	0	0	0	0	0	0	0	0	0	0	0	0	0	0	0	0	0	1	0	0	0	0	0	0	0	0	0	0
mannose	0	0	0	0	0	0	0	0	0	0	0	0	0	0	0	0	0	0	0	0	0	0	0	0	0	0	0	0	0	0	0	0	0	0	0	0	30	4	3	2	1	0	2	0	3	4
methionine	0	0	0	0	0	0	0	0	0	0	0	0	0	0	0	0	0	0	0	0	0	0	0	0	0	0	0	0	0	0	0	0	0	0	0	0	0	16	0	0	0	0	0	1	0	0
oleate181n9	0	0	0	0	0	0	0	0	0	0	0	0	0	0	0	0	0	0	0	0	0	0	0	0	0	0	0	0	0	0	0	0	0	0	0	0	0	0	9	6	1	0	1	0	1	1
palmitate160	0	0	0	0	0	0	0	0	0	0	0	0	0	0	0	0	0	0	0	0	0	0	0	0	0	0	0	0	0	0	0	0	0	0	0	0	0	0	0	9	1	0	0	0	1	1
proline	0	0	0	0	0	0	0	0	0	0	0	0	0	0	0	0	0	0	0	0	0	0	0	0	0	0	0	0	0	0	0	0	0	0	0	0	0	0	0	0	1	0	0	0	1	1
pseudouridine	0	0	0	0	0	0	0	0	0	0	0	0	0	0	0	0	0	0	0	0	0	0	0	0	0	0	0	0	0	0	0	0	0	0	0	0	0	0	0	0	0	3	0	0	0	0
tryptophan	0	0	0	0	0	0	0	0	0	0	0	0	0	0	0	0	0	0	0	0	0	0	0	0	0	0	0	0	0	0	0	0	0	0	0	0	0	0	0	0	0	0	13	0	0	0
tyrosine	0	0	0	0	0	0	0	0	0	0	0	0	0	0	0	0	0	0	0	0	0	0	0	0	0	0	0	0	0	0	0	0	0	0	0	0	0	0	0	0	0	0	0	4	0	0
urate	0	0	0	0	0	0	0	0	0	0	0	0	0	0	0	0	0	0	0	0	0	0	0	0	0	0	0	0	0	0	0	0	0	0	0	0	0	0	0	0	0	0	0	0	11	3
valine	0	0	0	0	0	0	0	0	0	0	0	0	0	0	0	0	0	0	0	0	0	0	0	0	0	0	0	0	0	0	0	0	0	0	0	0	0	0	0	0	0	0	0	0	0	0

## Sheet: Sub-pathways
	Alanine and aspartate metabolism	Carnitine metabolism	Cysteine methionine SAM taurine metabolism	Essential fatty acid	Fibrinogen cleavage peptide	Fructose mannose galactose starch and sucrose metabolism	Glutamate metabolism	Glycine serine and threonine metabolism	Glycolysis gluconeogenesis pyruvate metabolism	Guanidino and acetamido metabolism	Histidine metabolism	Long chain fatty acid	Medium chain fatty acid	Monoacylglycerol	Phenylalanine tyrosine metabolism	Polypeptide	Purine metabolism urate metabolism	Pyrimidine metabolism uracil containing	Sterol Steroid	Tryptophan metabolism	Urea cycle arginine- proline- metabolism	Valine leucine and isoleucine metabolism	gamma-glutamyl	unassigned
Alanine and aspartate metabolism	2	0	0	0	0	0	0	0	0	0	0	1	0	0	0	0	0	0	0	0	0	1	0	0
Carnitine metabolism	0	11	0	2	1	2	1	3	0	0	5	1	0	0	0	0	1	0	1	1	1	3	0	4
Cysteine methionine SAM taurine metabolism	0	0	11	0	4	3	0	0	1	1	2	1	0	0	0	2	0	0	1	0	0	0	0	0
Essential fatty acid	0	0	0	16	3	1	1	3	1	0	6	6	0	1	0	0	1	0	3	0	0	0	0	2
Fibrinogen cleavage peptide	0	0	0	0	42	8	2	2	11	0	8	8	1	0	3	5	2	1	1	3	0	5	3	5
Fructose mannose galactose starch and sucrose metabolism	0	0	0	0	0	30	3	1	4	0	5	3	0	0	1	4	3	0	0	1	1	3	2	3
Glutamate metabolism	0	0	0	0	0	0	5	1	3	0	1	0	0	0	1	0	3	0	0	0	1	1	0	1
Glycine serine and threonine metabolism	0	0	0	0	0	0	0	8	0	0	2	3	0	0	0	0	1	0	0	1	1	2	0	2
Glycolysis gluconeogenesis pyruvate metabolism	0	0	0	0	0	0	0	0	30	0	5	4	0	0	5	2	3	0	0	3	0	3	2	5
Guanidino and acetamido metabolism	0	0	0	0	0	0	0	0	0	1	0	0	0	0	0	0	0	0	0	0	0	0	0	0
Histidine metabolism	0	0	0	0	0	0	0	0	0	0	48	11	0	0	3	4	2	1	1	4	0	4	1	15
Long chain fatty acid	0	0	0	0	0	0	0	0	0	0	0	33	0	2	0	2	1	1	1	2	0	2	0	5
Medium chain fatty acid	0	0	0	0	0	0	0	0	0	0	0	0	1	0	0	1	0	0	0	0	0	0	0	0
Monoacylglycerol	0	0	0	0	0	0	0	0	0	0	0	0	0	4	0	0	0	0	0	0	0	0	0	0
Phenylalanine tyrosine metabolism	0	0	0	0	0	0	0	0	0	0	0	0	0	0	11	2	2	0	0	2	0	1	1	0
Polypeptide	0	0	0	0	0	0	0	0	0	0	0	0	0	0	0	17	1	0	0	1	0	3	0	0
Purine metabolism urate metabolism	0	0	0	0	0	0	0	0	0	0	0	0	0	0	0	0	11	0	0	0	1	2	2	1
Pyrimidine metabolism uracil containing	0	0	0	0	0	0	0	0	0	0	0	0	0	0	0	0	0	3	0	0	0	0	0	1
Sterol Steroid	0	0	0	0	0	0	0	0	0	0	0	0	0	0	0	0	0	0	4	0	0	0	0	1
Tryptophan metabolism	0	0	0	0	0	0	0	0	0	0	0	0	0	0	0	0	0	0	0	11	0	0	1	0
Urea cycle arginine- proline- metabolism	0	0	0	0	0	0	0	0	0	0	0	0	0	0	0	0	0	0	0	0	1	1	0	1
Valine leucine and isoleucine metabolism	0	0	0	0	0	0	0	0	0	0	0	0	0	0	0	0	0	0	0	0	0	17	3	4
gamma-glutamyl	0	0	0	0	0	0	0	0	0	0	0	0	0	0	0	0	0	0	0	0	0	0	9	3
unassigned	0	0	0	0	0	0	0	0	0	0	0	0	0	0	0	0	0	0	0	0	0	0	0	0

## Sheet: Super-pathways
	Amino acid	Carbohydrate	Lipid	Nucleotide	Peptide	Xenobiotics	unassigned
Amino acid	16	3	1	1	3	0	3
Carbohydrate	0	29	0	3	4	0	3
Lipid	0	0	7	0	0	1	2
Nucleotide	0	0	0	8	3	0	1
Peptide	0	0	0	0	21	1	3
Xenobiotics	0	0	0	0	0	3	1
unassigned	0	0	0	0	0	0	0
