# Supplementary material for: The Human Blood Metabolome-Transcriptome Interface
Source: PLoS Genet. 2015 Jun 18;11(6):e1005274. doi: 10.1371/journal.pgen.1005274 (PMC4473262; doi:10.1371/journal.pgen.1005274)
Supplement: S10 Table — (XLSX) [file pgen.1005274.s022.xlsx]

## Sheet: HDL-C metabolic pathways
Pathway	p-value	beta	Metabolites
gamma-glutamyl	3.15743e-14	-4.84649	gammaglutamylisoleucine,gammaglutamylleucine,gammaglutamylphenylalanine,gammaglutamylvaline
Glutamate metabolism	8.79005e-14	-3.67863	glutamate
Tryptophan metabolism	3.67454e-11	-6.10048	@3indoxylsulfate,Cglycosyltryptophan,kynurenine,serotonin5HT,tryptophan
Valine, leucine and isoleucine metabolism	9.17596e-11	-4.66247	@2methylbutyroylcarnitine,@3methyl2oxobutyrate,@3methyl2oxovalerate,@4methyl2oxopentanoate,alphahydroxyisovalerate,isoleucine,leucine,valine
Medium chain fatty acid	5.86132e-09	3.89134	@10undecenoate111n1,@5dodecenoate121n7,caprate100,laurate120
Fatty acid metabolism (also BCAA metabolism)	1.47719e-08	-2.84582	propionylcarnitine
Monoacylglycerol	3.78036e-08	-3.62519	@1linoleoylglycerol1monolinolein,@1oleoylglycerol1monoolein,@1palmitoylglycerol1monopalmitin
Pyrimidine metabolism, uracil containing	5.84253e-08	-2.74955	pseudouridine
Phenylalanine & tyrosine metabolism	1.29411e-07	-3.32185	@34hydroxyphenyllactate,phenylalanine,tyrosine
Lysolipid	3.21493e-07	2.93992	@1linoleoylglycerophosphocholine,@1myristoylglycerophosphocholine,@1palmitoylglycerophosphocholine,@1stearoylglycerophosphocholine,@2palmitoylglycerophosphocholine
Glycerolipid metabolism	3.5367e-06	3.42848	glycerol,glycerophosphorylcholineGPC
Urea cycle; arginine-, proline-, metabolism	1.32345e-05	-2.21005	proline
Glycolysis, gluconeogenesis, pyruvate metabolism	1.98525e-05	-2.57379	glucose,lactate
Fructose, mannose, galactose, starch, and sucrose metabolism	0.000154365	-1.91346	mannose
Histidine metabolism	0.000242492	1.83858	histidine
Glycine, serine and threonine metabolism	0.000894198	2.33067	glycine,Nacetylglycine,Nacetylthreonine
Purine metabolism, (hypo)xanthine/inosine containing	0.000995093	1.6235	hypoxanthine
Glutathione metabolism	0.00140639	1.63178	cysteineglutathionedisulfide
Alanine and aspartate metabolism	0.0016795	-1.55857	alanine
Fibrinogen cleavage peptide	0.00190355	-1.83964	ADpSGEGDFXAEGGGVR,ADSGEGDFXAEGGGVR
Xanthine metabolism	0.00606067	-1.39992	caffeine
Polypeptide	0.024054	-1.13746	HWESASXX
Dipeptide	0.046487	1.11641	X-14304
Essential fatty acid	0.0473546	1.11078	docosapentaenoaten3DPA225n3,linoleate182n6,linolenatealphaorgamma183n3or6
Long chain fatty acid	0.0514334	1.20484	@10heptadecenoate171n7,@10nonadecenoate191n9,adrenate224n6,dihomolinoleate202n6,eicosenoate201n9or11,margarate170,myristate140,myristoleate141n5,nonadecanoate190,oleate181n9,palmitate160,palmitoleate161n7,stearate180,stearidonate184n3,X-12442
Cysteine, methionine, SAM, taurine metabolism	0.110772	-1.1812	@2hydroxybutyrateAHB,methionine
Food component/Plant	0.111519	-0.804236	piperine
Benzoate metabolism	0.140128	-0.740289	hippurate
Hemoglobin and porphyrin metabolism	0.339445	0.49309	bilirubinEE,X-11793
Sterol/Steroid	0.661526	-0.324137	androsteronesulfate,cortisol,cortisone
Carnitine metabolism	0.676502	0.256277	@2tetradecenoylcarnitine,acetylcarnitine,hexanoylcarnitine,laurylcarnitine,oleoylcarnitine,palmitoylcarnitine
Krebs cycle	0.86356	0.0874752	citrate
Inositol metabolism	0.926923	0.0529176	inositol1phosphateI1P

## Sheet: HDLC-C GO
GO term	p-value	beta	mRNAs
developmental maturation	5.64012e-21	9.44935	EPAS1,GATA2,ID2,NOTCH1,NR4A2,PTGS2,SEMA4D
generation of precursor metabolites and energy	1.22818e-14	-8.38625	ACADVL,ATP5H,ATP5I,ATP5J,ATP5J2,ATP5L,BPGM,COX6C,COX7C,FECH,GSK3B,IDH2,NDUFA4,NDUFB2,NDUFB3,NDUFS4,PFKFB4,PPP1CA,PPP1R3B,SNCA,SOD2,TXN,UQCR10,UQCRB,UQCRH,UQCRQ
unfolded protein binding	6.30795e-14	-6.25283	AHSP,DNAJA1,DNAJA4,DNAJB9,HSPE1,PFDN5
protein folding	1.28762e-13	-7.11837	AHSP,DNAJA1,DNAJA4,DNAJB9,FKBP5,HSPE1,PFDN5
vacuolar transport	2.21153e-13	-3.59028	HMGXB4
structural molecule activity	9.73929e-13	-6.32377	CTNNAL1,EIF3B,EPB41,KLHL3,KRT1,KRT23,KRT86,MRPL14,MRPL21,MRPS18C,MYL4,MYL6,RPL11,RPL12,RPL21,RPL22,RPL26,RPL26L1,RPL30,RPL31,RPL34,RPL35A,RPL36,RPL39L,RPL41,RPL7,RPL9,RPS15A,RPS21,RPS24,RPS27,RPS27L
nucleolus	1.08837e-12	-14.0087	APEX1,ARL4A,DNAJB9,FBL,HMOX1,OASL,POLR1C,PPP1CA,PSPC1,REXO2,RPL11,RPL36,RPL9,RPS24,SELENBP1,TSEN34,XPO6
nucleic acid binding transcription factor activity	2.9433e-12	13.6567	BCL6,BTAF1,CEBPD,EPAS1,ETS1,FOS,FOXO1,GATA2,IRF8,KLF9,MAX,MTA1,MXD1,NFYA,NOTCH1,NR2C1,NR4A2,OLIG2,PAX7,PBX1,RERE,STAT2,STAT4,TBPL2,TFDP1,ZNF236
oxidoreductase activity	6.30154e-12	-7.89952	ACADVL,AKR1C3,APEX1,COX6C,COX7A2,COX7C,FAR2,GLRX5,GMPR,GSTO1,HMOX1,IDH2,MGST1,NDUFA4,NDUFB2,NDUFB3,NDUFS4,PTGS2,SNCA,SOD2,TXN,TXNDC17,UQCR10,UQCRB,UQCRH,UQCRQ
signal transducer activity	3.21208e-11	11.8536	ABCA1,AKR1C3,CBLB,CCR2,CXCR4,CXCR5,DARC,EPAS1,ERBB2,FCER1A,FCGR1B,FFAR2,FPR1,GPER,GPR146,GPR56,HMOX1,IFNAR1,IFNAR2,IL17RA,IL18R1,IL2RB,IRS2,KIR3DL1,KLRD1,LILRB1,LPAR2,MAPK14,MAPK3,MS4A2,NR2C1,NR4A2,OPRL1,P2RX7,PDK4,PPM1A,PTPRE,S1PR5,SEMA4D,STAT2,STAT4,TLR2,TYROBP
RNA binding	4.12776e-11	-8.76941	AGFG1,APEX1,CELF2,CIRBP,CPEB2,DDX1,DDX59,EIF3B,FBL,HBP1,IGF2BP2,MRPL21,MSI2,OASL,PSPC1,RBM38,RPL11,RPL12,RPL21,RPL22,RPL26,RPL30,RPL31,RPL34,RPL35A,RPL41,RPL7,RPL9,RPS15A,SLIRP,SNRNP70,SRSF6,SRSF9,TCEB2,ZC3HAV1
catabolic process	6.21711e-11	-12.0395	ABCG1,ACADVL,AKR1C3,ARG1,ATG16L2,ATG7,ATM,ATP5H,ATP5I,ATP5J,ATP5J2,ATP5L,BNIP3L,BPGM,CDC42,CECR1,CISD2,CPT1A,DNAJB9,ENPP3,FBXO7,GLUL,GSTO1,GZMB,HAL,HDC,HERC5,HMOX1,IAH1,IDH2,KYNU,LIPG,MCCC1,MX2,NCSTN,P2RX7,PDE3B,PDE4D,PDE5A,PFKFB4,PNP,PPP1CA,PSENEN,PSME2,RAB24,RASD1,RBX1,RNF11,RNF144B,RPA3,RPIA,RPL11,RPL12,RPL21,RPL22,RPL26,RPL26L1,RPL30,RPL31,RPL34,RPL35A,RPL36,RPL41,RPL7,RPL9,RPS15A,RPS21,RPS24…
embryo development	2.00731e-10	11.7398	ATM,BBS4,BTF3,DUSP1,DUSP2,DUSP5,EPAS1,FBXW8,FOXO1,GATA2,ID2,NCOA6,NOTCH1,PAX7,PBX1,RIC8A,ZBTB16
mitochondrion	3.05947e-10	-9.08778	ABCF2,ABCG1,ACADVL,ACSL3,APEX1,ATP5EP2,ATP5H,ATP5I,ATP5J,ATP5J2,ATP5L,BNIP3L,C14ORF2,C17ORF61,CERK,CISD2,COX6C,COX7A2,COX7C,CPT1A,DDIT4,ECHDC3,FAM82A2,FECH,FOXO1,GLRX5,GLUL,GRAMD4,HAGH,HEMK1,HIGD1A,HSPE1,IDH2,KYNU,LIMK2,MAPK14,MAPK3,MCCC1,MGST1,MRPL14,MRPL21,MRPS18C,MXD1,NDUFA4,NDUFB2,NDUFB3,NDUFS4,OCIAD1,PDK4,PISD,PTRH2,RAB24,RERE,REXO2,RNF144B,RPS15A,SH3GLB1,SLC25A20,SLIRP,SNCA,SOD2,TAP1,TIMM23…
translation	4.15468e-10	-4.59062	DARS,EIF3B,MAN2A2,MRPL14,MRPL21,MRPS18C,RPL11,RPL12,RPL21,RPL22,RPL26,RPL26L1,RPL30,RPL31,RPL34,RPL35A,RPL36,RPL39L,RPL41,RPL7,RPL9,RPS15A,RPS21,RPS24,RPS27,RPS27L,SAR1B,SEC61G,TRAK2
structural constituent of ribosome	6.34481e-10	-3.93489	MRPL14,MRPL21,MRPS18C,RPL11,RPL12,RPL21,RPL22,RPL26,RPL26L1,RPL30,RPL31,RPL34,RPL35A,RPL36,RPL39L,RPL41,RPL7,RPL9,RPS15A,RPS21,RPS24,RPS27,RPS27L
cytosol	1.00451e-09	-14.092	AHSP,ARG1,ARHGAP25,ARHGEF12,BEST1,CASP9,CAV2,CBLB,CCNA1,CCR2,CDC42,CDKN2D,CHMP6,CRK,CTNNAL1,DARS,EIF3B,FOXO1,GAB2,GBP1,GLUL,GMPR,GSK3B,GSTO1,GUK1,GZMB,HAL,HBQ1,HCK,HDC,HERC5,HMBS,HMOX1,ID2,IFIT2,IFIT3,IGF2BP2,IRF8,IRS2,ITK,KLHL3,KYNU,LCN2,MAP2K4,MAPK14,MAPK3,MX1,MX2,MYL4,MYL6,NCF4,NFKBIA,NUP160,OASL,PAK1,PARP9,PDCD10,PDE3B,PDE4D,PDE5A,PFDN5,PFKFB4,PIK3R2,PNP,PPM1A,PPM1F,PPP1CA,PSME2,RAB24,RBM38,R…
protein targeting	1.4546e-09	-5.9295	AKR1C3,BCL6,CBLB,NFKBIA,OPTN,RERE,RPL11,RPL12,RPL21,RPL22,RPL26,RPL26L1,RPL30,RPL31,RPL34,RPL35A,RPL36,RPL41,RPL7,RPL9,RPS15A,RPS21,RPS24,RPS27,SEC61G,STRADB,TIMM23,TOMM40,TOMM7,TRAK2,XPO6
cell division	1.52413e-09	6.85448	BBS4,BIN3,CCNA1,CDC42,MAPRE2,NOTCH1,PPP1CA,TACC1,ZBTB16
ribosome	2.17937e-09	-3.88215	APEX1,MRPL14,MRPL21,MRPS18C,RPL11,RPL12,RPL21,RPL22,RPL26,RPL26L1,RPL30,RPL31,RPL34,RPL35A,RPL36,RPL39L,RPL41,RPL7,RPL9,RPS15A,RPS21,RPS24,RPS27,RPS27L
ligase activity	2.80962e-09	-8.28766	ACSL3,CBLB,DARS,FBXO7,GLUL,HERC5,MARCH8,MCCC1,MKRN1,RBX1,RNF135,RNF144B,SIAH2,UBE2F,UFC1
ribosome biogenesis	4.39769e-09	-3.53661	FBL,RPL11,RPL26,RPL35A,RPL7,RPS21,RPS24
cofactor metabolic process	1.55545e-08	-7.40304	ACSL3,FECH,HMBS,HMOX1,IDH2,KYNU,MCCC1,PNP,RPIA,SLC19A1
endosome	1.68221e-08	9.92292	ABCG1,ATP6V0B,CHMP6,CRK,CTSL1,ERBB2,FCGR1B,FPR1,HLA-DMB,MAPK3,MARCH8,MS4A2,OCIAD1,PRF1,RAB11FIP1,SCAMP5,SNX25,TRAK2,VAMP8
enzyme binding	1.85922e-08	10.9334	ABCA1,ACSL3,ADIPOR1,CABIN1,CBLB,CCNA1,CDC42,CDKN2D,CUTA,CXCR4,DUSP2,EPAS1,ERBB2,FOXO1,GSK3B,HINT1,HMOX1,IFNAR2,IRS2,LCN2,LILRB1,LTBR,MAPK3,MLL5,MS4A2,NCOA6,NFKBIA,NOTCH1,NR2C1,PAK1,PDE3B,PDE4D,PTGS2,RBX1,SLPI,SOCS1,SYTL3,TCEB2,TRAK2
pigmentation	2.40623e-08	4.90941	BBS2,BBS4,SOD2
translation factor activity, nucleic acid binding	2.9836e-08	-3.29011	EIF3B,TCEB2
mRNA binding	8.22354e-08	-6.0328	CIRBP,DDX1,IGF2BP2,RBM38,RPL7
nucleotidyltransferase activity	1.35231e-07	-3.47184	POLR1C,POLR1D
cellular nitrogen compound metabolic process	1.82245e-07	-12.3509	AES,APEX1,ARG1,ATM,ATP5EP2,ATP5H,ATP5I,ATP5J,ATP5J2,ATP5L,BCL6,BTF3,CDC42,CDKN2D,CEBPD,CECR1,CELF2,CGGBP1,CHPT1,DARS,DDX1,ENPP3,EPAS1,ERBB2,ERH,ETS1,FBL,FECH,FOS,GADD45A,GATA2,GLUL,GMPR,GTF2H5,GUK1,HAL,HBP1,HDC,HDGF,HEMK1,HIST1H2BD,HIST2H2AC,HMBS,HMOX1,KLF9,KYNU,MAPK14,MAPK3,MAX,MCCC1,MLL5,MME,MX2,MXD1,NCOA6,NFYA,NOTCH1,NR2C1,NR4A2,OLIG1,PARP14,PAX7,PBX1,PDE3B,PDE4D,PDE5A,PISD,PNP,POLR1C,POLR1D,P…
transferase activity, transferring alkyl or aryl (other than methyl) groups	7.46566e-07	-3.75509	GSTO1,HMBS,MGST1
protein binding, bridging	7.68413e-07	4.50706	BIN3,CRK,GAB2,HSH2D,SH2D1B,SH3GLB1
biosynthetic process	9.68603e-07	-10.491	ABCA1,ACSL3,AES,AGPAT4,AKR1C3,APEX1,ARG1,ATG7,ATM,ATP5EP2,ATP5H,ATP5I,ATP5J,ATP5J2,ATP5L,BCL6,BTF3,CDKN2D,CEBPD,CECR1,CGGBP1,CHPT1,DARS,DDX1,DPEP2,DPH3,EIF3B,EPAS1,ERBB2,ETS1,FAR2,FCER1A,FECH,FOS,GATA2,GLUL,GMPR,GSTO1,GTF2H5,HAGH,HAL,HBP1,HDC,HDGF,HMBS,KLF9,KYNU,MAN2A2,MAPK14,MAPK3,MAX,MBOAT7,MLL5,MRPL14,MRPL21,MRPS18C,MXD1,NCOA6,NFYA,NOTCH1,NR2C1,NR4A2,OLIG1,P2RX7,PARP14,PAX7,PBX1,PIK3R2,PISD,PN…
cilium	1.07907e-06	4.9162	BBS2,BBS4,ROPN1L
lipid metabolic process	2.26386e-06	9.17005	ABCA1,ABCG1,ACADVL,ACSL3,ADIPOR1,AGPAT4,AKR1C3,ATM,BTN3A1,CERK,CHPT1,CPT1A,DPEP2,FAR2,FCER1A,IAH1,LIPG,MAPK14,MBOAT7,NCOA6,NEU1,P2RX7,PBX1,PIK3R2,PISD,PLIN2,PPP1CA,PTGS2,SLC25A20,SNCA,TMEM86B,TNFRSF21
symbiosis, encompassing mutualism through parasitism	2.44563e-06	3.57419	CXCR4,TAP1,TLR2
anatomical structure formation involved in morphogenesis	2.95759e-06	7.24837	ADAM8,AGFG1,ATM,BBS2,BBS4,CDC42,CEACAM1,DUSP1,DUSP2,DUSP5,EPAS1,HMOX1,MAPK14,NOTCH1,PDCD10,TMOD1
microtubule organizing center	4.62474e-06	6.88907	ACTR1B,APEX1,BBS2,BBS4,CDC42,DCAF12,GSK3B,PDE4D,RAB11FIP1,TACC1
peptidase activity	5.79214e-06	6.14967	ADAM8,ASPRV1,C1RL,CASP4,CASP9,CPA3,CTSL1,DPEP2,GZMB,KEL,LTF,MME,MMP25,MMP8,NCSTN,PRSS3,PRSS33,SERPING1,SHFM1
isomerase activity	6.77924e-06	-3.95102	BPGM,FKBP5,RPIA,TOP1MT
phosphatase activity	1.08176e-05	4.52067	ALPL,BPGM,CTDSP2,DUSP1,DUSP18,DUSP2,DUSP5,PFKFB4,PPM1A,PPM1F,PPP1CA,PTPRE
nucleocytoplasmic transport	2.34349e-05	7.4159	AGFG1,AKR1C3,BCL6,CBLB,NFKBIA,NUP160,RERE,SRSF6,SRSF9,STRADB,XPO6
cytoplasmic membrane-bounded vesicle	2.486e-05	7.27774	ABCA1,AGFG1,ATM,CAV2,CDC42,CPA3,CXCR4,FCGR1B,GHRL,HCK,LPAR2,LTF,MARCH8,MME,MMRN1,NCF4,NCSTN,NEU1,NOTCH1,OPTN,PRF1,RAB11FIP1,SAR1B,SCAMP5,SEC61G,SERPING1,SNCA,SOCS1,STX3,SYN2,TAP1,TEX101,TFF3,VAMP8
cytoplasm	2.56571e-05	-11.8207	ABCA1,ABCF2,ABCG1,ACADVL,ACSL3,ACTR1B,AGFG1,AGPAT4,AHSP,AKR1C3,APEX1,ARG1,ARHGAP25,ARHGEF12,ARL4A,ARPC5L,ATG16L2,ATG7,ATM,ATP5EP2,ATP5H,ATP5I,ATP5J,ATP5J2,ATP5L,ATP6V0B,BBS2,BBS4,BEST1,BIN3,BNIP3L,C14ORF2,C17ORF61,CA1,CABIN1,CASP9,CAV2,CBLB,CCNA1,CCR2,CDC42,CDKL1,CDKN2D,CECR1,CELF2,CERK,CHMP6,CHPT1,CIRBP,CISD2,COMMD6,COX6C,COX7A2,COX7C,CPA3,CPEB2,CPT1A,CRK,CTNNAL1,CTSL1,CTTN,CXCR4,DARS,DCAF12,DDI…
neurological system process	3.39723e-05	5.65592	ATG7,BBS2,BBS4,BEST1,CAV2,CCR2,CXCR4,EPAS1,ERBB2,FOS,GHRL,GLUL,KCNJ15,KCNJ2,MAPK3,MME,OLIG2,OPRL1,P2RX7,PDE5A,PTGS2,RIC8A,RRAS,SLC29A1,SNCA,SOD2,SYN2
chromosome segregation	3.89125e-05	-2.03899	RIOK3
homeostatic process	4.99349e-05	8.52513	ABCA1,ABCG1,ACADVL,APEX1,AQP9,ATP6V0B,BBS4,BCL6,BPGM,CCR2,CD7,CXCR4,EPAS1,ERBB2,FAM82A2,FOXO1,GATA2,GHRL,GLRX5,HMOX1,IRS2,LCN2,LIPG,LPAR2,LTF,MLL5,OLIG2,OPRL1,P2RX7,PDE3B,RPA3,RPS24,SLC29A1,SLC4A1,SNCA,SOD2,TAP1,TNFSF13B,TNFSF14,TRIM10,TXN,ZNF236
organelle	5.35563e-05	-11.9279	ABCA1,ABCF2,ABCG1,ACADVL,ACSL3,ACTR1B,AES,AGFG1,AGPAT4,AKR1C3,APEX1,AQP9,ARL4A,ARPC5L,ATM,ATP5EP2,ATP5H,ATP5I,ATP5J,ATP5J2,ATP5L,ATP6V0B,BBS2,BBS4,BCL6,BIN3,BNIP3L,BTAF1,BTF3,C11ORF1,C14ORF2,C17ORF61,CA1,CABIN1,CASP9,CAV2,CBLB,CCNA1,CDC42,CDKL1,CDKN2D,CEBPD,CECR1,CELF2,CERK,CGGBP1,CHMP6,CHPT1,CIRBP,CISD2,COMMD6,COX6C,COX7A2,COX7C,CPA3,CPT1A,CRK,CTDSP2,CTNNAL1,CTSL1,CTTN,CXCR4,DCAF12,DDIT4,DDX1,DN…
lysosome	9.28003e-05	5.3525	CTSL1,HCK,HLA-DMB,ITM2C,LAPTM5,MARCH8,NCF4,NCSTN,NEU1,PRF1,SLC15A4,STX3,VAMP8
vacuole	0.000120638	5.1512	ATP6V0B,CTSL1,HCK,HLA-DMB,ITM2C,LAPTM5,MARCH8,NCF4,NCSTN,NEU1,PRF1,SLC15A4,STX3,TP53INP1,VAMP8
small conjugating protein binding	0.00013298	1.89554	CXCR4
aging	0.000159896	4.54744	ATM,CISD2,FOS,ID2,MAPK14,MME,SOD2
histone binding	0.000220667	-2.55247	CTSL1,SNCA
lipid particle	0.000261066	2.80572	ACSL3,CAV2,PLIN2
protein maturation	0.000267226	3.30676	ASPRV1,NCSTN,P2RX7,PRSS3,PSENEN
transcription factor binding	0.000285486	4.80193	COMMD6,EPAS1,ETS1,FOXO1,GATA2,GSK3B,MAPK14,NCOA6,NFKBIA,OASL,PBX1,TFDP1
ATPase activity	0.000331508	-3.89188	ABCA1,ABCF2,ABCG1,ATP5EP2,ATP5H,ATP5I,ATP5J,ATP5J2,ATP5L,DDX1,DDX59,MYL6,TAP1,TOP1MT
hydrolase activity, acting on glycosyl bonds	0.000392003	3.06548	APEX1,MAN2A2,NEU1
plasma membrane organization	0.000445162	3.20847	CXCR4,P2RX7,PDZK1
signal transduction	0.000622823	7.40999	ABCA1,ACADVL,ADAM8,ADIPOR1,AES,AKR1C3,ARHGAP25,ARHGEF12,ARL4A,ATM,ATP6V0B,BBS2,BBS4,BCL6,BTLA,CABIN1,CACNA1I,CASP9,CBLB,CCR2,CD7,CDC42,CEACAM1,CERK,CIB2,CRK,CTDSP2,CTNNAL1,CXCL10,CXCR4,CXCR5,DARC,DEF8,DNAJA1,DNAJB9,DUSP1,EPAS1,ERBB2,FCER1A,FCGR1B,FFAR2,FOS,FOXO1,FPR1,GAB2,GADD45A,GBP1,GHRL,GPER,GPR146,GPR56,GSK3B,HBP1,HCK,HDGF,HERC5,HINT1,HLA-DMB,HMGXB4,HMOX1,IFIT2,IFIT3,IFITM2,IFNAR1,IFNAR2,IGFB…
small molecule metabolic process	0.000711653	-7.93273	ABCA1,ABCG1,ACADVL,ACSL3,ADIPOR1,AGPAT4,AKR1C3,ARG1,ATG7,ATP5EP2,ATP5H,ATP5I,ATP5J,ATP5J2,ATP5L,CA1,CDC42,CECR1,CERK,CHPT1,COX6C,COX7C,CPT1A,DARS,DPEP2,ENPP3,EPAS1,ERH,FAR2,FCER1A,FECH,GLUL,GMPR,GSTO1,GUK1,HAGH,HAL,HDC,HMBS,HMOX1,IDH2,KYNU,MAPK14,MCCC1,MGST1,MME,MX2,NCOA6,NDUFA4,NDUFB2,NDUFB3,NDUFS4,NEU1,NR4A2,NUP160,PDE3B,PDE4D,PDE5A,PDK4,PFKFB4,PISD,PLIN2,PNP,PPP1CA,PSME2,PTGS2,RASD1,REXO2,RPIA…
nucleobase-containing compound catabolic process	0.000949807	-4.9081	ATP5H,ATP5I,ATP5J,ATP5J2,ATP5L,CDC42,CECR1,ENPP3,MX2,PDE3B,PDE4D,PDE5A,PNP,RASD1,RRAS,SAR1B,UPP1
rRNA binding	0.000969114	-2.30059	CIRBP,RPL11,RPL9
reproduction	0.00123739	-4.73405	AGFG1,AKR1C3,ALPL,ARG1,ATM,BBS2,BBS4,BCL6,CCNA1,CXCR4,DNAJA1,ERBB2,FOS,GHRL,KLF9,LIMK2,MGST1,NOTCH1,PBX1,PHC2,PTGS2,RPL11,RPL12,RPL21,RPL22,RPL26,RPL26L1,RPL30,RPL31,RPL34,RPL35A,RPL36,RPL39L,RPL41,RPL7,RPL9,RPS15A,RPS21,RPS24,RPS27,SLC29A1,TAP1,ZBTB16
lipid binding	0.00134285	4.76379	ABCA1,ABCG1,ARHGAP25,ARHGEF12,CERK,CHPT1,DBI,EPB41,FFAR2,GAB2,GPER,IRS2,ITK,LPAR2,NCF4,OSBPL9,PHF12,PLEK2,PLEKHG3,PTGS2,SH3GLB1,SNCA,SNTB1,SNX25,STX3,SYTL3
plasma membrane	0.00160308	5.72223	ABCA1,ABCG1,ADAM8,ADIPOR1,ALPL,AQP9,ARL4A,BBS2,BBS4,BEST1,BTLA,CACNA1I,CACNG6,CAV2,CBLB,CCDC85C,CCR2,CD300A,CD7,CDC42,CEACAM1,CERK,COL17A1,CRK,CTNNAL1,CXCL10,CXCR4,CXCR5,DARC,DPEP2,ENPP3,EPB41,ERBB2,FCAR,FCER1A,FCGR1B,FCGR2A,FFAR2,FPR1,GAB2,GBP1,GPER,GPR146,GPR56,GSK3B,GYPB,GYPE,GZMB,HCK,HINT1,HLA-DMB,HMOX1,IFITM2,IFNAR1,IFNAR2,IL17RA,IL18R1,IL2RB,IRS2,ITLN1,ITM2C,KCNJ15,KCNJ2,KEL,KIR3DL1,KLRD1,K…
hydrolase activity, acting on carbon-nitrogen (but not peptide) bonds	0.00180287	3.77375	AMDHD2,ARG1,CECR1,DARS,VNN3
extracellular matrix organization	0.00225665	-2.08869	MMP8,SNCA
intracellular	0.00243231	-9.17635	ABCA1,ABCF2,ABCG1,ACADVL,ACSL3,ACTR1B,AES,AGFG1,AGPAT4,AHSP,AKR1C3,APEX1,AQP9,ARG1,ARHGAP25,ARHGEF12,ARL4A,ARPC5L,ATG16L2,ATG7,ATM,ATP5EP2,ATP5H,ATP5I,ATP5J,ATP5J2,ATP5L,ATP6V0B,BBS2,BBS4,BCL6,BEST1,BIN3,BNIP3L,BTAF1,BTF3,C11ORF1,C14ORF2,C17ORF61,CA1,CABIN1,CASP4,CASP9,CAV2,CBLB,CCNA1,CCR2,CDC42,CDKL1,CDKN2D,CEBPD,CECR1,CELF2,CERK,CGGBP1,CHMP6,CHPT1,CIRBP,CISD2,COMMD6,COX6C,COX7A2,COX7C,CPA3,CPEB…
nucleoplasm	0.00268109	9.74799	APEX1,ATM,CCNA1,CIRBP,CTDSP2,DDX1,DUSP1,DUSP2,DUSP5,EPAS1,FBL,FOS,FOXO1,GATA2,HDGF,HEMGN,MAPK14,MAPK3,MAX,MLL5,MTA1,NCOA6,NFYA,NOTCH1,NR2C1,NR4A2,PBX1,PHF12,POLR1C,POLR1D,PPP1CA,PRPF4,PSME2,PSPC1,RBX1,RERE,RPA3,SHFM1,SNRNP70,SNRPD2,SRSF6,SRSF9,STAT2,TCEB2,TFDP1,TNFSF13,TP53INP1,TXN,ZBTB16
transferase activity, transferring acyl groups	0.00288325	2.77371	AGPAT4,CPT1A,MBOAT7,ZDHHC18
cell morphogenesis	0.00350882	4.50521	ADAM8,ARHGEF12,ATG7,BBS2,BBS4,BCL6,BIN3,CACNA1I,CDC42,ERBB2,GSK3B,MAPK14,MAPK3,MYL6,NOTCH1,NR4A2,P2RX7,PAK1,RRAS,SEMA3A,SEMA4D,SIAH2,STRADB,TYROBP
transmembrane transporter activity	0.00494711	-5.50787	ABCA1,ABCG1,AQP9,ATP5EP2,ATP5H,ATP5I,ATP5J,ATP5J2,ATP5L,ATP6V0B,BEST1,CACNA1I,CACNG6,COX6C,COX7A2,COX7C,KCNJ15,KCNJ2,LRRC26,MCOLN3,MS4A2,P2RX7,PRF1,SEC61G,SLC14A1,SLC15A4,SLC16A5,SLC19A1,SLC29A1,SLC4A1,SLC6A6,SLC6A9,SLC7A5,TAP1,TIMM23,TOMM40,TOMM7,TRPM6,UQCR10,UQCRB,UQCRH,UQCRQ
transferase activity, transferring glycosyl groups	0.00613505	-2.24078	PARP14,PARP9,PNP,UPP1,ZC3HAV1
cell proliferation	0.0071747	5.53646	ERBB2,GLUL,HDGF,HMOX1,ID2,IFNAR2,IRS2,LILRB1,LIPG,MAPRE2,MS4A2,MXD1,P2RX7,PDZK1,RPS27,STAT4,TACC1,TFDP1,TNFSF13B,TNFSF14,TXN
chromosome organization	0.00873664	2.94618	CABIN1,HIST1H2BD,HIST2H2AC,MLL5,RERE,RPA3
membrane organization	0.0124978	4.01762	ABCA1,ATG7,CAV2,CHMP6,CXCR4,FCGR1B,P2RX7,PDZK1,SAR1B,SNCA,STX3,VAMP8
immune system process	0.0176484	4.37562	ADAM8,AHSP,AQP9,ATM,BCL6,BNIP3L,BPGM,BTLA,C1RL,CBLB,CCR2,CD7,CDC42,CTSL1,CXCL10,CXCR4,CXCR5,ENPP3,EPAS1,ETS1,FCAR,FCGR1B,FOS,GAB2,GATA2,GBP1,GLRX5,HCK,HERC5,HLA-DMB,HSH2D,ID2,IFI44L,IFIT2,IFIT3,IFITM2,IFNAR1,IFNAR2,IL18R1,IRF8,ITK,KIR3DL1,KRT1,KYNU,LAT2,LCN2,LILRA5,LILRB1,LTF,MAP2K4,MAPK14,MAPK3,MARCH8,MLL5,MS4A2,MX1,MX2,MYO1F,NCF4,NCOA6,NFKBIA,NOTCH1,OASL,OLR1,P2RX7,PAK1,PBX1,PIK3R2,PIP4K2A,PNP,…
vesicle-mediated transport	0.0209633	4.47319	ABCA1,BBS2,CAV2,CHMP6,FCGR1B,GATA2,HCK,HMGXB4,IRF8,LAT2,LILRB1,LIN7A,MAPK3,MMRN1,MYO1F,OPTN,P2RX7,RAB2B,SAR1B,SCAMP5,SERPING1,SNCA,STX3,VAMP5,VAMP8
cell	0.0242813	-6.7821	ABCA1,ABCF2,ABCG1,ACADVL,ACSL3,ACTR1B,ADAM8,ADIPOR1,AES,AGFG1,AGPAT4,AHSP,AKR1C3,ALPL,APEX1,AQP9,ARG1,ARHGAP25,ARHGEF12,ARL4A,ARPC5L,ATG16L2,ATG7,ATM,ATP5EP2,ATP5H,ATP5I,ATP5J,ATP5J2,ATP5L,ATP6V0B,BBS2,BBS4,BCL6,BEST1,BIN3,BNIP3L,BTAF1,BTF3,BTLA,C11ORF1,C14ORF2,C17ORF61,CA1,CABIN1,CACNA1I,CACNG6,CASP4,CASP9,CAV2,CBLB,CCDC85C,CCNA1,CCR2,CD300A,CD7,CDC42,CDKL1,CDKN2D,CEACAM1,CEBPD,CECR1,CELF2,CERK,…
cytoskeleton organization	0.0247099	3.49555	AGFG1,BBS2,BBS4,BCL6,BIN3,CDC42,EPB41,GADD45A,GHRL,GZMB,KRT86,PAK1,PLEK2,TACC1,TMOD1
cell motility	0.0326478	3.13162	ADAM8,CCR2,CEACAM1,CXCR4,DNAJA1,DPCD,ETS1,GAB2,HCK,NR4A2,OLR1,PARP9,PIK3R2,PRSS3,ROPN1L,SLC7A5
protein complex	0.0332375	-6.43739	ABCF2,ACTR1B,ADAM8,AGFG1,AHSP,ATP5EP2,ATP5H,ATP5I,ATP5J,ATP5J2,ATP5L,ATP6V0B,BBS2,BBS4,BEST1,C14ORF2,CACNA1I,CACNG6,CASP9,CAV2,CISD2,DCAF12,DDX1,EIF3B,EPAS1,EPB41,ERBB2,FAM82A2,FBXO7,FBXW8,FOS,FOXO1,GAB2,GATA2,GSK3B,HBQ1,HCK,HIGD1A,HLA-DMB,HMGXB4,ID2,KIF21B,KLHL3,KRT1,KRT23,KRT86,LRRC26,MAPRE2,MAX,MLL5,MS4A2,MTA1,MYL4,MYL6,MYO1F,MYO1G,NCF4,NCOA6,NDUFA4,NDUFB2,NDUFB3,NDUFS4,NFKBIA,NFYA,NOTCH1,NUP1…
endoplasmic reticulum	0.0373586	3.96248	ABCG1,ACSL3,AGPAT4,APEX1,BNIP3L,CISD2,DNAJB9,FAR2,GHRL,GPER,HMOX1,MGST1,MX1,NCSTN,NOTCH1,PDE3B,PLIN2,PSENEN,PTGS2,RAB2B,SAR1B,SEC61G,TAP1,UCKL1
transport	0.0421368	-5.31377	ABCA1,ABCF2,ABCG1,AGFG1,AKR1C3,AQP9,ATG16L2,ATG7,ATP5EP2,ATP5H,ATP5I,ATP5J,ATP5J2,ATP5L,ATP6V0B,BBS2,BBS4,BCL6,BEST1,CACNA1I,CACNG6,CAV2,CBLB,CDC42,CHMP6,CPT1A,CXCL10,DBI,FCER1A,FCGR1B,GATA2,GHRL,GLUL,HBQ1,HCK,HMGXB4,HMOX1,IRF8,KCNJ15,KCNJ2,KLHL3,LAPTM5,LAT2,LCN2,LILRB1,LIN7A,LIPG,LTF,MAPK3,MMRN1,MS4A2,MYO1F,NFKBIA,NOTCH1,NUP160,OPTN,OSBPL9,P2RX7,PDZK1,PLIN2,PNP,RAB11FIP1,RAB24,RAB2B,RERE,RPL11,R…
methyltransferase activity	0.0426686	1.68768	FBL,HEMK1,MLL5
cell adhesion	0.0511416	2.16218	ADAM8,CD300A,CDC42,CEACAM1,COL17A1,CTNNAL1,GPR56,HCK,MMRN1,OLR1,SEMA4D,SIGLEC5
protein complex assembly	0.0632528	-3.03087	ARG1,CAV2,CPT1A,DARS,HMOX1,IL2RB,LCN2,LIN7A,MAX,MGST1,NDUFS4,P2RX7,PRF1,SH3GLB1,SOD2,TCEB2,UQCRH,VAMP8
cell differentiation	0.0645604	3.91062	AGFG1,AKR1C3,ARHGEF12,ARL4A,ATG7,ATM,BBS2,BBS4,BCL6,BPGM,CACNA1I,CAV2,CCR2,CDC42,CXCR4,EPAS1,ERBB2,FAM82A2,FOXO1,GAB2,GATA2,GHRL,GSK3B,HEMGN,HMBS,ID2,IRF8,ITK,ITM2C,LILRB1,MAPK14,MAPK3,MCOLN3,MGST1,MLL5,MSI2,MYL6,NCOA6,NOTCH1,NR4A2,OLIG1,OLIG2,PAK1,PAX7,PBX1,PDE4D,PIP4K2A,PTGS2,RBM38,RPL22,RRAS,SEMA3A,SEMA4D,SIAH2,SLC7A5,SOCS1,SOD2,STX3,TACC1,TMOD1,TRIM10,TYROBP,UQCRQ,VAMP5,ZBTB16
cellular protein modification process	0.0688132	3.59479	ABCA1,ADAM8,ATG7,ATM,AVPI1,CDKL1,CRK,CTDSP2,CXCR4,DCAF12,DPH3,DUSP1,DUSP18,DUSP2,DUSP5,ERBB2,FBXO7,FCER1A,FKBP5,FOXO1,FPR1,GHRL,GSK3B,HCK,HERC5,HMBS,KLHL3,LPAR2,MAN2A2,MAP2K4,MAPK14,MAPK3,MARCH8,MKRN1,MLL5,P2RX7,PAK1,PDK4,PPM1A,PPM1F,PPP1CA,PSME2,PTPRE,RBX1,RNF11,RNF135,RNF144B,SAR1B,SOCS1,STAT4,TCEB2,TLR2,TRAK2,UBE2F,UFC1
nucleus	0.0688581	-6.07466	AES,AGFG1,AKR1C3,APEX1,ARL4A,ATM,BBS4,BCL6,BNIP3L,BTAF1,BTF3,C11ORF1,CABIN1,CASP9,CAV2,CBLB,CCNA1,CDKL1,CDKN2D,CEBPD,CELF2,CERK,CGGBP1,CIRBP,COMMD6,CRK,CTDSP2,CTSL1,DDX1,DNAJB9,DPH3,DUSP1,DUSP18,DUSP2,DUSP5,EPAS1,EPB41,ERBB2,ETS1,FAM82A2,FBL,FBXO7,FKBP5,FOS,FOXO1,GADD45A,GATA2,GLRX5,GSK3B,GTF2H5,GZMB,HBP1,HCK,HDGF,HEMGN,HERC5,HINT1,HIST1H2BD,HIST2H2AC,HMBS,HMGXB4,HMOX1,HSH2D,ID2,IGF2BP2,IRF8,KLF9…
nitrogen cycle metabolic process	0.0771353	-0.884157	ARG1
mitochondrion organization	0.0787861	-2.53841	BNIP3L,CAV2,EPAS1,NDUFS4,P2RX7,SNCA,SOD2,TIMM23,TOMM40,TOMM7
chromosome	0.0849393	3.0212	ATM,BCL6,HIST1H2BD,HIST2H2AC,HMBS,ID2,NUP160,PHF12,RPA3,TOP1MT
DNA binding	0.0887621	5.3549	AGFG1,APEX1,ATM,BCL6,BTAF1,CEBPD,CGGBP1,DDX1,EPAS1,ETS1,FOS,FOXO1,GATA2,GTF2H5,HBP1,HDGF,HEMK1,HIST1H2BD,HIST2H2AC,HMGXB4,IRF8,KLF9,MAX,MTA1,MXD1,NFYA,NOTCH1,NR2C1,NR4A2,OASL,OLIG1,OLIG2,PAX7,PBX1,PHC2,POLR1C,POLR1D,RERE,RFX2,RNF11,RPA3,RPL7,RPS27,SOD2,STAT2,STAT4,TBPL2,TFDP1,TOP1MT,ZBTB16,ZMAT2,ZNF236,ZNF30,ZNF621,ZNF763
extracellular space	0.0949353	2.51986	ALPL,ARG1,C1RL,CECR1,CMTM3,CXCL10,GHRL,HDGF,HMOX1,IFNAR2,IGFBP1,LCN2,LIPG,MMP8,PRSS3,PRSS33,S100A8,SEMA4D,SERPING1,TNFSF13,TNFSF13B,TNFSF14
nuclease activity	0.108187	1.98635	APEX1,DDX1,ENPP3,REXO2,TSEN34
response to stress	0.114111	3.52484	ABCA1,ACADVL,ADAM8,AKR1C3,APEX1,AQP9,ARG1,ATG7,ATM,BCL6,BNIP3L,C1RL,CASP9,CCR2,CDC42,CDKN2D,CIRBP,CRK,CTDSP2,CTSL1,CXCL10,CXCR4,DARC,DDIT4,DDX1,DNAJA1,DNAJA4,DNAJB9,DUSP1,EPAS1,ERBB2,FAIM3,FCER1A,FCGR1B,FOS,FOXO1,GADD45A,GATA2,GBP1,GMPR,GSK3B,GTF2H5,HCK,HDGF,HERC5,HIGD1A,HLA-DMB,HMBS,HMOX1,HSPE1,ID2,IFIT2,IFIT3,IFITM2,IFNAR1,IFNAR2,IGFBP1,IL18R1,IRF8,ITK,KRT1,KYNU,LCN2,LILRA5,LILRB1,LTF,MAP2K4,MA…
transmembrane transport	0.133863	-2.78006	ABCG1,AQP9,ATP5EP2,ATP5H,ATP5I,ATP5J,ATP5J2,ATP5L,ATP6V0B,CPT1A,HMOX1,MS4A2,NUP160,SLC14A1,SLC15A4,SLC25A20,SLC29A1,SLC45A3,SLC4A1,SLC6A6,SLC6A9,SLC7A5,TAP1
locomotion	0.143538	2.28878	ADAM8,ARHGEF12,CACNA1I,CCR2,CDC42,CEACAM1,CMTM3,CXCL10,CXCR4,DNAJA1,DPCD,ERBB2,ETS1,FPR1,GAB2,GSK3B,HCK,MAPK14,MAPK3,MYL6,NR4A2,OLR1,PAK1,PARP9,PIK3R2,PRSS3,ROPN1L,RRAS,S100A8,SEMA3A,SEMA4D,SIAH2,SLC7A5,TYROBP
DNA metabolic process	0.175382	-2.17609	APEX1,ATM,CDKN2D,DDX1,FOS,GADD45A,GTF2H5,HEMK1,HIST1H2BD,HIST2H2AC,MLL5,NCOA6,RBX1,RPA3,RPS27L,SHFM1,TOP1MT
lyase activity	0.177298	-1.55336	APEX1,CA1,FECH,GLUL,HAL,HDC,HMBS,PISD
mitosis	0.177385	1.35087	CCNA1,MAPRE2,NUP160,RPS27
cellular amino acid metabolic process	0.18253	1.83286	ARG1,ATG7,DARS,GLUL,HAGH,HAL,HDC,KYNU,MCCC1,MGST1,MME,SLC19A1,SLC6A6,SLC7A5,SOD2
kinase activity	0.192849	1.91191	ATM,CDKL1,CERK,ERBB2,GSK3B,GUK1,HCK,ITK,LIMK2,MAP2K4,MAPK14,MAPK3,PAK1,PDK4,PFKFB4,PIK3R2,PIP4K2A,PPM1F,RIOK3,STRADB,TRPM6,UCKL1
anatomical structure development	0.211292	2.9555	ACSL3,ADAM8,AES,AGFG1,AHSP,AKR1C3,ALPL,ARG1,ARHGEF12,ASPRV1,ATG7,ATM,BBS2,BBS4,BCL6,BIN3,BPGM,BTF3,CACNA1I,CAV2,CCDC85C,CCR2,CDC42,CDKL1,CEACAM1,COL17A1,CXCL10,CXCR4,CXCR5,DPCD,DUSP1,DUSP2,DUSP5,EPAS1,ERBB2,FBXW8,FOS,FOXO1,GAB2,GATA2,GHRL,GLRX5,GPR56,GSK3B,HCK,HMBS,HMOX1,ID2,IGF2BP2,IGFBP1,IRF8,IRS2,ITK,ITM2C,KLHL3,KRT1,LILRB1,MAPK14,MAPK3,MAX,MCOLN3,MGST1,MLL5,MME,MMP25,MSI2,MYL4,MYL6,NCOA6,NDUF…
Golgi apparatus	0.221504	1.86318	ABCA1,ABCG1,ACSL3,AGFG1,CA1,CAV2,CDC42,CECR1,CHPT1,EPB41,FAM198B,GLUL,GPER,HCK,ITM2C,MAN2A2,MAPK3,NCSTN,NOTCH1,OPTN,PAK1,PDCD10,PDE3B,PSENEN,RAB2B,RNF24,SAR1B,SCAMP5,SH3GLB1,VAMP5
macromolecular complex assembly	0.237825	-2.3444	ABCA1,ARG1,CAV2,CELF2,CIRBP,CPT1A,DARS,DDX1,HIST1H2BD,HIST2H2AC,HMOX1,IL2RB,LCN2,LIN7A,MAX,MGST1,NDUFS4,P2RX7,PRF1,RPA3,SH3GLB1,SNRPD2,SOD2,SRSF6,SRSF9,TCEB2,UQCRH,VAMP8
extracellular region	0.246721	1.83272	ALPL,ARG1,BOLA3,C1RL,CEACAM1,CECR1,CMTM3,COL17A1,CTSL1,CXCL10,ENPP3,FCAR,GHRL,HDGF,HMOX1,IFNAR2,IGFBP1,ITLN1,LCN2,LILRA5,LIPG,LTF,METRNL,MMP25,MMP8,MMRN1,OLR1,OSCAR,PILRA,PLIN2,PRF1,PRSS3,PRSS33,S100A8,SEMA3A,SEMA4D,SERPING1,SLPI,SNCA,TCN1,TFF3,TNFSF13,TNFSF13B,TNFSF14,TXN
cell death	0.297094	1.98424	ARHGEF12,ATM,BNIP3L,CASP4,CASP9,CDKN2D,CTSL1,CXCR4,DDIT4,FAM82A2,FBXO7,GADD45A,GRAMD4,GZMB,HMOX1,HSPE1,LCN2,LTBR,MAP2K4,MAPK14,MAPK3,MAX,NCSTN,NFKBIA,NLRP12,OLR1,OPTN,P2RX7,PAK1,PDCD10,PPM1F,PRF1,PSENEN,PSME2,PTRH2,RNF144B,RPS27L,SEMA3A,SH3GLB1,SIAH2,SNCA,SOD2,TNFRSF21,TNFSF14,TP53INP1,ZBTB16
cytoskeleton-dependent intracellular transport	0.299335	-0.518222	CDC42
peroxisome	0.303189	0.788429	ACSL3,FAR2,MGST1
enzyme regulator activity	0.313416	1.24178	AGFG1,ARHGAP25,ARHGEF12,CABIN1,CASP9,CDKN2D,CXCL10,GHRL,NLRP12,NOTCH1,PIK3R2,PLEKHG3,RGS10,RIC8A,ROPN1L,RPS27L,SERPING1,SLPI,SMAP2,SNCA,SOCS1,TNFSF14
growth	0.323711	-1.21276	BIN3,CDC42,IGFBP1,NOTCH1,PAX7,PTGS2
helicase activity	0.339874	-0.61849	BTAF1,DDX1,DDX59
carbohydrate metabolic process	0.368708	-1.38769	BPGM,CPT1A,GHRL,GSK3B,HAGH,IDH2,IRS2,MAN2A2,MAPK14,NUP160,PDK4,PFKFB4,PPP1CA,PPP1R3B,RPIA,SAR1B,TRAK2
nuclear chromosome	0.392296	-0.653792	PHF12,RPA3
cellular component assembly	0.512849	-1.43607	ABCA1,AGFG1,ARG1,BBS2,BBS4,BIN3,CAV2,CDC42,CELF2,CIRBP,COL17A1,CPT1A,DARS,DDX1,HIST1H2BD,HIST2H2AC,HMOX1,IL2RB,LCN2,LIN7A,MAX,MGST1,NDUFS4,P2RX7,PRF1,RPA3,SH3GLB1,SNRPD2,SOD2,SRSF6,SRSF9,TCEB2,TMOD1,UQCRH,VAMP8
circulatory system process	0.56075	0.915762	BBS4,CPA3,CXCL10,EPB41,HMOX1,ID2,KEL,MYL4,OLR1,PDE5A,PTGS2,SERPING1,SOD2
mRNA processing	0.578969	0.930149	CELF2,DDX1,PRPF4,RBM38,SNRNP70,SNRPD2,SRSF6,SRSF9,TSEN34
tRNA metabolic process	0.584103	-0.594506	DARS,FBL,TSEN34
cytoskeletal protein binding	0.611889	-0.96539	ARPC5L,BBS4,BIN3,CXCR4,EPB41,KLHL3,MAPRE2,MYL4,MYO1F,MYO1G,SH3GLB1,SLC4A1,SNCA,SNTB1,TMOD1
sulfur compound metabolic process	0.644246	-0.538271	HAGH,MCCC1,MGST1,SOD2
cell junction organization	0.708484	-0.25827	CDC42,COL17A1
ribonucleoprotein complex assembly	0.737096	-0.317253	CELF2,CIRBP,DDX1,SNRPD2,SRSF6,SRSF9
ion binding	0.74131	-0.851818	ADAM8,AGFG1,ALPL,APEX1,ARG1,BCL6,CA1,CBLB,CECR1,CERK,CHPT1,CIB2,CISD2,CPA3,CTDSP2,DDX59,DEF8,DNAJA1,DNAJA4,DPEP2,DPH3,ENPP3,FECH,GATA2,GLRX5,GMPR,HAGH,HBQ1,HMOX1,IDH2,ITK,KEL,KLF9,LCN2,LIMK2,LTF,MAN2A2,MARCH8,MCCC1,MKRN1,MLL5,MME,MMP25,MMP8,MTA1,MYL4,MYL6,NOTCH1,NR2C1,NR4A2,P2RX7,PDE3B,PDE4D,PDE5A,PHC2,PHF12,PNP,PPM1A,PPM1F,PPP1CA,PRF1,PRSS3,PTGS2,RBX1,RERE,RNF11,RNF135,RNF144B,RNF24,RPS27,RPS27L…
cytoskeleton	0.745699	-0.660582	ACTR1B,APEX1,ARPC5L,ATM,BBS2,BBS4,BIN3,CCNA1,CDC42,CTNNAL1,CTTN,DCAF12,EPB41,FAM82A2,GSK3B,HCK,HINT1,IGF2BP2,KIF21B,KLHL3,KRT1,KRT23,KRT86,LIN7A,LRRC26,MAPK14,MAPK3,MAPRE2,MYL4,MYL6,MYO1F,MYO1G,PAK1,PDE4D,PLEK2,PNP,PTPRE,RAB11FIP1,S100A8,SLC4A1,SNCA,SNTB1,TACC1,TMOD1,TPGS2
cell cycle	0.883757	-0.319393	ATM,AVPI1,BBS4,BIN3,CCNA1,CDKL1,CDKN2D,DUSP1,ERH,GADD45A,HBP1,ID2,MAPK3,MAPRE2,MLL5,NUP160,PPM1A,PPP1CA,PSME2,RBM38,RPA3,RPS27,SESN3,SIAH2,STRADB,TACC1,TFDP1,TP53INP1
protein transporter activity	0.892831	0.217069	ABCG1,SEC61G,TIMM23,TOMM40,TOMM7,XPO6
nuclear envelope	0.916791	-0.110846	AGFG1,BNIP3L,NUP160,P2RX7,PAK1
proteinaceous extracellular matrix	0.929994	-0.079266	COL17A1,MMP25,MMP8,SNCA,TFF3
GTPase activity	0.931325	-0.100607	CDC42,GBP1,MX1,MX2,RASD1,REM2,RRAS,SAR1B
cell-cell signaling	0.956955	-0.0733975	CAV2,CDC42,CXCL10,FCER1A,GHRL,GLUL,GPR56,KCNJ15,KCNJ2,P2RX7,RRAS,SLC29A1,SNCA,SYN2,TXN
protein binding transcription factor activity	0.993493	0.016053	AES,APEX1,DDX1,MAX,MLL5,MXD1,NCOA6,PFDN5,PHF12,SIAH2,TFDP1

## Sheet: LDL-C metabolic pathways
Pathway	p-value	beta	Metabolites
Glycerolipid metabolism	6.56018e-11	12.9179	glycerol,glycerophosphorylcholineGPC
Carnitine metabolism	2.48791e-10	-10.3296	@2tetradecenoylcarnitine,acetylcarnitine,hexanoylcarnitine,laurylcarnitine,oleoylcarnitine,palmitoylcarnitine
Inositol metabolism	3.11251e-06	7.06338	inositol1phosphateI1P
Hemoglobin and porphyrin metabolism	5.44157e-06	-6.2821	bilirubinEE,X-11793
Food component/Plant	0.00198917	-4.19749	piperine
Lysolipid	0.00271751	-4.67665	@1linoleoylglycerophosphocholine,@1myristoylglycerophosphocholine,@1palmitoylglycerophosphocholine,@1stearoylglycerophosphocholine,@2palmitoylglycerophosphocholine
Pyrimidine metabolism, uracil containing	0.00907217	-3.59387	pseudouridine
Xanthine metabolism	0.0234198	-3.11391	caffeine
Tryptophan metabolism	0.0304552	-5.45225	@3indoxylsulfate,Cglycosyltryptophan,kynurenine,serotonin5HT,tryptophan
Glutathione metabolism	0.0377936	2.87241	cysteineglutathionedisulfide
Long chain fatty acid	0.0521379	-3.23764	@10heptadecenoate171n7,@10nonadecenoate191n9,adrenate224n6,dihomolinoleate202n6,eicosenoate201n9or11,margarate170,myristate140,myristoleate141n5,nonadecanoate190,oleate181n9,palmitate160,palmitoleate161n7,stearate180,stearidonate184n3,X-12442
Krebs cycle	0.0774709	-2.41883	citrate
Monoacylglycerol	0.0888461	3.05158	@1linoleoylglycerol1monolinolein,@1oleoylglycerol1monoolein,@1palmitoylglycerol1monopalmitin
Sterol/Steroid	0.0933014	3.34579	androsteronesulfate,cortisol,cortisone
Purine metabolism, (hypo)xanthine/inosine containing	0.263834	1.52193	hypoxanthine
Valine, leucine and isoleucine metabolism	0.316212	1.97193	@2methylbutyroylcarnitine,@3methyl2oxobutyrate,@3methyl2oxovalerate,@4methyl2oxopentanoate,alphahydroxyisovalerate,isoleucine,leucine,valine
Essential fatty acid	0.359303	-1.38542	docosapentaenoaten3DPA225n3,linoleate182n6,linolenatealphaorgamma183n3or6
Fructose, mannose, galactose, starch, and sucrose metabolism	0.368117	-1.23252	mannose
Histidine metabolism	0.408868	1.12019	histidine
Dipeptide	0.455404	1.13907	X-14304
Fatty acid metabolism (also BCAA metabolism)	0.478075	-0.971387	propionylcarnitine
Urea cycle; arginine-, proline-, metabolism	0.509117	-0.908701	proline
Polypeptide	0.603289	0.703285	HWESASXX
Cysteine, methionine, SAM, taurine metabolism	0.608758	1.02266	@2hydroxybutyrateAHB,methionine
gamma-glutamyl	0.689474	-0.701526	gammaglutamylisoleucine,gammaglutamylleucine,gammaglutamylphenylalanine,gammaglutamylvaline
Benzoate metabolism	0.721866	0.481772	hippurate
Glycolysis, gluconeogenesis, pyruvate metabolism	0.738548	-0.546168	glucose,lactate
Glutamate metabolism	0.775027	-0.387444	glutamate
Alanine and aspartate metabolism	0.789673	0.357884	alanine
Fibrinogen cleavage peptide	0.809155	-0.386994	ADpSGEGDFXAEGGGVR,ADSGEGDFXAEGGGVR
Phenylalanine & tyrosine metabolism	0.83982	-0.346138	@34hydroxyphenyllactate,phenylalanine,tyrosine
Medium chain fatty acid	0.90918	-0.208012	@10undecenoate111n1,@5dodecenoate121n7,caprate100,laurate120
Glycine, serine and threonine metabolism	0.928226	0.171004	glycine,Nacetylglycine,Nacetylthreonine

## Sheet: LDL-C GO
GODescription	p-value	beta	mRNAs
vesicle-mediated transport	0.00330213	-15.3259	ABCA1,BBS2,CAV2,CHMP6,FCGR1B,GATA2,HCK,HMGXB4,IRF8,LAT2,LILRB1,LIN7A,MAPK3,MMRN1,MYO1F,OPTN,P2RX7,RAB2B,SAR1B,SCAMP5,SERPING1,SNCA,STX3,VAMP5,VAMP8
cellular amino acid metabolic process	0.00437196	-10.5383	ARG1,ATG7,DARS,GLUL,HAGH,HAL,HDC,KYNU,MCCC1,MGST1,MME,SLC19A1,SLC6A6,SLC7A5,SOD2
membrane organization	0.01054	-11.0867	ABCA1,ATG7,CAV2,CHMP6,CXCR4,FCGR1B,P2RX7,PDZK1,SAR1B,SNCA,STX3,VAMP8
protein maturation	0.0142741	-6.0065	ASPRV1,NCSTN,P2RX7,PRSS3,PSENEN
GTPase activity	0.02529	-7.02627	CDC42,GBP1,MX1,MX2,RASD1,REM2,RRAS,SAR1B
nuclear envelope	0.0260125	-6.35435	AGFG1,BNIP3L,NUP160,P2RX7,PAK1
plasma membrane organization	0.0271999	-5.45308	CXCR4,P2RX7,PDZK1
carbohydrate metabolic process	0.0333455	-8.84227	BPGM,CPT1A,GHRL,GSK3B,HAGH,IDH2,IRS2,MAN2A2,MAPK14,NUP160,PDK4,PFKFB4,PPP1CA,PPP1R3B,RPIA,SAR1B,TRAK2
cofactor metabolic process	0.0349748	-7.51219	ACSL3,FECH,HMBS,HMOX1,IDH2,KYNU,MCCC1,PNP,RPIA,SLC19A1
immune system process	0.0365966	-10.3932	ADAM8,AHSP,AQP9,ATM,BCL6,BNIP3L,BPGM,BTLA,C1RL,CBLB,CCR2,CD7,CDC42,CTSL1,CXCL10,CXCR4,CXCR5,ENPP3,EPAS1,ETS1,FCAR,FCGR1B,FOS,GAB2,GATA2,GBP1,GLRX5,HCK,HERC5,HLA-DMB,HSH2D,ID2,IFI44L,IFIT2,IFIT3,IFITM2,IFNAR1,IFNAR2,IL18R1,IRF8,ITK,KIR3DL1,KRT1,KYNU,LAT2,LCN2,LILRA5,LILRB1,LTF,MAP2K4,MAPK14,MAPK3,MARCH8,MLL5,MS4A2,MX1,MX2,MYO1F,NCF4,NCOA6,NFKBIA,NOTCH1,OASL,OLR1,P2RX7,PAK1,PBX1,PIK3R2,PIP4K2A,PNP,…
sulfur compound metabolic process	0.0465816	-6.24416	HAGH,MCCC1,MGST1,SOD2
response to stress	0.0517776	-11.6898	ABCA1,ACADVL,ADAM8,AKR1C3,APEX1,AQP9,ARG1,ATG7,ATM,BCL6,BNIP3L,C1RL,CASP9,CCR2,CDC42,CDKN2D,CIRBP,CRK,CTDSP2,CTSL1,CXCL10,CXCR4,DARC,DDIT4,DDX1,DNAJA1,DNAJA4,DNAJB9,DUSP1,EPAS1,ERBB2,FAIM3,FCER1A,FCGR1B,FOS,FOXO1,GADD45A,GATA2,GBP1,GMPR,GSK3B,GTF2H5,HCK,HDGF,HERC5,HIGD1A,HLA-DMB,HMBS,HMOX1,HSPE1,ID2,IFIT2,IFIT3,IFITM2,IFNAR1,IFNAR2,IGFBP1,IL18R1,IRF8,ITK,KRT1,KYNU,LCN2,LILRA5,LILRB1,LTF,MAP2K4,MA…
cytoplasmic membrane-bounded vesicle	0.0545314	-8.98946	ABCA1,AGFG1,ATM,CAV2,CDC42,CPA3,CXCR4,FCGR1B,GHRL,HCK,LPAR2,LTF,MARCH8,MME,MMRN1,NCF4,NCSTN,NEU1,NOTCH1,OPTN,PRF1,RAB11FIP1,SAR1B,SCAMP5,SEC61G,SERPING1,SNCA,SOCS1,STX3,SYN2,TAP1,TEX101,TFF3,VAMP8
symbiosis, encompassing mutualism through parasitism	0.0554264	-3.94131	CXCR4,TAP1,TLR2
transferase activity, transferring alkyl or aryl (other than methyl) groups	0.0601471	-3.87272	GSTO1,HMBS,MGST1
cellular protein modification process	0.0601808	-10.0067	ABCA1,ADAM8,ATG7,ATM,AVPI1,CDKL1,CRK,CTDSP2,CXCR4,DCAF12,DPH3,DUSP1,DUSP18,DUSP2,DUSP5,ERBB2,FBXO7,FCER1A,FKBP5,FOXO1,FPR1,GHRL,GSK3B,HCK,HERC5,HMBS,KLHL3,LPAR2,MAN2A2,MAP2K4,MAPK14,MAPK3,MARCH8,MKRN1,MLL5,P2RX7,PAK1,PDK4,PPM1A,PPM1F,PPP1CA,PSME2,PTPRE,RBX1,RNF11,RNF135,RNF144B,SAR1B,SOCS1,STAT4,TCEB2,TLR2,TRAK2,UBE2F,UFC1
extracellular space	0.0628935	-7.56274	ALPL,ARG1,C1RL,CECR1,CMTM3,CXCL10,GHRL,HDGF,HMOX1,IFNAR2,IGFBP1,LCN2,LIPG,MMP8,PRSS3,PRSS33,S100A8,SEMA4D,SERPING1,TNFSF13,TNFSF13B,TNFSF14
circulatory system process	0.0787418	-7.45194	BBS4,CPA3,CXCL10,EPB41,HMOX1,ID2,KEL,MYL4,OLR1,PDE5A,PTGS2,SERPING1,SOD2
neurological system process	0.0878582	-6.30874	ATG7,BBS2,BBS4,BEST1,CAV2,CCR2,CXCR4,EPAS1,ERBB2,FOS,GHRL,GLUL,KCNJ15,KCNJ2,MAPK3,MME,OLIG2,OPRL1,P2RX7,PDE5A,PTGS2,RIC8A,RRAS,SLC29A1,SNCA,SOD2,SYN2
hydrolase activity, acting on carbon-nitrogen (but not peptide) bonds	0.106341	-5.27618	AMDHD2,ARG1,CECR1,DARS,VNN3
unfolded protein binding	0.112129	3.63716	AHSP,DNAJA1,DNAJA4,DNAJB9,HSPE1,PFDN5
plasma membrane	0.122418	-7.57052	ABCA1,ABCG1,ADAM8,ADIPOR1,ALPL,AQP9,ARL4A,BBS2,BBS4,BEST1,BTLA,CACNA1I,CACNG6,CAV2,CBLB,CCDC85C,CCR2,CD300A,CD7,CDC42,CEACAM1,CERK,COL17A1,CRK,CTNNAL1,CXCL10,CXCR4,CXCR5,DARC,DPEP2,ENPP3,EPB41,ERBB2,FCAR,FCER1A,FCGR1B,FCGR2A,FFAR2,FPR1,GAB2,GBP1,GPER,GPR146,GPR56,GSK3B,GYPB,GYPE,GZMB,HCK,HINT1,HLA-DMB,HMOX1,IFITM2,IFNAR1,IFNAR2,IL17RA,IL18R1,IL2RB,IRS2,ITLN1,ITM2C,KCNJ15,KCNJ2,KEL,KIR3DL1,KLRD1,K…
transferase activity, transferring glycosyl groups	0.133338	-3.31422	PARP14,PARP9,PNP,UPP1,ZC3HAV1
signal transduction	0.141131	-8.61897	ABCA1,ACADVL,ADAM8,ADIPOR1,AES,AKR1C3,ARHGAP25,ARHGEF12,ARL4A,ATM,ATP6V0B,BBS2,BBS4,BCL6,BTLA,CABIN1,CACNA1I,CASP9,CBLB,CCR2,CD7,CDC42,CEACAM1,CERK,CIB2,CRK,CTDSP2,CTNNAL1,CXCL10,CXCR4,CXCR5,DARC,DEF8,DNAJA1,DNAJB9,DUSP1,EPAS1,ERBB2,FCER1A,FCGR1B,FFAR2,FOS,FOXO1,FPR1,GAB2,GADD45A,GBP1,GHRL,GPER,GPR146,GPR56,GSK3B,HBP1,HCK,HDGF,HERC5,HINT1,HLA-DMB,HMGXB4,HMOX1,IFIT2,IFIT3,IFITM2,IFNAR1,IFNAR2,IGFB…
hydrolase activity, acting on glycosyl bonds	0.141179	-3.44162	APEX1,MAN2A2,NEU1
ribosome biogenesis	0.1493	2.36906	FBL,RPL11,RPL26,RPL35A,RPL7,RPS21,RPS24
isomerase activity	0.153914	-3.39556	BPGM,FKBP5,RPIA,TOP1MT
enzyme regulator activity	0.16435	-4.61539	AGFG1,ARHGAP25,ARHGEF12,CABIN1,CASP9,CDKN2D,CXCL10,GHRL,NLRP12,NOTCH1,PIK3R2,PLEKHG3,RGS10,RIC8A,ROPN1L,RPS27L,SERPING1,SLPI,SMAP2,SNCA,SOCS1,TNFSF14
cell cycle	0.168808	-8.09659	ATM,AVPI1,BBS4,BIN3,CCNA1,CDKL1,CDKN2D,DUSP1,ERH,GADD45A,HBP1,ID2,MAPK3,MAPRE2,MLL5,NUP160,PPM1A,PPP1CA,PSME2,RBM38,RPA3,RPS27,SESN3,SIAH2,STRADB,TACC1,TFDP1,TP53INP1
cell adhesion	0.169749	-4.10546	ADAM8,CD300A,CDC42,CEACAM1,COL17A1,CTNNAL1,GPR56,HCK,MMRN1,OLR1,SEMA4D,SIGLEC5
nuclease activity	0.179744	4.47228	APEX1,DDX1,ENPP3,REXO2,TSEN34
cytosol	0.188645	-8.27669	AHSP,ARG1,ARHGAP25,ARHGEF12,BEST1,CASP9,CAV2,CBLB,CCNA1,CCR2,CDC42,CDKN2D,CHMP6,CRK,CTNNAL1,DARS,EIF3B,FOXO1,GAB2,GBP1,GLUL,GMPR,GSK3B,GSTO1,GUK1,GZMB,HAL,HBQ1,HCK,HDC,HERC5,HMBS,HMOX1,ID2,IFIT2,IFIT3,IGF2BP2,IRF8,IRS2,ITK,KLHL3,KYNU,LCN2,MAP2K4,MAPK14,MAPK3,MX1,MX2,MYL4,MYL6,NCF4,NFKBIA,NUP160,OASL,PAK1,PARP9,PDCD10,PDE3B,PDE4D,PDE5A,PFDN5,PFKFB4,PIK3R2,PNP,PPM1A,PPM1F,PPP1CA,PSME2,RAB24,RBM38,R…
locomotion	0.192428	-5.49786	ADAM8,ARHGEF12,CACNA1I,CCR2,CDC42,CEACAM1,CMTM3,CXCL10,CXCR4,DNAJA1,DPCD,ERBB2,ETS1,FPR1,GAB2,GSK3B,HCK,MAPK14,MAPK3,MYL6,NR4A2,OLR1,PAK1,PARP9,PIK3R2,PRSS3,ROPN1L,RRAS,S100A8,SEMA3A,SEMA4D,SIAH2,SLC7A5,TYROBP
ribosome	0.196628	2.28513	APEX1,MRPL14,MRPL21,MRPS18C,RPL11,RPL12,RPL21,RPL22,RPL26,RPL26L1,RPL30,RPL31,RPL34,RPL35A,RPL36,RPL39L,RPL41,RPL7,RPL9,RPS15A,RPS21,RPS24,RPS27,RPS27L
protein folding	0.197048	3.40423	AHSP,DNAJA1,DNAJA4,DNAJB9,FKBP5,HSPE1,PFDN5
Golgi apparatus	0.200226	-5.26126	ABCA1,ABCG1,ACSL3,AGFG1,CA1,CAV2,CDC42,CECR1,CHPT1,EPB41,FAM198B,GLUL,GPER,HCK,ITM2C,MAN2A2,MAPK3,NCSTN,NOTCH1,OPTN,PAK1,PDCD10,PDE3B,PSENEN,RAB2B,RNF24,SAR1B,SCAMP5,SH3GLB1,VAMP5
structural molecule activity	0.201682	3.10359	CTNNAL1,EIF3B,EPB41,KLHL3,KRT1,KRT23,KRT86,MRPL14,MRPL21,MRPS18C,MYL4,MYL6,RPL11,RPL12,RPL21,RPL22,RPL26,RPL26L1,RPL30,RPL31,RPL34,RPL35A,RPL36,RPL39L,RPL41,RPL7,RPL9,RPS15A,RPS21,RPS24,RPS27,RPS27L
cell motility	0.202841	-5.03663	ADAM8,CCR2,CEACAM1,CXCR4,DNAJA1,DPCD,ETS1,GAB2,HCK,NR4A2,OLR1,PARP9,PIK3R2,PRSS3,ROPN1L,SLC7A5
extracellular region	0.207472	-5.37501	ALPL,ARG1,BOLA3,C1RL,CEACAM1,CECR1,CMTM3,COL17A1,CTSL1,CXCL10,ENPP3,FCAR,GHRL,HDGF,HMOX1,IFNAR2,IGFBP1,ITLN1,LCN2,LILRA5,LIPG,LTF,METRNL,MMP25,MMP8,MMRN1,OLR1,OSCAR,PILRA,PLIN2,PRF1,PRSS3,PRSS33,S100A8,SEMA3A,SEMA4D,SERPING1,SLPI,SNCA,TCN1,TFF3,TNFSF13,TNFSF13B,TNFSF14,TXN
structural constituent of ribosome	0.207883	2.18874	MRPL14,MRPL21,MRPS18C,RPL11,RPL12,RPL21,RPL22,RPL26,RPL26L1,RPL30,RPL31,RPL34,RPL35A,RPL36,RPL39L,RPL41,RPL7,RPL9,RPS15A,RPS21,RPS24,RPS27,RPS27L
cell morphogenesis	0.21581	-5.16119	ADAM8,ARHGEF12,ATG7,BBS2,BBS4,BCL6,BIN3,CACNA1I,CDC42,ERBB2,GSK3B,MAPK14,MAPK3,MYL6,NOTCH1,NR4A2,P2RX7,PAK1,RRAS,SEMA3A,SEMA4D,SIAH2,STRADB,TYROBP
cytoskeleton organization	0.218991	-5.16292	AGFG1,BBS2,BBS4,BCL6,BIN3,CDC42,EPB41,GADD45A,GHRL,GZMB,KRT86,PAK1,PLEK2,TACC1,TMOD1
peroxisome	0.227512	-2.49035	ACSL3,FAR2,MGST1
lyase activity	0.230717	-3.71984	APEX1,CA1,FECH,GLUL,HAL,HDC,HMBS,PISD
protein targeting	0.23166	3.19928	AKR1C3,BCL6,CBLB,NFKBIA,OPTN,RERE,RPL11,RPL12,RPL21,RPL22,RPL26,RPL26L1,RPL30,RPL31,RPL34,RPL35A,RPL36,RPL41,RPL7,RPL9,RPS15A,RPS21,RPS24,RPS27,SEC61G,STRADB,TIMM23,TOMM40,TOMM7,TRAK2,XPO6
peptidase activity	0.232799	-4.3916	ADAM8,ASPRV1,C1RL,CASP4,CASP9,CPA3,CTSL1,DPEP2,GZMB,KEL,LTF,MME,MMP25,MMP8,NCSTN,PRSS3,PRSS33,SERPING1,SHFM1
cell-cell signaling	0.237439	-4.32793	CAV2,CDC42,CXCL10,FCER1A,GHRL,GLUL,GPR56,KCNJ15,KCNJ2,P2RX7,RRAS,SLC29A1,SNCA,SYN2,TXN
cytoplasm	0.245121	-8.84893	ABCA1,ABCF2,ABCG1,ACADVL,ACSL3,ACTR1B,AGFG1,AGPAT4,AHSP,AKR1C3,APEX1,ARG1,ARHGAP25,ARHGEF12,ARL4A,ARPC5L,ATG16L2,ATG7,ATM,ATP5EP2,ATP5H,ATP5I,ATP5J,ATP5J2,ATP5L,ATP6V0B,BBS2,BBS4,BEST1,BIN3,BNIP3L,C14ORF2,C17ORF61,CA1,CABIN1,CASP9,CAV2,CBLB,CCNA1,CCR2,CDC42,CDKL1,CDKN2D,CECR1,CELF2,CERK,CHMP6,CHPT1,CIRBP,CISD2,COMMD6,COX6C,COX7A2,COX7C,CPA3,CPEB2,CPT1A,CRK,CTNNAL1,CTSL1,CTTN,CXCR4,DARS,DCAF12,DDI…
small conjugating protein binding	0.247528	-1.55346	CXCR4
kinase activity	0.253181	-4.5224	ATM,CDKL1,CERK,ERBB2,GSK3B,GUK1,HCK,ITK,LIMK2,MAP2K4,MAPK14,MAPK3,PAK1,PDK4,PFKFB4,PIK3R2,PIP4K2A,PPM1F,RIOK3,STRADB,TRPM6,UCKL1
rRNA binding	0.262284	2.11396	CIRBP,RPL11,RPL9
lipid binding	0.270517	-4.42612	ABCA1,ABCG1,ARHGAP25,ARHGEF12,CERK,CHPT1,DBI,EPB41,FFAR2,GAB2,GPER,IRS2,ITK,LPAR2,NCF4,OSBPL9,PHF12,PLEK2,PLEKHG3,PTGS2,SH3GLB1,SNCA,SNTB1,SNX25,STX3,SYTL3
cell	0.272457	-8.91742	ABCA1,ABCF2,ABCG1,ACADVL,ACSL3,ACTR1B,ADAM8,ADIPOR1,AES,AGFG1,AGPAT4,AHSP,AKR1C3,ALPL,APEX1,AQP9,ARG1,ARHGAP25,ARHGEF12,ARL4A,ARPC5L,ATG16L2,ATG7,ATM,ATP5EP2,ATP5H,ATP5I,ATP5J,ATP5J2,ATP5L,ATP6V0B,BBS2,BBS4,BCL6,BEST1,BIN3,BNIP3L,BTAF1,BTF3,BTLA,C11ORF1,C14ORF2,C17ORF61,CA1,CABIN1,CACNA1I,CACNG6,CASP4,CASP9,CAV2,CBLB,CCDC85C,CCNA1,CCR2,CD300A,CD7,CDC42,CDKL1,CDKN2D,CEACAM1,CEBPD,CECR1,CELF2,CERK,…
growth	0.277798	-3.59443	BIN3,CDC42,IGFBP1,NOTCH1,PAX7,PTGS2
vacuole	0.293057	-3.81516	ATP6V0B,CTSL1,HCK,HLA-DMB,ITM2C,LAPTM5,MARCH8,NCF4,NCSTN,NEU1,PRF1,SLC15A4,STX3,TP53INP1,VAMP8
intracellular	0.29697	-8.53299	ABCA1,ABCF2,ABCG1,ACADVL,ACSL3,ACTR1B,AES,AGFG1,AGPAT4,AHSP,AKR1C3,APEX1,AQP9,ARG1,ARHGAP25,ARHGEF12,ARL4A,ARPC5L,ATG16L2,ATG7,ATM,ATP5EP2,ATP5H,ATP5I,ATP5J,ATP5J2,ATP5L,ATP6V0B,BBS2,BBS4,BCL6,BEST1,BIN3,BNIP3L,BTAF1,BTF3,C11ORF1,C14ORF2,C17ORF61,CA1,CABIN1,CASP4,CASP9,CAV2,CBLB,CCNA1,CCR2,CDC42,CDKL1,CDKN2D,CEBPD,CECR1,CELF2,CERK,CGGBP1,CHMP6,CHPT1,CIRBP,CISD2,COMMD6,COX6C,COX7A2,COX7C,CPA3,CPEB…
cilium	0.314583	-2.7545	BBS2,BBS4,ROPN1L
nitrogen cycle metabolic process	0.320913	-1.33922	ARG1
chromosome segregation	0.328787	-1.31194	RIOK3
cell differentiation	0.334081	-5.51318	AGFG1,AKR1C3,ARHGEF12,ARL4A,ATG7,ATM,BBS2,BBS4,BCL6,BPGM,CACNA1I,CAV2,CCR2,CDC42,CXCR4,EPAS1,ERBB2,FAM82A2,FOXO1,GAB2,GATA2,GHRL,GSK3B,HEMGN,HMBS,ID2,IRF8,ITK,ITM2C,LILRB1,MAPK14,MAPK3,MCOLN3,MGST1,MLL5,MSI2,MYL6,NCOA6,NOTCH1,NR4A2,OLIG1,OLIG2,PAK1,PAX7,PBX1,PDE4D,PIP4K2A,PTGS2,RBM38,RPL22,RRAS,SEMA3A,SEMA4D,SIAH2,SLC7A5,SOCS1,SOD2,STX3,TACC1,TMOD1,TRIM10,TYROBP,UQCRQ,VAMP5,ZBTB16
nucleolus	0.339768	5.15246	APEX1,ARL4A,DNAJB9,FBL,HMOX1,OASL,POLR1C,PPP1CA,PSPC1,REXO2,RPL11,RPL36,RPL9,RPS24,SELENBP1,TSEN34,XPO6
anatomical structure development	0.34224	-6.05377	ACSL3,ADAM8,AES,AGFG1,AHSP,AKR1C3,ALPL,ARG1,ARHGEF12,ASPRV1,ATG7,ATM,BBS2,BBS4,BCL6,BIN3,BPGM,BTF3,CACNA1I,CAV2,CCDC85C,CCR2,CDC42,CDKL1,CEACAM1,COL17A1,CXCL10,CXCR4,CXCR5,DPCD,DUSP1,DUSP2,DUSP5,EPAS1,ERBB2,FBXW8,FOS,FOXO1,GAB2,GATA2,GHRL,GLRX5,GPR56,GSK3B,HCK,HMBS,HMOX1,ID2,IGF2BP2,IGFBP1,IRF8,IRS2,ITK,ITM2C,KLHL3,KRT1,LILRB1,MAPK14,MAPK3,MAX,MCOLN3,MGST1,MLL5,MME,MMP25,MSI2,MYL4,MYL6,NCOA6,NDUF…
cytoskeleton	0.35159	-5.11247	ACTR1B,APEX1,ARPC5L,ATM,BBS2,BBS4,BIN3,CCNA1,CDC42,CTNNAL1,CTTN,DCAF12,EPB41,FAM82A2,GSK3B,HCK,HINT1,IGF2BP2,KIF21B,KLHL3,KRT1,KRT23,KRT86,LIN7A,LRRC26,MAPK14,MAPK3,MAPRE2,MYL4,MYL6,MYO1F,MYO1G,PAK1,PDE4D,PLEK2,PNP,PTPRE,RAB11FIP1,S100A8,SLC4A1,SNCA,SNTB1,TACC1,TMOD1,TPGS2
translation	0.353582	1.86186	DARS,EIF3B,MAN2A2,MRPL14,MRPL21,MRPS18C,RPL11,RPL12,RPL21,RPL22,RPL26,RPL26L1,RPL30,RPL31,RPL34,RPL35A,RPL36,RPL39L,RPL41,RPL7,RPL9,RPS15A,RPS21,RPS24,RPS27,RPS27L,SAR1B,SEC61G,TRAK2
protein binding, bridging	0.362595	-2.25603	BIN3,CRK,GAB2,HSH2D,SH2D1B,SH3GLB1
protein complex	0.363635	-7.41258	ABCF2,ACTR1B,ADAM8,AGFG1,AHSP,ATP5EP2,ATP5H,ATP5I,ATP5J,ATP5J2,ATP5L,ATP6V0B,BBS2,BBS4,BEST1,C14ORF2,CACNA1I,CACNG6,CASP9,CAV2,CISD2,DCAF12,DDX1,EIF3B,EPAS1,EPB41,ERBB2,FAM82A2,FBXO7,FBXW8,FOS,FOXO1,GAB2,GATA2,GSK3B,HBQ1,HCK,HIGD1A,HLA-DMB,HMGXB4,ID2,KIF21B,KLHL3,KRT1,KRT23,KRT86,LRRC26,MAPRE2,MAX,MLL5,MS4A2,MTA1,MYL4,MYL6,MYO1F,MYO1G,NCF4,NCOA6,NDUFA4,NDUFB2,NDUFB3,NDUFS4,NFKBIA,NFYA,NOTCH1,NUP1…
transport	0.365752	-6.38179	ABCA1,ABCF2,ABCG1,AGFG1,AKR1C3,AQP9,ATG16L2,ATG7,ATP5EP2,ATP5H,ATP5I,ATP5J,ATP5J2,ATP5L,ATP6V0B,BBS2,BBS4,BCL6,BEST1,CACNA1I,CACNG6,CAV2,CBLB,CDC42,CHMP6,CPT1A,CXCL10,DBI,FCER1A,FCGR1B,GATA2,GHRL,GLUL,HBQ1,HCK,HMGXB4,HMOX1,IRF8,KCNJ15,KCNJ2,KLHL3,LAPTM5,LAT2,LCN2,LILRB1,LIN7A,LIPG,LTF,MAPK3,MMRN1,MS4A2,MYO1F,NFKBIA,NOTCH1,NUP160,OPTN,OSBPL9,P2RX7,PDZK1,PLIN2,PNP,RAB11FIP1,RAB24,RAB2B,RERE,RPL11,R…
endosome	0.375492	-4.2473	ABCG1,ATP6V0B,CHMP6,CRK,CTSL1,ERBB2,FCGR1B,FPR1,HLA-DMB,MAPK3,MARCH8,MS4A2,OCIAD1,PRF1,RAB11FIP1,SCAMP5,SNX25,TRAK2,VAMP8
ATPase activity	0.38101	2.57113	ABCA1,ABCF2,ABCG1,ATP5EP2,ATP5H,ATP5I,ATP5J,ATP5J2,ATP5L,DDX1,DDX59,MYL6,TAP1,TOP1MT
cell death	0.390067	-4.409	ARHGEF12,ATM,BNIP3L,CASP4,CASP9,CDKN2D,CTSL1,CXCR4,DDIT4,FAM82A2,FBXO7,GADD45A,GRAMD4,GZMB,HMOX1,HSPE1,LCN2,LTBR,MAP2K4,MAPK14,MAPK3,MAX,NCSTN,NFKBIA,NLRP12,OLR1,OPTN,P2RX7,PAK1,PDCD10,PPM1F,PRF1,PSENEN,PSME2,PTRH2,RNF144B,RPS27L,SEMA3A,SH3GLB1,SIAH2,SNCA,SOD2,TNFRSF21,TNFSF14,TP53INP1,ZBTB16
reproduction	0.410442	3.26267	AGFG1,AKR1C3,ALPL,ARG1,ATM,BBS2,BBS4,BCL6,CCNA1,CXCR4,DNAJA1,ERBB2,FOS,GHRL,KLF9,LIMK2,MGST1,NOTCH1,PBX1,PHC2,PTGS2,RPL11,RPL12,RPL21,RPL22,RPL26,RPL26L1,RPL30,RPL31,RPL34,RPL35A,RPL36,RPL39L,RPL41,RPL7,RPL9,RPS15A,RPS21,RPS24,RPS27,SLC29A1,TAP1,ZBTB16
vacuolar transport	0.427064	-1.06749	HMGXB4
RNA binding	0.42985	2.87042	AGFG1,APEX1,CELF2,CIRBP,CPEB2,DDX1,DDX59,EIF3B,FBL,HBP1,IGF2BP2,MRPL21,MSI2,OASL,PSPC1,RBM38,RPL11,RPL12,RPL21,RPL22,RPL26,RPL30,RPL31,RPL34,RPL35A,RPL41,RPL7,RPL9,RPS15A,SLIRP,SNRNP70,SRSF6,SRSF9,TCEB2,ZC3HAV1
endoplasmic reticulum	0.433429	-4.02388	ABCG1,ACSL3,AGPAT4,APEX1,BNIP3L,CISD2,DNAJB9,FAR2,GHRL,GPER,HMOX1,MGST1,MX1,NCSTN,NOTCH1,PDE3B,PLIN2,PSENEN,PTGS2,RAB2B,SAR1B,SEC61G,TAP1,UCKL1
DNA metabolic process	0.442831	3.32298	APEX1,ATM,CDKN2D,DDX1,FOS,GADD45A,GTF2H5,HEMK1,HIST1H2BD,HIST2H2AC,MLL5,NCOA6,RBX1,RPA3,RPS27L,SHFM1,TOP1MT
aging	0.463757	-2.39026	ATM,CISD2,FOS,ID2,MAPK14,MME,SOD2
protein transporter activity	0.469398	3.1412	ABCG1,SEC61G,TIMM23,TOMM40,TOMM7,XPO6
macromolecular complex assembly	0.478307	3.79656	ABCA1,ARG1,CAV2,CELF2,CIRBP,CPT1A,DARS,DDX1,HIST1H2BD,HIST2H2AC,HMOX1,IL2RB,LCN2,LIN7A,MAX,MGST1,NDUFS4,P2RX7,PRF1,RPA3,SH3GLB1,SNRPD2,SOD2,SRSF6,SRSF9,TCEB2,UQCRH,VAMP8
nucleus	0.482104	-6.33209	AES,AGFG1,AKR1C3,APEX1,ARL4A,ATM,BBS4,BCL6,BNIP3L,BTAF1,BTF3,C11ORF1,CABIN1,CASP9,CAV2,CBLB,CCNA1,CDKL1,CDKN2D,CEBPD,CELF2,CERK,CGGBP1,CIRBP,COMMD6,CRK,CTDSP2,CTSL1,DDX1,DNAJB9,DPH3,DUSP1,DUSP18,DUSP2,DUSP5,EPAS1,EPB41,ERBB2,ETS1,FAM82A2,FBL,FBXO7,FKBP5,FOS,FOXO1,GADD45A,GATA2,GLRX5,GSK3B,GTF2H5,GZMB,HBP1,HCK,HDGF,HEMGN,HERC5,HINT1,HIST1H2BD,HIST2H2AC,HMBS,HMGXB4,HMOX1,HSH2D,ID2,IGF2BP2,IRF8,KLF9…
ion binding	0.487213	-4.83113	ADAM8,AGFG1,ALPL,APEX1,ARG1,BCL6,CA1,CBLB,CECR1,CERK,CHPT1,CIB2,CISD2,CPA3,CTDSP2,DDX59,DEF8,DNAJA1,DNAJA4,DPEP2,DPH3,ENPP3,FECH,GATA2,GLRX5,GMPR,HAGH,HBQ1,HMOX1,IDH2,ITK,KEL,KLF9,LCN2,LIMK2,LTF,MAN2A2,MARCH8,MCCC1,MKRN1,MLL5,MME,MMP25,MMP8,MTA1,MYL4,MYL6,NOTCH1,NR2C1,NR4A2,P2RX7,PDE3B,PDE4D,PDE5A,PHC2,PHF12,PNP,PPM1A,PPM1F,PPP1CA,PRF1,PRSS3,PTGS2,RBX1,RERE,RNF11,RNF135,RNF144B,RNF24,RPS27,RPS27L…
nuclear chromosome	0.513808	1.34508	PHF12,RPA3
oxidoreductase activity	0.514578	2.05252	ACADVL,AKR1C3,APEX1,COX6C,COX7A2,COX7C,FAR2,GLRX5,GMPR,GSTO1,HMOX1,IDH2,MGST1,NDUFA4,NDUFB2,NDUFB3,NDUFS4,PTGS2,SNCA,SOD2,TXN,TXNDC17,UQCR10,UQCRB,UQCRH,UQCRQ
small molecule metabolic process	0.531245	-3.97013	ABCA1,ABCG1,ACADVL,ACSL3,ADIPOR1,AGPAT4,AKR1C3,ARG1,ATG7,ATP5EP2,ATP5H,ATP5I,ATP5J,ATP5J2,ATP5L,CA1,CDC42,CECR1,CERK,CHPT1,COX6C,COX7C,CPT1A,DARS,DPEP2,ENPP3,EPAS1,ERH,FAR2,FCER1A,FECH,GLUL,GMPR,GSTO1,GUK1,HAGH,HAL,HDC,HMBS,HMOX1,IDH2,KYNU,MAPK14,MCCC1,MGST1,MME,MX2,NCOA6,NDUFA4,NDUFB2,NDUFB3,NDUFS4,NEU1,NR4A2,NUP160,PDE3B,PDE4D,PDE5A,PDK4,PFKFB4,PISD,PLIN2,PNP,PPP1CA,PSME2,PTGS2,RASD1,REXO2,RPIA…
protein complex assembly	0.547887	2.64582	ARG1,CAV2,CPT1A,DARS,HMOX1,IL2RB,LCN2,LIN7A,MAX,MGST1,NDUFS4,P2RX7,PRF1,SH3GLB1,SOD2,TCEB2,UQCRH,VAMP8
cell division	0.55648	-1.82125	BBS4,BIN3,CCNA1,CDC42,MAPRE2,NOTCH1,PPP1CA,TACC1,ZBTB16
generation of precursor metabolites and energy	0.563135	1.72993	ACADVL,ATP5H,ATP5I,ATP5J,ATP5J2,ATP5L,BPGM,COX6C,COX7C,FECH,GSK3B,IDH2,NDUFA4,NDUFB2,NDUFB3,NDUFS4,PFKFB4,PPP1CA,PPP1R3B,SNCA,SOD2,TXN,UQCR10,UQCRB,UQCRH,UQCRQ
lysosome	0.572432	-2.09442	CTSL1,HCK,HLA-DMB,ITM2C,LAPTM5,MARCH8,NCF4,NCSTN,NEU1,PRF1,SLC15A4,STX3,VAMP8
tRNA metabolic process	0.579217	1.62321	DARS,FBL,TSEN34
methyltransferase activity	0.580605	1.24156	FBL,HEMK1,MLL5
cellular component assembly	0.59652	3.13146	ABCA1,AGFG1,ARG1,BBS2,BBS4,BIN3,CAV2,CDC42,CELF2,CIRBP,COL17A1,CPT1A,DARS,DDX1,HIST1H2BD,HIST2H2AC,HMOX1,IL2RB,LCN2,LIN7A,MAX,MGST1,NDUFS4,P2RX7,PRF1,RPA3,SH3GLB1,SNRPD2,SOD2,SRSF6,SRSF9,TCEB2,TMOD1,UQCRH,VAMP8
transcription factor binding	0.599012	-1.8843	COMMD6,EPAS1,ETS1,FOXO1,GATA2,GSK3B,MAPK14,NCOA6,NFKBIA,OASL,PBX1,TFDP1
helicase activity	0.608049	0.895976	BTAF1,DDX1,DDX59
protein binding transcription factor activity	0.633732	2.52753	AES,APEX1,DDX1,MAX,MLL5,MXD1,NCOA6,PFDN5,PHF12,SIAH2,TFDP1
enzyme binding	0.649121	-2.41026	ABCA1,ACSL3,ADIPOR1,CABIN1,CBLB,CCNA1,CDC42,CDKN2D,CUTA,CXCR4,DUSP2,EPAS1,ERBB2,FOXO1,GSK3B,HINT1,HMOX1,IFNAR2,IRS2,LCN2,LILRB1,LTBR,MAPK3,MLL5,MS4A2,NCOA6,NFKBIA,NOTCH1,NR2C1,PAK1,PDE3B,PDE4D,PTGS2,RBX1,SLPI,SOCS1,SYTL3,TCEB2,TRAK2
ribonucleoprotein complex assembly	0.652439	1.14714	CELF2,CIRBP,DDX1,SNRPD2,SRSF6,SRSF9
anatomical structure formation involved in morphogenesis	0.682266	-1.72431	ADAM8,AGFG1,ATM,BBS2,BBS4,CDC42,CEACAM1,DUSP1,DUSP2,DUSP5,EPAS1,HMOX1,MAPK14,NOTCH1,PDCD10,TMOD1
lipid particle	0.690199	-0.829384	ACSL3,CAV2,PLIN2
mitochondrion	0.694666	1.54852	ABCF2,ABCG1,ACADVL,ACSL3,APEX1,ATP5EP2,ATP5H,ATP5I,ATP5J,ATP5J2,ATP5L,BNIP3L,C14ORF2,C17ORF61,CERK,CISD2,COX6C,COX7A2,COX7C,CPT1A,DDIT4,ECHDC3,FAM82A2,FECH,FOXO1,GLRX5,GLUL,GRAMD4,HAGH,HEMK1,HIGD1A,HSPE1,IDH2,KYNU,LIMK2,MAPK14,MAPK3,MCCC1,MGST1,MRPL14,MRPL21,MRPS18C,MXD1,NDUFA4,NDUFB2,NDUFB3,NDUFS4,OCIAD1,PDK4,PISD,PTRH2,RAB24,RERE,REXO2,RNF144B,RPS15A,SH3GLB1,SLC25A20,SLIRP,SNCA,SOD2,TAP1,TIMM23…
histone binding	0.703897	0.711181	CTSL1,SNCA
transferase activity, transferring acyl groups	0.710543	0.933944	AGPAT4,CPT1A,MBOAT7,ZDHHC18
ligase activity	0.716463	-1.38225	ACSL3,CBLB,DARS,FBXO7,GLUL,HERC5,MARCH8,MCCC1,MKRN1,RBX1,RNF135,RNF144B,SIAH2,UBE2F,UFC1
cytoskeletal protein binding	0.719325	-1.843	ARPC5L,BBS4,BIN3,CXCR4,EPB41,KLHL3,MAPRE2,MYL4,MYO1F,MYO1G,SH3GLB1,SLC4A1,SNCA,SNTB1,TMOD1
nucleocytoplasmic transport	0.728382	1.65154	AGFG1,AKR1C3,BCL6,CBLB,NFKBIA,NUP160,RERE,SRSF6,SRSF9,STRADB,XPO6
mitochondrion organization	0.7408	-1.28889	BNIP3L,CAV2,EPAS1,NDUFS4,P2RX7,SNCA,SOD2,TIMM23,TOMM40,TOMM7
organelle	0.746345	-2.58905	ABCA1,ABCF2,ABCG1,ACADVL,ACSL3,ACTR1B,AES,AGFG1,AGPAT4,AKR1C3,APEX1,AQP9,ARL4A,ARPC5L,ATM,ATP5EP2,ATP5H,ATP5I,ATP5J,ATP5J2,ATP5L,ATP6V0B,BBS2,BBS4,BCL6,BIN3,BNIP3L,BTAF1,BTF3,C11ORF1,C14ORF2,C17ORF61,CA1,CABIN1,CASP9,CAV2,CBLB,CCNA1,CDC42,CDKL1,CDKN2D,CEBPD,CECR1,CELF2,CERK,CGGBP1,CHMP6,CHPT1,CIRBP,CISD2,COMMD6,COX6C,COX7A2,COX7C,CPA3,CPT1A,CRK,CTDSP2,CTNNAL1,CTSL1,CTTN,CXCR4,DCAF12,DDIT4,DDX1,DN…
microtubule organizing center	0.760711	1.2435	ACTR1B,APEX1,BBS2,BBS4,CDC42,DCAF12,GSK3B,PDE4D,RAB11FIP1,TACC1
DNA binding	0.76342	-2.55499	AGFG1,APEX1,ATM,BCL6,BTAF1,CEBPD,CGGBP1,DDX1,EPAS1,ETS1,FOS,FOXO1,GATA2,GTF2H5,HBP1,HDGF,HEMK1,HIST1H2BD,HIST2H2AC,HMGXB4,IRF8,KLF9,MAX,MTA1,MXD1,NFYA,NOTCH1,NR2C1,NR4A2,OASL,OLIG1,OLIG2,PAX7,PBX1,PHC2,POLR1C,POLR1D,RERE,RFX2,RNF11,RPA3,RPL7,RPS27,SOD2,STAT2,STAT4,TBPL2,TFDP1,TOP1MT,ZBTB16,ZMAT2,ZNF236,ZNF30,ZNF621,ZNF763
translation factor activity, nucleic acid binding	0.765054	0.483341	EIF3B,TCEB2
pigmentation	0.765109	-0.716307	BBS2,BBS4,SOD2
cell junction organization	0.773283	0.53636	CDC42,COL17A1
cytoskeleton-dependent intracellular transport	0.774369	0.385927	CDC42
nucleic acid binding transcription factor activity	0.781214	-1.48979	BCL6,BTAF1,CEBPD,EPAS1,ETS1,FOS,FOXO1,GATA2,IRF8,KLF9,MAX,MTA1,MXD1,NFYA,NOTCH1,NR2C1,NR4A2,OLIG2,PAX7,PBX1,RERE,STAT2,STAT4,TBPL2,TFDP1,ZNF236
cell proliferation	0.786368	-1.50806	ERBB2,GLUL,HDGF,HMOX1,ID2,IFNAR2,IRS2,LILRB1,LIPG,MAPRE2,MS4A2,MXD1,P2RX7,PDZK1,RPS27,STAT4,TACC1,TFDP1,TNFSF13B,TNFSF14,TXN
cellular nitrogen compound metabolic process	0.788463	1.72862	AES,APEX1,ARG1,ATM,ATP5EP2,ATP5H,ATP5I,ATP5J,ATP5J2,ATP5L,BCL6,BTF3,CDC42,CDKN2D,CEBPD,CECR1,CELF2,CGGBP1,CHPT1,DARS,DDX1,ENPP3,EPAS1,ERBB2,ERH,ETS1,FBL,FECH,FOS,GADD45A,GATA2,GLUL,GMPR,GTF2H5,GUK1,HAL,HBP1,HDC,HDGF,HEMK1,HIST1H2BD,HIST2H2AC,HMBS,HMOX1,KLF9,KYNU,MAPK14,MAPK3,MAX,MCCC1,MLL5,MME,MX2,MXD1,NCOA6,NFYA,NOTCH1,NR2C1,NR4A2,OLIG1,PARP14,PAX7,PBX1,PDE3B,PDE4D,PDE5A,PISD,PNP,POLR1C,POLR1D,P…
transmembrane transporter activity	0.805471	-1.30445	ABCA1,ABCG1,AQP9,ATP5EP2,ATP5H,ATP5I,ATP5J,ATP5J2,ATP5L,ATP6V0B,BEST1,CACNA1I,CACNG6,COX6C,COX7A2,COX7C,KCNJ15,KCNJ2,LRRC26,MCOLN3,MS4A2,P2RX7,PRF1,SEC61G,SLC14A1,SLC15A4,SLC16A5,SLC19A1,SLC29A1,SLC4A1,SLC6A6,SLC6A9,SLC7A5,TAP1,TIMM23,TOMM40,TOMM7,TRPM6,UQCR10,UQCRB,UQCRH,UQCRQ
biosynthetic process	0.824936	1.28784	ABCA1,ACSL3,AES,AGPAT4,AKR1C3,APEX1,ARG1,ATG7,ATM,ATP5EP2,ATP5H,ATP5I,ATP5J,ATP5J2,ATP5L,BCL6,BTF3,CDKN2D,CEBPD,CECR1,CGGBP1,CHPT1,DARS,DDX1,DPEP2,DPH3,EIF3B,EPAS1,ERBB2,ETS1,FAR2,FCER1A,FECH,FOS,GATA2,GLUL,GMPR,GSTO1,GTF2H5,HAGH,HAL,HBP1,HDC,HDGF,HMBS,KLF9,KYNU,MAN2A2,MAPK14,MAPK3,MAX,MBOAT7,MLL5,MRPL14,MRPL21,MRPS18C,MXD1,NCOA6,NFYA,NOTCH1,NR2C1,NR4A2,OLIG1,P2RX7,PARP14,PAX7,PBX1,PIK3R2,PISD,PN…
lipid metabolic process	0.839437	-1.06746	ABCA1,ABCG1,ACADVL,ACSL3,ADIPOR1,AGPAT4,AKR1C3,ATM,BTN3A1,CERK,CHPT1,CPT1A,DPEP2,FAR2,FCER1A,IAH1,LIPG,MAPK14,MBOAT7,NCOA6,NEU1,P2RX7,PBX1,PIK3R2,PISD,PLIN2,PPP1CA,PTGS2,SLC25A20,SNCA,TMEM86B,TNFRSF21
mitosis	0.842862	0.535433	CCNA1,MAPRE2,NUP160,RPS27
extracellular matrix organization	0.849174	0.351684	MMP8,SNCA
homeostatic process	0.849342	-1.08239	ABCA1,ABCG1,ACADVL,APEX1,AQP9,ATP6V0B,BBS4,BCL6,BPGM,CCR2,CD7,CXCR4,EPAS1,ERBB2,FAM82A2,FOXO1,GATA2,GHRL,GLRX5,HMOX1,IRS2,LCN2,LIPG,LPAR2,LTF,MLL5,OLIG2,OPRL1,P2RX7,PDE3B,RPA3,RPS24,SLC29A1,SLC4A1,SNCA,SOD2,TAP1,TNFSF13B,TNFSF14,TRIM10,TXN,ZNF236
nucleotidyltransferase activity	0.862215	-0.311102	POLR1C,POLR1D
mRNA binding	0.879049	0.466142	CIRBP,DDX1,IGF2BP2,RBM38,RPL7
proteinaceous extracellular matrix	0.882529	-0.359337	COL17A1,MMP25,MMP8,SNCA,TFF3
catabolic process	0.883601	-0.7376	ABCG1,ACADVL,AKR1C3,ARG1,ATG16L2,ATG7,ATM,ATP5H,ATP5I,ATP5J,ATP5J2,ATP5L,BNIP3L,BPGM,CDC42,CECR1,CISD2,CPT1A,DNAJB9,ENPP3,FBXO7,GLUL,GSTO1,GZMB,HAL,HDC,HERC5,HMOX1,IAH1,IDH2,KYNU,LIPG,MCCC1,MX2,NCSTN,P2RX7,PDE3B,PDE4D,PDE5A,PFKFB4,PNP,PPP1CA,PSENEN,PSME2,RAB24,RASD1,RBX1,RNF11,RNF144B,RPA3,RPIA,RPL11,RPL12,RPL21,RPL22,RPL26,RPL26L1,RPL30,RPL31,RPL34,RPL35A,RPL36,RPL41,RPL7,RPL9,RPS15A,RPS21,RPS24…
phosphatase activity	0.90584	-0.32979	ALPL,BPGM,CTDSP2,DUSP1,DUSP18,DUSP2,DUSP5,PFKFB4,PPM1A,PPM1F,PPP1CA,PTPRE
nucleoplasm	0.910119	-0.991104	APEX1,ATM,CCNA1,CIRBP,CTDSP2,DDX1,DUSP1,DUSP2,DUSP5,EPAS1,FBL,FOS,FOXO1,GATA2,HDGF,HEMGN,MAPK14,MAPK3,MAX,MLL5,MTA1,NCOA6,NFYA,NOTCH1,NR2C1,NR4A2,PBX1,PHF12,POLR1C,POLR1D,PPP1CA,PRPF4,PSME2,PSPC1,RBX1,RERE,RPA3,SHFM1,SNRNP70,SNRPD2,SRSF6,SRSF9,STAT2,TCEB2,TFDP1,TNFSF13,TP53INP1,TXN,ZBTB16
developmental maturation	0.92228	0.272728	EPAS1,GATA2,ID2,NOTCH1,NR4A2,PTGS2,SEMA4D
transmembrane transport	0.955974	0.276168	ABCG1,AQP9,ATP5EP2,ATP5H,ATP5I,ATP5J,ATP5J2,ATP5L,ATP6V0B,CPT1A,HMOX1,MS4A2,NUP160,SLC14A1,SLC15A4,SLC25A20,SLC29A1,SLC45A3,SLC4A1,SLC6A6,SLC6A9,SLC7A5,TAP1
signal transducer activity	0.962381	-0.230607	ABCA1,AKR1C3,CBLB,CCR2,CXCR4,CXCR5,DARC,EPAS1,ERBB2,FCER1A,FCGR1B,FFAR2,FPR1,GPER,GPR146,GPR56,HMOX1,IFNAR1,IFNAR2,IL17RA,IL18R1,IL2RB,IRS2,KIR3DL1,KLRD1,LILRB1,LPAR2,MAPK14,MAPK3,MS4A2,NR2C1,NR4A2,OPRL1,P2RX7,PDK4,PPM1A,PTPRE,S1PR5,SEMA4D,STAT2,STAT4,TLR2,TYROBP
chromosome	0.964466	-0.210801	ATM,BCL6,HIST1H2BD,HIST2H2AC,HMBS,ID2,NUP160,PHF12,RPA3,TOP1MT
embryo development	0.965825	0.216189	ATM,BBS4,BTF3,DUSP1,DUSP2,DUSP5,EPAS1,FBXW8,FOXO1,GATA2,ID2,NCOA6,NOTCH1,PAX7,PBX1,RIC8A,ZBTB16
mRNA processing	0.967693	0.18301	CELF2,DDX1,PRPF4,RBM38,SNRNP70,SNRPD2,SRSF6,SRSF9,TSEN34
chromosome organization	0.976548	0.089238	CABIN1,HIST1H2BD,HIST2H2AC,MLL5,RERE,RPA3
nucleobase-containing compound catabolic process	0.992338	-0.0385874	ATP5H,ATP5I,ATP5J,ATP5J2,ATP5L,CDC42,CECR1,ENPP3,MX2,PDE3B,PDE4D,PDE5A,PNP,RASD1,RRAS,SAR1B,UPP1

## Sheet: TG metabolic pathways
Pathway	p-value	beta	Metabolite
Monoacylglycerol	8.49342e-74	61.5735	@1linoleoylglycerol1monolinolein,@1oleoylglycerol1monoolein,@1palmitoylglycerol1monopalmitin
Glycolysis, gluconeogenesis, pyruvate metabolism	1.13673e-15	27.0622	glucose,lactate
Valine, leucine and isoleucine metabolism	2.74892e-15	32.1241	@2methylbutyroylcarnitine,@3methyl2oxobutyrate,@3methyl2oxovalerate,@4methyl2oxopentanoate,alphahydroxyisovalerate,isoleucine,leucine,valine
Inositol metabolism	3.65287e-14	24.899	inositol1phosphateI1P
Glutamate metabolism	1.13148e-12	20.0019	glutamate
gamma-glutamyl	4.79392e-09	21.4418	gammaglutamylisoleucine,gammaglutamylleucine,gammaglutamylphenylalanine,gammaglutamylvaline
Glutathione metabolism	3.63245e-08	-14.9171	cysteineglutathionedisulfide
Phenylalanine & tyrosine metabolism	5.31279e-07	17.9717	@34hydroxyphenyllactate,phenylalanine,tyrosine
Alanine and aspartate metabolism	5.45623e-07	14.0666	alanine
Fatty acid metabolism (also BCAA metabolism)	7.87068e-07	14.158	propionylcarnitine
Xanthine metabolism	8.85376e-07	14.225	caffeine
Glycine, serine and threonine metabolism	7.90725e-06	-17.7818	glycine,Nacetylglycine,Nacetylthreonine
Urea cycle; arginine-, proline-, metabolism	8.12987e-06	12.8771	proline
Lysolipid	9.39079e-05	12.8355	@1linoleoylglycerophosphocholine,@1myristoylglycerophosphocholine,@1palmitoylglycerophosphocholine,@1stearoylglycerophosphocholine,@2palmitoylglycerophosphocholine
Pyrimidine metabolism, uracil containing	0.000105623	11.2425	pseudouridine
Histidine metabolism	0.000112485	-11.0041	histidine
Food component/Plant	0.00268619	8.57767	piperine
Tryptophan metabolism	0.00435854	15.1467	@3indoxylsulfate,Cglycosyltryptophan,kynurenine,serotonin5HT,tryptophan
Carnitine metabolism	0.012606	8.70112	@2tetradecenoylcarnitine,acetylcarnitine,hexanoylcarnitine,laurylcarnitine,oleoylcarnitine,palmitoylcarnitine
Fructose, mannose, galactose, starch, and sucrose metabolism	0.0149191	7.02589	mannose
Cysteine, methionine, SAM, taurine metabolism	0.0183645	9.92915	@2hydroxybutyrateAHB,methionine
Purine metabolism, (hypo)xanthine/inosine containing	0.0185113	-6.75985	hypoxanthine
Long chain fatty acid	0.0186006	8.27888	@10heptadecenoate171n7,@10nonadecenoate191n9,adrenate224n6,dihomolinoleate202n6,eicosenoate201n9or11,margarate170,myristate140,myristoleate141n5,nonadecanoate190,oleate181n9,palmitate160,palmitoleate161n7,stearate180,stearidonate184n3,X-12442
Polypeptide	0.040945	-5.60824	HWESASXX
Benzoate metabolism	0.0481959	-5.63792	hippurate
Krebs cycle	0.077311	-5.11005	citrate
Essential fatty acid	0.119359	4.96698	docosapentaenoaten3DPA225n3,linoleate182n6,linolenatealphaorgamma183n3or6
Medium chain fatty acid	0.119974	-5.98126	@10undecenoate111n1,@5dodecenoate121n7,caprate100,laurate120
Hemoglobin and porphyrin metabolism	0.128842	-4.45878	bilirubinEE,X-11793
Dipeptide	0.18123	-4.34361	X-14304
Fibrinogen cleavage peptide	0.411881	-2.77553	ADpSGEGDFXAEGGGVR,ADSGEGDFXAEGGGVR
Glycerolipid metabolism	0.629231	2.04675	glycerol,glycerophosphorylcholineGPC
Sterol/Steroid	0.827314	0.919137	androsteronesulfate,cortisol,cortisone

## Sheet: TG GO
GODescription	p-value	beta	mRNAs
developmental maturation	1.85902e-43	-76.372	EPAS1,GATA2,ID2,NOTCH1,NR4A2,PTGS2,SEMA4D
structural molecule activity	4.69107e-37	61.7488	CTNNAL1,EIF3B,EPB41,KLHL3,KRT1,KRT23,KRT86,MRPL14,MRPL21,MRPS18C,MYL4,MYL6,RPL11,RPL12,RPL21,RPL22,RPL26,RPL26L1,RPL30,RPL31,RPL34,RPL35A,RPL36,RPL39L,RPL41,RPL7,RPL9,RPS15A,RPS21,RPS24,RPS27,RPS27L
unfolded protein binding	1.16894e-33	55.6031	AHSP,DNAJA1,DNAJA4,DNAJB9,HSPE1,PFDN5
RNA binding	4.33717e-33	87.5367	AGFG1,APEX1,CELF2,CIRBP,CPEB2,DDX1,DDX59,EIF3B,FBL,HBP1,IGF2BP2,MRPL21,MSI2,OASL,PSPC1,RBM38,RPL11,RPL12,RPL21,RPL22,RPL26,RPL30,RPL31,RPL34,RPL35A,RPL41,RPL7,RPL9,RPS15A,SLIRP,SNRNP70,SRSF6,SRSF9,TCEB2,ZC3HAV1
protein folding	6.56344e-33	63.3912	AHSP,DNAJA1,DNAJA4,DNAJB9,FKBP5,HSPE1,PFDN5
translation	2.25974e-31	47.1107	DARS,EIF3B,MAN2A2,MRPL14,MRPL21,MRPS18C,RPL11,RPL12,RPL21,RPL22,RPL26,RPL26L1,RPL30,RPL31,RPL34,RPL35A,RPL36,RPL39L,RPL41,RPL7,RPL9,RPS15A,RPS21,RPS24,RPS27,RPS27L,SAR1B,SEC61G,TRAK2
structural constituent of ribosome	2.35162e-31	40.7931	MRPL14,MRPL21,MRPS18C,RPL11,RPL12,RPL21,RPL22,RPL26,RPL26L1,RPL30,RPL31,RPL34,RPL35A,RPL36,RPL39L,RPL41,RPL7,RPL9,RPS15A,RPS21,RPS24,RPS27,RPS27L
ribosome biogenesis	3.79845e-31	38.4463	FBL,RPL11,RPL26,RPL35A,RPL7,RPS21,RPS24
ribosome	8.82118e-31	41.1746	APEX1,MRPL14,MRPL21,MRPS18C,RPL11,RPL12,RPL21,RPL22,RPL26,RPL26L1,RPL30,RPL31,RPL34,RPL35A,RPL36,RPL39L,RPL41,RPL7,RPL9,RPS15A,RPS21,RPS24,RPS27,RPS27L
generation of precursor metabolites and energy	3.548e-30	68.917	ACADVL,ATP5H,ATP5I,ATP5J,ATP5J2,ATP5L,BPGM,COX6C,COX7C,FECH,GSK3B,IDH2,NDUFA4,NDUFB2,NDUFB3,NDUFS4,PFKFB4,PPP1CA,PPP1R3B,SNCA,SOD2,TXN,UQCR10,UQCRB,UQCRH,UQCRQ
protein targeting	8.11524e-30	61.2792	AKR1C3,BCL6,CBLB,NFKBIA,OPTN,RERE,RPL11,RPL12,RPL21,RPL22,RPL26,RPL26L1,RPL30,RPL31,RPL34,RPL35A,RPL36,RPL41,RPL7,RPL9,RPS15A,RPS21,RPS24,RPS27,SEC61G,STRADB,TIMM23,TOMM40,TOMM7,TRAK2,XPO6
mitochondrion	6.94439e-27	85.9003	ABCF2,ABCG1,ACADVL,ACSL3,APEX1,ATP5EP2,ATP5H,ATP5I,ATP5J,ATP5J2,ATP5L,BNIP3L,C14ORF2,C17ORF61,CERK,CISD2,COX6C,COX7A2,COX7C,CPT1A,DDIT4,ECHDC3,FAM82A2,FECH,FOXO1,GLRX5,GLUL,GRAMD4,HAGH,HEMK1,HIGD1A,HSPE1,IDH2,KYNU,LIMK2,MAPK14,MAPK3,MCCC1,MGST1,MRPL14,MRPL21,MRPS18C,MXD1,NDUFA4,NDUFB2,NDUFB3,NDUFS4,OCIAD1,PDK4,PISD,PTRH2,RAB24,RERE,REXO2,RNF144B,RPS15A,SH3GLB1,SLC25A20,SLIRP,SNCA,SOD2,TAP1,TIMM23…
oxidoreductase activity	2.90098e-26	67.7999	ACADVL,AKR1C3,APEX1,COX6C,COX7A2,COX7C,FAR2,GLRX5,GMPR,GSTO1,HMOX1,IDH2,MGST1,NDUFA4,NDUFB2,NDUFB3,NDUFS4,PTGS2,SNCA,SOD2,TXN,TXNDC17,UQCR10,UQCRB,UQCRH,UQCRQ
signal transducer activity	4.89085e-26	-104.792	ABCA1,AKR1C3,CBLB,CCR2,CXCR4,CXCR5,DARC,EPAS1,ERBB2,FCER1A,FCGR1B,FFAR2,FPR1,GPER,GPR146,GPR56,HMOX1,IFNAR1,IFNAR2,IL17RA,IL18R1,IL2RB,IRS2,KIR3DL1,KLRD1,LILRB1,LPAR2,MAPK14,MAPK3,MS4A2,NR2C1,NR4A2,OPRL1,P2RX7,PDK4,PPM1A,PTPRE,S1PR5,SEMA4D,STAT2,STAT4,TLR2,TYROBP
protein binding, bridging	2.44889e-25	-52.417	BIN3,CRK,GAB2,HSH2D,SH2D1B,SH3GLB1
cell division	3.22731e-24	-64.0465	BBS4,BIN3,CCNA1,CDC42,MAPRE2,NOTCH1,PPP1CA,TACC1,ZBTB16
endosome	5.84935e-24	-98.5991	ABCG1,ATP6V0B,CHMP6,CRK,CTSL1,ERBB2,FCGR1B,FPR1,HLA-DMB,MAPK3,MARCH8,MS4A2,OCIAD1,PRF1,RAB11FIP1,SCAMP5,SNX25,TRAK2,VAMP8
mRNA binding	7.15074e-23	61.5571	CIRBP,DDX1,IGF2BP2,RBM38,RPL7
vacuole	1.10954e-22	-72.639	ATP6V0B,CTSL1,HCK,HLA-DMB,ITM2C,LAPTM5,MARCH8,NCF4,NCSTN,NEU1,PRF1,SLC15A4,STX3,TP53INP1,VAMP8
nucleolus	2.81247e-22	107.07	APEX1,ARL4A,DNAJB9,FBL,HMOX1,OASL,POLR1C,PPP1CA,PSPC1,REXO2,RPL11,RPL36,RPL9,RPS24,SELENBP1,TSEN34,XPO6
neurological system process	6.04691e-22	-72.8214	ATG7,BBS2,BBS4,BEST1,CAV2,CCR2,CXCR4,EPAS1,ERBB2,FOS,GHRL,GLUL,KCNJ15,KCNJ2,MAPK3,MME,OLIG2,OPRL1,P2RX7,PDE5A,PTGS2,RIC8A,RRAS,SLC29A1,SNCA,SOD2,SYN2
catabolic process	1.67585e-21	98.1397	ABCG1,ACADVL,AKR1C3,ARG1,ATG16L2,ATG7,ATM,ATP5H,ATP5I,ATP5J,ATP5J2,ATP5L,BNIP3L,BPGM,CDC42,CECR1,CISD2,CPT1A,DNAJB9,ENPP3,FBXO7,GLUL,GSTO1,GZMB,HAL,HDC,HERC5,HMOX1,IAH1,IDH2,KYNU,LIPG,MCCC1,MX2,NCSTN,P2RX7,PDE3B,PDE4D,PDE5A,PFKFB4,PNP,PPP1CA,PSENEN,PSME2,RAB24,RASD1,RBX1,RNF11,RNF144B,RPA3,RPIA,RPL11,RPL12,RPL21,RPL22,RPL26,RPL26L1,RPL30,RPL31,RPL34,RPL35A,RPL36,RPL41,RPL7,RPL9,RPS15A,RPS21,RPS24…
cytoplasmic membrane-bounded vesicle	3.07231e-21	-90.6323	ABCA1,AGFG1,ATM,CAV2,CDC42,CPA3,CXCR4,FCGR1B,GHRL,HCK,LPAR2,LTF,MARCH8,MME,MMRN1,NCF4,NCSTN,NEU1,NOTCH1,OPTN,PRF1,RAB11FIP1,SAR1B,SCAMP5,SEC61G,SERPING1,SNCA,SOCS1,STX3,SYN2,TAP1,TEX101,TFF3,VAMP8
peptidase activity	3.44377e-20	-69.4711	ADAM8,ASPRV1,C1RL,CASP4,CASP9,CPA3,CTSL1,DPEP2,GZMB,KEL,LTF,MME,MMP25,MMP8,NCSTN,PRSS3,PRSS33,SERPING1,SHFM1
protein maturation	1.57458e-18	-44.3456	ASPRV1,NCSTN,P2RX7,PRSS3,PSENEN
plasma membrane	2.0007e-18	-88.2894	ABCA1,ABCG1,ADAM8,ADIPOR1,ALPL,AQP9,ARL4A,BBS2,BBS4,BEST1,BTLA,CACNA1I,CACNG6,CAV2,CBLB,CCDC85C,CCR2,CD300A,CD7,CDC42,CEACAM1,CERK,COL17A1,CRK,CTNNAL1,CXCL10,CXCR4,CXCR5,DARC,DPEP2,ENPP3,EPB41,ERBB2,FCAR,FCER1A,FCGR1B,FCGR2A,FFAR2,FPR1,GAB2,GBP1,GPER,GPR146,GPR56,GSK3B,GYPB,GYPE,GZMB,HCK,HINT1,HLA-DMB,HMOX1,IFITM2,IFNAR1,IFNAR2,IL17RA,IL18R1,IL2RB,IRS2,ITLN1,ITM2C,KCNJ15,KCNJ2,KEL,KIR3DL1,KLRD1,K…
lysosome	6.46635e-18	-65.8294	CTSL1,HCK,HLA-DMB,ITM2C,LAPTM5,MARCH8,NCF4,NCSTN,NEU1,PRF1,SLC15A4,STX3,VAMP8
nucleic acid binding transcription factor activity	6.48583e-18	-95.1565	BCL6,BTAF1,CEBPD,EPAS1,ETS1,FOS,FOXO1,GATA2,IRF8,KLF9,MAX,MTA1,MXD1,NFYA,NOTCH1,NR2C1,NR4A2,OLIG2,PAX7,PBX1,RERE,STAT2,STAT4,TBPL2,TFDP1,ZNF236
enzyme binding	8.59367e-18	-93.6464	ABCA1,ACSL3,ADIPOR1,CABIN1,CBLB,CCNA1,CDC42,CDKN2D,CUTA,CXCR4,DUSP2,EPAS1,ERBB2,FOXO1,GSK3B,HINT1,HMOX1,IFNAR2,IRS2,LCN2,LILRB1,LTBR,MAPK3,MLL5,MS4A2,NCOA6,NFKBIA,NOTCH1,NR2C1,PAK1,PDE3B,PDE4D,PTGS2,RBX1,SLPI,SOCS1,SYTL3,TCEB2,TRAK2
lipid binding	1.71692e-17	-70.4073	ABCA1,ABCG1,ARHGAP25,ARHGEF12,CERK,CHPT1,DBI,EPB41,FFAR2,GAB2,GPER,IRS2,ITK,LPAR2,NCF4,OSBPL9,PHF12,PLEK2,PLEKHG3,PTGS2,SH3GLB1,SNCA,SNTB1,SNX25,STX3,SYTL3
signal transduction	3.3867e-17	-101.786	ABCA1,ACADVL,ADAM8,ADIPOR1,AES,AKR1C3,ARHGAP25,ARHGEF12,ARL4A,ATM,ATP6V0B,BBS2,BBS4,BCL6,BTLA,CABIN1,CACNA1I,CASP9,CBLB,CCR2,CD7,CDC42,CEACAM1,CERK,CIB2,CRK,CTDSP2,CTNNAL1,CXCL10,CXCR4,CXCR5,DARC,DEF8,DNAJA1,DNAJB9,DUSP1,EPAS1,ERBB2,FCER1A,FCGR1B,FFAR2,FOS,FOXO1,FPR1,GAB2,GADD45A,GBP1,GHRL,GPER,GPR146,GPR56,GSK3B,HBP1,HCK,HDGF,HERC5,HINT1,HLA-DMB,HMGXB4,HMOX1,IFIT2,IFIT3,IFITM2,IFNAR1,IFNAR2,IGFB…
cellular nitrogen compound metabolic process	3.40253e-17	111.876	AES,APEX1,ARG1,ATM,ATP5EP2,ATP5H,ATP5I,ATP5J,ATP5J2,ATP5L,BCL6,BTF3,CDC42,CDKN2D,CEBPD,CECR1,CELF2,CGGBP1,CHPT1,DARS,DDX1,ENPP3,EPAS1,ERBB2,ERH,ETS1,FBL,FECH,FOS,GADD45A,GATA2,GLUL,GMPR,GTF2H5,GUK1,HAL,HBP1,HDC,HDGF,HEMK1,HIST1H2BD,HIST2H2AC,HMBS,HMOX1,KLF9,KYNU,MAPK14,MAPK3,MAX,MCCC1,MLL5,MME,MX2,MXD1,NCOA6,NFYA,NOTCH1,NR2C1,NR4A2,OLIG1,PARP14,PAX7,PBX1,PDE3B,PDE4D,PDE5A,PISD,PNP,POLR1C,POLR1D,P…
phosphatase activity	4.53404e-17	-48.2293	ALPL,BPGM,CTDSP2,DUSP1,DUSP18,DUSP2,DUSP5,PFKFB4,PPM1A,PPM1F,PPP1CA,PTPRE
transferase activity, transferring acyl groups	2.16615e-16	-42.6171	AGPAT4,CPT1A,MBOAT7,ZDHHC18
biosynthetic process	6.57916e-16	97.0529	ABCA1,ACSL3,AES,AGPAT4,AKR1C3,APEX1,ARG1,ATG7,ATM,ATP5EP2,ATP5H,ATP5I,ATP5J,ATP5J2,ATP5L,BCL6,BTF3,CDKN2D,CEBPD,CECR1,CGGBP1,CHPT1,DARS,DDX1,DPEP2,DPH3,EIF3B,EPAS1,ERBB2,ETS1,FAR2,FCER1A,FECH,FOS,GATA2,GLUL,GMPR,GSTO1,GTF2H5,HAGH,HAL,HBP1,HDC,HDGF,HMBS,KLF9,KYNU,MAN2A2,MAPK14,MAPK3,MAX,MBOAT7,MLL5,MRPL14,MRPL21,MRPS18C,MXD1,NCOA6,NFYA,NOTCH1,NR2C1,NR4A2,OLIG1,P2RX7,PARP14,PAX7,PBX1,PIK3R2,PISD,PN…
ligase activity	1.30288e-15	62.817	ACSL3,CBLB,DARS,FBXO7,GLUL,HERC5,MARCH8,MCCC1,MKRN1,RBX1,RNF135,RNF144B,SIAH2,UBE2F,UFC1
homeostatic process	5.95077e-15	-91.9136	ABCA1,ABCG1,ACADVL,APEX1,AQP9,ATP6V0B,BBS4,BCL6,BPGM,CCR2,CD7,CXCR4,EPAS1,ERBB2,FAM82A2,FOXO1,GATA2,GHRL,GLRX5,HMOX1,IRS2,LCN2,LIPG,LPAR2,LTF,MLL5,OLIG2,OPRL1,P2RX7,PDE3B,RPA3,RPS24,SLC29A1,SLC4A1,SNCA,SOD2,TAP1,TNFSF13B,TNFSF14,TRIM10,TXN,ZNF236
cell morphogenesis	5.44696e-14	-64.9454	ADAM8,ARHGEF12,ATG7,BBS2,BBS4,BCL6,BIN3,CACNA1I,CDC42,ERBB2,GSK3B,MAPK14,MAPK3,MYL6,NOTCH1,NR4A2,P2RX7,PAK1,RRAS,SEMA3A,SEMA4D,SIAH2,STRADB,TYROBP
aging	7.9959e-14	-50.4671	ATM,CISD2,FOS,ID2,MAPK14,MME,SOD2
nucleotidyltransferase activity	1.09017e-13	27.5785	POLR1C,POLR1D
rRNA binding	1.32857e-13	28.9272	CIRBP,RPL11,RPL9
reproduction	2.80275e-13	60.0029	AGFG1,AKR1C3,ALPL,ARG1,ATM,BBS2,BBS4,BCL6,CCNA1,CXCR4,DNAJA1,ERBB2,FOS,GHRL,KLF9,LIMK2,MGST1,NOTCH1,PBX1,PHC2,PTGS2,RPL11,RPL12,RPL21,RPL22,RPL26,RPL26L1,RPL30,RPL31,RPL34,RPL35A,RPL36,RPL39L,RPL41,RPL7,RPL9,RPS15A,RPS21,RPS24,RPS27,SLC29A1,TAP1,ZBTB16
lipid metabolic process	3.58326e-13	-79.3863	ABCA1,ABCG1,ACADVL,ACSL3,ADIPOR1,AGPAT4,AKR1C3,ATM,BTN3A1,CERK,CHPT1,CPT1A,DPEP2,FAR2,FCER1A,IAH1,LIPG,MAPK14,MBOAT7,NCOA6,NEU1,P2RX7,PBX1,PIK3R2,PISD,PLIN2,PPP1CA,PTGS2,SLC25A20,SNCA,TMEM86B,TNFRSF21
cellular amino acid metabolic process	7.44189e-13	-55.1402	ARG1,ATG7,DARS,GLUL,HAGH,HAL,HDC,KYNU,MCCC1,MGST1,MME,SLC19A1,SLC6A6,SLC7A5,SOD2
immune system process	4.82685e-12	-71.4508	ADAM8,AHSP,AQP9,ATM,BCL6,BNIP3L,BPGM,BTLA,C1RL,CBLB,CCR2,CD7,CDC42,CTSL1,CXCL10,CXCR4,CXCR5,ENPP3,EPAS1,ETS1,FCAR,FCGR1B,FOS,GAB2,GATA2,GBP1,GLRX5,HCK,HERC5,HLA-DMB,HSH2D,ID2,IFI44L,IFIT2,IFIT3,IFITM2,IFNAR1,IFNAR2,IL18R1,IRF8,ITK,KIR3DL1,KRT1,KYNU,LAT2,LCN2,LILRA5,LILRB1,LTF,MAP2K4,MAPK14,MAPK3,MARCH8,MLL5,MS4A2,MX1,MX2,MYO1F,NCF4,NCOA6,NFKBIA,NOTCH1,OASL,OLR1,P2RX7,PAK1,PBX1,PIK3R2,PIP4K2A,PNP,…
symbiosis, encompassing mutualism through parasitism	5.11586e-12	-29.5257	CXCR4,TAP1,TLR2
anatomical structure formation involved in morphogenesis	5.85445e-12	-60.2054	ADAM8,AGFG1,ATM,BBS2,BBS4,CDC42,CEACAM1,DUSP1,DUSP2,DUSP5,EPAS1,HMOX1,MAPK14,NOTCH1,PDCD10,TMOD1
chromosome organization	2.20241e-11	-42.2206	CABIN1,HIST1H2BD,HIST2H2AC,MLL5,RERE,RPA3
vacuolar transport	4.3955e-11	18.4219	HMGXB4
ATPase activity	2.34228e-10	38.7284	ABCA1,ABCF2,ABCG1,ATP5EP2,ATP5H,ATP5I,ATP5J,ATP5J2,ATP5L,DDX1,DDX59,MYL6,TAP1,TOP1MT
translation factor activity, nucleic acid binding	5.90601e-10	20.8644	EIF3B,TCEB2
cytosol	1.7315e-09	79.0729	AHSP,ARG1,ARHGAP25,ARHGEF12,BEST1,CASP9,CAV2,CBLB,CCNA1,CCR2,CDC42,CDKN2D,CHMP6,CRK,CTNNAL1,DARS,EIF3B,FOXO1,GAB2,GBP1,GLUL,GMPR,GSK3B,GSTO1,GUK1,GZMB,HAL,HBQ1,HCK,HDC,HERC5,HMBS,HMOX1,ID2,IFIT2,IFIT3,IGF2BP2,IRF8,IRS2,ITK,KLHL3,KYNU,LCN2,MAP2K4,MAPK14,MAPK3,MX1,MX2,MYL4,MYL6,NCF4,NFKBIA,NUP160,OASL,PAK1,PARP9,PDCD10,PDE3B,PDE4D,PDE5A,PFDN5,PFKFB4,PIK3R2,PNP,PPM1A,PPM1F,PPP1CA,PSME2,RAB24,RBM38,R…
nucleocytoplasmic transport	2.46723e-09	-59.1373	AGFG1,AKR1C3,BCL6,CBLB,NFKBIA,NUP160,RERE,SRSF6,SRSF9,STRADB,XPO6
cell adhesion	2.87647e-09	-37.0529	ADAM8,CD300A,CDC42,CEACAM1,COL17A1,CTNNAL1,GPR56,HCK,MMRN1,OLR1,SEMA4D,SIGLEC5
nucleobase-containing compound catabolic process	7.27165e-09	48.4987	ATP5H,ATP5I,ATP5J,ATP5J2,ATP5L,CDC42,CECR1,ENPP3,MX2,PDE3B,PDE4D,PDE5A,PNP,RASD1,RRAS,SAR1B,UPP1
vesicle-mediated transport	7.55137e-09	-63.0848	ABCA1,BBS2,CAV2,CHMP6,FCGR1B,GATA2,HCK,HMGXB4,IRF8,LAT2,LILRB1,LIN7A,MAPK3,MMRN1,MYO1F,OPTN,P2RX7,RAB2B,SAR1B,SCAMP5,SERPING1,SNCA,STX3,VAMP5,VAMP8
extracellular matrix organization	8.15933e-09	22.2482	MMP8,SNCA
isomerase activity	1.19788e-08	28.3543	BPGM,FKBP5,RPIA,TOP1MT
embryo development	1.82796e-08	-59.2877	ATM,BBS4,BTF3,DUSP1,DUSP2,DUSP5,EPAS1,FBXW8,FOXO1,GATA2,ID2,NCOA6,NOTCH1,PAX7,PBX1,RIC8A,ZBTB16
pigmentation	2.11421e-08	-28.0476	BBS2,BBS4,SOD2
organelle	3.07801e-08	92.5704	ABCA1,ABCF2,ABCG1,ACADVL,ACSL3,ACTR1B,AES,AGFG1,AGPAT4,AKR1C3,APEX1,AQP9,ARL4A,ARPC5L,ATM,ATP5EP2,ATP5H,ATP5I,ATP5J,ATP5J2,ATP5L,ATP6V0B,BBS2,BBS4,BCL6,BIN3,BNIP3L,BTAF1,BTF3,C11ORF1,C14ORF2,C17ORF61,CA1,CABIN1,CASP9,CAV2,CBLB,CCNA1,CDC42,CDKL1,CDKN2D,CEBPD,CECR1,CELF2,CERK,CGGBP1,CHMP6,CHPT1,CIRBP,CISD2,COMMD6,COX6C,COX7A2,COX7C,CPA3,CPT1A,CRK,CTDSP2,CTNNAL1,CTSL1,CTTN,CXCR4,DCAF12,DDIT4,DDX1,DN…
cellular protein modification process	3.73471e-08	-61.2801	ABCA1,ADAM8,ATG7,ATM,AVPI1,CDKL1,CRK,CTDSP2,CXCR4,DCAF12,DPH3,DUSP1,DUSP18,DUSP2,DUSP5,ERBB2,FBXO7,FCER1A,FKBP5,FOXO1,FPR1,GHRL,GSK3B,HCK,HERC5,HMBS,KLHL3,LPAR2,MAN2A2,MAP2K4,MAPK14,MAPK3,MARCH8,MKRN1,MLL5,P2RX7,PAK1,PDK4,PPM1A,PPM1F,PPP1CA,PSME2,PTPRE,RBX1,RNF11,RNF135,RNF144B,SAR1B,SOCS1,STAT4,TCEB2,TLR2,TRAK2,UBE2F,UFC1
enzyme regulator activity	4.0375e-08	-38.086	AGFG1,ARHGAP25,ARHGEF12,CABIN1,CASP9,CDKN2D,CXCL10,GHRL,NLRP12,NOTCH1,PIK3R2,PLEKHG3,RGS10,RIC8A,ROPN1L,RPS27L,SERPING1,SLPI,SMAP2,SNCA,SOCS1,TNFSF14
Golgi apparatus	9.4732e-08	-45.8443	ABCA1,ABCG1,ACSL3,AGFG1,CA1,CAV2,CDC42,CECR1,CHPT1,EPB41,FAM198B,GLUL,GPER,HCK,ITM2C,MAN2A2,MAPK3,NCSTN,NOTCH1,OPTN,PAK1,PDCD10,PDE3B,PSENEN,RAB2B,RNF24,SAR1B,SCAMP5,SH3GLB1,VAMP5
hydrolase activity, acting on glycosyl bonds	1.47477e-07	-25.723	APEX1,MAN2A2,NEU1
DNA metabolic process	1.81994e-07	47.2484	APEX1,ATM,CDKN2D,DDX1,FOS,GADD45A,GTF2H5,HEMK1,HIST1H2BD,HIST2H2AC,MLL5,NCOA6,RBX1,RPA3,RPS27L,SHFM1,TOP1MT
extracellular space	2.2355e-07	-44.0938	ALPL,ARG1,C1RL,CECR1,CMTM3,CXCL10,GHRL,HDGF,HMOX1,IFNAR2,IGFBP1,LCN2,LIPG,MMP8,PRSS3,PRSS33,S100A8,SEMA4D,SERPING1,TNFSF13,TNFSF13B,TNFSF14
membrane organization	3.26034e-07	-46.427	ABCA1,ATG7,CAV2,CHMP6,CXCR4,FCGR1B,P2RX7,PDZK1,SAR1B,SNCA,STX3,VAMP8
cell proliferation	3.65002e-07	-59.2132	ERBB2,GLUL,HDGF,HMOX1,ID2,IFNAR2,IRS2,LILRB1,LIPG,MAPRE2,MS4A2,MXD1,P2RX7,PDZK1,RPS27,STAT4,TACC1,TFDP1,TNFSF13B,TNFSF14,TXN
histone binding	3.84693e-07	19.8753	CTSL1,SNCA
response to stress	4.0615e-07	-63.7929	ABCA1,ACADVL,ADAM8,AKR1C3,APEX1,AQP9,ARG1,ATG7,ATM,BCL6,BNIP3L,C1RL,CASP9,CCR2,CDC42,CDKN2D,CIRBP,CRK,CTDSP2,CTSL1,CXCL10,CXCR4,DARC,DDIT4,DDX1,DNAJA1,DNAJA4,DNAJB9,DUSP1,EPAS1,ERBB2,FAIM3,FCER1A,FCGR1B,FOS,FOXO1,GADD45A,GATA2,GBP1,GMPR,GSK3B,GTF2H5,HCK,HDGF,HERC5,HIGD1A,HLA-DMB,HMBS,HMOX1,HSPE1,ID2,IFIT2,IFIT3,IFITM2,IFNAR1,IFNAR2,IGFBP1,IL18R1,IRF8,ITK,KRT1,KYNU,LCN2,LILRA5,LILRB1,LTF,MAP2K4,MA…
cilium	5.26728e-07	-28.7636	BBS2,BBS4,ROPN1L
hydrolase activity, acting on carbon-nitrogen (but not peptide) bonds	6.15122e-07	-34.1292	AMDHD2,ARG1,CECR1,DARS,VNN3
cofactor metabolic process	6.35424e-07	37.1918	ACSL3,FECH,HMBS,HMOX1,IDH2,KYNU,MCCC1,PNP,RPIA,SLC19A1
cytoskeleton organization	1.28177e-06	-42.6131	AGFG1,BBS2,BBS4,BCL6,BIN3,CDC42,EPB41,GADD45A,GHRL,GZMB,KRT86,PAK1,PLEK2,TACC1,TMOD1
locomotion	1.32131e-06	-42.7442	ADAM8,ARHGEF12,CACNA1I,CCR2,CDC42,CEACAM1,CMTM3,CXCL10,CXCR4,DNAJA1,DPCD,ERBB2,ETS1,FPR1,GAB2,GSK3B,HCK,MAPK14,MAPK3,MYL6,NR4A2,OLR1,PAK1,PARP9,PIK3R2,PRSS3,ROPN1L,RRAS,S100A8,SEMA3A,SEMA4D,SIAH2,SLC7A5,TYROBP
transcription factor binding	2.73034e-06	-35.215	COMMD6,EPAS1,ETS1,FOXO1,GATA2,GSK3B,MAPK14,NCOA6,NFKBIA,OASL,PBX1,TFDP1
kinase activity	3.49215e-06	-38.4937	ATM,CDKL1,CERK,ERBB2,GSK3B,GUK1,HCK,ITK,LIMK2,MAP2K4,MAPK14,MAPK3,PAK1,PDK4,PFKFB4,PIK3R2,PIP4K2A,PPM1F,RIOK3,STRADB,TRPM6,UCKL1
cell motility	4.26441e-06	-38.1317	ADAM8,CCR2,CEACAM1,CXCR4,DNAJA1,DPCD,ETS1,GAB2,HCK,NR4A2,OLR1,PARP9,PIK3R2,PRSS3,ROPN1L,SLC7A5
transferase activity, transferring alkyl or aryl (other than methyl) groups	4.75742e-06	19.7802	GSTO1,HMBS,MGST1
microtubule organizing center	7.30391e-06	-38.3892	ACTR1B,APEX1,BBS2,BBS4,CDC42,DCAF12,GSK3B,PDE4D,RAB11FIP1,TACC1
chromosome segregation	1.12314e-05	12.3774	RIOK3
cytoplasm	4.05843e-05	65.6124	ABCA1,ABCF2,ABCG1,ACADVL,ACSL3,ACTR1B,AGFG1,AGPAT4,AHSP,AKR1C3,APEX1,ARG1,ARHGAP25,ARHGEF12,ARL4A,ARPC5L,ATG16L2,ATG7,ATM,ATP5EP2,ATP5H,ATP5I,ATP5J,ATP5J2,ATP5L,ATP6V0B,BBS2,BBS4,BEST1,BIN3,BNIP3L,C14ORF2,C17ORF61,CA1,CABIN1,CASP9,CAV2,CBLB,CCNA1,CCR2,CDC42,CDKL1,CDKN2D,CECR1,CELF2,CERK,CHMP6,CHPT1,CIRBP,CISD2,COMMD6,COX6C,COX7A2,COX7C,CPA3,CPEB2,CPT1A,CRK,CTNNAL1,CTSL1,CTTN,CXCR4,DARS,DCAF12,DDI…
helicase activity	8.33829e-05	14.4348	BTAF1,DDX1,DDX59
small molecule metabolic process	0.000171552	50.0634	ABCA1,ABCG1,ACADVL,ACSL3,ADIPOR1,AGPAT4,AKR1C3,ARG1,ATG7,ATP5EP2,ATP5H,ATP5I,ATP5J,ATP5J2,ATP5L,CA1,CDC42,CECR1,CERK,CHPT1,COX6C,COX7C,CPT1A,DARS,DPEP2,ENPP3,EPAS1,ERH,FAR2,FCER1A,FECH,GLUL,GMPR,GSTO1,GUK1,HAGH,HAL,HDC,HMBS,HMOX1,IDH2,KYNU,MAPK14,MCCC1,MGST1,MME,MX2,NCOA6,NDUFA4,NDUFB2,NDUFB3,NDUFS4,NEU1,NR4A2,NUP160,PDE3B,PDE4D,PDE5A,PDK4,PFKFB4,PISD,PLIN2,PNP,PPP1CA,PSME2,PTGS2,RASD1,REXO2,RPIA…
GTPase activity	0.000330126	-23.7447	CDC42,GBP1,MX1,MX2,RASD1,REM2,RRAS,SAR1B
endoplasmic reticulum	0.000411273	-38.1546	ABCG1,ACSL3,AGPAT4,APEX1,BNIP3L,CISD2,DNAJB9,FAR2,GHRL,GPER,HMOX1,MGST1,MX1,NCSTN,NOTCH1,PDE3B,PLIN2,PSENEN,PTGS2,RAB2B,SAR1B,SEC61G,TAP1,UCKL1
anatomical structure development	0.000703864	-45.4262	ACSL3,ADAM8,AES,AGFG1,AHSP,AKR1C3,ALPL,ARG1,ARHGEF12,ASPRV1,ATG7,ATM,BBS2,BBS4,BCL6,BIN3,BPGM,BTF3,CACNA1I,CAV2,CCDC85C,CCR2,CDC42,CDKL1,CEACAM1,COL17A1,CXCL10,CXCR4,CXCR5,DPCD,DUSP1,DUSP2,DUSP5,EPAS1,ERBB2,FBXW8,FOS,FOXO1,GAB2,GATA2,GHRL,GLRX5,GPR56,GSK3B,HCK,HMBS,HMOX1,ID2,IGF2BP2,IGFBP1,IRF8,IRS2,ITK,ITM2C,KLHL3,KRT1,LILRB1,MAPK14,MAPK3,MAX,MCOLN3,MGST1,MLL5,MME,MMP25,MSI2,MYL4,MYL6,NCOA6,NDUF…
mitochondrion organization	0.000781234	27.5271	BNIP3L,CAV2,EPAS1,NDUFS4,P2RX7,SNCA,SOD2,TIMM23,TOMM40,TOMM7
extracellular region	0.000832396	-29.984	ALPL,ARG1,BOLA3,C1RL,CEACAM1,CECR1,CMTM3,COL17A1,CTSL1,CXCL10,ENPP3,FCAR,GHRL,HDGF,HMOX1,IFNAR2,IGFBP1,ITLN1,LCN2,LILRA5,LIPG,LTF,METRNL,MMP25,MMP8,MMRN1,OLR1,OSCAR,PILRA,PLIN2,PRF1,PRSS3,PRSS33,S100A8,SEMA3A,SEMA4D,SERPING1,SLPI,SNCA,TCN1,TFF3,TNFSF13,TNFSF13B,TNFSF14,TXN
circulatory system process	0.00115038	-29.0174	BBS4,CPA3,CXCL10,EPB41,HMOX1,ID2,KEL,MYL4,OLR1,PDE5A,PTGS2,SERPING1,SOD2
cell-cell signaling	0.00118379	-25.0008	CAV2,CDC42,CXCL10,FCER1A,GHRL,GLUL,GPR56,KCNJ15,KCNJ2,P2RX7,RRAS,SLC29A1,SNCA,SYN2,TXN
growth	0.00122935	-22.5266	BIN3,CDC42,IGFBP1,NOTCH1,PAX7,PTGS2
small conjugating protein binding	0.00133459	-9.07154	CXCR4
protein complex assembly	0.0022998	28.2496	ARG1,CAV2,CPT1A,DARS,HMOX1,IL2RB,LCN2,LIN7A,MAX,MGST1,NDUFS4,P2RX7,PRF1,SH3GLB1,SOD2,TCEB2,UQCRH,VAMP8
plasma membrane organization	0.00327157	-15.3106	CXCR4,P2RX7,PDZK1
cell differentiation	0.00337005	-35.2351	AGFG1,AKR1C3,ARHGEF12,ARL4A,ATG7,ATM,BBS2,BBS4,BCL6,BPGM,CACNA1I,CAV2,CCR2,CDC42,CXCR4,EPAS1,ERBB2,FAM82A2,FOXO1,GAB2,GATA2,GHRL,GSK3B,HEMGN,HMBS,ID2,IRF8,ITK,ITM2C,LILRB1,MAPK14,MAPK3,MCOLN3,MGST1,MLL5,MSI2,MYL6,NCOA6,NOTCH1,NR4A2,OLIG1,OLIG2,PAK1,PAX7,PBX1,PDE4D,PIP4K2A,PTGS2,RBM38,RPL22,RRAS,SEMA3A,SEMA4D,SIAH2,SLC7A5,SOCS1,SOD2,STX3,TACC1,TMOD1,TRIM10,TYROBP,UQCRQ,VAMP5,ZBTB16
intracellular	0.00524953	48.1033	ABCA1,ABCF2,ABCG1,ACADVL,ACSL3,ACTR1B,AES,AGFG1,AGPAT4,AHSP,AKR1C3,APEX1,AQP9,ARG1,ARHGAP25,ARHGEF12,ARL4A,ARPC5L,ATG16L2,ATG7,ATM,ATP5EP2,ATP5H,ATP5I,ATP5J,ATP5J2,ATP5L,ATP6V0B,BBS2,BBS4,BCL6,BEST1,BIN3,BNIP3L,BTAF1,BTF3,C11ORF1,C14ORF2,C17ORF61,CA1,CABIN1,CASP4,CASP9,CAV2,CBLB,CCNA1,CCR2,CDC42,CDKL1,CDKN2D,CEBPD,CECR1,CELF2,CERK,CGGBP1,CHMP6,CHPT1,CIRBP,CISD2,COMMD6,COX6C,COX7A2,COX7C,CPA3,CPEB…
cell death	0.00642295	-29.4479	ARHGEF12,ATM,BNIP3L,CASP4,CASP9,CDKN2D,CTSL1,CXCR4,DDIT4,FAM82A2,FBXO7,GADD45A,GRAMD4,GZMB,HMOX1,HSPE1,LCN2,LTBR,MAP2K4,MAPK14,MAPK3,MAX,NCSTN,NFKBIA,NLRP12,OLR1,OPTN,P2RX7,PAK1,PDCD10,PPM1F,PRF1,PSENEN,PSME2,PTRH2,RNF144B,RPS27L,SEMA3A,SH3GLB1,SIAH2,SNCA,SOD2,TNFRSF21,TNFSF14,TP53INP1,ZBTB16
nucleoplasm	0.00874547	-48.4822	APEX1,ATM,CCNA1,CIRBP,CTDSP2,DDX1,DUSP1,DUSP2,DUSP5,EPAS1,FBL,FOS,FOXO1,GATA2,HDGF,HEMGN,MAPK14,MAPK3,MAX,MLL5,MTA1,NCOA6,NFYA,NOTCH1,NR2C1,NR4A2,PBX1,PHF12,POLR1C,POLR1D,PPP1CA,PRPF4,PSME2,PSPC1,RBX1,RERE,RPA3,SHFM1,SNRNP70,SNRPD2,SRSF6,SRSF9,STAT2,TCEB2,TFDP1,TNFSF13,TP53INP1,TXN,ZBTB16
lipid particle	0.0135101	-10.8289	ACSL3,CAV2,PLIN2
transferase activity, transferring glycosyl groups	0.0158427	11.2321	PARP14,PARP9,PNP,UPP1,ZC3HAV1
nuclear chromosome	0.018782	10.2024	PHF12,RPA3
ribonucleoprotein complex assembly	0.0208881	12.4001	CELF2,CIRBP,DDX1,SNRPD2,SRSF6,SRSF9
lyase activity	0.0222113	-14.9649	APEX1,CA1,FECH,GLUL,HAL,HDC,HMBS,PISD
transmembrane transporter activity	0.0293486	24.3255	ABCA1,ABCG1,AQP9,ATP5EP2,ATP5H,ATP5I,ATP5J,ATP5J2,ATP5L,ATP6V0B,BEST1,CACNA1I,CACNG6,COX6C,COX7A2,COX7C,KCNJ15,KCNJ2,LRRC26,MCOLN3,MS4A2,P2RX7,PRF1,SEC61G,SLC14A1,SLC15A4,SLC16A5,SLC19A1,SLC29A1,SLC4A1,SLC6A6,SLC6A9,SLC7A5,TAP1,TIMM23,TOMM40,TOMM7,TRPM6,UQCR10,UQCRB,UQCRH,UQCRQ
chromosome	0.034604	-21.076	ATM,BCL6,HIST1H2BD,HIST2H2AC,HMBS,ID2,NUP160,PHF12,RPA3,TOP1MT
ion binding	0.048066	-28.9876	ADAM8,AGFG1,ALPL,APEX1,ARG1,BCL6,CA1,CBLB,CECR1,CERK,CHPT1,CIB2,CISD2,CPA3,CTDSP2,DDX59,DEF8,DNAJA1,DNAJA4,DPEP2,DPH3,ENPP3,FECH,GATA2,GLRX5,GMPR,HAGH,HBQ1,HMOX1,IDH2,ITK,KEL,KLF9,LCN2,LIMK2,LTF,MAN2A2,MARCH8,MCCC1,MKRN1,MLL5,MME,MMP25,MMP8,MTA1,MYL4,MYL6,NOTCH1,NR2C1,NR4A2,P2RX7,PDE3B,PDE4D,PDE5A,PHC2,PHF12,PNP,PPM1A,PPM1F,PPP1CA,PRF1,PRSS3,PTGS2,RBX1,RERE,RNF11,RNF135,RNF144B,RNF24,RPS27,RPS27L…
DNA binding	0.0511971	-34.8994	AGFG1,APEX1,ATM,BCL6,BTAF1,CEBPD,CGGBP1,DDX1,EPAS1,ETS1,FOS,FOXO1,GATA2,GTF2H5,HBP1,HDGF,HEMK1,HIST1H2BD,HIST2H2AC,HMGXB4,IRF8,KLF9,MAX,MTA1,MXD1,NFYA,NOTCH1,NR2C1,NR4A2,OASL,OLIG1,OLIG2,PAX7,PBX1,PHC2,POLR1C,POLR1D,RERE,RFX2,RNF11,RPA3,RPL7,RPS27,SOD2,STAT2,STAT4,TBPL2,TFDP1,TOP1MT,ZBTB16,ZMAT2,ZNF236,ZNF30,ZNF621,ZNF763
tRNA metabolic process	0.0526871	11.9596	DARS,FBL,TSEN34
protein complex	0.0554241	32.9667	ABCF2,ACTR1B,ADAM8,AGFG1,AHSP,ATP5EP2,ATP5H,ATP5I,ATP5J,ATP5J2,ATP5L,ATP6V0B,BBS2,BBS4,BEST1,C14ORF2,CACNA1I,CACNG6,CASP9,CAV2,CISD2,DCAF12,DDX1,EIF3B,EPAS1,EPB41,ERBB2,FAM82A2,FBXO7,FBXW8,FOS,FOXO1,GAB2,GATA2,GSK3B,HBQ1,HCK,HIGD1A,HLA-DMB,HMGXB4,ID2,KIF21B,KLHL3,KRT1,KRT23,KRT86,LRRC26,MAPRE2,MAX,MLL5,MS4A2,MTA1,MYL4,MYL6,MYO1F,MYO1G,NCF4,NCOA6,NDUFA4,NDUFB2,NDUFB3,NDUFS4,NFKBIA,NFYA,NOTCH1,NUP1…
nucleus	0.0626706	35.3679	AES,AGFG1,AKR1C3,APEX1,ARL4A,ATM,BBS4,BCL6,BNIP3L,BTAF1,BTF3,C11ORF1,CABIN1,CASP9,CAV2,CBLB,CCNA1,CDKL1,CDKN2D,CEBPD,CELF2,CERK,CGGBP1,CIRBP,COMMD6,CRK,CTDSP2,CTSL1,DDX1,DNAJB9,DPH3,DUSP1,DUSP18,DUSP2,DUSP5,EPAS1,EPB41,ERBB2,ETS1,FAM82A2,FBL,FBXO7,FKBP5,FOS,FOXO1,GADD45A,GATA2,GLRX5,GSK3B,GTF2H5,GZMB,HBP1,HCK,HDGF,HEMGN,HERC5,HINT1,HIST1H2BD,HIST2H2AC,HMBS,HMGXB4,HMOX1,HSH2D,ID2,IGF2BP2,IRF8,KLF9…
cytoskeleton-dependent intracellular transport	0.107111	-4.57599	CDC42
macromolecular complex assembly	0.110485	18.0305	ABCA1,ARG1,CAV2,CELF2,CIRBP,CPT1A,DARS,DDX1,HIST1H2BD,HIST2H2AC,HMOX1,IL2RB,LCN2,LIN7A,MAX,MGST1,NDUFS4,P2RX7,PRF1,RPA3,SH3GLB1,SNRPD2,SOD2,SRSF6,SRSF9,TCEB2,UQCRH,VAMP8
sulfur compound metabolic process	0.132865	-9.9621	HAGH,MCCC1,MGST1,SOD2
cytoskeleton	0.14397	-16.9241	ACTR1B,APEX1,ARPC5L,ATM,BBS2,BBS4,BIN3,CCNA1,CDC42,CTNNAL1,CTTN,DCAF12,EPB41,FAM82A2,GSK3B,HCK,HINT1,IGF2BP2,KIF21B,KLHL3,KRT1,KRT23,KRT86,LIN7A,LRRC26,MAPK14,MAPK3,MAPRE2,MYL4,MYL6,MYO1F,MYO1G,PAK1,PDE4D,PLEK2,PNP,PTPRE,RAB11FIP1,S100A8,SLC4A1,SNCA,SNTB1,TACC1,TMOD1,TPGS2
proteinaceous extracellular matrix	0.152871	7.3342	COL17A1,MMP25,MMP8,SNCA,TFF3
peroxisome	0.16015	-6.11856	ACSL3,FAR2,MGST1
nitrogen cycle metabolic process	0.170392	3.90416	ARG1
cellular component assembly	0.213726	15.5211	ABCA1,AGFG1,ARG1,BBS2,BBS4,BIN3,CAV2,CDC42,CELF2,CIRBP,COL17A1,CPT1A,DARS,DDX1,HIST1H2BD,HIST2H2AC,HMOX1,IL2RB,LCN2,LIN7A,MAX,MGST1,NDUFS4,P2RX7,PRF1,RPA3,SH3GLB1,SNRPD2,SOD2,SRSF6,SRSF9,TCEB2,TMOD1,UQCRH,VAMP8
protein binding transcription factor activity	0.262759	12.538	AES,APEX1,DDX1,MAX,MLL5,MXD1,NCOA6,PFDN5,PHF12,SIAH2,TFDP1
transmembrane transport	0.323878	-10.416	ABCG1,AQP9,ATP5EP2,ATP5H,ATP5I,ATP5J,ATP5J2,ATP5L,ATP6V0B,CPT1A,HMOX1,MS4A2,NUP160,SLC14A1,SLC15A4,SLC25A20,SLC29A1,SLC45A3,SLC4A1,SLC6A6,SLC6A9,SLC7A5,TAP1
transport	0.348849	13.956	ABCA1,ABCF2,ABCG1,AGFG1,AKR1C3,AQP9,ATG16L2,ATG7,ATP5EP2,ATP5H,ATP5I,ATP5J,ATP5J2,ATP5L,ATP6V0B,BBS2,BBS4,BCL6,BEST1,CACNA1I,CACNG6,CAV2,CBLB,CDC42,CHMP6,CPT1A,CXCL10,DBI,FCER1A,FCGR1B,GATA2,GHRL,GLUL,HBQ1,HCK,HMGXB4,HMOX1,IRF8,KCNJ15,KCNJ2,KLHL3,LAPTM5,LAT2,LCN2,LILRB1,LIN7A,LIPG,LTF,MAPK3,MMRN1,MS4A2,MYO1F,NFKBIA,NOTCH1,NUP160,OPTN,OSBPL9,P2RX7,PDZK1,PLIN2,PNP,RAB11FIP1,RAB24,RAB2B,RERE,RPL11,R…
mitosis	0.349258	5.33637	CCNA1,MAPRE2,NUP160,RPS27
cell junction organization	0.415252	3.20182	CDC42,COL17A1
carbohydrate metabolic process	0.417388	-7.12467	BPGM,CPT1A,GHRL,GSK3B,HAGH,IDH2,IRS2,MAN2A2,MAPK14,NUP160,PDK4,PFKFB4,PPP1CA,PPP1R3B,RPIA,SAR1B,TRAK2
protein transporter activity	0.440002	7.07868	ABCG1,SEC61G,TIMM23,TOMM40,TOMM7,XPO6
cell cycle	0.446224	-9.46734	ATM,AVPI1,BBS4,BIN3,CCNA1,CDKL1,CDKN2D,DUSP1,ERH,GADD45A,HBP1,ID2,MAPK3,MAPRE2,MLL5,NUP160,PPM1A,PPP1CA,PSME2,RBM38,RPA3,RPS27,SESN3,SIAH2,STRADB,TACC1,TFDP1,TP53INP1
cell	0.552541	10.1932	ABCA1,ABCF2,ABCG1,ACADVL,ACSL3,ACTR1B,ADAM8,ADIPOR1,AES,AGFG1,AGPAT4,AHSP,AKR1C3,ALPL,APEX1,AQP9,ARG1,ARHGAP25,ARHGEF12,ARL4A,ARPC5L,ATG16L2,ATG7,ATM,ATP5EP2,ATP5H,ATP5I,ATP5J,ATP5J2,ATP5L,ATP6V0B,BBS2,BBS4,BCL6,BEST1,BIN3,BNIP3L,BTAF1,BTF3,BTLA,C11ORF1,C14ORF2,C17ORF61,CA1,CABIN1,CACNA1I,CACNG6,CASP4,CASP9,CAV2,CBLB,CCDC85C,CCNA1,CCR2,CD300A,CD7,CDC42,CDKL1,CDKN2D,CEACAM1,CEBPD,CECR1,CELF2,CERK,…
nuclease activity	0.643831	-3.25608	APEX1,DDX1,ENPP3,REXO2,TSEN34
cytoskeletal protein binding	0.735597	-3.65654	ARPC5L,BBS4,BIN3,CXCR4,EPB41,KLHL3,MAPRE2,MYL4,MYO1F,MYO1G,SH3GLB1,SLC4A1,SNCA,SNTB1,TMOD1
nuclear envelope	0.885964	0.865854	AGFG1,BNIP3L,NUP160,P2RX7,PAK1
methyltransferase activity	0.946677	0.317348	FBL,HEMK1,MLL5
mRNA processing	0.982318	0.211442	CELF2,DDX1,PRPF4,RBM38,SNRNP70,SNRPD2,SRSF6,SRSF9,TSEN34
